# Supplementary material for: Fast structure similarity searches among protein models: efficient clustering of protein fragments
Source: Algorithms Mol Biol. 2012 May 29;7:16. doi: 10.1186/1748-7188-7-16 (PMC3403935; doi:10.1186/1748-7188-7-16)
Supplement: Additional file 1 — Zipped le with the Linux executable and example files. [file 1748-7188-7-16-S1.TGZ]

Archive with 642 entries (639 files):
- fsss_distrib
- fsss_distrib/fsss.pl
- fsss_distrib/4state_reduced_1ctf.profit
- fsss_distrib/4state_reduced_1ctf.rmsd
- fsss_distrib/fsss
- fsss_distrib/READ.ME
- fsss_distrib/LICENSE.TXT
- fsss_distrib/4state_reduced_1ctf.rmsd.orig
- fsss_distrib/4state_reduced_1ctf.list
- fsss_distrib/4state_reduced
- fsss_distrib/4state_reduced/1ctf
- fsss_distrib/4state_reduced/1ctf/1ctf.b16929_r.pdb
- fsss_distrib/4state_reduced/1ctf/1ctf.a17460_r.pdb
- fsss_distrib/4state_reduced/1ctf/1ctf.a12605_r.pdb
- fsss_distrib/4state_reduced/1ctf/1ctf.c1012_r.pdb
- fsss_distrib/4state_reduced/1ctf/1ctf.a2911_r.pdb
- fsss_distrib/4state_reduced/1ctf/1ctf.e23094_r.pdb
- fsss_distrib/4state_reduced/1ctf/1ctf.b10229_r.pdb
- fsss_distrib/4state_reduced/1ctf/1ctf.e22344_r.pdb
- fsss_distrib/4state_reduced/1ctf/1ctf.g10999_r.pdb
- fsss_distrib/4state_reduced/1ctf/1ctf.f9713_r.pdb
- fsss_distrib/4state_reduced/1ctf/1ctf.h15193_r.pdb
- fsss_distrib/4state_reduced/1ctf/1ctf.e12164_r.pdb
- fsss_distrib/4state_reduced/1ctf/1ctf.f5811_r.pdb
- fsss_distrib/4state_reduced/1ctf/1ctf.e17503_r.pdb
- fsss_distrib/4state_reduced/1ctf/1ctf.c958_r.pdb
- fsss_distrib/4state_reduced/1ctf/1ctf.d4234_r.pdb
- fsss_distrib/4state_reduced/1ctf/1ctf.pdb
- fsss_distrib/4state_reduced/1ctf/1ctf.c14655_r.pdb
- fsss_distrib/4state_reduced/1ctf/1ctf.c11191_r.pdb
- fsss_distrib/4state_reduced/1ctf/1ctf.d9494_r.pdb
- fsss_distrib/4state_reduced/1ctf/1ctf.a8359_r.pdb
- fsss_distrib/4state_reduced/1ctf/1ctf.b8384_r.pdb
- fsss_distrib/4state_reduced/1ctf/1ctf.d15796_r.pdb
- fsss_distrib/4state_reduced/1ctf/1ctf.d16644_r.pdb
- fsss_distrib/4state_reduced/1ctf/1ctf.c918_r.pdb
- fsss_distrib/4state_reduced/1ctf/1ctf.g19239_r.pdb
- fsss_distrib/4state_reduced/1ctf/1ctf.c998_r.pdb
- fsss_distrib/4state_reduced/1ctf/1ctf.c3116_r.pdb
- fsss_distrib/4state_reduced/1ctf/1ctf.c965_r.pdb
- fsss_distrib/4state_reduced/1ctf/1ctf.a20989_r.pdb
- fsss_distrib/4state_reduced/1ctf/1ctf.a17461_r.pdb
- fsss_distrib/4state_reduced/1ctf/1ctf.a19017_r.pdb
- fsss_distrib/4state_reduced/1ctf/1ctf.c9621_r.pdb
- fsss_distrib/4state_reduced/1ctf/1ctf.b12883_r.pdb
- fsss_distrib/4state_reduced/1ctf/1ctf.f9600_r.pdb
- fsss_distrib/4state_reduced/1ctf/1ctf.c2344_r.pdb
- fsss_distrib/4state_reduced/1ctf/1ctf.e21788_r.pdb
- fsss_distrib/4state_reduced/1ctf/1ctf.e21565_r.pdb
- fsss_distrib/4state_reduced/1ctf/1ctf.a836_r.pdb
- fsss_distrib/4state_reduced/1ctf/1ctf.a15414_r.pdb
- fsss_distrib/4state_reduced/1ctf/1ctf.a15423_r.pdb
- fsss_distrib/4state_reduced/1ctf/1ctf.a19732_r.pdb
- fsss_distrib/4state_reduced/1ctf/1ctf.c11319_r.pdb
- fsss_distrib/4state_reduced/1ctf/1ctf.a20555_r.pdb
- fsss_distrib/4state_reduced/1ctf/1ctf.d15654_r.pdb
- fsss_distrib/4state_reduced/1ctf/1ctf.c907_r.pdb
- fsss_distrib/4state_reduced/1ctf/1ctf.h13005_r.pdb
- fsss_distrib/4state_reduced/1ctf/1ctf.e5152_r.pdb
- fsss_distrib/4state_reduced/1ctf/1ctf.a915_r.pdb
- fsss_distrib/4state_reduced/1ctf/1ctf.c12795_r.pdb
- fsss_distrib/4state_reduced/1ctf/1ctf.c7945_r.pdb
- fsss_distrib/4state_reduced/1ctf/1ctf.c13325_r.pdb
- fsss_distrib/4state_reduced/1ctf/1ctf.e7115_r.pdb
- fsss_distrib/4state_reduced/1ctf/1ctf.g2214_r.pdb
- fsss_distrib/4state_reduced/1ctf/1ctf.c9547_r.pdb
- fsss_distrib/4state_reduced/1ctf/1ctf.c11248_r.pdb
- fsss_distrib/4state_reduced/1ctf/1ctf.c1136_r.pdb
- fsss_distrib/4state_reduced/1ctf/1ctf.g15913_r.pdb
- fsss_distrib/4state_reduced/1ctf/1ctf.c8661_r.pdb
- fsss_distrib/4state_reduced/1ctf/1ctf.e15577_r.pdb
- fsss_distrib/4state_reduced/1ctf/1ctf.a2507_r.pdb
- fsss_distrib/4state_reduced/1ctf/1ctf.a13857_r.pdb
- fsss_distrib/4state_reduced/1ctf/1ctf.a7013_r.pdb
- fsss_distrib/4state_reduced/1ctf/1ctf.c1140_r.pdb
- fsss_distrib/4state_reduced/1ctf/1ctf.g6833_r.pdb
- fsss_distrib/4state_reduced/1ctf/1ctf.g2446_r.pdb
- fsss_distrib/4state_reduced/1ctf/1ctf.c2241_r.pdb
- fsss_distrib/4state_reduced/1ctf/1ctf.c7099_r.pdb
- fsss_distrib/4state_reduced/1ctf/1ctf.a17790_r.pdb
- fsss_distrib/4state_reduced/1ctf/1ctf.b8345_r.pdb
- fsss_distrib/4state_reduced/1ctf/1ctf.a21351_r.pdb
- fsss_distrib/4state_reduced/1ctf/1ctf.g19492_r.pdb
- fsss_distrib/4state_reduced/1ctf/1ctf.c7030_r.pdb
- fsss_distrib/4state_reduced/1ctf/1ctf.a20558_r.pdb
- fsss_distrib/4state_reduced/1ctf/1ctf.e5514_r.pdb
- fsss_distrib/4state_reduced/1ctf/1ctf.d9486_r.pdb
- fsss_distrib/4state_reduced/1ctf/1ctf.c12811_r.pdb
- fsss_distrib/4state_reduced/1ctf/1ctf.a6857_r.pdb
- fsss_distrib/4state_reduced/1ctf/1ctf.a18527_r.pdb
- fsss_distrib/4state_reduced/1ctf/1ctf.c1047_r.pdb
- fsss_distrib/4state_reduced/1ctf/1ctf.a13226_r.pdb
- fsss_distrib/4state_reduced/1ctf/1ctf.c8718_r.pdb
- fsss_distrib/4state_reduced/1ctf/1ctf.c1145_r.pdb
- fsss_distrib/4state_reduced/1ctf/1ctf.h9067_r.pdb
- fsss_distrib/4state_reduced/1ctf/1ctf.b15888_r.pdb
- fsss_distrib/4state_reduced/1ctf/1ctf.c11327_r.pdb
- fsss_distrib/4state_reduced/1ctf/1ctf.c1052_r.pdb
- fsss_distrib/4state_reduced/1ctf/1ctf.a21986_r.pdb
- fsss_distrib/4state_reduced/1ctf/1ctf.a14752_r.pdb
- fsss_distrib/4state_reduced/1ctf/1ctf.a21349_r.pdb
- fsss_distrib/4state_reduced/1ctf/1ctf.c13538_r.pdb
- fsss_distrib/4state_reduced/1ctf/1ctf.d8272_r.pdb
- fsss_distrib/4state_reduced/1ctf/1ctf.a13101_r.pdb
- fsss_distrib/4state_reduced/1ctf/1ctf.a17827_r.pdb
- fsss_distrib/4state_reduced/1ctf/1ctf.e21287_r.pdb
- fsss_distrib/4state_reduced/1ctf/1ctf.e21344_r.pdb
- fsss_distrib/4state_reduced/1ctf/1ctf.a19668_r.pdb
- fsss_distrib/4state_reduced/1ctf/1ctf.a13224_r.pdb
- fsss_distrib/4state_reduced/1ctf/1ctf.a18121_r.pdb
- fsss_distrib/4state_reduced/1ctf/1ctf.b15911_r.pdb
- fsss_distrib/4state_reduced/1ctf/1ctf.a23376_r.pdb
- fsss_distrib/4state_reduced/1ctf/1ctf.h15146_r.pdb
- fsss_distrib/4state_reduced/1ctf/1ctf.g18338_r.pdb
- fsss_distrib/4state_reduced/1ctf/1ctf.e7366_r.pdb
- fsss_distrib/4state_reduced/1ctf/1ctf.e12986_r.pdb
- fsss_distrib/4state_reduced/1ctf/1ctf.g9056_r.pdb
- fsss_distrib/4state_reduced/1ctf/1ctf.a17352_r.pdb
- fsss_distrib/4state_reduced/1ctf/1ctf.a19322_r.pdb
- fsss_distrib/4state_reduced/1ctf/1ctf.c5699_r.pdb
- fsss_distrib/4state_reduced/1ctf/1ctf.a2267_r.pdb
- fsss_distrib/4state_reduced/1ctf/1ctf.a23581_r.pdb
- fsss_distrib/4state_reduced/1ctf/1ctf.h15329_r.pdb
- fsss_distrib/4state_reduced/1ctf/1ctf.c12850_r.pdb
- fsss_distrib/4state_reduced/1ctf/1ctf.g8491_r.pdb
- fsss_distrib/4state_reduced/1ctf/1ctf.a23577_r.pdb
- fsss_distrib/4state_reduced/1ctf/1ctf.c11240_r.pdb
- fsss_distrib/4state_reduced/1ctf/1ctf.b17042_r.pdb
- fsss_distrib/4state_reduced/1ctf/1ctf.h15405_r.pdb
- fsss_distrib/4state_reduced/1ctf/1ctf.a19615_r.pdb
- fsss_distrib/4state_reduced/1ctf/1ctf.d19197_r.pdb
- fsss_distrib/4state_reduced/1ctf/1ctf.c3330_r.pdb
- fsss_distrib/4state_reduced/1ctf/1ctf.e15540_r.pdb
- fsss_distrib/4state_reduced/1ctf/1ctf.g20147_r.pdb
- fsss_distrib/4state_reduced/1ctf/1ctf.h14710_r.pdb
- fsss_distrib/4state_reduced/1ctf/1ctf.a13365_r.pdb
- fsss_distrib/4state_reduced/1ctf/1ctf.a18526_r.pdb
- fsss_distrib/4state_reduced/1ctf/1ctf.h1766_r.pdb
- fsss_distrib/4state_reduced/1ctf/1ctf.e15202_r.pdb
- fsss_distrib/4state_reduced/1ctf/1ctf.b8478_r.pdb
- fsss_distrib/4state_reduced/1ctf/1ctf.d16519_r.pdb
- fsss_distrib/4state_reduced/1ctf/1ctf.a18015_r.pdb
- fsss_distrib/4state_reduced/1ctf/1ctf.e22051_r.pdb
- fsss_distrib/4state_reduced/1ctf/1ctf.a10146_r.pdb
- fsss_distrib/4state_reduced/1ctf/1ctf.e17371_r.pdb
- fsss_distrib/4state_reduced/1ctf/1ctf.d16516_r.pdb
- fsss_distrib/4state_reduced/1ctf/1ctf.d8374_r.pdb
- fsss_distrib/4state_reduced/1ctf/1ctf.e21499_r.pdb
- fsss_distrib/4state_reduced/1ctf/1ctf.h15417_r.pdb
- fsss_distrib/4state_reduced/1ctf/1ctf.a19260_r.pdb
- fsss_distrib/4state_reduced/1ctf/1ctf.h3625_r.pdb
- fsss_distrib/4state_reduced/1ctf/1ctf.c11249_r.pdb
- fsss_distrib/4state_reduced/1ctf/1ctf.a18023_r.pdb
- fsss_distrib/4state_reduced/1ctf/1ctf.e1460_r.pdb
- fsss_distrib/4state_reduced/1ctf/1ctf.b3265_r.pdb
- fsss_distrib/4state_reduced/1ctf/1ctf.a4643_r.pdb
- fsss_distrib/4state_reduced/1ctf/1ctf.b17339_r.pdb
- fsss_distrib/4state_reduced/1ctf/1ctf.c8671_r.pdb
- fsss_distrib/4state_reduced/1ctf/1ctf.a20614_r.pdb
- fsss_distrib/4state_reduced/1ctf/1ctf.a23683_r.pdb
- fsss_distrib/4state_reduced/1ctf/1ctf.d5499_r.pdb
- fsss_distrib/4state_reduced/1ctf/1ctf.d7280_r.pdb
- fsss_distrib/4state_reduced/1ctf/1ctf.a19406_r.pdb
- fsss_distrib/4state_reduced/1ctf/1ctf.a15438_r.pdb
- fsss_distrib/4state_reduced/1ctf/1ctf.c11335_r.pdb
- fsss_distrib/4state_reduced/1ctf/1ctf.a21337_r.pdb
- fsss_distrib/4state_reduced/1ctf/1ctf.c14104_r.pdb
- fsss_distrib/4state_reduced/1ctf/1ctf.g16876_r.pdb
- fsss_distrib/4state_reduced/1ctf/1ctf.c8665_r.pdb
- fsss_distrib/4state_reduced/1ctf/1ctf.a8569_r.pdb
- fsss_distrib/4state_reduced/1ctf/1ctf.a25909_r.pdb
- fsss_distrib/4state_reduced/1ctf/1ctf.c6591_r.pdb
- fsss_distrib/4state_reduced/1ctf/1ctf.e13075_r.pdb
- fsss_distrib/4state_reduced/1ctf/1ctf.h4738_r.pdb
- fsss_distrib/4state_reduced/1ctf/1ctf.g16817_r.pdb
- fsss_distrib/4state_reduced/1ctf/1ctf.a10217_r.pdb
- fsss_distrib/4state_reduced/1ctf/1ctf.c8717_r.pdb
- fsss_distrib/4state_reduced/1ctf/1ctf.a16876_r.pdb
- fsss_distrib/4state_reduced/1ctf/1ctf.e19749_r.pdb
- fsss_distrib/4state_reduced/1ctf/1ctf.c997_r.pdb
- fsss_distrib/4state_reduced/1ctf/1ctf.d9023_r.pdb
- fsss_distrib/4state_reduced/1ctf/1ctf.h16786_r.pdb
- fsss_distrib/4state_reduced/1ctf/1ctf.c311_r.pdb
- fsss_distrib/4state_reduced/1ctf/1ctf.a20999_r.pdb
- fsss_distrib/4state_reduced/1ctf/1ctf.b11726_r.pdb
- fsss_distrib/4state_reduced/1ctf/1ctf.e10427_r.pdb
- fsss_distrib/4state_reduced/1ctf/1ctf.c15368_r.pdb
- fsss_distrib/4state_reduced/1ctf/1ctf.e8141_r.pdb
- fsss_distrib/4state_reduced/1ctf/1ctf.a17509_r.pdb
- fsss_distrib/4state_reduced/1ctf/1ctf.e21950_r.pdb
- fsss_distrib/4state_reduced/1ctf/1ctf.a20982_r.pdb
- fsss_distrib/4state_reduced/1ctf/1ctf.c7040_r.pdb
- fsss_distrib/4state_reduced/1ctf/1ctf.d5496_r.pdb
- fsss_distrib/4state_reduced/1ctf/1ctf.a10225_r.pdb
- fsss_distrib/4state_reduced/1ctf/1ctf.c8651_r.pdb
- fsss_distrib/4state_reduced/1ctf/1ctf.a4381_r.pdb
- fsss_distrib/4state_reduced/1ctf/1ctf.g17440_r.pdb
- fsss_distrib/4state_reduced/1ctf/1ctf.h5749_r.pdb
- fsss_distrib/4state_reduced/1ctf/1ctf.c2255_r.pdb
- fsss_distrib/4state_reduced/1ctf/1ctf.c12934_r.pdb
- fsss_distrib/4state_reduced/1ctf/1ctf.e12996_r.pdb
- fsss_distrib/4state_reduced/1ctf/1ctf.d2127_r.pdb
- fsss_distrib/4state_reduced/1ctf/1ctf.b2832_r.pdb
- fsss_distrib/4state_reduced/1ctf/1ctf.a19733_r.pdb
- fsss_distrib/4state_reduced/1ctf/1ctf.d10961_r.pdb
- fsss_distrib/4state_reduced/1ctf/1ctf.b18922_r.pdb
- fsss_distrib/4state_reduced/1ctf/1ctf.d1465_r.pdb
- fsss_distrib/4state_reduced/1ctf/1ctf.h8581_r.pdb
- fsss_distrib/4state_reduced/1ctf/1ctf.d6680_r.pdb
- fsss_distrib/4state_reduced/1ctf/1ctf.g11212_r.pdb
- fsss_distrib/4state_reduced/1ctf/1ctf.a18002_r.pdb
- fsss_distrib/4state_reduced/1ctf/1ctf.a14218_r.pdb
- fsss_distrib/4state_reduced/1ctf/1ctf.c11205_r.pdb
- fsss_distrib/4state_reduced/1ctf/1ctf.c12821_r.pdb
- fsss_distrib/4state_reduced/1ctf/1ctf.d5864_r.pdb
- fsss_distrib/4state_reduced/1ctf/1ctf.a20233_r.pdb
- fsss_distrib/4state_reduced/1ctf/1ctf.g155_r.pdb
- fsss_distrib/4state_reduced/1ctf/1ctf.c11349_r.pdb
- fsss_distrib/4state_reduced/1ctf/1ctf.d7969_r.pdb
- fsss_distrib/4state_reduced/1ctf/1ctf.a16896_r.pdb
- fsss_distrib/4state_reduced/1ctf/1ctf.f17870_r.pdb
- fsss_distrib/4state_reduced/1ctf/1ctf.d12232_r.pdb
- fsss_distrib/4state_reduced/1ctf/1ctf.h15421_r.pdb
- fsss_distrib/4state_reduced/1ctf/1ctf.f17078_r.pdb
- fsss_distrib/4state_reduced/1ctf/1ctf.c2245_r.pdb
- fsss_distrib/4state_reduced/1ctf/1ctf.c3668_r.pdb
- fsss_distrib/4state_reduced/1ctf/1ctf.a17834_r.pdb
- fsss_distrib/4state_reduced/1ctf/1ctf.c15636_r.pdb
- fsss_distrib/4state_reduced/1ctf/1ctf.c9649_r.pdb
- fsss_distrib/4state_reduced/1ctf/1ctf.c1033_r.pdb
- fsss_distrib/4state_reduced/1ctf/1ctf.a18528_r.pdb
- fsss_distrib/4state_reduced/1ctf/1ctf.g12071_r.pdb
- fsss_distrib/4state_reduced/1ctf/1ctf.d9487_r.pdb
- fsss_distrib/4state_reduced/1ctf/1ctf.d6847_r.pdb
- fsss_distrib/4state_reduced/1ctf/1ctf.h708_r.pdb
- fsss_distrib/4state_reduced/1ctf/1ctf.a7592_r.pdb
- fsss_distrib/4state_reduced/1ctf/1ctf.a19064_r.pdb
- fsss_distrib/4state_reduced/1ctf/1ctf.d3442_r.pdb
- fsss_distrib/4state_reduced/1ctf/1ctf.c9611_r.pdb
- fsss_distrib/4state_reduced/1ctf/1ctf.a1521_r.pdb
- fsss_distrib/4state_reduced/1ctf/1ctf.a22393_r.pdb
- fsss_distrib/4state_reduced/1ctf/1ctf.a12623_r.pdb
- fsss_distrib/4state_reduced/1ctf/1ctf.h8677_r.pdb
- fsss_distrib/4state_reduced/1ctf/1ctf.c2303_r.pdb
- fsss_distrib/4state_reduced/1ctf/1ctf.a3119_r.pdb
- fsss_distrib/4state_reduced/1ctf/1ctf.a19820_r.pdb
- fsss_distrib/4state_reduced/1ctf/1ctf.a8576_r.pdb
- fsss_distrib/4state_reduced/1ctf/1ctf.h13128_r.pdb
- fsss_distrib/4state_reduced/1ctf/1ctf.c1065_r.pdb
- fsss_distrib/4state_reduced/1ctf/1ctf.e21363_r.pdb
- fsss_distrib/4state_reduced/1ctf/1ctf.a7368_r.pdb
- fsss_distrib/4state_reduced/1ctf/1ctf.b13884_r.pdb
- fsss_distrib/4state_reduced/1ctf/1ctf.c8367_r.pdb
- fsss_distrib/4state_reduced/1ctf/1ctf.d8787_r.pdb
- fsss_distrib/4state_reduced/1ctf/1ctf.g6235_r.pdb
- fsss_distrib/4state_reduced/1ctf/1ctf.c1000_r.pdb
- fsss_distrib/4state_reduced/1ctf/1ctf.h5838_r.pdb
- fsss_distrib/4state_reduced/1ctf/1ctf.d4364_r.pdb
- fsss_distrib/4state_reduced/1ctf/1ctf.a20958_r.pdb
- fsss_distrib/4state_reduced/1ctf/1ctf.a14750_r.pdb
- fsss_distrib/4state_reduced/1ctf/1ctf.c5055_r.pdb
- fsss_distrib/4state_reduced/1ctf/1ctf.b2842_r.pdb
- fsss_distrib/4state_reduced/1ctf/1ctf.d5493_r.pdb
- fsss_distrib/4state_reduced/1ctf/1ctf.e21118_r.pdb
- fsss_distrib/4state_reduced/1ctf/1ctf.a7031_r.pdb
- fsss_distrib/4state_reduced/1ctf/1ctf.h12731_r.pdb
- fsss_distrib/4state_reduced/1ctf/1ctf.g17112_r.pdb
- fsss_distrib/4state_reduced/1ctf/1ctf.c7095_r.pdb
- fsss_distrib/4state_reduced/1ctf/1ctf.g14607_r.pdb
- fsss_distrib/4state_reduced/1ctf/1ctf.d6891_r.pdb
- fsss_distrib/4state_reduced/1ctf/1ctf.a17996_r.pdb
- fsss_distrib/4state_reduced/1ctf/1ctf.a11168_r.pdb
- fsss_distrib/4state_reduced/1ctf/1ctf.a16050_r.pdb
- fsss_distrib/4state_reduced/1ctf/1ctf.c7521_r.pdb
- fsss_distrib/4state_reduced/1ctf/1ctf.c11181_r.pdb
- fsss_distrib/4state_reduced/1ctf/1ctf.h15430_r.pdb
- fsss_distrib/4state_reduced/1ctf/1ctf.e17833_r.pdb
- fsss_distrib/4state_reduced/1ctf/1ctf.g2786_r.pdb
- fsss_distrib/4state_reduced/1ctf/1ctf.a22390_r.pdb
- fsss_distrib/4state_reduced/1ctf/1ctf.c14095_r.pdb
- fsss_distrib/4state_reduced/1ctf/1ctf.c13858_r.pdb
- fsss_distrib/4state_reduced/1ctf/1ctf.c11287_r.pdb
- fsss_distrib/4state_reduced/1ctf/1ctf.c11204_r.pdb
- fsss_distrib/4state_reduced/1ctf/1ctf.a11268_r.pdb
- fsss_distrib/4state_reduced/1ctf/1ctf.a7352_r.pdb
- fsss_distrib/4state_reduced/1ctf/1ctf.c1057_r.pdb
- fsss_distrib/4state_reduced/1ctf/1ctf.d9497_r.pdb
- fsss_distrib/4state_reduced/1ctf/1ctf.d4139_r.pdb
- fsss_distrib/4state_reduced/1ctf/1ctf.e21351_r.pdb
- fsss_distrib/4state_reduced/1ctf/1ctf.g417_r.pdb
- fsss_distrib/4state_reduced/1ctf/1ctf.f5916_r.pdb
- fsss_distrib/4state_reduced/1ctf/1ctf.d11241_r.pdb
- fsss_distrib/4state_reduced/1ctf/1ctf.c11235_r.pdb
- fsss_distrib/4state_reduced/1ctf/1ctf.f9716_r.pdb
- fsss_distrib/4state_reduced/1ctf/1ctf.d5503_r.pdb
- fsss_distrib/4state_reduced/1ctf/1ctf.d9082_r.pdb
- fsss_distrib/4state_reduced/1ctf/1ctf.b8472_r.pdb
- fsss_distrib/4state_reduced/1ctf/1ctf.h16766_r.pdb
- fsss_distrib/4state_reduced/1ctf/1ctf.d18207_r.pdb
- fsss_distrib/4state_reduced/1ctf/1ctf.c17391_r.pdb
[truncated: 342 more entries]
