# Supplementary material for: Fast structure similarity searches among protein models: efficient clustering of protein fragments
Source: Algorithms Mol Biol. 2012 May 29;7:16. doi: 10.1186/1748-7188-7-16 (PMC3403935; doi:10.1186/1748-7188-7-16)
Supplement: Additional file 1 — Zipped le with the Linux executable and example files. [file 1748-7188-7-16-S1.TGZ › fsss_distrib/fsss.pl]

#!/usr/bin/perl -w
use strict;
use warnings;

my @done;
my $i; 
my $j; 
my $k; 
my $n_left;
my $n_cmp_tot = 0;

die "USAGE: ./fsss.pl file_list_in threshold file_out\nEXAMPLE: ./fsss.pl list.txt 2.4 tmp.out\n" unless ($#ARGV + 1 == 3);
print `date`;
###########################
# Read in file list
###########################
my $file_list_in = $ARGV[0];
my $threshold = $ARGV[1];
my $file_out = $ARGV[2];
open(FILE_LIST_IN, $file_list_in) || die("Could not open file!");
my @f=<FILE_LIST_IN>;
close(FILE_LIST_IN); 
my $n_structures = $#f + 1;
open(FILE_OUT, ">$file_out");

###########################
# Initialize done[]
###########################
for ( $i = 0 ; $i < $n_structures ; $i++ )
 {
    $done[$i] = 0;
    chop($f[$i]);
 }


for ( my $i1 = 0 ; $i1 < $n_structures ; $i1++ )
{
    my @index = ();
    my @rmsd = ();
    my $n_cmp = 0;
   if($done[$i1] == 0)
 {
    $k = 0;
  ###########################
  # Calc RMSD for all vs i1
  ###########################
  for ( my $i2 = $i1 + 1 ; $i2 < $n_structures ; $i2++ )
    {
    if($done[$i2] == 0)
     {
     $index[$k] = $i2;
     $rmsd[$k] = dist("$f[$i1]","$f[$i2]");  
     $n_cmp++;
     $n_cmp_tot++;
     if($rmsd[$k] <= $threshold)
      {
      printf FILE_OUT "%8i %8i %lf\n",$i1, $i2, $rmsd[$k];
      }
    $k++;
     }
    }
   $done[$i1] = 1;
   $n_left = $k;
   my $ratio = 0;
   printf "index done %i n_left %i\n", $i1, $n_left;
  ###########################################
  # Combine index and rmsd and sort by rmsd
  ###########################################
   my @index_rmsd = ();
   for ( $i = 0 ; $i < $n_left ; $i++ )
   { 
   $index_rmsd[$i] = [$index[$i],$rmsd[$i]];
   }
   my @sorted = sort { $a->[1] <=> $b->[1] } @index_rmsd;

  ###########################################
  # Use rmsd to compare only closer structs
  ###########################################
   for($j=0; ($j+1)/($n_cmp + 0.00001) > $ratio && $j < $n_left; $j++)
     {
       $ratio = ($j+1)/$n_cmp; 
         for($k = $j + 1; $k < $n_left; $k++)
         {
         if( ($sorted[$k][1] - $sorted[$j][1]) <= $threshold ) 
           {
            my $rmsd_tmp = dist("$f[$sorted[$k][0]]","$f[$sorted[$j][0]]");  
           $n_cmp_tot++;
           $n_cmp++;
           if($rmsd_tmp <= $threshold)
            {
            printf FILE_OUT "%8i %8i %lf\n",$sorted[$k][0],$sorted[$j][0], $rmsd_tmp;
            }
           }
         }
       $done[$sorted[$j][0]] = 1;
      printf "index done %i\n", $sorted[$j][0];
     }
   }
 }
      printf "n cmp tot %i vs %i\n", $n_cmp_tot, $n_structures * ($n_structures -1)/2.0;
print `date`;
exit;

sub dist
{
########################################
# Insert here distance external command
# in this example the program is ProFit 
# Dr. Andrew C.R. Martin, SciTech Software.
########################################
my $tmp_dist = `profit $_[0] $_[1] << eoc | grep RMS | awk '{print \$2}'
atom ca
fit
quit
eoc`;
return $tmp_dist;
}
