# Supplementary material for: Fast structure similarity searches among protein models: efficient clustering of protein fragments
Source: Algorithms Mol Biol. 2012 May 29;7:16. doi: 10.1186/1748-7188-7-16 (PMC3403935; doi:10.1186/1748-7188-7-16)
Supplement: Additional file 1 — Zipped le with the Linux executable and example files. [file 1748-7188-7-16-S1.TGZ › fsss_distrib/4state_reduced_1ctf.profit]

0 1 6.428
0 2 6.338
0 3 7.066
0 4 5.754
0 5 5.830
0 6 5.977
0 7 7.413
0 8 7.315
0 9 7.670
0 10 7.538
0 11 7.720
0 12 9.233
0 13 8.298
0 14 7.367
0 15 6.077
0 16 7.984
0 17 6.444
0 18 9.348
0 19 6.481
0 20 8.254
0 21 5.590
0 22 6.337
0 23 6.611
0 24 5.436
0 25 6.075
0 26 6.068
0 27 8.391
0 28 7.978
0 29 9.271
0 30 6.492
0 31 6.424
0 32 8.441
0 33 6.567
0 34 5.091
0 35 6.261
0 36 5.992
0 37 6.960
0 38 7.039
0 39 8.904
0 40 8.574
0 41 8.819
0 42 7.935
0 43 8.056
0 44 7.654
0 45 7.193
0 46 8.293
0 47 9.020
0 48 9.066
0 49 8.383
0 50 6.547
0 51 9.368
0 52 9.554
0 53 7.030
0 54 6.882
0 55 7.342
0 56 8.891
0 57 6.632
0 58 6.636
0 59 9.306
0 60 7.164
0 61 8.464
0 62 7.719
0 63 6.699
0 64 7.125
0 65 8.640
0 66 8.811
0 67 7.229
0 68 5.431
0 69 7.507
0 70 7.930
0 71 8.732
0 72 6.892
0 73 8.179
0 74 10.101
0 75 7.205
0 76 7.656
0 77 7.781
0 78 4.964
0 79 5.562
0 80 6.135
0 81 5.381
0 82 7.829
0 83 7.921
0 84 7.390
0 85 6.357
0 86 7.450
0 87 6.439
0 88 7.229
0 89 6.407
0 90 6.483
0 91 6.629
0 92 6.649
0 93 6.568
0 94 6.127
0 95 7.926
0 96 6.905
0 97 7.712
0 98 8.347
0 99 8.521
0 100 9.467
0 101 8.777
0 102 6.951
0 103 8.085
0 104 8.283
0 105 7.261
0 106 7.219
0 107 7.072
0 108 7.124
0 109 6.953
0 110 6.149
0 111 6.560
0 112 7.927
0 113 8.132
0 114 6.215
0 115 6.564
0 116 6.547
0 117 6.795
0 118 6.055
0 119 7.351
0 120 7.132
0 121 7.604
0 122 7.083
0 123 7.091
0 124 9.466
0 125 7.159
0 126 7.288
0 127 8.480
0 128 6.978
0 129 6.950
0 130 7.721
0 131 7.674
0 132 6.513
0 133 6.586
0 134 6.118
0 135 6.585
0 136 5.163
0 137 5.969
0 138 5.745
0 139 5.677
0 140 6.329
0 141 6.528
0 142 9.106
0 143 8.786
0 144 8.199
0 145 7.217
0 146 9.432
0 147 5.907
0 148 7.859
0 149 7.573
0 150 7.444
0 151 8.825
0 152 8.199
0 153 8.527
0 154 8.411
0 155 7.993
0 156 8.023
0 157 8.137
0 158 7.747
0 159 7.639
0 160 9.306
0 161 8.448
0 162 9.323
0 163 9.813
0 164 6.928
0 165 7.751
0 166 7.053
0 167 6.075
0 168 8.100
0 169 5.856
0 170 5.980
0 171 5.982
0 172 9.666
0 173 6.438
0 174 6.587
0 175 6.019
0 176 7.155
0 177 8.516
0 178 9.107
0 179 7.756
0 180 8.007
0 181 6.989
0 182 9.084
0 183 8.764
0 184 5.866
0 185 7.855
0 186 6.159
0 187 7.068
0 188 6.872
0 189 7.772
0 190 9.396
0 191 10.016
0 192 7.565
0 193 7.283
0 194 6.617
0 195 6.276
0 196 6.190
0 197 6.980
0 198 9.232
0 199 6.896
0 200 8.817
0 201 6.272
0 202 6.177
0 203 6.042
0 204 7.513
0 205 6.437
0 206 7.221
0 207 6.741
0 208 6.246
0 209 8.371
0 210 7.231
0 211 7.919
0 212 7.538
0 213 7.140
0 214 7.035
0 215 7.950
0 216 8.574
0 217 8.693
0 218 8.832
0 219 6.964
0 220 8.577
0 221 7.081
0 222 7.057
0 223 8.984
0 224 8.883
0 225 8.442
0 226 9.206
0 227 6.416
0 228 6.161
0 229 9.598
0 230 8.028
0 231 7.658
0 232 7.772
0 233 7.357
0 234 6.812
0 235 6.578
0 236 9.470
0 237 7.652
0 238 8.990
0 239 9.375
0 240 7.782
0 241 7.300
0 242 8.069
0 243 7.959
0 244 6.814
0 245 6.982
0 246 10.107
0 247 9.379
0 248 9.836
0 249 6.387
0 250 6.144
0 251 6.243
0 252 6.101
0 253 9.011
0 254 8.674
0 255 9.358
0 256 9.964
0 257 8.512
0 258 8.485
0 259 8.692
0 260 8.840
0 261 9.510
0 262 9.060
0 263 9.333
0 264 10.294
0 265 9.095
0 266 9.581
0 267 9.217
0 268 9.394
0 269 9.140
0 270 9.916
0 271 8.977
0 272 9.466
0 273 9.303
0 274 9.115
0 275 6.643
0 276 6.851
0 277 8.950
0 278 9.848
0 279 7.095
0 280 8.166
0 281 7.026
0 282 7.450
0 283 8.870
0 284 9.146
0 285 6.806
0 286 7.180
0 287 8.716
0 288 9.220
0 289 10.104
0 290 6.656
0 291 6.304
0 292 6.714
0 293 9.416
0 294 6.660
0 295 7.069
0 296 9.489
0 297 10.098
0 298 8.829
0 299 6.885
0 300 9.572
0 301 8.939
0 302 9.364
0 303 9.358
0 304 9.495
0 305 9.320
0 306 8.842
0 307 8.086
0 308 7.716
0 309 7.798
0 310 9.976
0 311 8.069
0 312 8.213
0 313 9.032
0 314 8.954
0 315 8.084
0 316 9.619
0 317 9.032
0 318 8.128
0 319 10.038
0 320 10.728
0 321 9.489
0 322 8.543
0 323 8.135
0 324 6.461
0 325 7.010
0 326 6.560
0 327 6.639
0 328 7.185
0 329 7.601
0 330 8.101
0 331 6.834
0 332 9.210
0 333 10.119
0 334 6.391
0 335 6.262
0 336 6.575
0 337 8.869
0 338 8.950
0 339 6.260
0 340 6.729
0 341 6.524
0 342 6.193
0 343 4.956
0 344 6.374
0 345 6.362
0 346 6.321
0 347 6.731
0 348 6.583
0 349 7.682
0 350 7.440
0 351 8.234
0 352 10.204
0 353 9.365
0 354 9.160
0 355 9.435
0 356 7.935
0 357 9.689
0 358 10.300
0 359 9.968
0 360 9.262
0 361 9.228
0 362 8.890
0 363 8.532
0 364 8.053
0 365 8.669
0 366 7.905
0 367 8.199
0 368 9.176
0 369 7.049
0 370 7.417
0 371 7.842
0 372 8.870
0 373 9.983
0 374 7.498
0 375 6.910
0 376 7.212
0 377 9.586
0 378 7.457
0 379 8.827
0 380 6.864
0 381 6.882
0 382 7.016
0 383 7.539
0 384 6.872
0 385 6.758
0 386 7.250
0 387 6.823
0 388 8.411
0 389 7.421
0 390 8.889
0 391 8.624
0 392 8.383
0 393 7.783
0 394 8.723
0 395 7.903
0 396 7.710
0 397 7.392
0 398 7.662
0 399 7.668
0 400 8.137
0 401 7.216
0 402 7.351
0 403 8.106
0 404 10.058
0 405 8.227
0 406 7.662
0 407 6.971
0 408 7.754
0 409 7.220
0 410 9.111
0 411 8.081
0 412 7.705
0 413 8.200
0 414 6.209
0 415 6.084
0 416 6.712
0 417 7.582
0 418 6.591
0 419 7.009
0 420 8.197
0 421 6.292
0 422 8.086
0 423 6.621
0 424 8.065
0 425 7.457
0 426 6.715
0 427 6.644
0 428 6.644
0 429 6.579
0 430 6.850
0 431 7.017
0 432 8.764
0 433 8.330
0 434 7.876
0 435 6.567
0 436 5.742
0 437 7.122
0 438 5.894
0 439 7.035
0 440 6.556
0 441 6.814
0 442 7.525
0 443 8.393
0 444 7.269
0 445 7.974
0 446 6.303
0 447 8.472
0 448 7.915
0 449 6.211
0 450 6.479
0 451 7.141
0 452 7.411
0 453 6.853
0 454 6.657
0 455 6.275
0 456 6.492
0 457 6.672
0 458 6.547
0 459 7.823
0 460 6.897
0 461 6.481
0 462 6.791
0 463 6.228
0 464 6.889
0 465 8.165
0 466 8.822
0 467 8.265
0 468 8.264
0 469 8.501
0 470 8.864
0 471 7.827
0 472 6.389
0 473 8.702
0 474 8.319
0 475 10.186
0 476 10.487
0 477 8.924
0 478 8.620
0 479 9.137
0 480 6.378
0 481 8.427
0 482 7.011
0 483 9.169
0 484 8.280
0 485 9.863
0 486 8.695
0 487 8.545
0 488 7.578
0 489 8.433
0 490 9.048
0 491 8.183
0 492 6.979
0 493 8.593
0 494 7.638
0 495 9.357
0 496 8.624
0 497 8.689
0 498 7.644
0 499 10.641
0 500 9.716
0 501 7.626
0 502 9.407
0 503 9.279
0 504 8.127
0 505 7.493
0 506 8.533
0 507 8.438
0 508 8.428
0 509 8.347
0 510 8.254
0 511 6.828
0 512 6.435
0 513 8.713
0 514 7.728
0 515 7.679
0 516 6.714
0 517 7.115
0 518 6.447
0 519 9.562
0 520 8.667
0 521 6.078
0 522 8.149
0 523 7.221
0 524 8.523
0 525 6.482
0 526 6.168
0 527 6.309
0 528 6.396
0 529 8.618
0 530 8.115
0 531 9.094
0 532 6.159
0 533 6.549
0 534 6.671
0 535 6.827
0 536 6.781
0 537 8.170
0 538 6.491
0 539 6.639
0 540 6.451
0 541 6.412
0 542 6.879
0 543 6.689
0 544 6.538
0 545 5.720
0 546 6.554
0 547 6.639
0 548 6.740
0 549 8.062
0 550 6.676
0 551 6.972
0 552 6.253
0 553 6.335
0 554 6.239
0 555 6.004
0 556 6.869
0 557 7.338
0 558 7.369
0 559 7.801
0 560 7.241
0 561 7.775
0 562 7.449
0 563 6.963
0 564 7.867
0 565 7.236
0 566 7.223
0 567 7.254
0 568 8.303
0 569 8.894
0 570 7.715
0 571 6.947
0 572 7.251
0 573 7.530
0 574 6.653
0 575 7.301
0 576 7.854
0 577 7.403
0 578 7.397
0 579 7.790
0 580 6.900
0 581 6.581
0 582 6.224
0 583 6.986
0 584 6.420
0 585 6.388
0 586 6.255
0 587 9.692
0 588 9.363
0 589 9.457
0 590 8.255
0 591 8.972
0 592 8.582
0 593 9.395
0 594 9.770
0 595 8.108
0 596 8.337
0 597 8.201
0 598 9.742
0 599 8.962
0 600 8.475
0 601 7.950
0 602 7.618
0 603 9.349
0 604 8.967
0 605 8.678
0 606 9.429
0 607 8.689
0 608 8.743
0 609 8.687
0 610 7.831
0 611 7.760
0 612 6.473
0 613 6.389
0 614 10.121
0 615 7.742
0 616 6.763
0 617 8.156
0 618 7.918
0 619 6.534
0 620 6.462
0 621 9.487
0 622 9.567
0 623 7.416
0 624 7.006
0 625 6.563
0 626 8.193
0 627 7.635
0 628 7.853
0 629 6.441
1 2 1.251
1 3 3.404
1 4 4.805
1 5 3.737
1 6 3.816
1 7 6.477
1 8 6.750
1 9 6.486
1 10 5.438
1 11 6.519
1 12 8.999
1 13 8.288
1 14 5.890
1 15 4.460
1 16 7.189
1 17 7.403
1 18 7.058
1 19 7.175
1 20 8.597
1 21 4.897
1 22 2.705
1 23 3.574
1 24 3.769
1 25 4.396
1 26 3.812
1 27 7.577
1 28 7.282
1 29 6.896
1 30 5.397
1 31 2.568
1 32 7.661
1 33 3.751
1 34 4.122
1 35 4.602
1 36 3.940
1 37 5.710
1 38 6.052
1 39 8.342
1 40 8.931
1 41 6.815
1 42 6.860
1 43 6.535
1 44 5.947
1 45 4.371
1 46 6.651
1 47 8.125
1 48 8.390
1 49 6.567
1 50 5.995
1 51 7.753
1 52 8.426
1 53 6.406
1 54 5.171
1 55 6.337
1 56 6.735
1 57 5.420
1 58 4.896
1 59 8.032
1 60 5.354
1 61 6.618
1 62 6.832
1 63 6.436
1 64 6.059
1 65 8.330
1 66 7.753
1 67 6.469
1 68 5.792
1 69 5.981
1 70 7.004
1 71 8.228
1 72 7.765
1 73 7.365
1 74 9.217
1 75 5.704
1 76 7.101
1 77 6.508
1 78 7.575
1 79 5.542
1 80 5.009
1 81 7.157
1 82 4.967
1 83 5.627
1 84 4.260
1 85 6.769
1 86 5.894
1 87 7.310
1 88 7.329
1 89 4.568
1 90 4.591
1 91 3.872
1 92 4.468
1 93 3.768
1 94 3.778
1 95 7.096
1 96 6.692
1 97 6.818
1 98 7.809
1 99 8.054
1 100 8.041
1 101 8.320
1 102 7.714
1 103 7.585
1 104 6.795
1 105 7.768
1 106 5.922
1 107 6.173
1 108 4.928
1 109 5.556
1 110 7.901
1 111 7.611
1 112 4.397
1 113 5.533
1 114 5.058
1 115 4.608
1 116 4.704
1 117 4.185
1 118 3.999
1 119 6.113
1 120 4.386
1 121 5.807
1 122 5.352
1 123 5.808
1 124 7.602
1 125 7.566
1 126 5.235
1 127 5.497
1 128 3.796
1 129 3.869
1 130 4.461
1 131 6.987
1 132 4.177
1 133 3.806
1 134 2.649
1 135 3.875
1 136 4.153
1 137 4.669
1 138 3.932
1 139 4.031
1 140 4.198
1 141 6.482
1 142 8.604
1 143 8.594
1 144 6.868
1 145 6.767
1 146 8.332
1 147 5.514
1 148 6.561
1 149 6.331
1 150 5.913
1 151 8.465
1 152 7.762
1 153 5.918
1 154 5.527
1 155 5.948
1 156 7.631
1 157 7.130
1 158 5.099
1 159 4.868
1 160 8.904
1 161 6.988
1 162 8.363
1 163 8.006
1 164 5.645
1 165 6.025
1 166 4.089
1 167 3.815
1 168 8.729
1 169 7.973
1 170 7.075
1 171 6.741
1 172 9.242
1 173 4.125
1 174 8.205
1 175 4.437
1 176 4.862
1 177 7.980
1 178 8.335
1 179 6.129
1 180 7.530
1 181 7.641
1 182 7.533
1 183 6.449
1 184 7.847
1 185 5.737
1 186 5.400
1 187 5.152
1 188 4.925
1 189 6.283
1 190 7.855
1 191 8.365
1 192 5.265
1 193 6.529
1 194 4.494
1 195 7.708
1 196 7.613
1 197 7.128
1 198 9.009
1 199 3.811
1 200 8.752
1 201 4.062
1 202 2.880
1 203 3.838
1 204 6.594
1 205 4.719
1 206 6.455
1 207 4.634
1 208 4.724
1 209 8.576
1 210 5.528
1 211 7.347
1 212 6.789
1 213 5.337
1 214 5.401
1 215 6.158
1 216 5.743
1 217 5.058
1 218 5.948
1 219 5.718
1 220 7.437
1 221 4.467
1 222 9.213
1 223 7.599
1 224 7.485
1 225 7.917
1 226 8.468
1 227 4.652
1 228 4.509
1 229 9.272
1 230 7.011
1 231 6.889
1 232 7.476
1 233 6.965
1 234 5.486
1 235 4.510
1 236 8.052
1 237 4.617
1 238 6.275
1 239 6.788
1 240 6.378
1 241 6.192
1 242 9.970
1 243 8.572
1 244 5.091
1 245 5.096
1 246 7.279
1 247 7.800
1 248 7.271
1 249 6.133
1 250 4.569
1 251 5.039
1 252 6.746
1 253 5.781
1 254 6.070
1 255 6.250
1 256 7.702
1 257 5.579
1 258 5.946
1 259 5.935
1 260 5.797
1 261 9.205
1 262 8.127
1 263 7.690
1 264 9.138
1 265 8.609
1 266 8.574
1 267 8.070
1 268 7.744
1 269 7.455
1 270 7.717
1 271 6.851
1 272 7.941
1 273 7.170
1 274 6.463
1 275 6.058
1 276 5.948
1 277 7.919
1 278 8.831
1 279 6.599
1 280 7.295
1 281 5.952
1 282 6.004
1 283 8.088
1 284 6.537
1 285 8.243
1 286 7.720
1 287 7.751
1 288 7.823
1 289 8.283
1 290 4.913
1 291 4.597
1 292 5.108
1 293 6.312
1 294 6.483
1 295 5.823
1 296 9.250
1 297 7.334
1 298 6.003
1 299 6.467
1 300 7.063
1 301 7.905
1 302 6.830
1 303 7.396
1 304 6.447
1 305 6.216
1 306 9.334
1 307 7.295
1 308 6.612
1 309 8.405
1 310 7.864
1 311 6.847
1 312 8.494
1 313 6.953
1 314 5.936
1 315 5.092
1 316 7.482
1 317 8.229
1 318 5.214
1 319 8.432
1 320 8.623
1 321 7.860
1 322 6.811
1 323 6.925
1 324 4.840
1 325 5.268
1 326 4.995
1 327 5.448
1 328 5.756
1 329 5.211
1 330 8.285
1 331 4.835
1 332 8.079
1 333 9.805
1 334 4.444
1 335 4.739
1 336 5.358
1 337 6.852
1 338 6.518
1 339 4.503
1 340 4.684
1 341 4.860
1 342 4.263
1 343 6.431
1 344 4.536
1 345 4.824
1 346 4.922
1 347 5.414
1 348 5.666
1 349 7.585
1 350 6.243
1 351 7.064
1 352 8.811
1 353 6.892
1 354 7.283
1 355 8.615
1 356 5.371
1 357 8.558
1 358 9.013
1 359 8.098
1 360 7.968
1 361 7.378
1 362 7.012
1 363 7.977
1 364 6.872
1 365 8.233
1 366 6.956
1 367 7.684
1 368 7.520
1 369 5.650
1 370 8.923
1 371 8.056
1 372 6.045
1 373 8.601
1 374 7.076
1 375 5.348
1 376 7.779
1 377 7.892
1 378 6.385
1 379 8.470
1 380 5.411
1 381 5.227
1 382 5.406
1 383 7.286
1 384 5.535
1 385 5.718
1 386 5.121
1 387 4.953
1 388 6.246
1 389 5.827
1 390 7.787
1 391 7.216
1 392 7.231
1 393 6.341
1 394 8.447
1 395 8.095
1 396 6.717
1 397 6.712
1 398 7.011
1 399 6.008
1 400 5.556
1 401 6.327
1 402 6.586
1 403 6.901
1 404 8.799
1 405 8.754
1 406 8.309
1 407 5.204
1 408 7.567
1 409 6.815
1 410 7.771
1 411 6.981
1 412 6.562
1 413 6.532
1 414 4.477
1 415 4.317
1 416 4.601
1 417 6.741
1 418 4.467
1 419 5.813
1 420 7.940
1 421 6.669
1 422 5.882
1 423 7.490
1 424 7.158
1 425 6.640
1 426 5.349
1 427 4.568
1 428 4.439
1 429 5.359
1 430 4.621
1 431 4.755
1 432 7.438
1 433 6.687
1 434 5.667
1 435 7.019
1 436 5.199
1 437 6.404
1 438 4.705
1 439 5.633
1 440 6.911
1 441 7.316
1 442 6.790
1 443 8.993
1 444 7.010
1 445 7.564
1 446 6.178
1 447 6.560
1 448 6.741
1 449 8.430
1 450 5.601
1 451 5.708
1 452 6.803
1 453 6.094
1 454 5.391
1 455 4.053
1 456 4.808
1 457 4.355
1 458 4.193
1 459 5.418
1 460 4.531
1 461 4.646
1 462 4.760
1 463 4.141
1 464 4.749
1 465 6.578
1 466 6.996
1 467 6.567
1 468 7.321
1 469 5.866
1 470 7.558
1 471 5.964
1 472 3.962
1 473 7.547
1 474 6.260
1 475 8.973
1 476 8.877
1 477 6.537
1 478 7.307
1 479 8.669
1 480 3.913
1 481 6.638
1 482 5.828
1 483 7.117
1 484 5.895
1 485 7.348
1 486 7.345
1 487 7.307
1 488 5.794
1 489 6.937
1 490 7.527
1 491 6.493
1 492 8.357
1 493 7.234
1 494 6.026
1 495 6.809
1 496 6.711
1 497 7.185
1 498 6.799
1 499 9.787
1 500 8.607
1 501 6.239
1 502 8.354
1 503 8.165
1 504 5.684
1 505 7.943
1 506 7.703
1 507 6.977
1 508 6.497
1 509 7.204
1 510 7.110
1 511 4.702
1 512 4.059
1 513 7.475
1 514 5.252
1 515 6.522
1 516 5.200
1 517 8.211
1 518 5.017
1 519 7.295
1 520 5.561
1 521 6.236
1 522 6.144
1 523 5.967
1 524 8.746
1 525 4.618
1 526 4.113
1 527 4.488
1 528 4.260
1 529 6.747
1 530 6.454
1 531 7.523
1 532 4.421
1 533 5.136
1 534 4.837
1 535 5.147
1 536 4.682
1 537 6.419
1 538 5.248
1 539 5.112
1 540 4.817
1 541 4.387
1 542 4.626
1 543 4.704
1 544 4.410
1 545 6.707
1 546 4.403
1 547 4.518
1 548 4.888
1 549 6.527
1 550 3.844
1 551 4.908
1 552 4.366
1 553 4.365
1 554 4.606
1 555 4.303
1 556 4.874
1 557 6.223
1 558 6.484
1 559 6.978
1 560 6.186
1 561 7.351
1 562 5.515
1 563 4.912
1 564 6.743
1 565 6.119
1 566 6.729
1 567 5.306
1 568 7.520
1 569 7.722
1 570 6.746
1 571 6.453
1 572 5.437
1 573 5.402
1 574 4.011
1 575 6.795
1 576 7.120
1 577 5.941
1 578 7.298
1 579 7.721
1 580 4.828
1 581 4.571
1 582 7.295
1 583 5.932
1 584 4.537
1 585 4.269
1 586 4.539
1 587 7.927
1 588 7.706
1 589 8.745
1 590 6.436
1 591 7.682
1 592 7.448
1 593 7.021
1 594 8.476
1 595 6.620
1 596 5.741
1 597 6.557
1 598 7.683
1 599 8.207
1 600 6.974
1 601 6.862
1 602 7.712
1 603 8.893
1 604 6.651
1 605 7.110
1 606 6.911
1 607 7.792
1 608 8.014
1 609 7.285
1 610 5.828
1 611 5.502
1 612 4.454
1 613 4.127
1 614 9.177
1 615 6.844
1 616 4.494
1 617 7.538
1 618 6.524
1 619 4.531
1 620 4.140
1 621 7.891
1 622 8.444
1 623 6.673
1 624 5.140
1 625 5.239
1 626 7.566
1 627 5.636
1 628 8.213
1 629 4.581
2 3 3.247
2 4 4.614
2 5 3.809
2 6 3.501
2 7 6.389
2 8 6.615
2 9 6.607
2 10 5.372
2 11 6.195
2 12 8.925
2 13 8.170
2 14 6.073
2 15 4.315
2 16 7.208
2 17 7.520
2 18 7.071
2 19 7.228
2 20 8.684
2 21 4.882
2 22 2.853
2 23 3.427
2 24 3.654
2 25 4.470
2 26 3.601
2 27 7.642
2 28 7.310
2 29 6.965
2 30 5.225
2 31 2.675
2 32 7.690
2 33 3.662
2 34 3.992
2 35 4.704
2 36 3.758
2 37 5.653
2 38 5.990
2 39 8.569
2 40 8.669
2 41 6.965
2 42 6.943
2 43 6.659
2 44 5.646
2 45 4.389
2 46 6.635
2 47 8.103
2 48 8.298
2 49 6.626
2 50 5.912
2 51 7.862
2 52 8.513
2 53 6.241
2 54 5.083
2 55 6.352
2 56 6.707
2 57 5.276
2 58 4.888
2 59 8.114
2 60 5.072
2 61 6.676
2 62 6.828
2 63 6.506
2 64 6.247
2 65 8.337
2 66 7.797
2 67 6.704
2 68 5.523
2 69 5.810
2 70 6.804
2 71 8.401
2 72 7.511
2 73 7.489
2 74 9.459
2 75 5.793
2 76 6.787
2 77 6.616
2 78 7.471
2 79 5.511
2 80 4.777
2 81 6.969
2 82 4.796
2 83 5.988
2 84 4.632
2 85 6.514
2 86 5.511
2 87 7.395
2 88 7.473
2 89 4.490
2 90 4.500
2 91 3.869
2 92 4.365
2 93 3.861
2 94 3.677
2 95 7.136
2 96 6.731
2 97 6.851
2 98 7.531
2 99 7.788
2 100 8.206
2 101 8.534
2 102 7.533
2 103 7.644
2 104 6.821
2 105 7.719
2 106 6.033
2 107 5.960
2 108 4.814
2 109 5.197
2 110 7.932
2 111 7.701
2 112 4.582
2 113 5.708
2 114 5.038
2 115 4.533
2 116 4.644
2 117 4.292
2 118 4.009
2 119 5.787
2 120 4.449
2 121 5.909
2 122 5.271
2 123 5.657
2 124 7.719
2 125 7.300
2 126 5.368
2 127 5.485
2 128 3.664
2 129 3.634
2 130 4.211
2 131 6.710
2 132 4.208
2 133 3.864
2 134 2.651
2 135 3.779
2 136 4.030
2 137 4.782
2 138 3.730
2 139 3.841
2 140 4.181
2 141 6.134
2 142 8.594
2 143 8.509
2 144 6.853
2 145 6.703
2 146 8.412
2 147 5.222
2 148 6.693
2 149 6.426
2 150 6.040
2 151 8.616
2 152 7.484
2 153 6.263
2 154 5.832
2 155 5.822
2 156 7.722
2 157 7.221
2 158 5.042
2 159 4.942
2 160 8.843
2 161 7.033
2 162 8.378
2 163 8.125
2 164 5.595
2 165 6.178
2 166 4.156
2 167 3.786
2 168 8.763
2 169 8.157
2 170 7.239
2 171 6.926
2 172 8.968
2 173 3.785
2 174 8.310
2 175 4.564
2 176 4.821
2 177 7.644
2 178 8.494
2 179 6.064
2 180 7.221
2 181 7.337
2 182 7.640
2 183 6.444
2 184 7.708
2 185 5.734
2 186 5.221
2 187 4.797
2 188 4.663
2 189 6.292
2 190 8.016
2 191 8.450
2 192 5.272
2 193 6.754
2 194 4.081
2 195 7.803
2 196 7.719
2 197 7.308
2 198 9.010
2 199 3.582
2 200 8.692
2 201 4.021
2 202 3.023
2 203 3.895
2 204 6.634
2 205 4.584
2 206 6.489
2 207 4.590
2 208 4.672
2 209 8.594
2 210 5.477
2 211 7.522
2 212 6.815
2 213 5.216
2 214 5.328
2 215 6.041
2 216 5.697
2 217 5.053
2 218 5.913
2 219 5.828
2 220 7.398
2 221 4.375
2 222 9.410
2 223 7.495
2 224 7.649
2 225 7.751
2 226 8.308
2 227 4.635
2 228 4.245
2 229 9.325
2 230 6.968
2 231 6.734
2 232 7.687
2 233 7.009
2 234 5.392
2 235 4.264
2 236 7.927
2 237 4.503
2 238 6.257
2 239 6.795
2 240 6.323
2 241 6.027
2 242 9.854
2 243 8.356
2 244 5.091
2 245 5.005
2 246 7.276
2 247 7.853
2 248 7.160
2 249 5.947
2 250 4.362
2 251 4.773
2 252 6.605
2 253 5.854
2 254 6.008
2 255 6.345
2 256 7.687
2 257 5.568
2 258 6.087
2 259 5.789
2 260 5.934
2 261 9.096
2 262 8.051
2 263 7.813
2 264 9.086
2 265 8.763
2 266 8.478
2 267 7.969
2 268 7.850
2 269 7.506
2 270 7.691
2 271 6.875
2 272 7.812
2 273 7.088
2 274 6.481
2 275 5.963
2 276 5.686
2 277 7.964
2 278 8.700
2 279 6.520
2 280 7.447
2 281 5.892
2 282 6.085
2 283 8.323
2 284 6.693
2 285 8.104
2 286 7.774
2 287 7.844
2 288 7.906
2 289 8.257
2 290 4.757
2 291 4.537
2 292 5.093
2 293 6.292
2 294 6.208
2 295 5.936
2 296 9.176
2 297 7.249
2 298 6.125
2 299 6.087
2 300 6.935
2 301 7.854
2 302 7.005
2 303 7.454
2 304 6.262
2 305 6.308
2 306 9.288
2 307 7.264
2 308 6.484
2 309 8.489
2 310 7.826
2 311 6.771
2 312 8.270
2 313 7.025
2 314 5.944
2 315 5.057
2 316 7.640
2 317 8.045
2 318 5.182
2 319 8.402
2 320 8.500
2 321 7.804
2 322 6.851
2 323 6.919
2 324 4.676
2 325 5.129
2 326 4.888
2 327 5.365
2 328 5.871
2 329 5.321
2 330 8.061
2 331 4.760
2 332 8.102
2 333 9.797
2 334 4.344
2 335 4.671
2 336 5.314
2 337 7.023
2 338 6.503
2 339 4.521
2 340 4.602
2 341 4.765
2 342 4.313
2 343 6.336
2 344 4.254
2 345 4.676
2 346 4.716
2 347 5.409
2 348 5.656
2 349 7.598
2 350 6.061
2 351 6.846
2 352 8.798
2 353 6.819
2 354 7.267
2 355 8.418
2 356 5.327
2 357 8.503
2 358 8.881
2 359 8.204
2 360 7.945
2 361 7.312
2 362 7.006
2 363 7.834
2 364 6.921
2 365 7.917
2 366 6.972
2 367 7.685
2 368 7.286
2 369 5.571
2 370 8.865
2 371 7.865
2 372 5.869
2 373 8.526
2 374 6.920
2 375 5.133
2 376 7.590
2 377 7.798
2 378 6.306
2 379 8.486
2 380 5.246
2 381 5.150
2 382 5.219
2 383 7.257
2 384 5.375
2 385 5.582
2 386 5.106
2 387 4.938
2 388 6.236
2 389 5.714
2 390 7.681
2 391 7.158
2 392 7.335
2 393 6.280
2 394 8.236
2 395 8.029
2 396 6.771
2 397 6.726
2 398 7.003
2 399 5.958
2 400 5.530
2 401 6.286
2 402 6.616
2 403 6.931
2 404 8.957
2 405 8.357
2 406 7.951
2 407 5.132
2 408 7.524
2 409 6.694
2 410 7.624
2 411 7.019
2 412 6.550
2 413 6.529
2 414 4.496
2 415 4.257
2 416 4.588
2 417 6.746
2 418 4.466
2 419 5.810
2 420 8.018
2 421 6.402
2 422 5.875
2 423 7.319
2 424 7.177
2 425 6.650
2 426 5.203
2 427 4.500
2 428 4.509
2 429 5.248
2 430 4.633
2 431 4.834
2 432 7.261
2 433 6.611
2 434 5.661
2 435 6.818
2 436 5.061
2 437 6.408
2 438 4.483
2 439 5.555
2 440 6.788
2 441 7.018
2 442 6.774
2 443 8.799
2 444 6.995
2 445 7.589
2 446 5.811
2 447 6.716
2 448 6.727
2 449 8.201
2 450 5.460
2 451 5.654
2 452 6.829
2 453 6.155
2 454 5.259
2 455 4.075
2 456 4.716
2 457 4.425
2 458 4.226
2 459 5.495
2 460 4.482
2 461 4.591
2 462 4.702
2 463 4.118
2 464 4.684
2 465 6.720
2 466 7.048
2 467 6.525
2 468 7.523
2 469 5.829
2 470 7.644
2 471 5.900
2 472 4.022
2 473 7.705
2 474 6.377
2 475 8.929
2 476 8.915
2 477 6.593
2 478 7.226
2 479 8.627
2 480 3.988
2 481 6.735
2 482 5.812
2 483 7.099
2 484 5.801
2 485 7.401
2 486 7.078
2 487 7.430
2 488 5.885
2 489 7.156
2 490 7.786
2 491 6.702
2 492 8.201
2 493 7.309
2 494 6.005
2 495 6.892
2 496 6.917
2 497 7.333
2 498 6.899
2 499 9.893
2 500 8.741
2 501 6.188
2 502 8.341
2 503 8.159
2 504 5.773
2 505 8.191
2 506 7.822
2 507 7.069
2 508 6.584
2 509 7.313
2 510 7.265
2 511 4.648
2 512 4.103
2 513 7.502
2 514 5.294
2 515 6.723
2 516 5.174
2 517 8.306
2 518 5.060
2 519 7.288
2 520 5.562
2 521 6.095
2 522 6.133
2 523 5.835
2 524 8.504
2 525 4.736
2 526 4.143
2 527 4.466
2 528 4.182
2 529 6.755
2 530 6.357
2 531 7.495
2 532 4.457
2 533 5.189
2 534 4.851
2 535 5.052
2 536 4.597
2 537 6.424
2 538 5.319
2 539 5.116
2 540 4.775
2 541 4.251
2 542 4.586
2 543 4.684
2 544 4.498
2 545 6.458
2 546 4.322
2 547 4.556
2 548 4.821
2 549 6.419
2 550 4.034
2 551 4.861
2 552 4.314
2 553 4.425
2 554 4.614
2 555 4.397
2 556 4.775
2 557 6.267
2 558 6.416
2 559 6.965
2 560 6.214
2 561 7.237
2 562 5.418
2 563 4.923
2 564 6.721
2 565 6.129
2 566 6.653
2 567 5.187
2 568 7.474
2 569 7.603
2 570 6.741
2 571 6.439
2 572 5.277
2 573 5.348
2 574 4.069
2 575 6.852
2 576 7.130
2 577 5.918
2 578 7.273
2 579 7.614
2 580 4.737
2 581 4.485
2 582 7.183
2 583 5.973
2 584 4.487
2 585 4.214
2 586 4.465
2 587 8.073
2 588 7.789
2 589 8.941
2 590 6.463
2 591 7.712
2 592 7.479
2 593 7.180
2 594 8.587
2 595 6.601
2 596 5.608
2 597 6.485
2 598 7.869
2 599 8.293
2 600 7.065
2 601 6.934
2 602 7.718
2 603 8.960
2 604 6.927
2 605 7.278
2 606 7.154
2 607 7.655
2 608 7.837
2 609 7.324
2 610 5.696
2 611 5.260
2 612 4.364
2 613 4.014
2 614 9.209
2 615 6.766
2 616 4.346
2 617 7.622
2 618 6.449
2 619 4.378
2 620 3.958
2 621 8.019
2 622 8.295
2 623 6.526
2 624 5.004
2 625 4.939
2 626 7.514
2 627 5.628
2 628 8.239
2 629 4.520
3 4 4.893
3 5 3.612
3 6 3.345
3 7 7.187
3 8 7.199
3 9 5.365
3 10 5.011
3 11 6.030
3 12 8.667
3 13 7.999
3 14 5.534
3 15 4.806
3 16 8.345
3 17 6.818
3 18 7.210
3 19 6.453
3 20 8.419
3 21 6.318
3 22 4.262
3 23 2.977
3 24 4.757
3 25 4.409
3 26 3.915
3 27 8.557
3 28 8.473
3 29 7.118
3 30 4.862
3 31 4.346
3 32 7.799
3 33 3.255
3 34 5.090
3 35 4.620
3 36 4.111
3 37 6.314
3 38 6.619
3 39 8.223
3 40 8.532
3 41 6.297
3 42 5.680
3 43 5.339
3 44 5.553
3 45 4.394
3 46 7.366
3 47 8.029
3 48 8.201
3 49 7.054
3 50 5.545
3 51 8.180
3 52 8.026
3 53 6.993
3 54 4.990
3 55 6.492
3 56 7.035
3 57 5.689
3 58 5.291
3 59 8.007
3 60 4.626
3 61 7.237
3 62 7.629
3 63 7.491
3 64 5.653
3 65 9.212
3 66 8.323
3 67 6.267
3 68 6.649
3 69 5.987
3 70 6.127
3 71 7.941
3 72 7.511
3 73 6.877
3 74 9.144
3 75 5.175
3 76 7.478
3 77 6.202
3 78 7.394
3 79 6.441
3 80 6.007
3 81 8.252
3 82 5.527
3 83 5.689
3 84 4.759
3 85 6.487
3 86 6.218
3 87 6.707
3 88 6.919
3 89 4.348
3 90 4.305
3 91 4.119
3 92 3.564
3 93 3.993
3 94 4.402
3 95 7.976
3 96 7.594
3 97 7.776
3 98 7.567
3 99 7.413
3 100 7.917
3 101 8.091
3 102 7.788
3 103 7.135
3 104 6.920
3 105 8.431
3 106 5.470
3 107 6.623
3 108 4.320
3 109 6.237
3 110 7.379
3 111 7.058
3 112 3.936
3 113 4.376
3 114 5.080
3 115 4.372
3 116 4.448
3 117 4.450
3 118 5.063
3 119 5.642
3 120 4.983
3 121 5.945
3 122 5.655
3 123 5.969
3 124 7.001
3 125 7.143
3 126 4.647
3 127 4.024
3 128 4.439
3 129 4.226
3 130 3.056
3 131 6.697
3 132 3.861
3 133 3.998
3 134 4.134
3 135 3.164
3 136 4.897
3 137 4.741
3 138 4.097
3 139 4.172
3 140 3.749
3 141 7.164
3 142 8.536
3 143 8.347
3 144 6.952
3 145 7.119
3 146 8.162
3 147 6.444
3 148 7.409
3 149 7.212
3 150 6.749
3 151 8.010
3 152 7.923
3 153 5.833
3 154 6.212
3 155 6.841
3 156 6.578
3 157 6.081
3 158 5.470
3 159 5.180
3 160 8.798
3 161 6.533
3 162 8.398
3 163 7.646
3 164 5.687
3 165 5.578
3 166 4.336
3 167 5.244
3 168 8.653
3 169 7.723
3 170 6.499
3 171 6.112
3 172 8.986
3 173 5.221
3 174 7.757
3 175 4.510
3 176 4.330
3 177 7.944
3 178 7.481
3 179 6.954
3 180 7.875
3 181 8.062
3 182 7.334
3 183 6.731
3 184 7.670
3 185 5.578
3 186 6.610
3 187 6.257
3 188 5.844
3 189 6.957
3 190 7.345
3 191 8.574
3 192 5.198
3 193 6.403
3 194 5.453
3 195 7.254
3 196 7.153
3 197 6.919
3 198 8.942
3 199 4.075
3 200 8.753
3 201 3.600
3 202 4.498
3 203 5.172
3 204 6.195
3 205 4.347
3 206 5.973
3 207 4.661
3 208 4.519
3 209 7.491
3 210 5.502
3 211 6.644
3 212 6.446
3 213 5.377
3 214 5.120
3 215 5.933
3 216 6.416
3 217 5.134
3 218 6.668
3 219 5.915
3 220 7.802
3 221 4.690
3 222 9.108
3 223 7.950
3 224 7.214
3 225 7.998
3 226 8.546
3 227 4.476
3 228 5.463
3 229 9.177
3 230 7.531
3 231 7.549
3 232 6.970
3 233 6.754
3 234 5.246
3 235 5.664
3 236 8.332
3 237 4.900
3 238 6.873
3 239 6.995
3 240 7.003
3 241 6.835
3 242 9.895
3 243 8.625
3 244 5.756
3 245 4.721
3 246 7.054
3 247 8.025
3 248 7.139
3 249 5.961
3 250 5.442
3 251 5.597
3 252 6.271
3 253 6.417
3 254 6.640
3 255 6.669
3 256 8.045
3 257 6.188
3 258 6.654
3 259 6.388
3 260 6.282
3 261 9.058
3 262 8.291
3 263 7.749
3 264 9.194
3 265 8.834
3 266 8.683
3 267 8.220
3 268 7.608
3 269 7.341
3 270 7.280
3 271 6.986
3 272 7.885
3 273 6.914
3 274 5.989
3 275 6.092
3 276 6.202
3 277 8.213
3 278 8.432
3 279 6.316
3 280 7.241
3 281 6.228
3 282 6.624
3 283 7.966
3 284 6.387
3 285 7.617
3 286 6.620
3 287 7.769
3 288 7.858
3 289 8.496
3 290 4.610
3 291 4.469
3 292 5.631
3 293 5.844
3 294 6.119
3 295 6.131
3 296 9.220
3 297 7.305
3 298 6.453
3 299 6.561
3 300 6.990
3 301 7.956
3 302 7.133
3 303 7.274
3 304 6.390
3 305 6.539
3 306 9.234
3 307 7.095
3 308 6.766
3 309 7.459
3 310 7.469
3 311 6.768
3 312 7.825
3 313 6.841
3 314 6.210
3 315 5.774
3 316 7.407
3 317 8.168
3 318 5.642
3 319 8.169
3 320 8.411
3 321 7.609
3 322 6.711
3 323 6.973
3 324 4.413
3 325 5.069
3 326 5.344
3 327 5.344
3 328 6.594
3 329 5.859
3 330 7.821
3 331 4.527
3 332 8.109
3 333 9.556
3 334 4.467
3 335 4.782
3 336 5.791
3 337 7.093
3 338 6.163
3 339 4.334
3 340 4.398
3 341 4.876
3 342 5.077
3 343 6.079
3 344 5.304
3 345 5.139
3 346 5.247
3 347 5.733
3 348 5.633
3 349 7.574
3 350 6.109
3 351 6.781
3 352 8.739
3 353 6.984
3 354 7.358
3 355 8.385
3 356 5.890
3 357 8.340
3 358 8.902
3 359 7.901
3 360 7.778
3 361 7.160
3 362 7.161
3 363 7.652
3 364 6.632
3 365 8.095
3 366 6.712
3 367 8.087
3 368 7.581
3 369 5.479
3 370 8.802
3 371 8.021
3 372 6.361
3 373 8.408
3 374 6.590
3 375 6.060
3 376 7.159
3 377 8.001
3 378 6.554
3 379 8.249
3 380 5.147
3 381 4.968
3 382 5.275
3 383 6.893
3 384 5.504
3 385 5.585
3 386 5.417
3 387 5.139
3 388 5.906
3 389 4.900
3 390 7.058
3 391 6.780
3 392 7.437
3 393 6.338
3 394 8.157
3 395 7.688
3 396 6.343
3 397 6.432
3 398 6.484
3 399 5.076
3 400 5.317
3 401 6.033
3 402 6.133
3 403 6.922
3 404 8.236
3 405 8.770
3 406 8.483
3 407 5.108
3 408 7.075
3 409 6.928
3 410 7.099
3 411 6.655
3 412 5.999
3 413 6.055
3 414 4.539
3 415 4.280
3 416 4.301
3 417 6.295
3 418 4.533
3 419 5.020
3 420 8.115
3 421 6.663
3 422 5.714
3 423 6.760
3 424 6.745
3 425 6.226
3 426 5.213
3 427 5.013
3 428 4.967
3 429 5.109
3 430 4.877
3 431 4.880
3 432 6.698
3 433 6.153
3 434 5.330
3 435 6.496
3 436 6.175
3 437 6.321
3 438 5.643
3 439 5.269
3 440 7.097
3 441 7.750
3 442 7.207
3 443 8.149
3 444 7.640
3 445 7.935
3 446 6.764
3 447 6.774
3 448 7.035
3 449 7.939
3 450 6.777
3 451 5.359
3 452 6.213
3 453 6.615
3 454 5.287
3 455 4.737
3 456 4.632
3 457 4.911
3 458 4.490
3 459 4.224
3 460 4.827
3 461 4.443
3 462 5.056
3 463 3.979
3 464 4.449
3 465 6.844
3 466 7.377
3 467 6.613
3 468 6.918
3 469 5.336
3 470 8.080
3 471 6.125
3 472 3.813
3 473 7.226
3 474 6.740
3 475 8.393
3 476 8.121
3 477 6.658
3 478 7.204
3 479 7.887
3 480 3.957
3 481 7.300
3 482 6.093
3 483 7.329
3 484 5.452
3 485 6.882
3 486 7.393
3 487 6.632
3 488 5.960
3 489 6.587
3 490 8.081
3 491 6.593
3 492 9.048
3 493 7.686
3 494 6.047
3 495 6.693
3 496 6.621
3 497 6.949
3 498 6.160
3 499 9.264
3 500 8.285
3 501 6.769
3 502 8.425
3 503 8.013
3 504 5.680
3 505 7.427
3 506 7.474
3 507 6.469
3 508 5.827
3 509 6.922
3 510 6.770
3 511 4.903
3 512 3.943
3 513 6.217
3 514 4.261
3 515 5.723
3 516 5.166
3 517 7.509
3 518 4.925
3 519 7.323
3 520 5.534
3 521 6.345
3 522 6.897
3 523 6.154
3 524 8.909
3 525 4.693
3 526 4.183
3 527 4.380
3 528 4.090
3 529 7.281
3 530 6.929
3 531 7.597
3 532 4.430
3 533 5.154
3 534 4.765
3 535 4.948
3 536 4.832
3 537 6.985
3 538 5.275
3 539 5.110
3 540 4.886
3 541 4.444
3 542 4.632
3 543 4.780
3 544 4.570
3 545 6.976
3 546 4.599
3 547 4.709
3 548 4.931
3 549 7.091
3 550 4.076
3 551 4.714
3 552 4.691
3 553 4.472
3 554 5.608
3 555 5.427
3 556 4.787
3 557 6.408
3 558 6.805
3 559 7.442
3 560 6.589
3 561 7.811
3 562 5.448
3 563 5.186
3 564 7.054
3 565 6.551
3 566 7.101
3 567 5.265
3 568 7.624
3 569 7.791
3 570 6.964
3 571 6.698
3 572 5.321
3 573 5.431
3 574 3.864
3 575 7.146
3 576 7.390
3 577 6.032
3 578 7.623
3 579 7.965
3 580 4.712
3 581 4.429
3 582 7.642
3 583 6.418
3 584 4.568
3 585 4.528
3 586 4.404
3 587 8.062
3 588 7.717
3 589 8.816
3 590 6.835
3 591 7.604
3 592 7.421
3 593 7.242
3 594 8.342
3 595 6.888
3 596 6.525
3 597 7.050
3 598 8.157
3 599 7.922
3 600 7.363
3 601 6.840
3 602 7.728
3 603 9.398
3 604 7.078
3 605 6.653
3 606 6.768
3 607 7.945
3 608 8.430
3 609 7.238
3 610 5.814
3 611 5.849
3 612 4.522
3 613 4.566
3 614 8.931
3 615 6.958
3 616 4.286
3 617 7.573
3 618 6.651
3 619 4.361
3 620 4.231
3 621 7.967
3 622 7.494
3 623 6.767
3 624 4.966
3 625 6.576
3 626 7.444
3 627 6.080
3 628 8.094
3 629 4.471
4 5 4.987
4 6 3.808
4 7 6.769
4 8 6.755
4 9 6.715
4 10 5.233
4 11 5.152
4 12 7.513
4 13 6.733
4 14 7.461
4 15 5.622
4 16 8.503
4 17 7.885
4 18 7.857
4 19 7.606
4 20 9.651
4 21 5.920
4 22 5.385
4 23 5.658
4 24 3.409
4 25 5.998
4 26 5.236
4 27 8.501
4 28 7.800
4 29 7.775
4 30 4.504
4 31 5.563
4 32 7.664
4 33 5.712
4 34 3.373
4 35 6.214
4 36 5.244
4 37 6.021
4 38 6.363
4 39 8.829
4 40 7.626
4 41 7.452
4 42 6.864
4 43 6.752
4 44 5.219
4 45 5.120
4 46 7.225
4 47 7.706
4 48 7.761
4 49 7.731
4 50 5.461
4 51 7.766
4 52 9.245
4 53 6.388
4 54 6.878
4 55 7.524
4 56 8.631
4 57 6.678
4 58 5.545
4 59 8.410
4 60 4.564
4 61 7.394
4 62 8.651
4 63 7.736
4 64 7.815
4 65 9.575
4 66 9.042
4 67 8.144
4 68 4.632
4 69 6.068
4 70 6.240
4 71 8.670
4 72 6.067
4 73 7.989
4 74 9.934
4 75 7.370
4 76 6.733
4 77 8.362
4 78 7.400
4 79 6.708
4 80 6.573
4 81 6.763
4 82 5.853
4 83 7.029
4 84 6.321
4 85 5.553
4 86 5.637
4 87 7.966
4 88 8.363
4 89 5.947
4 90 5.957
4 91 5.911
4 92 5.908
4 93 6.069
4 94 4.731
4 95 8.661
4 96 7.933
4 97 8.277
4 98 6.997
4 99 6.659
4 100 8.414
4 101 8.864
4 102 6.714
4 103 8.229
4 104 7.660
4 105 7.506
4 106 7.687
4 107 7.273
4 108 4.579
4 109 6.020
4 110 8.236
4 111 8.320
4 112 6.288
4 113 7.312
4 114 6.493
4 115 6.089
4 116 6.112
4 117 6.475
4 118 5.309
4 119 4.812
4 120 5.335
4 121 6.969
4 122 5.342
4 123 5.677
4 124 7.502
4 125 5.623
4 126 7.053
4 127 6.645
4 128 4.452
4 129 4.435
4 130 4.893
4 131 4.649
4 132 5.390
4 133 5.615
4 134 5.202
4 135 5.488
4 136 3.226
4 137 6.309
4 138 5.276
4 139 4.661
4 140 5.199
4 141 6.245
4 142 8.102
4 143 7.836
4 144 7.453
4 145 6.651
4 146 8.560
4 147 5.735
4 148 8.170
4 149 7.521
4 150 7.442
4 151 9.691
4 152 7.367
4 153 6.956
4 154 6.851
4 155 6.894
4 156 7.641
4 157 7.312
4 158 6.001
4 159 6.219
4 160 7.979
4 161 8.649
4 162 8.565
4 163 8.859
4 164 6.703
4 165 7.715
4 166 5.061
4 167 6.104
4 168 10.017
4 169 8.157
4 170 7.474
4 171 7.376
4 172 9.675
4 173 5.840
4 174 8.645
4 175 5.456
4 176 4.830
4 177 7.581
4 178 8.392
4 179 6.965
4 180 7.701
4 181 6.988
4 182 8.687
4 183 7.670
4 184 7.336
4 185 7.233
4 186 6.384
4 187 6.335
4 188 6.083
4 189 7.488
4 190 8.819
4 191 8.476
4 192 5.606
4 193 8.596
4 194 5.570
4 195 8.263
4 196 8.238
4 197 8.399
4 198 8.297
4 199 4.531
4 200 7.767
4 201 4.982
4 202 5.329
4 203 6.067
4 204 7.522
4 205 5.791
4 206 7.509
4 207 5.904
4 208 5.978
4 209 8.418
4 210 6.440
4 211 8.408
4 212 7.755
4 213 6.472
4 214 6.583
4 215 5.897
4 216 6.571
4 217 7.206
4 218 7.211
4 219 6.244
4 220 8.786
4 221 5.878
4 222 8.955
4 223 9.122
4 224 8.472
4 225 8.242
4 226 9.040
4 227 5.691
4 228 4.858
4 229 10.157
4 230 7.972
4 231 7.644
4 232 8.696
4 233 7.888
4 234 6.672
4 235 6.099
4 236 8.370
4 237 6.441
4 238 7.492
4 239 8.110
4 240 7.577
4 241 7.006
4 242 10.212
4 243 8.984
4 244 6.777
4 245 5.474
4 246 8.414
4 247 8.795
4 248 8.383
4 249 6.164
4 250 5.680
4 251 6.182
4 252 7.100
4 253 7.939
4 254 7.963
4 255 8.359
4 256 8.849
4 257 7.389
4 258 7.985
4 259 7.660
4 260 8.143
4 261 8.980
4 262 8.990
4 263 8.910
4 264 9.967
4 265 9.730
4 266 9.851
4 267 9.359
4 268 8.516
4 269 8.085
4 270 8.701
4 271 8.370
4 272 9.000
4 273 8.617
4 274 7.993
4 275 6.596
4 276 6.639
4 277 8.120
4 278 9.817
4 279 7.462
4 280 8.715
4 281 7.274
4 282 7.357
4 283 8.583
4 284 8.462
4 285 7.378
4 286 7.200
4 287 9.019
4 288 9.679
4 289 8.974
4 290 5.638
4 291 5.868
4 292 6.480
4 293 7.436
4 294 5.797
4 295 7.343
4 296 8.846
4 297 8.672
4 298 8.034
4 299 6.224
4 300 8.348
4 301 7.878
4 302 8.795
4 303 8.568
4 304 7.587
4 305 8.217
4 306 9.980
4 307 7.286
4 308 7.179
4 309 7.956
4 310 9.262
4 311 6.709
4 312 7.549
4 313 8.602
4 314 8.151
4 315 6.790
4 316 8.553
4 317 8.605
4 318 7.311
4 319 8.529
4 320 9.103
4 321 8.539
4 322 8.434
4 323 8.360
4 324 4.978
4 325 6.368
4 326 6.169
4 327 6.690
4 328 7.162
4 329 7.162
4 330 7.992
4 331 5.956
4 332 8.230
4 333 10.721
4 334 6.141
4 335 6.499
4 336 7.170
4 337 8.091
4 338 7.796
4 339 5.644
4 340 6.083
4 341 6.060
4 342 6.181
4 343 5.466
4 344 5.292
4 345 6.046
4 346 6.049
4 347 6.924
4 348 6.979
4 349 8.493
4 350 5.374
4 351 6.362
4 352 9.786
4 353 9.015
4 354 8.682
4 355 8.518
4 356 7.703
4 357 8.704
4 358 9.755
4 359 8.834
4 360 8.786
4 361 8.608
4 362 8.669
4 363 7.104
4 364 7.337
4 365 7.342
4 366 7.157
4 367 7.853
4 368 8.028
4 369 6.498
4 370 9.287
4 371 8.797
4 372 7.093
4 373 9.898
4 374 7.120
4 375 5.879
4 376 7.734
4 377 8.696
4 378 7.592
4 379 8.041
4 380 6.390
4 381 6.432
4 382 6.721
4 383 8.191
4 384 6.470
4 385 6.392
4 386 6.662
4 387 6.329
4 388 7.663
4 389 6.644
4 390 8.676
4 391 8.529
4 392 7.846
4 393 7.351
4 394 7.994
4 395 8.510
4 396 8.099
4 397 7.969
4 398 7.993
4 399 6.890
4 400 7.441
4 401 7.655
4 402 7.913
4 403 8.284
4 404 9.703
4 405 8.250
4 406 7.857
4 407 6.181
4 408 7.707
4 409 6.776
4 410 8.357
4 411 7.959
4 412 7.753
4 413 7.617
4 414 5.129
4 415 5.451
4 416 5.546
4 417 7.964
4 418 6.381
4 419 6.808
4 420 9.683
4 421 5.930
4 422 7.711
4 423 7.385
4 424 8.413
4 425 7.871
4 426 5.639
4 427 5.847
4 428 5.605
4 429 6.544
4 430 6.154
4 431 6.132
4 432 8.231
4 433 7.914
4 434 7.109
4 435 7.167
4 436 5.813
4 437 7.756
4 438 5.972
4 439 7.166
4 440 5.685
4 441 7.121
4 442 6.569
4 443 8.890
4 444 7.081
4 445 7.637
4 446 6.663
4 447 7.513
4 448 8.889
4 449 7.795
4 450 6.469
4 451 7.148
4 452 7.797
4 453 6.222
4 454 5.680
4 455 5.291
4 456 6.058
4 457 6.224
4 458 5.769
4 459 6.664
4 460 6.007
4 461 5.950
4 462 5.685
4 463 5.390
4 464 4.948
4 465 6.928
4 466 7.751
4 467 6.738
4 468 8.706
4 469 7.864
4 470 8.511
4 471 6.107
4 472 4.993
4 473 8.909
4 474 6.989
4 475 9.182
4 476 9.467
4 477 8.503
4 478 8.072
4 479 8.709
4 480 5.326
4 481 7.544
4 482 6.748
4 483 9.211
4 484 7.661
4 485 8.910
4 486 7.230
4 487 8.474
4 488 7.355
4 489 8.105
4 490 8.719
4 491 8.255
4 492 8.866
4 493 8.312
4 494 6.960
4 495 8.390
4 496 8.025
4 497 7.740
4 498 8.097
4 499 10.394
4 500 9.562
4 501 7.212
4 502 9.178
4 503 9.096
4 504 6.408
4 505 8.213
4 506 8.192
4 507 7.005
4 508 7.670
4 509 7.800
4 510 7.968
4 511 5.949
4 512 5.371
4 513 8.321
4 514 6.963
4 515 7.031
4 516 6.880
4 517 8.731
4 518 6.540
4 519 7.915
4 520 6.741
4 521 6.021
4 522 7.348
4 523 7.226
4 524 7.912
4 525 6.452
4 526 5.826
4 527 5.834
4 528 5.371
4 529 8.672
4 530 7.832
4 531 9.027
4 532 6.064
4 533 6.672
4 534 6.393
4 535 6.256
4 536 6.191
4 537 8.311
4 538 6.916
4 539 6.657
4 540 6.146
4 541 5.618
4 542 6.167
4 543 5.416
4 544 5.866
4 545 5.329
4 546 6.114
4 547 6.136
4 548 5.907
4 549 7.069
4 550 5.483
4 551 6.154
4 552 5.265
4 553 5.742
4 554 6.009
4 555 5.642
4 556 5.878
4 557 7.693
4 558 7.515
4 559 8.197
4 560 7.436
4 561 7.877
4 562 6.124
4 563 6.501
4 564 8.051
4 565 7.810
4 566 7.764
4 567 6.592
4 568 8.223
4 569 8.958
4 570 8.172
4 571 7.710
4 572 6.391
4 573 6.364
4 574 4.892
4 575 8.302
4 576 8.503
4 577 7.146
4 578 8.194
4 579 8.496
4 580 6.057
4 581 5.724
4 582 5.803
4 583 7.434
4 584 6.068
4 585 6.099
4 586 5.898
4 587 9.199
4 588 8.866
4 589 10.449
4 590 7.804
4 591 8.756
4 592 8.021
4 593 8.196
4 594 9.315
4 595 7.397
4 596 7.647
4 597 8.289
4 598 8.802
4 599 8.580
4 600 8.199
4 601 8.070
4 602 7.667
4 603 9.162
4 604 8.181
4 605 7.655
4 606 8.640
4 607 7.233
4 608 9.281
4 609 8.252
4 610 6.047
4 611 6.862
4 612 6.158
4 613 6.202
4 614 9.880
4 615 7.112
4 616 5.740
4 617 8.744
4 618 7.278
4 619 5.899
4 620 5.730
4 621 9.040
4 622 9.282
4 623 7.160
4 624 6.272
4 625 5.858
4 626 7.541
4 627 6.894
4 628 9.143
4 629 5.871
5 6 2.853
5 7 6.121
5 8 6.252
5 9 5.832
5 10 4.635
5 11 6.020
5 12 8.297
5 13 7.344
5 14 5.245
5 15 3.505
5 16 6.597
5 17 5.986
5 18 7.219
5 19 5.697
5 20 7.077
5 21 4.348
5 22 3.359
5 23 2.996
5 24 4.437
5 25 2.449
5 26 3.003
5 27 7.122
5 28 7.286
5 29 6.928
5 30 3.732
5 31 3.625
5 32 6.491
5 33 3.032
5 34 4.116
5 35 2.628
5 36 2.769
5 37 5.411
5 38 5.747
5 39 7.677
5 40 7.592
5 41 6.109
5 42 6.109
5 43 5.859
5 44 5.557
5 45 3.992
5 46 6.789
5 47 7.117
5 48 7.376
5 49 6.449
5 50 4.228
5 51 7.886
5 52 7.318
5 53 6.038
5 54 4.183
5 55 4.915
5 56 6.577
5 57 4.398
5 58 3.728
5 59 7.505
5 60 4.950
5 61 6.792
5 62 5.725
5 63 6.779
5 64 4.595
5 65 7.341
5 66 7.260
5 67 4.720
5 68 6.282
5 69 5.088
5 70 5.611
5 71 6.886
5 72 6.552
5 73 5.897
5 74 7.755
5 75 4.893
5 76 6.961
5 77 5.760
5 78 6.853
5 79 5.664
5 80 4.593
5 81 6.875
5 82 5.956
5 83 5.194
5 84 4.347
5 85 7.191
5 86 6.053
5 87 5.719
5 88 6.096
5 89 2.759
5 90 2.760
5 91 3.053
5 92 3.051
5 93 2.849
5 94 4.216
5 95 6.233
5 96 6.982
5 97 6.287
5 98 6.699
5 99 6.953
5 100 7.779
5 101 6.986
5 102 6.844
5 103 6.153
5 104 5.788
5 105 7.255
5 106 5.106
5 107 4.824
5 108 4.282
5 109 5.749
5 110 6.323
5 111 6.049
5 112 4.277
5 113 4.980
5 114 3.131
5 115 2.679
5 116 2.854
5 117 3.124
5 118 4.126
5 119 5.638
5 120 4.093
5 121 4.435
5 122 4.958
5 123 5.314
5 124 6.759
5 125 6.435
5 126 4.619
5 127 5.698
5 128 5.050
5 129 4.753
5 130 4.514
5 131 6.669
5 132 2.655
5 133 2.561
5 134 3.179
5 135 3.036
5 136 4.054
5 137 2.514
5 138 2.627
5 139 2.746
5 140 2.635
5 141 6.159
5 142 7.581
5 143 7.421
5 144 6.129
5 145 5.812
5 146 7.673
5 147 5.213
5 148 6.053
5 149 5.892
5 150 5.507
5 151 7.361
5 152 6.819
5 153 5.876
5 154 6.139
5 155 6.254
5 156 6.889
5 157 6.477
5 158 4.923
5 159 4.561
5 160 8.203
5 161 6.426
5 162 7.831
5 163 7.442
5 164 4.480
5 165 5.258
5 166 3.658
5 167 3.626
5 168 7.365
5 169 6.538
5 170 5.280
5 171 4.988
5 172 8.220
5 173 4.625
5 174 6.440
5 175 2.233
5 176 4.193
5 177 7.199
5 178 6.732
5 179 5.967
5 180 6.819
5 181 7.398
5 182 6.763
5 183 6.272
5 184 6.971
5 185 4.856
5 186 5.947
5 187 6.188
5 188 4.879
5 189 5.437
5 190 6.478
5 191 8.150
5 192 4.774
5 193 5.291
5 194 5.176
5 195 5.936
5 196 5.912
5 197 5.684
5 198 8.453
5 199 4.713
5 200 8.033
5 201 2.671
5 202 3.504
5 203 3.447
5 204 5.135
5 205 2.539
5 206 4.976
5 207 3.302
5 208 3.206
5 209 7.478
5 210 4.482
5 211 6.176
5 212 5.441
5 213 4.015
5 214 3.733
5 215 5.744
5 216 6.963
5 217 5.767
5 218 6.868
5 219 4.792
5 220 6.548
5 221 4.049
5 222 8.503
5 223 7.037
5 224 6.344
5 225 6.787
5 226 7.715
5 227 3.052
5 228 5.167
5 229 8.556
5 230 5.753
5 231 6.283
5 232 6.244
5 233 5.353
5 234 3.770
5 235 4.909
5 236 7.578
5 237 5.022
5 238 7.046
5 239 7.018
5 240 5.736
5 241 5.805
5 242 8.160
5 243 6.818
5 244 4.128
5 245 3.515
5 246 7.703
5 247 7.862
5 248 7.431
5 249 4.207
5 250 4.079
5 251 4.016
5 252 5.000
5 253 6.911
5 254 6.716
5 255 7.455
5 256 8.299
5 257 6.327
5 258 6.643
5 259 6.754
5 260 6.931
5 261 7.809
5 262 7.032
5 263 7.251
5 264 8.966
5 265 7.710
5 266 8.945
5 267 7.233
5 268 7.084
5 269 6.754
5 270 7.871
5 271 6.941
5 272 7.708
5 273 7.035
5 274 6.662
5 275 4.425
5 276 4.735
5 277 7.378
5 278 8.450
5 279 4.767
5 280 6.261
5 281 4.397
5 282 4.893
5 283 6.743
5 284 6.942
5 285 7.439
5 286 6.505
5 287 7.129
5 288 7.223
5 289 8.552
5 290 3.291
5 291 2.616
5 292 4.038
5 293 6.663
5 294 4.789
5 295 4.563
5 296 9.270
5 297 7.951
5 298 6.533
5 299 5.500
5 300 7.625
5 301 7.806
5 302 7.305
5 303 7.777
5 304 7.288
5 305 6.885
5 306 7.627
5 307 6.603
5 308 5.679
5 309 7.310
5 310 7.611
5 311 5.854
5 312 7.434
5 313 6.503
5 314 6.674
5 315 6.059
5 316 7.548
5 317 7.798
5 318 5.758
5 319 7.688
5 320 8.490
5 321 7.058
5 322 6.584
5 323 6.455
5 324 3.271
5 325 3.749
5 326 3.483
5 327 3.787
5 328 4.940
5 329 5.336
5 330 6.429
5 331 3.189
5 332 7.959
5 333 8.632
5 334 3.186
5 335 3.014
5 336 3.891
5 337 7.081
5 338 6.436
5 339 2.914
5 340 3.120
5 341 3.512
5 342 3.282
5 343 5.079
5 344 4.453
5 345 3.191
5 346 3.605
5 347 3.867
5 348 3.921
5 349 6.723
5 350 5.614
5 351 6.281
5 352 8.190
5 353 7.205
5 354 7.280
5 355 8.153
5 356 5.740
5 357 7.497
5 358 8.230
5 359 7.592
5 360 7.037
5 361 7.148
5 362 6.955
5 363 6.650
5 364 5.454
5 365 7.503
5 366 5.741
5 367 7.972
5 368 7.125
5 369 4.206
5 370 6.929
5 371 6.209
5 372 7.042
5 373 8.106
5 374 5.307
5 375 5.041
5 376 6.360
5 377 8.182
5 378 5.072
5 379 8.009
5 380 3.975
5 381 3.499
5 382 4.069
5 383 5.689
5 384 4.032
5 385 4.011
5 386 4.002
5 387 3.697
5 388 5.639
5 389 5.519
5 390 6.614
5 391 6.117
5 392 6.942
5 393 5.102
5 394 7.225
5 395 6.464
5 396 5.154
5 397 5.325
5 398 5.316
5 399 5.763
5 400 5.444
5 401 5.026
5 402 5.115
5 403 6.062
5 404 8.014
5 405 8.039
5 406 7.485
5 407 3.709
5 408 6.370
5 409 5.627
5 410 6.904
5 411 5.943
5 412 5.080
5 413 5.521
5 414 2.571
5 415 2.108
5 416 3.141
5 417 5.056
5 418 3.199
5 419 4.735
5 420 7.001
5 421 5.501
5 422 5.712
5 423 5.473
5 424 5.573
5 425 5.012
5 426 3.550
5 427 3.548
5 428 3.485
5 429 3.577
5 430 3.382
5 431 3.581
5 432 6.322
5 433 5.870
5 434 5.163
5 435 5.287
5 436 5.445
5 437 5.118
5 438 4.215
5 439 4.519
5 440 6.362
5 441 6.626
5 442 5.847
5 443 7.256
5 444 6.562
5 445 6.421
5 446 5.690
5 447 5.852
5 448 6.459
5 449 7.683
5 450 5.770
5 451 4.639
5 452 5.925
5 453 5.544
5 454 3.529
5 455 3.069
5 456 2.684
5 457 3.003
5 458 2.752
5 459 4.690
5 460 3.944
5 461 3.100
5 462 3.675
5 463 2.218
5 464 3.539
5 465 6.217
5 466 6.484
5 467 5.895
5 468 6.065
5 469 5.367
5 470 6.808
5 471 5.349
5 472 2.309
5 473 6.651
5 474 5.767
5 475 7.943
5 476 8.119
5 477 6.047
5 478 6.117
5 479 7.256
5 480 2.201
5 481 6.063
5 482 4.508
5 483 6.616
5 484 5.350
5 485 7.075
5 486 7.385
5 487 5.927
5 488 5.058
5 489 5.936
5 490 7.179
5 491 5.660
5 492 8.585
5 493 6.247
5 494 5.019
5 495 6.517
5 496 5.893
5 497 6.212
5 498 5.464
5 499 8.546
5 500 7.544
5 501 5.471
5 502 7.442
5 503 7.121
5 504 5.200
5 505 6.278
5 506 5.960
5 507 6.502
5 508 5.903
5 509 5.720
5 510 5.664
5 511 3.658
5 512 2.464
5 513 6.538
5 514 4.604
5 515 4.870
5 516 3.503
5 517 6.924
5 518 2.992
5 519 7.590
5 520 6.039
5 521 5.221
5 522 6.070
5 523 4.840
5 524 7.607
5 525 2.706
5 526 2.244
5 527 2.521
5 528 2.844
5 529 6.093
5 530 5.623
5 531 6.744
5 532 2.592
5 533 3.346
5 534 3.155
5 535 3.553
5 536 3.197
5 537 6.068
5 538 3.462
5 539 3.464
5 540 3.107
5 541 2.876
5 542 3.288
5 543 3.601
5 544 3.265
5 545 6.520
5 546 3.265
5 547 3.661
5 548 3.598
5 549 6.408
5 550 3.317
5 551 3.490
5 552 3.422
5 553 3.102
5 554 4.049
5 555 3.867
5 556 3.442
5 557 5.207
5 558 5.036
5 559 5.721
5 560 4.769
5 561 5.865
5 562 4.522
5 563 3.630
5 564 5.734
5 565 5.001
5 566 5.027
5 567 4.060
5 568 6.462
5 569 6.952
5 570 5.498
5 571 4.678
5 572 4.117
5 573 4.454
5 574 2.560
5 575 5.907
5 576 6.013
5 577 5.103
5 578 5.572
5 579 5.906
5 580 3.596
5 581 3.454
5 582 7.157
5 583 4.393
5 584 2.986
5 585 3.392
5 586 2.679
5 587 7.514
5 588 6.872
5 589 8.362
5 590 5.350
5 591 6.404
5 592 6.094
5 593 6.944
5 594 7.312
5 595 5.451
5 596 6.250
5 597 6.197
5 598 7.728
5 599 6.735
5 600 5.750
5 601 5.470
5 602 7.367
5 603 9.308
5 604 6.713
5 605 5.794
5 606 7.253
5 607 7.160
5 608 7.801
5 609 6.060
5 610 5.225
5 611 5.622
5 612 3.094
5 613 3.204
5 614 7.630
5 615 5.502
5 616 3.085
5 617 5.468
5 618 5.273
5 619 3.052
5 620 3.246
5 621 7.066
5 622 6.829
5 623 5.343
5 624 3.646
5 625 5.875
5 626 6.723
5 627 4.784
5 628 5.958
5 629 2.793
6 7 5.801
6 8 5.806
6 9 6.435
6 10 4.758
6 11 5.426
6 12 8.024
6 13 7.119
6 14 6.402
6 15 3.850
6 16 7.035
6 17 7.223
6 18 7.535
6 19 6.823
6 20 8.142
6 21 4.617
6 22 3.836
6 23 3.827
6 24 4.042
6 25 3.856
6 26 3.295
6 27 7.551
6 28 7.521
6 29 7.419
6 30 3.714
6 31 4.080
6 32 6.871
6 33 3.888
6 34 3.947
6 35 4.081
6 36 3.241
6 37 5.007
6 38 5.292
6 39 8.278
6 40 7.357
6 41 6.856
6 42 6.624
6 43 6.374
6 44 4.955
6 45 4.458
6 46 6.860
6 47 7.452
6 48 7.527
6 49 6.877
6 50 4.324
6 51 8.099
6 52 8.134
6 53 5.529
6 54 5.008
6 55 5.968
6 56 7.228
6 57 4.828
6 58 4.061
6 59 7.776
6 60 4.291
6 61 6.958
6 62 6.624
6 63 6.926
6 64 6.113
6 65 8.107
6 66 7.991
6 67 6.362
6 68 5.540
6 69 5.188
6 70 5.677
6 71 7.764
6 72 6.029
6 73 6.966
6 74 8.560
6 75 5.838
6 76 6.680
6 77 6.670
6 78 7.033
6 79 5.763
6 80 4.729
6 81 6.724
6 82 5.468
6 83 6.332
6 84 5.307
6 85 6.288
6 86 5.337
6 87 6.997
6 88 7.337
6 89 3.952
6 90 3.932
6 91 4.038
6 92 3.844
6 93 4.033
6 94 3.866
6 95 7.005
6 96 6.998
6 97 6.883
6 98 6.562
6 99 6.612
6 100 8.251
6 101 7.908
6 102 6.273
6 103 7.138
6 104 6.488
6 105 7.056
6 106 6.247
6 107 5.527
6 108 4.032
6 109 5.345
6 110 7.467
6 111 7.325
6 112 5.148
6 113 5.908
6 114 4.478
6 115 4.044
6 116 4.015
6 117 4.509
6 118 4.621
6 119 5.059
6 120 4.623
6 121 5.021
6 122 4.600
6 123 4.822
6 124 7.232
6 125 5.804
6 126 5.616
6 127 5.697
6 128 4.139
6 129 3.796
6 130 3.858
6 131 5.900
6 132 3.759
6 133 3.794
6 134 3.696
6 135 3.705
6 136 3.902
6 137 4.096
6 138 3.144
6 139 2.995
6 140 3.168
6 141 5.551
6 142 7.784
6 143 7.459
6 144 6.632
6 145 5.981
6 146 7.914
6 147 5.000
6 148 6.991
6 149 6.638
6 150 6.246
6 151 8.424
6 152 6.959
6 153 6.697
6 154 6.694
6 155 6.390
6 156 7.493
6 157 7.037
6 158 5.405
6 159 5.224
6 160 7.982
6 161 7.606
6 162 7.956
6 163 8.000
6 164 5.171
6 165 6.350
6 166 4.251
6 167 4.226
6 168 8.469
6 169 7.830
6 170 6.734
6 171 6.531
6 172 8.158
6 173 4.337
6 174 7.666
6 175 3.624
6 176 4.302
6 177 6.819
6 178 7.369
6 179 6.236
6 180 6.753
6 181 6.918
6 182 7.604
6 183 6.659
6 184 7.410
6 185 5.767
6 186 5.936
6 187 5.768
6 188 4.800
6 189 6.211
6 190 7.301
6 191 8.492
6 192 4.965
6 193 6.682
6 194 4.751
6 195 7.265
6 196 7.250
6 197 7.137
6 198 8.238
6 199 3.816
6 200 7.847
6 201 3.120
6 202 3.963
6 203 4.178
6 204 6.350
6 205 3.868
6 206 6.269
6 207 4.372
6 208 4.293
6 209 8.141
6 210 5.379
6 211 7.397
6 212 6.596
6 213 4.941
6 214 4.834
6 215 5.929
6 216 7.027
6 217 5.828
6 218 7.134
6 219 5.674
6 220 7.205
6 221 4.544
6 222 9.309
6 223 7.784
6 224 7.218
6 225 7.082
6 226 7.820
6 227 4.166
6 228 4.430
6 229 8.999
6 230 6.451
6 231 6.258
6 232 7.646
6 233 6.597
6 234 4.919
6 235 4.624
6 236 7.845
6 237 5.174
6 238 7.262
6 239 7.498
6 240 5.946
6 241 5.606
6 242 8.901
6 243 7.280
6 244 5.136
6 245 4.312
6 246 8.017
6 247 8.180
6 248 7.654
6 249 4.876
6 250 4.306
6 251 4.248
6 252 5.706
6 253 7.272
6 254 7.017
6 255 7.306
6 256 8.565
6 257 6.756
6 258 7.122
6 259 6.769
6 260 7.113
6 261 8.402
6 262 7.817
6 263 7.732
6 264 9.282
6 265 8.548
6 266 8.516
6 267 7.893
6 268 7.706
6 269 7.186
6 270 8.289
6 271 7.496
6 272 8.008
6 273 7.391
6 274 6.876
6 275 5.200
6 276 5.030
6 277 8.022
6 278 8.974
6 279 5.860
6 280 7.348
6 281 5.415
6 282 5.986
6 283 7.678
6 284 7.323
6 285 7.840
6 286 7.308
6 287 8.107
6 288 8.107
6 289 8.189
6 290 4.106
6 291 3.891
6 292 4.860
6 293 6.705
6 294 4.790
6 295 5.810
6 296 8.705
6 297 7.948
6 298 6.875
6 299 5.313
6 300 7.452
6 301 7.489
6 302 7.552
6 303 7.885
6 304 6.900
6 305 7.089
6 306 8.528
6 307 6.844
6 308 6.077
6 309 8.071
6 310 7.991
6 311 6.338
6 312 7.579
6 313 7.143
6 314 7.035
6 315 6.022
6 316 7.847
6 317 7.553
6 318 6.268
6 319 8.016
6 320 8.605
6 321 7.328
6 322 7.233
6 323 7.056
6 324 3.914
6 325 4.738
6 326 4.306
6 327 4.824
6 328 5.914
6 329 5.979
6 330 6.879
6 331 4.155
6 332 7.739
6 333 9.574
6 334 4.308
6 335 4.383
6 336 5.181
6 337 7.279
6 338 6.761
6 339 3.958
6 340 4.275
6 341 4.280
6 342 4.493
6 343 5.588
6 344 4.419
6 345 4.087
6 346 4.136
6 347 5.014
6 348 5.045
6 349 7.665
6 350 5.279
6 351 6.127
6 352 8.810
6 353 7.714
6 354 7.801
6 355 7.781
6 356 6.332
6 357 8.005
6 358 8.685
6 359 7.956
6 360 7.581
6 361 7.650
6 362 7.457
6 363 6.790
6 364 6.093
6 365 7.146
6 366 6.214
6 367 7.516
6 368 6.738
6 369 5.100
6 370 7.880
6 371 6.921
6 372 6.807
6 373 8.562
6 374 5.998
6 375 5.089
6 376 6.802
6 377 7.832
6 378 6.013
6 379 7.731
6 380 4.790
6 381 4.623
6 382 4.766
6 383 6.518
6 384 4.974
6 385 4.859
6 386 5.100
6 387 4.798
6 388 6.287
6 389 5.792
6 390 7.041
6 391 6.739
6 392 7.496
6 393 5.920
6 394 7.271
6 395 7.117
6 396 6.114
6 397 6.170
6 398 6.165
6 399 6.121
6 400 6.006
6 401 5.769
6 402 6.049
6 403 6.915
6 404 8.615
6 405 7.799
6 406 7.326
6 407 4.755
6 408 6.564
6 409 5.691
6 410 7.138
6 411 6.476
6 412 5.809
6 413 5.926
6 414 3.645
6 415 3.447
6 416 3.994
6 417 5.989
6 418 4.161
6 419 5.224
6 420 8.074
6 421 5.626
6 422 6.313
6 423 5.977
6 424 6.464
6 425 5.951
6 426 4.307
6 427 4.466
6 428 4.492
6 429 4.750
6 430 4.592
6 431 4.726
6 432 6.685
6 433 6.406
6 434 5.905
6 435 5.739
6 436 5.485
6 437 6.069
6 438 4.589
6 439 5.444
6 440 6.095
6 441 6.483
6 442 5.862
6 443 7.721
6 444 6.634
6 445 6.728
6 446 5.747
6 447 6.651
6 448 7.258
6 449 7.892
6 450 5.898
6 451 5.498
6 452 6.688
6 453 5.779
6 454 4.415
6 455 3.960
6 456 3.970
6 457 4.408
6 458 4.065
6 459 5.395
6 460 4.535
6 461 4.201
6 462 4.525
6 463 3.517
6 464 4.114
6 465 6.808
6 466 6.980
6 467 6.302
6 468 7.110
6 469 5.916
6 470 7.639
6 471 5.595
6 472 3.335
6 473 7.476
6 474 6.292
6 475 8.257
6 476 8.449
6 477 6.853
6 478 6.698
6 479 7.623
6 480 3.414
6 481 6.712
6 482 5.454
6 483 7.502
6 484 5.784
6 485 7.708
6 486 6.812
6 487 6.663
6 488 6.004
6 489 6.973
6 490 8.108
6 491 6.829
6 492 8.477
6 493 7.189
6 494 5.643
6 495 6.910
6 496 6.763
6 497 6.855
6 498 6.522
6 499 9.083
6 500 8.115
6 501 6.071
6 502 8.079
6 503 7.860
6 504 5.402
6 505 7.459
6 506 6.701
6 507 6.892
6 508 6.394
6 509 6.537
6 510 6.653
6 511 4.443
6 512 3.596
6 513 7.274
6 514 5.410
6 515 5.754
6 516 4.812
6 517 7.915
6 518 4.380
6 519 7.543
6 520 5.645
6 521 5.529
6 522 6.685
6 523 5.872
6 524 7.421
6 525 4.386
6 526 3.735
6 527 3.903
6 528 3.447
6 529 6.522
6 530 5.986
6 531 7.263
6 532 4.052
6 533 4.822
6 534 4.297
6 535 4.372
6 536 4.260
6 537 6.283
6 538 4.965
6 539 4.702
6 540 4.324
6 541 3.737
6 542 4.368
6 543 4.380
6 544 4.415
6 545 5.901
6 546 4.278
6 547 4.704
6 548 4.378
6 549 6.520
6 550 4.348
6 551 4.382
6 552 4.189
6 553 4.293
6 554 4.388
6 555 4.275
6 556 4.232
6 557 6.258
6 558 5.935
6 559 6.638
6 560 5.846
6 561 6.420
6 562 5.318
6 563 4.814
6 564 6.678
6 565 6.061
6 566 6.122
6 567 4.973
6 568 7.160
6 569 7.833
6 570 6.450
6 571 5.774
6 572 5.019
6 573 5.050
6 574 3.616
6 575 6.751
6 576 6.968
6 577 5.887
6 578 6.474
6 579 6.691
6 580 4.417
6 581 4.306
6 582 6.745
6 583 5.595
6 584 3.988
6 585 3.949
6 586 3.903
6 587 8.290
6 588 7.749
6 589 9.381
6 590 6.265
6 591 7.224
6 592 7.101
6 593 7.458
6 594 8.272
6 595 6.160
6 596 6.272
6 597 6.552
6 598 8.287
6 599 7.828
6 600 6.823
6 601 6.650
6 602 7.286
6 603 8.967
6 604 7.145
6 605 6.675
6 606 7.840
6 607 7.431
6 608 7.687
6 609 7.056
6 610 5.579
6 611 5.185
6 612 4.049
6 613 4.075
6 614 8.458
6 615 6.166
6 616 4.016
6 617 6.831
6 618 6.018
6 619 4.071
6 620 3.791
6 621 8.013
6 622 7.224
6 623 6.030
6 624 4.729
6 625 5.461
6 626 7.268
6 627 5.611
6 628 7.308
6 629 4.084
7 8 1.371
7 9 8.703
7 10 6.414
7 11 6.362
7 12 8.475
7 13 7.371
7 14 7.613
7 15 5.290
7 16 7.025
7 17 8.600
7 18 9.422
7 19 8.194
7 20 8.906
7 21 4.867
7 22 5.959
7 23 6.846
7 24 6.580
7 25 5.886
7 26 5.629
7 27 6.916
7 28 6.350
7 29 8.838
7 30 5.344
7 31 5.987
7 32 7.642
7 33 6.712
7 34 6.081
7 35 6.033
7 36 5.681
7 37 2.893
7 38 2.862
7 39 9.209
7 40 7.654
7 41 8.877
7 42 9.132
7 43 8.957
7 44 6.398
7 45 6.422
7 46 7.410
7 47 7.370
7 48 7.484
7 49 8.582
7 50 4.755
7 51 9.332
7 52 9.103
7 53 1.766
7 54 6.479
7 55 6.029
7 56 9.431
7 57 5.315
7 58 4.245
7 59 8.001
7 60 6.381
7 61 8.519
7 62 7.496
7 63 7.541
7 64 7.658
7 65 7.803
7 66 8.021
7 67 7.494
7 68 5.933
7 69 6.353
7 70 7.024
7 71 8.973
7 72 5.957
7 73 8.807
7 74 8.285
7 75 8.234
7 76 7.294
7 77 8.224
7 78 8.916
7 79 7.163
7 80 6.156
7 81 7.739
7 82 6.736
7 83 8.709
7 84 7.704
7 85 8.067
7 86 6.631
7 87 8.790
7 88 8.821
7 89 6.679
7 90 6.738
7 91 6.621
7 92 6.597
7 93 6.754
7 94 6.597
7 95 7.335
7 96 7.654
7 97 7.203
7 98 6.514
7 99 6.906
7 100 8.828
7 101 8.935
7 102 5.413
7 103 8.774
7 104 6.268
7 105 7.544
7 106 8.145
7 107 6.890
7 108 6.462
7 109 6.442
7 110 8.923
7 111 8.807
7 112 7.884
7 113 8.496
7 114 6.552
7 115 6.535
7 116 6.577
7 117 6.881
7 118 6.411
7 119 6.237
7 120 5.879
7 121 5.614
7 122 5.443
7 123 5.535
7 124 8.864
7 125 6.593
7 126 8.278
7 127 8.328
7 128 6.612
7 129 6.558
7 130 7.146
7 131 7.444
7 132 6.952
7 133 6.826
7 134 6.171
7 135 6.865
7 136 6.171
7 137 6.227
7 138 5.617
7 139 5.794
7 140 6.928
7 141 4.196
7 142 6.853
7 143 6.702
7 144 6.391
7 145 5.353
7 146 7.747
7 147 4.858
7 148 8.246
7 149 7.560
7 150 7.360
7 151 10.292
7 152 7.154
7 153 8.253
7 154 7.452
7 155 6.006
7 156 8.950
7 157 8.588
7 158 6.470
7 159 6.444
7 160 7.420
7 161 9.920
7 162 8.149
7 163 9.332
7 164 5.485
7 165 8.575
7 166 6.557
7 167 5.353
7 168 9.007
7 169 9.405
7 170 8.783
7 171 8.701
7 172 8.637
7 173 5.712
7 174 8.610
7 175 5.448
7 176 6.731
7 177 5.932
7 178 7.639
7 179 7.549
7 180 5.916
7 181 5.543
7 182 9.017
7 183 8.361
7 184 8.417
7 185 8.018
7 186 6.303
7 187 6.890
7 188 5.133
7 189 6.984
7 190 8.175
7 191 8.501
7 192 5.971
7 193 8.025
7 194 6.754
7 195 8.793
7 196 8.767
7 197 8.502
7 198 7.591
7 199 6.169
7 200 7.017
7 201 6.684
7 202 5.833
7 203 5.795
7 204 7.650
7 205 6.470
7 206 7.901
7 207 6.636
7 208 6.444
7 209 8.731
7 210 7.084
7 211 8.638
7 212 7.605
7 213 6.553
7 214 6.506
7 215 6.788
7 216 8.926
7 217 7.970
7 218 8.666
7 219 6.713
7 220 7.479
7 221 6.624
7 222 10.460
7 223 9.298
7 224 8.882
7 225 7.313
7 226 8.012
7 227 6.546
7 228 6.150
7 229 9.590
7 230 6.829
7 231 6.769
7 232 8.668
7 233 7.433
7 234 6.470
7 235 6.006
7 236 8.597
7 237 7.623
7 238 8.847
7 239 9.087
7 240 6.603
7 241 6.509
7 242 9.686
7 243 7.580
7 244 6.330
7 245 6.725
7 246 8.801
7 247 7.352
7 248 8.197
7 249 6.634
7 250 5.863
7 251 5.751
7 252 7.201
7 253 8.948
7 254 8.415
7 255 9.549
7 256 9.332
7 257 8.192
7 258 8.676
7 259 7.789
7 260 9.111
7 261 8.760
7 262 8.472
7 263 9.116
7 264 9.543
7 265 8.532
7 266 8.998
7 267 8.462
7 268 9.629
7 269 9.385
7 270 9.504
7 271 7.842
7 272 8.290
7 273 8.214
7 274 9.037
7 275 6.126
7 276 5.873
7 277 8.817
7 278 9.792
7 279 6.923
7 280 8.375
7 281 6.393
7 282 6.870
7 283 7.686
7 284 8.865
7 285 8.822
7 286 9.185
7 287 10.649
7 288 10.585
7 289 8.496
7 290 6.343
7 291 6.356
7 292 6.595
7 293 8.163
7 294 6.586
7 295 7.422
7 296 8.932
7 297 8.805
7 298 8.200
7 299 6.449
7 300 8.326
7 301 7.236
7 302 8.177
7 303 8.182
7 304 7.426
7 305 8.062
7 306 10.311
7 307 7.435
7 308 6.643
7 309 9.234
7 310 10.368
7 311 6.643
7 312 8.061
7 313 9.885
7 314 9.407
7 315 8.159
7 316 9.061
7 317 7.683
7 318 8.155
7 319 9.507
7 320 9.898
7 321 9.727
7 322 8.370
7 323 8.145
7 324 6.227
7 325 6.576
7 326 6.395
7 327 6.700
7 328 7.044
7 329 7.830
7 330 6.990
7 331 6.703
7 332 8.004
7 333 11.077
7 334 6.792
7 335 6.896
7 336 6.980
7 337 8.554
7 338 8.744
7 339 6.595
7 340 6.825
7 341 6.365
7 342 6.721
7 343 7.669
7 344 6.169
7 345 6.359
7 346 6.290
7 347 6.706
7 348 7.130
7 349 9.694
7 350 6.432
7 351 7.039
7 352 11.102
7 353 9.827
7 354 8.605
7 355 8.088
7 356 8.032
7 357 9.342
7 358 9.638
7 359 10.044
7 360 9.783
7 361 9.535
7 362 8.151
7 363 7.022
7 364 6.706
7 365 7.343
7 366 6.718
7 367 7.229
7 368 7.771
7 369 6.368
7 370 9.229
7 371 7.711
7 372 8.139
7 373 8.994
7 374 7.152
7 375 5.882
7 376 7.428
7 377 8.122
7 378 6.876
7 379 7.615
7 380 6.511
7 381 6.319
7 382 6.242
7 383 7.942
7 384 6.437
7 385 6.151
7 386 6.579
7 387 6.352
7 388 7.971
7 389 8.627
7 390 8.568
7 391 8.604
7 392 7.799
7 393 6.271
7 394 6.386
7 395 7.059
7 396 7.887
7 397 7.906
7 398 8.244
7 399 8.711
7 400 8.628
7 401 7.492
7 402 8.017
7 403 6.959
7 404 9.859
7 405 8.205
7 406 7.513
7 407 6.532
7 408 5.587
7 409 3.834
7 410 8.091
7 411 7.262
7 412 8.167
7 413 7.999
7 414 5.969
7 415 5.924
7 416 6.504
7 417 7.815
7 418 6.607
7 419 7.152
7 420 8.491
7 421 7.563
7 422 8.876
7 423 7.287
7 424 8.356
7 425 7.701
7 426 6.366
7 427 6.255
7 428 6.682
7 429 6.736
7 430 6.667
7 431 6.840
7 432 8.328
7 433 8.387
7 434 8.034
7 435 7.000
7 436 6.557
7 437 7.769
7 438 6.197
7 439 7.063
7 440 6.822
7 441 7.103
7 442 5.941
7 443 8.116
7 444 6.675
7 445 6.885
7 446 7.244
7 447 7.459
7 448 9.300
7 449 8.588
7 450 5.943
7 451 6.369
7 452 7.301
7 453 6.361
7 454 6.375
7 455 5.900
7 456 6.264
7 457 6.478
7 458 6.387
7 459 7.734
7 460 6.212
7 461 6.448
7 462 6.647
7 463 6.522
7 464 6.412
7 465 6.461
7 466 8.237
7 467 5.780
7 468 7.317
7 469 7.860
7 470 8.688
7 471 5.546
7 472 6.495
7 473 7.318
7 474 7.853
7 475 8.703
7 476 9.781
7 477 9.270
7 478 8.685
7 479 7.343
7 480 6.379
7 481 7.216
7 482 5.467
7 483 9.867
7 484 7.854
7 485 9.579
7 486 8.587
7 487 6.580
7 488 6.380
7 489 8.227
7 490 8.545
7 491 8.333
7 492 8.055
7 493 8.110
7 494 5.869
7 495 8.756
7 496 7.357
7 497 7.175
7 498 7.216
7 499 9.358
7 500 8.543
7 501 5.622
7 502 9.332
7 503 9.182
7 504 6.464
7 505 7.988
7 506 6.612
7 507 8.206
7 508 7.923
7 509 6.595
7 510 7.317
7 511 6.720
7 512 6.551
7 513 9.395
7 514 7.737
7 515 7.348
7 516 6.743
7 517 9.421
7 518 6.428
7 519 8.415
7 520 8.068
7 521 6.508
7 522 7.377
7 523 7.511
7 524 8.311
7 525 7.066
7 526 6.682
7 527 6.539
7 528 6.387
7 529 6.550
7 530 6.613
7 531 8.120
7 532 6.563
7 533 6.870
7 534 6.892
7 535 6.544
7 536 6.590
7 537 7.114
7 538 7.168
7 539 7.118
7 540 6.508
7 541 6.191
7 542 6.861
7 543 6.606
7 544 6.996
7 545 7.240
7 546 6.179
7 547 6.291
7 548 5.902
7 549 6.381
7 550 6.935
7 551 6.728
7 552 6.542
7 553 6.633
7 554 5.303
7 555 5.204
7 556 6.411
7 557 7.346
7 558 5.527
7 559 6.096
7 560 5.944
7 561 5.754
7 562 6.934
7 563 6.240
7 564 7.266
7 565 6.626
7 566 6.468
7 567 6.447
7 568 7.292
7 569 9.037
7 570 6.804
7 571 6.182
7 572 6.849
7 573 6.838
7 574 6.635
7 575 7.874
7 576 7.944
7 577 7.459
7 578 6.108
7 579 6.088
7 580 6.493
7 581 6.622
7 582 7.608
7 583 6.445
7 584 6.494
7 585 6.314
7 586 6.532
7 587 8.419
7 588 9.836
7 589 9.718
7 590 6.707
7 591 7.597
7 592 7.343
7 593 8.555
7 594 9.617
7 595 6.797
7 596 6.886
7 597 7.467
7 598 8.657
7 599 8.714
7 600 7.296
7 601 7.440
7 602 6.698
7 603 8.105
7 604 7.162
7 605 6.935
7 606 9.393
7 607 6.471
7 608 8.612
7 609 8.333
7 610 6.202
7 611 6.757
7 612 6.228
7 613 6.139
7 614 8.923
7 615 7.606
7 616 6.612
7 617 7.625
7 618 7.571
7 619 6.537
7 620 6.449
7 621 9.570
7 622 7.807
7 623 7.181
7 624 6.560
7 625 6.776
7 626 8.392
7 627 7.017
7 628 7.881
7 629 6.581
8 9 8.821
8 10 6.510
8 11 6.200
8 12 8.539
8 13 7.313
8 14 7.908
8 15 5.308
8 16 7.393
8 17 8.746
8 18 9.663
8 19 8.309
8 20 9.244
8 21 5.195
8 22 6.242
8 23 6.906
8 24 6.661
8 25 6.012
8 26 5.628
8 27 7.269
8 28 6.719
8 29 9.102
8 30 5.170
8 31 6.324
8 32 7.923
8 33 6.777
8 34 6.134
8 35 6.131
8 36 5.698
8 37 2.924
8 38 2.747
8 39 9.371
8 40 7.443
8 41 9.066
8 42 9.199
8 43 9.078
8 44 6.428
8 45 6.662
8 46 7.770
8 47 7.610
8 48 7.610
8 49 8.862
8 50 4.446
8 51 9.548
8 52 9.340
8 53 1.652
8 54 6.566
8 55 6.232
8 56 9.694
8 57 5.330
8 58 4.379
8 59 8.378
8 60 6.310
8 61 8.832
8 62 7.829
8 63 7.698
8 64 7.895
8 65 8.111
8 66 8.192
8 67 7.766
8 68 5.841
8 69 6.524
8 70 6.909
8 71 9.153
8 72 5.557
8 73 8.994
8 74 8.495
8 75 8.450
8 76 7.455
8 77 8.457
8 78 8.663
8 79 7.289
8 80 6.355
8 81 7.858
8 82 7.076
8 83 8.902
8 84 8.009
8 85 7.983
8 86 6.711
8 87 8.959
8 88 9.146
8 89 6.858
8 90 6.924
8 91 6.901
8 92 6.682
8 93 7.012
8 94 6.837
8 95 7.717
8 96 7.749
8 97 7.549
8 98 6.528
8 99 6.726
8 100 8.862
8 101 9.118
8 102 5.043
8 103 8.946
8 104 6.518
8 105 7.607
8 106 8.405
8 107 7.107
8 108 6.494
8 109 6.504
8 110 9.012
8 111 8.961
8 112 8.093
8 113 8.588
8 114 6.747
8 115 6.763
8 116 6.732
8 117 7.176
8 118 6.646
8 119 6.121
8 120 6.169
8 121 5.959
8 122 5.431
8 123 5.385
8 124 9.033
8 125 6.270
8 126 8.501
8 127 8.427
8 128 6.914
8 129 6.754
8 130 7.211
8 131 7.474
8 132 7.111
8 133 7.066
8 134 6.473
8 135 6.961
8 136 6.256
8 137 6.355
8 138 5.636
8 139 5.753
8 140 7.049
8 141 4.058
8 142 7.039
8 143 6.814
8 144 6.706
8 145 5.565
8 146 8.037
8 147 4.909
8 148 8.640
8 149 7.907
8 150 7.699
8 151 10.578
8 152 7.319
8 153 8.459
8 154 7.824
8 155 6.324
8 156 9.035
8 157 8.730
8 158 6.801
8 159 6.742
8 160 7.572
8 161 10.141
8 162 8.460
8 163 9.520
8 164 5.599
8 165 8.802
8 166 6.813
8 167 5.755
8 168 9.348
8 169 9.478
8 170 8.839
8 171 8.795
8 172 8.516
8 173 5.838
8 174 8.728
8 175 5.549
8 176 6.835
8 177 5.805
8 178 7.695
8 179 7.844
8 180 5.960
8 181 5.470
8 182 9.218
8 183 8.658
8 184 8.381
8 185 8.248
8 186 6.503
8 187 7.070
8 188 5.280
8 189 7.337
8 190 8.406
8 191 8.852
8 192 6.162
8 193 8.262
8 194 6.896
8 195 8.898
8 196 8.883
8 197 8.828
8 198 7.699
8 199 6.394
8 200 7.052
8 201 6.815
8 202 6.249
8 203 6.174
8 204 7.927
8 205 6.655
8 206 8.122
8 207 6.803
8 208 6.577
8 209 8.714
8 210 7.334
8 211 8.826
8 212 7.826
8 213 6.829
8 214 6.700
8 215 6.895
8 216 9.228
8 217 8.074
8 218 9.109
8 219 6.892
8 220 7.751
8 221 6.827
8 222 10.334
8 223 9.590
8 224 9.142
8 225 7.354
8 226 8.059
8 227 6.676
8 228 6.064
8 229 9.685
8 230 7.169
8 231 6.809
8 232 8.860
8 233 7.706
8 234 6.662
8 235 6.121
8 236 8.814
8 237 7.790
8 238 9.259
8 239 9.484
8 240 6.730
8 241 6.528
8 242 9.610
8 243 7.535
8 244 6.695
8 245 6.882
8 246 9.113
8 247 7.782
8 248 8.542
8 249 6.640
8 250 6.065
8 251 5.876
8 252 7.123
8 253 9.251
8 254 8.805
8 255 9.820
8 256 9.583
8 257 8.536
8 258 8.832
8 259 8.143
8 260 9.444
8 261 8.842
8 262 8.723
8 263 9.428
8 264 9.881
8 265 9.039
8 266 8.930
8 267 8.716
8 268 9.934
8 269 9.595
8 270 9.738
8 271 8.237
8 272 8.602
8 273 8.517
8 274 9.269
8 275 6.232
8 276 5.865
8 277 9.088
8 278 10.003
8 279 7.066
8 280 8.565
8 281 6.732
8 282 7.234
8 283 8.059
8 284 9.030
8 285 8.763
8 286 9.147
8 287 10.833
8 288 10.838
8 289 8.582
8 290 6.562
8 291 6.578
8 292 6.929
8 293 8.362
8 294 6.397
8 295 7.733
8 296 8.880
8 297 9.019
8 298 8.514
8 299 6.408
8 300 8.368
8 301 7.307
8 302 8.482
8 303 8.197
8 304 7.611
8 305 8.288
8 306 10.532
8 307 7.524
8 308 6.890
8 309 9.262
8 310 10.469
8 311 6.931
8 312 7.891
8 313 10.032
8 314 9.629
8 315 8.540
8 316 9.206
8 317 7.799
8 318 8.450
8 319 9.688
8 320 10.140
8 321 9.890
8 322 8.714
8 323 8.489
8 324 6.327
8 325 6.791
8 326 6.667
8 327 6.954
8 328 7.462
8 329 8.183
8 330 7.010
8 331 6.920
8 332 8.084
8 333 11.348
8 334 6.988
8 335 7.134
8 336 7.283
8 337 8.724
8 338 9.009
8 339 6.812
8 340 7.031
8 341 6.590
8 342 7.100
8 343 7.551
8 344 6.382
8 345 6.558
8 346 6.447
8 347 7.096
8 348 7.381
8 349 9.773
8 350 6.445
8 351 7.061
8 352 11.340
8 353 10.074
8 354 8.838
8 355 8.156
8 356 8.330
8 357 9.509
8 358 9.860
8 359 10.305
8 360 10.027
8 361 9.803
8 362 8.472
8 363 7.065
8 364 7.056
8 365 7.301
8 366 6.990
8 367 7.260
8 368 7.650
8 369 6.580
8 370 9.275
8 371 7.778
8 372 8.305
8 373 9.284
8 374 7.175
8 375 6.109
8 376 7.351
8 377 8.078
8 378 7.204
8 379 7.629
8 380 6.677
8 381 6.529
8 382 6.389
8 383 7.968
8 384 6.671
8 385 6.344
8 386 6.907
8 387 6.619
8 388 8.144
8 389 8.558
8 390 8.557
8 391 8.717
8 392 8.045
8 393 6.438
8 394 6.370
8 395 7.027
8 396 7.960
8 397 7.992
8 398 8.238
8 399 8.641
8 400 8.747
8 401 7.536
8 402 8.101
8 403 7.167
8 404 10.081
8 405 8.073
8 406 7.370
8 407 6.777
8 408 5.345
8 409 3.823
8 410 8.124
8 411 7.295
8 412 8.251
8 413 8.026
8 414 6.144
8 415 6.124
8 416 6.638
8 417 7.899
8 418 6.775
8 419 7.212
8 420 8.650
8 421 7.409
8 422 9.056
8 423 7.102
8 424 8.390
8 425 7.787
8 426 6.565
8 427 6.609
8 428 6.914
8 429 6.934
8 430 6.989
8 431 7.091
8 432 8.361
8 433 8.490
8 434 8.199
8 435 6.877
8 436 6.724
8 437 7.904
8 438 6.371
8 439 7.217
8 440 6.758
8 441 6.947
8 442 6.102
8 443 7.951
8 444 6.867
8 445 7.065
8 446 7.169
8 447 7.718
8 448 9.553
8 449 8.466
8 450 6.100
8 451 6.520
8 452 7.332
8 453 6.502
8 454 6.580
8 455 6.166
8 456 6.473
8 457 6.886
8 458 6.660
8 459 7.903
8 460 6.527
8 461 6.724
8 462 6.973
8 463 6.712
8 464 6.571
8 465 6.744
8 466 8.561
8 467 6.039
8 468 7.515
8 469 8.052
8 470 9.072
8 471 5.879
8 472 6.687
8 473 7.523
8 474 8.232
8 475 8.937
8 476 9.943
8 477 9.542
8 478 8.915
8 479 7.438
8 480 6.591
8 481 7.661
8 482 5.734
8 483 10.154
8 484 8.017
8 485 9.774
8 486 8.702
8 487 6.732
8 488 6.688
8 489 8.601
8 490 8.954
8 491 8.717
8 492 8.046
8 493 8.506
8 494 6.095
8 495 9.046
8 496 7.741
8 497 7.584
8 498 7.362
8 499 9.605
8 500 8.822
8 501 5.987
8 502 9.576
8 503 9.452
8 504 6.789
8 505 8.159
8 506 7.037
8 507 8.339
8 508 8.161
8 509 6.982
8 510 7.716
8 511 7.031
8 512 6.735
8 513 9.445
8 514 7.892
8 515 7.443
8 516 6.999
8 517 9.538
8 518 6.701
8 519 8.592
8 520 8.292
8 521 6.488
8 522 7.761
8 523 7.776
8 524 8.403
8 525 7.362
8 526 6.872
8 527 6.739
8 528 6.477
8 529 6.756
8 530 6.869
8 531 8.326
8 532 6.761
8 533 7.157
8 534 7.118
8 535 6.761
8 536 6.761
8 537 7.320
8 538 7.475
8 539 7.323
8 540 6.737
8 541 6.323
8 542 7.106
8 543 6.850
8 544 7.239
8 545 6.975
8 546 6.408
8 547 6.548
8 548 6.145
8 549 6.769
8 550 7.172
8 551 6.963
8 552 6.717
8 553 6.911
8 554 5.633
8 555 5.528
8 556 6.685
8 557 7.681
8 558 5.809
8 559 6.386
8 560 6.209
8 561 6.000
8 562 7.057
8 563 6.481
8 564 7.592
8 565 7.007
8 566 6.700
8 567 6.688
8 568 7.561
8 569 9.299
8 570 7.069
8 571 6.407
8 572 7.099
8 573 7.106
8 574 6.819
8 575 8.193
8 576 8.231
8 577 7.764
8 578 6.406
8 579 6.285
8 580 6.692
8 581 6.822
8 582 7.306
8 583 6.781
8 584 6.726
8 585 6.517
8 586 6.714
8 587 8.685
8 588 10.101
8 589 10.006
8 590 7.064
8 591 7.865
8 592 7.617
8 593 8.831
8 594 9.855
8 595 7.129
8 596 7.139
8 597 7.739
8 598 8.945
8 599 8.881
8 600 7.721
8 601 7.775
8 602 6.504
8 603 8.175
8 604 7.512
8 605 7.139
8 606 9.611
8 607 6.530
8 608 8.683
8 609 8.625
8 610 6.423
8 611 7.034
8 612 6.447
8 613 6.323
8 614 9.094
8 615 7.771
8 616 6.844
8 617 8.019
8 618 7.788
8 619 6.748
8 620 6.612
8 621 9.823
8 622 7.771
8 623 7.269
8 624 6.774
8 625 6.985
8 626 8.431
8 627 7.330
8 628 8.137
8 629 6.795
9 10 5.123
9 11 6.458
9 12 9.085
9 13 8.403
9 14 4.629
9 15 7.471
9 16 8.749
9 17 4.433
9 18 7.400
9 19 4.409
9 20 7.572
9 21 8.276
9 22 7.252
9 23 6.277
9 24 7.723
9 25 6.808
9 26 7.394
9 27 8.532
9 28 8.701
9 29 7.223
9 30 6.601
9 31 7.364
9 32 8.563
9 33 6.185
9 34 7.523
9 35 6.850
9 36 7.345
9 37 8.588
9 38 8.921
9 39 7.166
9 40 8.953
9 41 5.291
9 42 2.289
9 43 1.937
9 44 6.087
9 45 5.315
9 46 7.899
9 47 8.378
9 48 8.452
9 49 7.784
9 50 7.510
9 51 8.793
9 52 8.141
9 53 8.576
9 54 7.188
9 55 7.260
9 56 7.427
9 57 7.833
9 58 7.558
9 59 8.731
9 60 5.931
9 61 7.564
9 62 8.907
9 63 9.784
9 64 5.744
9 65 9.603
9 66 8.761
9 67 6.366
9 68 8.588
9 69 7.064
9 70 6.345
9 71 7.484
9 72 8.622
9 73 6.689
9 74 9.515
9 75 5.104
9 76 8.492
9 77 5.615
9 78 7.405
9 79 8.190
9 80 8.108
9 81 9.162
9 82 6.818
9 83 6.169
9 84 5.989
9 85 7.108
9 86 7.885
9 87 5.038
9 88 5.106
9 89 5.487
9 90 5.968
9 91 6.131
9 92 5.717
9 93 5.959
9 94 6.676
9 95 9.122
9 96 9.913
9 97 9.279
9 98 8.327
9 99 7.955
9 100 6.322
9 101 7.599
9 102 9.426
9 103 6.854
9 104 7.306
9 105 10.219
9 106 4.770
9 107 8.008
9 108 4.612
9 109 8.105
9 110 5.583
9 111 5.363
9 112 5.336
9 113 5.808
9 114 6.344
9 115 5.838
9 116 6.004
9 117 6.120
9 118 7.059
9 119 6.071
9 120 5.959
9 121 7.517
9 122 8.383
9 123 8.729
9 124 6.568
9 125 7.993
9 126 4.432
9 127 4.586
9 128 6.346
9 129 6.402
9 130 5.224
9 131 7.117
9 132 5.453
9 133 5.952
9 134 6.896
9 135 5.970
9 136 7.084
9 137 6.913
9 138 7.178
9 139 6.969
9 140 5.712
9 141 9.030
9 142 8.875
9 143 8.618
9 144 7.310
9 145 8.034
9 146 8.802
9 147 8.257
9 148 8.144
9 149 8.288
9 150 8.039
9 151 7.485
9 152 7.573
9 153 5.756
9 154 6.292
9 155 7.809
9 156 2.832
9 157 2.270
9 158 5.809
9 159 5.754
9 160 9.334
9 161 5.964
9 162 9.163
9 163 6.381
9 164 6.422
9 165 4.652
9 166 5.155
9 167 7.294
9 168 7.589
9 169 5.838
9 170 5.238
9 171 5.146
9 172 10.755
9 173 8.301
9 174 6.297
9 175 6.340
9 176 4.481
9 177 8.449
9 178 7.375
9 179 8.021
9 180 8.543
9 181 8.690
9 182 7.058
9 183 8.162
9 184 6.672
9 185 5.518
9 186 8.803
9 187 9.153
9 188 8.149
9 189 7.251
9 190 7.483
9 191 8.299
9 192 5.346
9 193 6.560
9 194 8.228
9 195 6.109
9 196 6.012
9 197 6.014
9 198 9.739
9 199 6.207
9 200 9.264
9 201 5.325
9 202 6.929
9 203 7.155
9 204 5.723
9 205 5.883
9 206 5.314
9 207 6.176
9 208 6.027
9 209 4.803
9 210 5.932
9 211 5.032
9 212 5.783
9 213 6.568
9 214 5.863
9 215 6.020
9 216 7.480
9 217 7.687
9 218 7.159
9 219 6.253
9 220 8.532
9 221 6.241
9 222 7.076
9 223 8.231
9 224 5.966
9 225 8.981
9 226 10.356
9 227 5.649
9 228 8.046
9 229 9.977
9 230 9.178
9 231 10.064
9 232 5.314
9 233 5.931
9 234 6.068
9 235 8.255
9 236 8.078
9 237 7.130
9 238 7.515
9 239 7.030
9 240 9.645
9 241 9.625
9 242 9.256
9 243 9.318
9 244 6.993
9 245 5.293
9 246 7.270
9 247 7.309
9 248 7.495
9 249 6.902
9 250 7.628
9 251 7.817
9 252 6.854
9 253 7.701
9 254 7.417
9 255 8.301
9 256 8.700
9 257 7.371
9 258 8.220
9 259 7.701
9 260 7.784
9 261 7.730
9 262 7.815
9 263 7.478
9 264 8.879
9 265 8.251
9 266 11.259
9 267 8.191
9 268 6.794
9 269 6.864
9 270 6.812
9 271 7.135
9 272 8.283
9 273 7.543
9 274 7.029
9 275 6.902
9 276 8.033
9 277 6.942
9 278 8.517
9 279 6.057
9 280 7.068
9 281 6.932
9 282 7.367
9 283 7.484
9 284 7.740
9 285 5.269
9 286 3.986
9 287 7.533
9 288 7.884
9 289 9.300
9 290 5.966
9 291 6.107
9 292 6.723
9 293 6.568
9 294 7.367
9 295 6.589
9 296 10.591
9 297 8.831
9 298 8.100
9 299 8.107
9 300 9.184
9 301 9.590
9 302 8.400
9 303 8.907
9 304 8.391
9 305 8.448
9 306 9.208
9 307 7.165
9 308 7.305
9 309 4.292
9 310 7.631
9 311 6.091
9 312 6.195
9 313 7.337
9 314 7.761
9 315 7.521
9 316 7.918
9 317 9.862
9 318 7.371
9 319 7.485
9 320 8.270
9 321 7.411
9 322 7.140
9 323 7.456
9 324 5.290
9 325 5.857
9 326 6.710
9 327 6.160
9 328 7.281
9 329 7.658
9 330 7.653
9 331 5.837
9 332 9.550
9 333 9.295
9 334 6.534
9 335 6.272
9 336 7.131
9 337 7.974
9 338 6.822
9 339 5.810
9 340 5.673
9 341 6.370
9 342 6.419
9 343 6.550
9 344 7.115
9 345 6.623
9 346 7.104
9 347 6.648
9 348 6.366
9 349 7.422
9 350 6.938
9 351 7.145
9 352 8.617
9 353 8.194
9 354 8.312
9 355 9.539
9 356 7.921
9 357 7.355
9 358 8.436
9 359 7.280
9 360 7.073
9 361 7.446
9 362 8.158
9 363 8.159
9 364 7.155
9 365 9.364
9 366 7.093
9 367 9.883
9 368 9.578
9 369 5.838
9 370 8.355
9 371 8.701
9 372 8.070
9 373 9.208
9 374 6.339
9 375 7.456
9 376 6.260
9 377 9.056
9 378 6.705
9 379 9.523
9 380 6.136
9 381 5.870
9 382 6.831
9 383 7.592
9 384 6.316
9 385 6.007
9 386 6.032
9 387 5.967
9 388 5.512
9 389 7.054
9 390 7.382
9 391 6.762
9 392 6.425
9 393 7.261
9 394 8.245
9 395 7.683
9 396 7.455
9 397 7.296
9 398 7.500
9 399 7.100
9 400 5.749
9 401 7.302
9 402 7.069
9 403 6.790
9 404 7.399
9 405 8.728
9 406 8.617
9 407 5.507
9 408 8.225
9 409 8.428
9 410 6.867
9 411 7.119
9 412 6.972
9 413 7.324
9 414 5.982
9 415 5.706
9 416 6.008
9 417 7.165
9 418 6.184
9 419 6.137
9 420 8.086
9 421 7.333
9 422 5.684
9 423 7.334
9 424 7.503
9 425 7.342
9 426 6.056
9 427 6.352
9 428 6.376
9 429 5.779
9 430 5.909
9 431 5.892
9 432 7.087
9 433 6.213
9 434 5.172
9 435 7.305
9 436 7.846
9 437 7.075
9 438 7.674
9 439 5.743
9 440 8.020
9 441 8.546
9 442 8.641
9 443 7.172
9 444 9.124
9 445 9.208
9 446 8.347
9 447 6.887
9 448 7.051
9 449 6.360
9 450 8.543
9 451 5.946
9 452 6.243
9 453 8.403
9 454 5.917
9 455 6.334
9 456 5.904
9 457 6.167
9 458 5.746
9 459 4.626
9 460 6.395
9 461 6.033
9 462 5.572
9 463 5.659
9 464 5.085
9 465 6.074
9 466 6.770
9 467 6.379
9 468 6.851
9 469 6.592
9 470 7.214
9 471 5.978
9 472 5.462
9 473 6.631
9 474 6.373
9 475 9.216
9 476 9.007
9 477 7.066
9 478 6.890
9 479 8.267
9 480 5.941
9 481 6.742
9 482 6.663
9 483 7.513
9 484 6.715
9 485 7.650
9 486 8.942
9 487 7.495
9 488 6.060
9 489 4.837
9 490 7.062
9 491 5.913
9 492 8.952
9 493 7.259
9 494 6.668
9 495 8.065
9 496 6.266
9 497 5.790
9 498 6.166
9 499 8.773
9 500 8.113
9 501 6.895
9 502 7.438
9 503 7.428
9 504 7.714
9 505 5.980
9 506 7.256
9 507 4.824
9 508 4.948
9 509 6.516
9 510 5.751
9 511 5.711
9 512 5.514
9 513 6.857
9 514 5.148
9 515 6.632
9 516 6.711
9 517 5.970
9 518 6.615
9 519 8.047
9 520 7.439
9 521 7.422
9 522 6.626
9 523 6.146
9 524 9.816
9 525 5.795
9 526 5.959
9 527 5.932
9 528 6.315
9 529 9.844
9 530 9.054
9 531 9.563
9 532 6.296
9 533 6.077
9 534 6.056
9 535 6.043
9 536 6.509
9 537 9.534
9 538 6.156
9 539 6.340
9 540 6.238
9 541 6.323
9 542 6.021
9 543 6.188
9 544 5.569
9 545 7.854
9 546 6.063
9 547 5.828
9 548 6.281
9 549 7.498
9 550 5.126
9 551 5.936
9 552 5.993
9 553 5.461
9 554 7.540
9 555 7.366
9 556 6.078
9 557 5.951
9 558 7.056
9 559 7.411
9 560 6.772
9 561 8.303
9 562 6.655
9 563 6.584
9 564 6.789
9 565 6.477
9 566 7.363
9 567 6.073
9 568 7.248
9 569 7.553
9 570 7.105
9 571 7.619
9 572 5.937
9 573 6.515
9 574 5.324
9 575 6.345
9 576 6.762
9 577 5.714
9 578 7.813
9 579 8.014
9 580 6.250
9 581 5.689
9 582 7.816
9 583 7.068
9 584 6.256
9 585 6.721
9 586 6.304
9 587 8.592
9 588 6.644
9 589 8.482
9 590 6.831
9 591 7.238
9 592 6.336
9 593 7.885
9 594 6.752
9 595 6.464
9 596 8.346
9 597 8.511
9 598 8.816
9 599 6.208
9 600 6.876
9 601 6.126
9 602 8.840
9 603 10.455
9 604 8.181
9 605 6.763
9 606 6.882
9 607 7.473
9 608 9.847
9 609 6.465
9 610 6.033
9 611 7.857
9 612 6.728
9 613 7.111
9 614 8.980
9 615 7.946
9 616 5.824
9 617 8.303
9 618 7.799
9 619 6.037
9 620 6.258
9 621 6.491
9 622 8.609
9 623 7.960
9 624 5.887
9 625 8.647
9 626 8.111
9 627 7.621
9 628 7.937
9 629 5.773
10 11 3.439
10 12 8.106
10 13 7.371
10 14 5.212
10 15 5.894
10 16 7.932
10 17 6.177
10 18 7.290
10 19 5.664
10 20 8.617
10 21 6.524
10 22 5.745
10 23 5.420
10 24 6.226
10 25 5.715
10 26 5.779
10 27 7.635
10 28 7.192
10 29 6.912
10 30 4.642
10 31 5.953
10 32 7.742
10 33 5.362
10 34 5.780
10 35 5.530
10 36 5.527
10 37 6.616
10 38 6.930
10 39 8.051
10 40 7.098
10 41 6.147
10 42 5.593
10 43 5.411
10 44 2.844
10 45 3.525
10 46 6.214
10 47 7.280
10 48 7.376
10 49 7.460
10 50 5.803
10 51 7.794
10 52 8.635
10 53 6.293
10 54 5.987
10 55 5.679
10 56 7.049
10 57 5.823
10 58 5.265
10 59 7.992
10 60 3.177
10 61 6.866
10 62 7.932
10 63 8.358
10 64 6.129
10 65 8.776
10 66 8.231
10 67 6.790
10 68 6.917
10 69 4.508
10 70 4.116
10 71 8.395
10 72 6.918
10 73 7.456
10 74 8.988
10 75 5.729
10 76 6.522
10 77 5.696
10 78 8.316
10 79 6.831
10 80 5.931
10 81 8.292
10 82 4.295
10 83 6.529
10 84 5.539
10 85 5.979
10 86 5.185
10 87 6.231
10 88 6.106
10 89 4.085
10 90 4.460
10 91 4.659
10 92 4.445
10 93 4.716
10 94 4.997
10 95 7.854
10 96 8.424
10 97 7.922
10 98 5.639
10 99 5.355
10 100 6.456
10 101 8.434
10 102 7.629
10 103 7.689
10 104 4.967
10 105 8.778
10 106 5.366
10 107 6.405
10 108 2.142
10 109 5.266
10 110 6.900
10 111 6.465
10 112 5.099
10 113 6.158
10 114 4.855
10 115 4.343
10 116 4.276
10 117 4.784
10 118 5.057
10 119 3.177
10 120 3.753
10 121 5.575
10 122 5.787
10 123 6.194
10 124 6.729
10 125 6.237
10 126 5.334
10 127 4.947
10 128 4.398
10 129 4.161
10 130 3.807
10 131 4.768
10 132 4.288
10 133 4.796
10 134 5.544
10 135 5.261
10 136 5.554
10 137 5.933
10 138 5.656
10 139 5.499
10 140 5.136
10 141 6.455
10 142 7.643
10 143 7.379
10 144 6.256
10 145 6.390
10 146 8.024
10 147 6.021
10 148 7.467
10 149 7.099
10 150 6.790
10 151 9.039
10 152 5.351
10 153 5.834
10 154 5.106
10 155 5.058
10 156 5.815
10 157 5.332
10 158 3.448
10 159 3.615
10 160 8.361
10 161 7.106
10 162 8.409
10 163 8.206
10 164 5.000
10 165 5.705
10 166 3.585
10 167 5.568
10 168 8.373
10 169 7.879
10 170 7.081
10 171 6.936
10 172 9.249
10 173 6.259
10 174 7.780
10 175 4.894
10 176 2.979
10 177 6.314
10 178 7.534
10 179 6.476
10 180 6.443
10 181 6.797
10 182 7.944
10 183 7.527
10 184 7.165
10 185 5.214
10 186 6.838
10 187 7.379
10 188 5.461
10 189 5.486
10 190 6.713
10 191 7.168
10 192 2.670
10 193 6.694
10 194 6.280
10 195 7.364
10 196 7.342
10 197 6.862
10 198 8.856
10 199 4.101
10 200 8.260
10 201 4.045
10 202 5.461
10 203 5.490
10 204 5.307
10 205 4.189
10 206 5.170
10 207 4.836
10 208 4.931
10 209 6.058
10 210 4.258
10 211 5.745
10 212 5.134
10 213 4.502
10 214 3.909
10 215 4.048
10 216 6.682
10 217 7.046
10 218 6.595
10 219 5.033
10 220 7.405
10 221 4.734
10 222 9.173
10 223 7.647
10 224 6.390
10 225 6.984
10 226 8.433
10 227 4.550
10 228 5.588
10 229 10.102
10 230 7.027
10 231 7.629
10 232 6.014
10 233 5.453
10 234 4.354
10 235 5.642
10 236 6.804
10 237 5.959
10 238 6.550
10 239 6.372
10 240 7.814
10 241 7.554
10 242 9.237
10 243 8.053
10 244 5.195
10 245 3.745
10 246 7.058
10 247 6.663
10 248 6.425
10 249 5.601
10 250 5.181
10 251 5.484
10 252 5.829
10 253 7.230
10 254 6.895
10 255 8.423
10 256 7.815
10 257 6.713
10 258 7.539
10 259 6.901
10 260 7.658
10 261 7.072
10 262 6.843
10 263 8.254
10 264 8.594
10 265 8.845
10 266 10.111
10 267 7.268
10 268 7.800
10 269 7.250
10 270 7.155
10 271 6.535
10 272 7.530
10 273 6.789
10 274 7.059
10 275 5.207
10 276 5.584
10 277 7.039
10 278 8.281
10 279 5.094
10 280 6.741
10 281 5.283
10 282 5.869
10 283 7.396
10 284 7.926
10 285 6.185
10 286 6.103
10 287 8.104
10 288 7.850
10 289 7.911
10 290 4.314
10 291 4.532
10 292 4.941
10 293 6.242
10 294 5.586
10 295 5.753
10 296 8.905
10 297 7.530
10 298 7.204
10 299 5.584
10 300 7.812
10 301 7.897
10 302 7.702
10 303 8.046
10 304 6.702
10 305 7.421
10 306 8.870
10 307 5.108
10 308 4.850
10 309 6.218
10 310 8.337
10 311 3.982
10 312 5.644
10 313 8.226
10 314 7.900
10 315 6.820
10 316 8.029
10 317 8.159
10 318 6.820
10 319 7.256
10 320 7.795
10 321 7.618
10 322 7.090
10 323 7.541
10 324 3.530
10 325 4.061
10 326 4.543
10 327 4.749
10 328 5.683
10 329 7.270
10 330 5.874
10 331 4.315
10 332 7.727
10 333 9.319
10 334 5.476
10 335 5.285
10 336 6.077
10 337 7.711
10 338 6.776
10 339 4.677
10 340 4.340
10 341 4.640
10 342 5.086
10 343 5.997
10 344 5.043
10 345 4.824
10 346 5.156
10 347 5.340
10 348 5.544
10 349 8.033
10 350 4.737
10 351 4.694
10 352 8.788
10 353 8.204
10 354 8.085
10 355 8.227
10 356 7.477
10 357 7.058
10 358 7.588
10 359 8.206
10 360 7.603
10 361 7.797
10 362 7.902
10 363 6.494
10 364 5.744
10 365 7.072
10 366 5.978
10 367 8.016
10 368 7.073
10 369 4.009
10 370 8.204
10 371 7.563
10 372 6.622
10 373 8.807
10 374 5.300
10 375 4.670
10 376 5.284
10 377 7.498
10 378 5.218
10 379 8.084
10 380 4.357
10 381 4.035
10 382 4.633
10 383 7.348
10 384 4.385
10 385 3.938
10 386 4.216
10 387 4.250
10 388 5.522
10 389 6.950
10 390 6.482
10 391 6.071
10 392 5.994
10 393 5.252
10 394 6.080
10 395 6.966
10 396 7.200
10 397 7.010
10 398 7.276
10 399 7.044
10 400 6.228
10 401 6.553
10 402 6.884
10 403 6.129
10 404 9.012
10 405 7.434
10 406 7.042
10 407 3.655
10 408 6.710
10 409 6.355
10 410 5.826
10 411 7.160
10 412 6.689
10 413 7.431
10 414 4.438
10 415 4.315
10 416 5.193
10 417 6.785
10 418 5.307
10 419 5.927
10 420 8.438
10 421 6.273
10 422 6.673
10 423 6.640
10 424 7.068
10 425 7.075
10 426 4.169
10 427 4.519
10 428 4.875
10 429 4.528
10 430 4.305
10 431 4.480
10 432 6.120
10 433 5.814
10 434 5.281
10 435 6.432
10 436 6.134
10 437 6.647
10 438 5.704
10 439 5.141
10 440 6.335
10 441 6.804
10 442 6.084
10 443 6.776
10 444 6.988
10 445 7.299
10 446 7.140
10 447 5.559
10 448 7.279
10 449 7.024
10 450 6.350
10 451 4.977
10 452 6.251
10 453 6.591
10 454 3.899
10 455 4.435
10 456 4.533
10 457 4.868
10 458 4.354
10 459 4.872
10 460 4.511
10 461 4.442
10 462 4.422
10 463 4.521
10 464 3.393
10 465 5.235
10 466 5.868
10 467 3.994
10 468 7.453
10 469 6.102
10 470 6.346
10 471 3.427
10 472 4.445
10 473 7.378
10 474 5.464
10 475 7.807
10 476 8.417
10 477 6.946
10 478 6.246
10 479 7.131
10 480 5.201
10 481 5.434
10 482 4.621
10 483 7.368
10 484 6.096
10 485 7.829
10 486 7.031
10 487 7.079
10 488 4.864
10 489 6.373
10 490 7.164
10 491 6.362
10 492 8.519
10 493 6.342
10 494 4.764
10 495 7.170
10 496 5.916
10 497 5.280
10 498 6.263
10 499 9.657
10 500 8.857
10 501 5.087
10 502 7.253
10 503 7.098
10 504 6.136
10 505 7.498
10 506 6.647
10 507 5.858
10 508 5.565
10 509 5.487
10 510 5.504
10 511 4.586
10 512 4.378
10 513 7.190
10 514 5.497
10 515 6.106
10 516 5.225
10 517 7.355
10 518 5.351
10 519 6.487
10 520 6.759
10 521 5.769
10 522 5.471
10 523 5.027
10 524 7.800
10 525 5.039
10 526 4.859
10 527 4.496
10 528 4.657
10 529 7.955
10 530 6.588
10 531 7.828
10 532 5.170
10 533 5.056
10 534 4.900
10 535 4.502
10 536 4.597
10 537 7.679
10 538 5.212
10 539 5.294
10 540 4.498
10 541 4.203
10 542 4.477
10 543 4.395
10 544 4.398
10 545 7.044
10 546 4.613
10 547 4.453
10 548 4.569
10 549 5.201
10 550 4.530
10 551 4.479
10 552 4.386
10 553 4.277
10 554 5.650
10 555 5.975
10 556 4.068
10 557 4.969
10 558 5.232
10 559 5.856
10 560 5.318
10 561 6.024
10 562 5.036
10 563 4.726
10 564 5.581
10 565 5.284
10 566 5.680
10 567 4.020
10 568 5.841
10 569 7.046
10 570 5.729
10 571 6.237
10 572 3.977
10 573 4.402
10 574 4.138
10 575 6.372
10 576 6.164
10 577 4.706
10 578 6.469
10 579 6.484
10 580 4.497
10 581 4.400
10 582 7.522
10 583 5.577
10 584 4.818
10 585 5.079
10 586 4.946
10 587 7.341
10 588 7.175
10 589 9.262
10 590 5.136
10 591 5.883
10 592 5.367
10 593 6.966
10 594 6.681
10 595 4.630
10 596 6.092
10 597 6.654
10 598 7.530
10 599 6.204
10 600 5.516
10 601 5.262
10 602 7.297
10 603 9.177
10 604 7.224
10 605 6.178
10 606 7.990
10 607 5.444
10 608 8.427
10 609 5.688
10 610 3.194
10 611 6.212
10 612 5.158
10 613 5.442
10 614 8.139
10 615 6.459
10 616 3.959
10 617 7.560
10 618 6.315
10 619 4.277
10 620 4.391
10 621 7.249
10 622 7.262
10 623 6.306
10 624 3.904
10 625 6.289
10 626 7.068
10 627 5.903
10 628 7.276
10 629 4.136
11 12 8.042
11 13 7.103
11 14 6.920
11 15 6.437
11 16 8.868
11 17 7.593
11 18 8.321
11 19 6.930
11 20 10.056
11 21 7.114
11 22 6.680
11 23 6.515
11 24 6.526
11 25 6.989
11 26 6.292
11 27 8.625
11 28 7.813
11 29 7.963
11 30 4.616
11 31 6.866
11 32 8.400
11 33 6.427
11 34 5.973
11 35 6.912
11 36 6.126
11 37 6.530
11 38 6.628
11 39 8.795
11 40 6.323
11 41 7.356
11 42 6.760
11 43 6.782
11 44 3.233
11 45 4.906
11 46 6.985
11 47 7.572
11 48 7.433
11 49 8.501
11 50 5.923
11 51 8.107
11 52 9.483
11 53 5.922
11 54 6.890
11 55 6.594
11 56 8.489
11 57 6.147
11 58 5.799
11 59 8.709
11 60 3.210
11 61 7.880
11 62 9.216
11 63 8.991
11 64 8.100
11 65 9.886
11 66 9.130
11 67 8.631
11 68 6.314
11 69 5.189
11 70 4.226
11 71 9.476
11 72 6.059
11 73 8.803
11 74 10.120
11 75 7.386
11 76 6.057
11 77 7.296
11 78 8.372
11 79 7.393
11 80 6.497
11 81 8.200
11 82 4.773
11 83 8.218
11 84 7.273
11 85 5.311
11 86 4.411
11 87 7.779
11 88 7.770
11 89 5.750
11 90 5.938
11 91 6.277
11 92 5.862
11 93 6.390
11 94 5.921
11 95 8.977
11 96 8.963
11 97 8.885
11 98 5.236
11 99 4.458
11 100 7.397
11 101 9.636
11 102 6.978
11 103 8.950
11 104 5.892
11 105 8.971
11 106 7.224
11 107 7.515
11 108 3.427
11 109 4.823
11 110 8.142
11 111 7.863
11 112 6.635
11 113 7.574
11 114 6.275
11 115 5.880
11 116 5.703
11 117 6.515
11 118 5.970
11 119 1.298
11 120 4.948
11 121 6.633
11 122 5.623
11 123 5.723
11 124 7.631
11 125 5.259
11 126 7.181
11 127 6.109
11 128 5.065
11 129 4.702
11 130 4.510
11 131 4.149
11 132 5.785
11 133 6.389
11 134 6.625
11 135 6.439
11 136 5.913
11 137 7.380
11 138 6.359
11 139 6.062
11 140 6.555
11 141 5.726
11 142 7.702
11 143 7.312
11 144 6.868
11 145 6.660
11 146 8.573
11 147 6.161
11 148 8.854
11 149 8.278
11 150 8.028
11 151 10.425
11 152 5.641
11 153 7.421
11 154 6.367
11 155 5.003
11 156 6.799
11 157 6.460
11 158 4.612
11 159 5.071
11 160 8.454
11 161 8.583
11 162 8.945
11 163 9.505
11 164 6.086
11 165 7.637
11 166 5.089
11 167 6.667
11 168 9.691
11 169 9.203
11 170 8.550
11 171 8.457
11 172 9.458
11 173 6.404
11 174 9.029
11 175 6.145
11 176 4.584
11 177 6.277
11 178 8.354
11 179 7.149
11 180 6.549
11 181 6.095
11 182 9.229
11 183 8.286
11 184 7.662
11 185 6.693
11 186 6.859
11 187 7.248
11 188 5.402
11 189 6.840
11 190 7.908
11 191 7.715
11 192 3.945
11 193 8.382
11 194 6.313
11 195 8.779
11 196 8.770
11 197 8.430
11 198 8.839
11 199 4.936
11 200 8.050
11 201 5.723
11 202 6.574
11 203 6.790
11 204 6.709
11 205 5.587
11 206 6.880
11 207 6.314
11 208 6.255
11 209 6.665
11 210 5.670
11 211 7.340
11 212 6.567
11 213 5.680
11 214 5.400
11 215 4.499
11 216 7.309
11 217 7.655
11 218 7.459
11 219 6.400
11 220 8.554
11 221 6.034
11 222 9.918
11 223 8.787
11 224 7.980
11 225 6.855
11 226 8.115
11 227 6.073
11 228 5.328
11 229 10.891
11 230 7.628
11 231 7.621
11 232 7.676
11 233 6.918
11 234 5.727
11 235 5.831
11 236 7.495
11 237 6.784
11 238 7.533
11 239 7.540
11 240 8.080
11 241 7.613
11 242 9.922
11 243 8.570
11 244 6.405
11 245 4.980
11 246 7.583
11 247 7.173
11 248 6.899
11 249 6.425
11 250 5.622
11 251 5.932
11 252 6.511
11 253 8.208
11 254 7.793
11 255 9.316
11 256 8.459
11 257 7.733
11 258 8.654
11 259 7.379
11 260 8.693
11 261 7.752
11 262 7.749
11 263 9.661
11 264 9.250
11 265 9.907
11 266 10.032
11 267 8.072
11 268 9.182
11 269 8.542
11 270 7.970
11 271 7.475
11 272 8.287
11 273 7.559
11 274 8.026
11 275 6.066
11 276 5.796
11 277 8.107
11 278 8.922
11 279 6.448
11 280 8.137
11 281 6.367
11 282 7.202
11 283 8.553
11 284 8.570
11 285 6.120
11 286 6.629
11 287 9.513
11 288 9.073
11 289 7.527
11 290 5.221
11 291 5.864
11 292 6.049
11 293 6.590
11 294 5.478
11 295 7.445
11 296 8.393
11 297 7.831
11 298 7.925
11 299 5.220
11 300 7.853
11 301 7.740
11 302 8.320
11 303 8.525
11 304 6.712
11 305 7.928
11 306 9.620
11 307 5.275
11 308 5.057
11 309 6.797
11 310 9.367
11 311 4.553
11 312 5.087
11 313 9.386
11 314 9.006
11 315 7.737
11 316 8.943
11 317 8.234
11 318 7.986
11 319 8.033
11 320 8.233
11 321 8.720
11 322 8.330
11 323 8.633
11 324 4.456
11 325 5.302
11 326 5.719
11 327 5.977
11 328 7.097
11 329 8.300
11 330 6.192
11 331 5.628
11 332 7.990
11 333 10.236
11 334 6.616
11 335 6.778
11 336 7.484
11 337 8.648
11 338 7.736
11 339 5.948
11 340 5.726
11 341 5.559
11 342 6.617
11 343 6.561
11 344 5.335
11 345 6.008
11 346 5.965
11 347 6.714
11 348 6.750
11 349 9.053
11 350 4.110
11 351 3.806
11 352 9.750
11 353 9.344
11 354 9.089
11 355 8.076
11 356 8.510
11 357 7.891
11 358 8.221
11 359 9.601
11 360 8.850
11 361 8.768
11 362 8.977
11 363 6.437
11 364 6.834
11 365 6.251
11 366 6.935
11 367 7.994
11 368 6.668
11 369 5.214
11 370 9.206
11 371 8.349
11 372 6.818
11 373 9.459
11 374 6.154
11 375 4.850
11 376 5.479
11 377 6.876
11 378 6.268
11 379 7.987
11 380 5.293
11 381 5.411
11 382 5.438
11 383 8.351
11 384 5.422
11 385 5.131
11 386 5.814
11 387 5.814
11 388 6.742
11 389 7.722
11 390 7.023
11 391 7.097
11 392 7.027
11 393 5.880
11 394 5.729
11 395 7.704
11 396 8.544
11 397 8.133
11 398 8.301
11 399 7.583
11 400 7.337
11 401 7.654
11 402 8.106
11 403 7.072
11 404 10.113
11 405 6.703
11 406 6.244
11 407 5.247
11 408 6.582
11 409 6.303
11 410 6.357
11 411 8.004
11 412 7.777
11 413 8.231
11 414 5.772
11 415 5.766
11 416 6.298
11 417 8.014
11 418 6.793
11 419 6.863
11 420 9.643
11 421 6.314
11 422 7.843
11 423 7.115
11 424 8.165
11 425 8.298
11 426 5.262
11 427 5.799
11 428 6.359
11 429 5.887
11 430 5.952
11 431 6.104
11 432 6.692
11 433 6.850
11 434 6.469
11 435 6.872
11 436 6.619
11 437 7.848
11 438 6.583
11 439 6.403
11 440 6.026
11 441 6.338
11 442 6.481
11 443 7.129
11 444 7.217
11 445 7.900
11 446 7.299
11 447 6.903
11 448 8.528
11 449 6.941
11 450 6.718
11 451 6.090
11 452 7.012
11 453 7.136
11 454 5.183
11 455 5.804
11 456 5.965
11 457 6.617
11 458 6.149
11 459 6.379
11 460 5.746
11 461 5.963
11 462 5.793
11 463 6.039
11 464 4.592
11 465 6.443
11 466 7.097
11 467 4.466
11 468 8.776
11 469 7.339
11 470 7.721
11 471 4.110
11 472 6.004
11 473 8.544
11 474 6.957
11 475 7.974
11 476 8.790
11 477 8.525
11 478 7.563
11 479 7.429
11 480 6.647
11 481 6.892
11 482 5.668
11 483 8.780
11 484 7.309
11 485 8.986
11 486 7.031
11 487 8.305
11 488 6.078
11 489 8.047
11 490 8.469
11 491 8.026
11 492 7.941
11 493 7.742
11 494 5.661
11 495 8.249
11 496 7.210
11 497 6.489
11 498 7.619
11 499 10.280
11 500 9.769
11 501 6.095
11 502 8.438
11 503 8.372
11 504 6.815
11 505 8.688
11 506 7.840
11 507 6.706
11 508 6.968
11 509 6.755
11 510 7.079
11 511 5.942
11 512 5.982
11 513 8.473
11 514 6.950
11 515 7.398
11 516 6.658
11 517 8.639
11 518 6.807
11 519 6.941
11 520 7.474
11 521 6.380
11 522 6.941
11 523 6.462
11 524 7.582
11 525 6.869
11 526 6.301
11 527 5.991
11 528 5.668
11 529 8.518
11 530 7.297
11 531 8.844
11 532 6.702
11 533 6.702
11 534 6.423
11 535 5.882
11 536 5.833
11 537 8.578
11 538 6.843
11 539 6.614
11 540 5.875
11 541 5.276
11 542 6.032
11 543 5.775
11 544 6.088
11 545 6.340
11 546 6.108
11 547 6.032
11 548 5.830
11 549 5.693
11 550 6.243
11 551 5.900
11 552 5.745
11 553 5.997
11 554 6.657
11 555 6.909
11 556 5.369
11 557 6.582
11 558 6.457
11 559 6.886
11 560 6.468
11 561 6.710
11 562 6.196
11 563 6.226
11 564 6.959
11 565 6.760
11 566 6.769
11 567 5.421
11 568 6.945
11 569 7.953
11 570 7.142
11 571 7.286
11 572 5.308
11 573 5.434
11 574 5.479
11 575 7.947
11 576 7.735
11 577 6.281
11 578 7.529
11 579 7.418
11 580 5.808
11 581 5.762
11 582 7.036
11 583 6.844
11 584 6.347
11 585 6.264
11 586 6.309
11 587 8.693
11 588 8.748
11 589 10.444
11 590 6.509
11 591 7.126
11 592 6.753
11 593 8.326
11 594 8.234
11 595 6.046
11 596 6.598
11 597 7.314
11 598 8.608
11 599 7.593
11 600 6.880
11 601 6.799
11 602 6.703
11 603 8.437
11 604 8.144
11 605 7.488
11 606 9.108
11 607 5.859
11 608 8.783
11 609 7.271
11 610 3.748
11 611 6.749
11 612 6.515
11 613 6.472
11 614 9.371
11 615 7.443
11 616 5.318
11 617 8.867
11 618 7.527
11 619 5.728
11 620 5.506
11 621 8.818
11 622 7.946
11 623 7.279
11 624 5.321
11 625 6.237
11 626 7.973
11 627 7.267
11 628 8.672
11 629 5.640
12 13 2.971
12 14 9.671
12 15 9.011
12 16 10.305
12 17 10.132
12 18 8.258
12 19 9.781
12 20 9.220
12 21 8.620
12 22 9.157
12 23 9.141
12 24 8.209
12 25 9.018
12 26 8.980
12 27 9.911
12 28 9.120
12 29 7.767
12 30 7.471
12 31 9.158
12 32 6.979
12 33 9.055
12 34 7.864
12 35 9.185
12 36 8.748
12 37 8.138
12 38 8.471
12 39 8.718
12 40 7.367
12 41 7.597
12 42 8.741
12 43 8.566
12 44 8.159
12 45 8.130
12 46 8.021
12 47 4.842
12 48 4.895
12 49 7.975
12 50 7.832
12 51 7.990
12 52 6.896
12 53 8.311
12 54 9.655
12 55 9.982
12 56 10.889
12 57 9.348
12 58 8.054
12 59 5.280
12 60 7.668
12 61 8.406
12 62 10.274
12 63 10.026
12 64 9.424
12 65 10.599
12 66 9.484
12 67 9.709
12 68 7.914
12 69 7.469
12 70 7.554
12 71 8.801
12 72 7.474
12 73 7.644
12 74 9.645
12 75 9.211
12 76 8.229
12 77 9.340
12 78 10.131
12 79 8.940
12 80 8.553
12 81 8.541
12 82 8.361
12 83 9.607
12 84 9.154
12 85 8.876
12 86 8.276
12 87 9.435
12 88 9.119
12 89 8.355
12 90 8.428
12 91 8.402
12 92 8.284
12 93 8.753
12 94 8.435
12 95 9.565
12 96 10.059
12 97 9.055
12 98 7.237
12 99 7.174
12 100 9.627
12 101 8.815
12 102 8.111
12 103 7.860
12 104 8.368
12 105 7.136
12 106 9.405
12 107 8.979
12 108 7.915
12 109 8.447
12 110 10.115
12 111 9.918
12 112 9.418
12 113 9.572
12 114 8.663
12 115 8.485
12 116 8.529
12 117 8.905
12 118 8.322
12 119 8.133
12 120 8.902
12 121 8.395
12 122 8.194
12 123 8.558
12 124 7.015
12 125 7.098
12 126 8.839
12 127 8.881
12 128 8.087
12 129 7.969
12 130 8.205
12 131 7.129
12 132 8.066
12 133 8.325
12 134 8.872
12 135 8.788
12 136 7.874
12 137 9.173
12 138 8.621
12 139 8.246
12 140 8.040
12 141 8.627
12 142 5.444
12 143 5.318
12 144 6.687
12 145 6.333
12 146 5.412
12 147 8.774
12 148 8.728
12 149 8.002
12 150 8.231
12 151 7.963
12 152 8.422
12 153 9.476
12 154 9.760
12 155 9.375
12 156 9.328
12 157 9.181
12 158 8.679
12 159 8.789
12 160 3.663
12 161 10.008
12 162 5.274
12 163 7.848
12 164 9.620
12 165 9.149
12 166 8.311
12 167 9.027
12 168 9.792
12 169 10.178
12 170 9.827
12 171 9.718
12 172 10.825
12 173 9.065
12 174 10.218
12 175 8.729
12 176 8.274
12 177 9.147
12 178 7.414
12 179 8.138
12 180 9.517
12 181 9.167
12 182 7.914
12 183 8.765
12 184 10.199
12 185 9.668
12 186 9.028
12 187 8.947
12 188 8.825
12 189 9.587
12 190 8.753
12 191 7.166
12 192 8.865
12 193 9.843
12 194 8.568
12 195 9.958
12 196 10.063
12 197 9.436
12 198 4.524
12 199 8.046
12 200 5.212
12 201 8.059
12 202 8.433
12 203 8.826
12 204 8.329
12 205 8.153
12 206 8.862
12 207 8.511
12 208 8.108
12 209 8.952
12 210 8.433
12 211 9.100
12 212 8.691
12 213 8.520
12 214 8.539
12 215 8.072
12 216 8.376
12 217 10.558
12 218 9.224
12 219 8.771
12 220 9.844
12 221 9.483
12 222 10.122
12 223 10.666
12 224 9.624
12 225 8.769
12 226 9.230
12 227 8.159
12 228 8.767
12 229 10.273
12 230 9.504
12 231 9.542
12 232 9.641
12 233 9.104
12 234 8.703
12 235 8.916
12 236 10.074
12 237 9.122
12 238 9.157
12 239 8.895
12 240 10.195
12 241 9.615
12 242 11.505
12 243 10.110
12 244 8.616
12 245 7.729
12 246 11.022
12 247 8.919
12 248 10.482
12 249 8.389
12 250 8.255
12 251 8.469
12 252 9.448
12 253 11.193
12 254 10.198
12 255 11.345
12 256 9.746
12 257 9.769
12 258 10.732
12 259 9.316
12 260 10.988
12 261 10.817
12 262 10.656
12 263 9.326
12 264 8.413
12 265 8.634
12 266 9.536
12 267 9.915
12 268 9.468
12 269 9.941
12 270 10.153
12 271 10.231
12 272 8.411
12 273 9.885
12 274 10.487
12 275 9.289
12 276 9.041
12 277 10.298
12 278 9.580
12 279 9.823
12 280 10.125
12 281 8.903
12 282 9.022
12 283 8.621
12 284 10.597
12 285 9.693
12 286 9.648
12 287 9.423
12 288 10.022
12 289 10.078
12 290 7.785
12 291 8.042
12 292 7.950
12 293 9.959
12 294 7.745
12 295 8.739
12 296 8.095
12 297 10.218
12 298 10.726
12 299 8.054
12 300 9.089
12 301 7.863
12 302 10.797
12 303 9.584
12 304 9.866
12 305 10.782
12 306 10.694
12 307 8.381
12 308 8.197
12 309 9.822
12 310 9.485
12 311 8.262
12 312 9.314
12 313 10.761
12 314 11.078
12 315 9.680
12 316 8.624
12 317 7.247
12 318 9.689
12 319 10.809
12 320 9.872
12 321 9.783
12 322 10.221
12 323 8.419
12 324 7.806
12 325 8.213
12 326 8.326
12 327 8.545
12 328 8.728
12 329 9.601
12 330 8.238
12 331 7.874
12 332 8.123
12 333 10.989
12 334 8.935
12 335 8.802
12 336 9.230
12 337 9.403
12 338 9.797
12 339 8.375
12 340 8.148
12 341 8.136
12 342 8.513
12 343 8.541
12 344 7.802
12 345 8.326
12 346 7.996
12 347 8.633
12 348 8.874
12 349 8.469
12 350 7.384
12 351 7.697
12 352 10.788
12 353 11.105
12 354 8.967
12 355 5.958
12 356 9.884
12 357 10.531
12 358 10.347
12 359 8.798
12 360 9.866
12 361 9.867
12 362 8.579
12 363 8.700
12 364 8.703
12 365 9.148
12 366 8.650
12 367 8.751
12 368 10.162
12 369 8.397
12 370 10.921
12 371 9.958
12 372 10.419
12 373 10.103
12 374 9.043
12 375 8.052
12 376 9.461
12 377 10.438
12 378 9.031
12 379 8.194
12 380 8.475
12 381 8.507
12 382 8.377
12 383 10.298
12 384 8.500
12 385 8.173
12 386 8.515
12 387 8.588
12 388 10.300
12 389 9.137
12 390 9.935
12 391 9.772
12 392 9.278
12 393 9.724
12 394 7.757
12 395 10.555
12 396 10.009
12 397 10.038
12 398 10.032
12 399 9.502
12 400 10.067
12 401 9.706
12 402 9.878
12 403 10.352
12 404 8.820
12 405 7.228
12 406 7.783
12 407 8.282
12 408 9.424
12 409 8.135
12 410 9.568
12 411 10.337
12 412 9.321
12 413 10.244
12 414 8.030
12 415 8.286
12 416 8.291
12 417 9.662
12 418 8.980
12 419 8.883
12 420 11.690
12 421 7.336
12 422 10.015
12 423 9.821
12 424 10.331
12 425 9.889
12 426 7.826
12 427 7.885
12 428 7.959
12 429 8.532
12 430 8.102
12 431 8.285
12 432 9.495
12 433 9.556
12 434 9.663
12 435 9.773
12 436 8.685
12 437 9.958
12 438 8.849
12 439 9.338
12 440 8.093
12 441 7.594
12 442 8.119
12 443 10.119
12 444 8.466
12 445 7.773
12 446 7.886
12 447 9.537
12 448 10.601
12 449 9.106
12 450 9.499
12 451 9.487
12 452 9.938
12 453 8.697
12 454 7.935
12 455 7.877
12 456 8.194
12 457 8.509
12 458 8.441
12 459 8.833
12 460 7.939
12 461 8.274
12 462 7.969
12 463 8.091
12 464 7.781
12 465 9.556
12 466 9.209
12 467 9.104
12 468 10.549
12 469 9.610
12 470 9.852
12 471 8.566
12 472 8.154
12 473 10.734
12 474 9.202
12 475 6.311
12 476 6.821
12 477 10.523
12 478 9.747
12 479 7.187
12 480 8.483
12 481 9.964
12 482 9.548
12 483 10.960
12 484 9.673
12 485 9.217
12 486 7.267
12 487 9.046
12 488 9.718
12 489 9.405
12 490 10.612
12 491 10.279
12 492 11.471
12 493 9.906
12 494 9.251
12 495 9.976
12 496 9.652
12 497 8.611
12 498 10.162
12 499 6.746
12 500 7.172
12 501 9.543
12 502 10.327
12 503 9.849
12 504 8.861
12 505 9.353
12 506 7.314
12 507 9.175
12 508 9.483
12 509 7.994
12 510 8.591
12 511 7.897
12 512 8.104
12 513 8.972
12 514 9.066
12 515 8.522
12 516 8.980
12 517 9.972
12 518 8.722
12 519 9.909
12 520 9.287
12 521 7.934
12 522 9.308
12 523 8.942
12 524 6.565
12 525 8.784
12 526 8.592
12 527 8.508
12 528 8.285
12 529 10.822
12 530 9.457
12 531 9.478
12 532 8.616
12 533 8.775
12 534 8.614
12 535 8.160
12 536 8.608
12 537 10.593
12 538 8.947
12 539 8.757
12 540 8.465
12 541 8.158
12 542 8.557
12 543 8.177
12 544 8.441
12 545 8.786
12 546 8.386
12 547 8.174
12 548 7.710
12 549 8.301
12 550 8.398
12 551 7.914
12 552 8.123
12 553 8.425
12 554 8.381
12 555 8.428
12 556 8.267
12 557 8.796
12 558 9.658
12 559 10.115
12 560 9.297
12 561 9.064
12 562 9.040
12 563 8.743
12 564 9.265
12 565 9.445
12 566 9.467
12 567 8.551
12 568 8.877
12 569 9.810
12 570 9.452
12 571 9.114
12 572 8.502
12 573 8.469
12 574 7.887
12 575 10.213
12 576 10.219
12 577 8.403
12 578 9.485
12 579 9.458
12 580 8.187
12 581 8.431
12 582 8.968
12 583 9.047
12 584 8.281
12 585 8.427
12 586 8.269
12 587 10.588
12 588 10.236
12 589 11.377
12 590 9.958
12 591 10.235
12 592 9.533
12 593 10.364
12 594 10.232
12 595 9.302
12 596 9.798
12 597 10.097
12 598 10.152
12 599 9.786
12 600 9.639
12 601 9.597
12 602 9.276
12 603 10.297
12 604 9.874
12 605 8.874
12 606 10.049
12 607 9.504
12 608 9.916
12 609 9.593
12 610 8.517
12 611 9.245
12 612 8.771
12 613 8.895
12 614 10.914
12 615 8.951
12 616 8.063
12 617 10.145
12 618 9.167
12 619 8.194
12 620 8.276
12 621 10.307
12 622 10.837
12 623 9.181
12 624 8.364
12 625 8.773
12 626 9.349
12 627 9.169
12 628 10.393
12 629 8.196
13 14 9.144
13 15 8.035
13 16 9.656
13 17 9.165
13 18 8.636
13 19 8.821
13 20 8.861
13 21 7.594
13 22 8.182
13 23 8.269
13 24 7.509
13 25 8.077
13 26 7.984
13 27 9.626
13 28 9.025
13 29 8.006
13 30 6.390
13 31 8.343
13 32 6.349
13 33 8.187
13 34 6.922
13 35 8.198
13 36 7.763
13 37 7.065
13 38 7.318
13 39 8.642
13 40 6.483
13 41 7.549
13 42 8.154
13 43 8.000
13 44 7.332
13 45 7.586
13 46 8.226
13 47 4.796
13 48 4.395
13 49 8.239
13 50 6.528
13 51 8.415
13 52 6.993
13 53 7.102
13 54 8.603
13 55 8.821
13 56 10.401
13 57 8.150
13 58 7.046
13 59 5.814
13 60 6.864
13 61 8.649
13 62 9.795
13 63 9.699
13 64 8.827
13 65 10.338
13 66 9.523
13 67 9.150
13 68 6.796
13 69 6.771
13 70 6.724
13 71 8.573
13 72 6.326
13 73 7.473
13 74 9.913
13 75 8.681
13 76 7.227
13 77 8.810
13 78 9.065
13 79 8.239
13 80 7.693
13 81 7.973
13 82 7.826
13 83 9.227
13 84 8.712
13 85 8.195
13 86 7.347
13 87 8.647
13 88 8.684
13 89 7.415
13 90 7.560
13 91 7.778
13 92 7.482
13 93 8.087
13 94 7.738
13 95 9.392
13 96 9.794
13 97 9.040
13 98 6.343
13 99 6.366
13 100 9.139
13 101 8.574
13 102 6.959
13 103 7.609
13 104 7.783
13 105 7.256
13 106 8.878
13 107 8.339
13 108 7.125
13 109 7.447
13 110 9.035
13 111 9.007
13 112 8.906
13 113 9.376
13 114 7.619
13 115 7.648
13 116 7.658
13 117 8.295
13 118 7.476
13 119 7.233
13 120 8.291
13 121 7.873
13 122 7.275
13 123 7.549
13 124 7.299
13 125 6.258
13 126 8.445
13 127 8.404
13 128 7.434
13 129 7.201
13 130 7.536
13 131 6.339
13 132 7.156
13 133 7.731
13 134 8.006
13 135 7.891
13 136 6.919
13 137 8.164
13 138 7.561
13 139 7.225
13 140 7.152
13 141 7.334
13 142 4.969
13 143 4.677
13 144 5.855
13 145 5.175
13 146 5.864
13 147 7.625
13 148 8.787
13 149 8.097
13 150 8.233
13 151 8.311
13 152 7.690
13 153 9.352
13 154 9.373
13 155 8.556
13 156 8.754
13 157 8.583
13 158 8.163
13 159 8.319
13 160 3.802
13 161 10.300
13 162 5.893
13 163 7.839
13 164 8.587
13 165 8.804
13 166 7.779
13 167 8.110
13 168 9.541
13 169 9.173
13 170 8.781
13 171 8.747
13 172 10.682
13 173 8.009
13 174 9.106
13 175 7.723
13 176 7.500
13 177 8.001
13 178 7.239
13 179 8.252
13 180 8.140
13 181 7.774
13 182 7.854
13 183 8.929
13 184 9.271
13 185 9.156
13 186 8.049
13 187 8.291
13 188 7.711
13 189 9.039
13 190 9.134
13 191 7.526
13 192 8.023
13 193 9.100
13 194 7.594
13 195 8.866
13 196 8.938
13 197 8.681
13 198 4.925
13 199 7.464
13 200 4.449
13 201 7.243
13 202 7.628
13 203 7.945
13 204 7.667
13 205 7.204
13 206 8.000
13 207 7.610
13 208 7.187
13 209 8.116
13 210 7.579
13 211 8.823
13 212 7.942
13 213 7.573
13 214 7.629
13 215 7.273
13 216 8.540
13 217 9.691
13 218 9.099
13 219 8.031
13 220 9.610
13 221 8.645
13 222 10.229
13 223 10.120
13 224 9.451
13 225 7.696
13 226 8.159
13 227 7.275
13 228 7.819
13 229 9.990
13 230 8.650
13 231 8.538
13 232 9.194
13 233 8.127
13 234 7.714
13 235 8.060
13 236 9.363
13 237 8.289
13 238 8.948
13 239 8.789
13 240 9.174
13 241 8.741
13 242 11.019
13 243 9.412
13 244 7.591
13 245 6.822
13 246 10.684
13 247 8.482
13 248 9.959
13 249 7.190
13 250 7.088
13 251 7.332
13 252 8.086
13 253 10.695
13 254 9.763
13 255 11.322
13 256 9.492
13 257 9.244
13 258 10.267
13 259 8.973
13 260 10.940
13 261 10.050
13 262 10.213
13 263 9.032
13 264 8.573
13 265 8.286
13 266 9.747
13 267 9.706
13 268 9.445
13 269 9.499
13 270 9.859
13 271 9.616
13 272 8.046
13 273 9.250
13 274 10.374
13 275 8.087
13 276 7.832
13 277 9.589
13 278 9.789
13 279 8.773
13 280 9.465
13 281 7.864
13 282 8.149
13 283 8.268
13 284 10.097
13 285 8.556
13 286 8.560
13 287 9.349
13 288 10.302
13 289 9.465
13 290 6.711
13 291 6.990
13 292 6.945
13 293 9.362
13 294 6.470
13 295 7.852
13 296 8.367
13 297 10.119
13 298 10.106
13 299 6.837
13 300 8.757
13 301 7.820
13 302 10.220
13 303 9.330
13 304 9.467
13 305 10.116
13 306 9.946
13 307 7.639
13 308 7.233
13 309 8.887
13 310 9.289
13 311 7.473
13 312 7.898
13 313 9.855
13 314 10.718
13 315 9.338
13 316 8.409
13 317 7.449
13 318 9.174
13 319 10.349
13 320 9.873
13 321 9.443
13 322 9.710
13 323 8.013
13 324 6.739
13 325 7.254
13 326 7.421
13 327 7.488
13 328 7.945
13 329 9.132
13 330 6.980
13 331 6.912
13 332 8.033
13 333 11.175
13 334 7.829
13 335 7.829
13 336 8.267
13 337 9.042
13 338 9.333
13 339 7.381
13 340 7.272
13 341 7.150
13 342 7.608
13 343 7.607
13 344 6.809
13 345 7.312
13 346 6.951
13 347 7.647
13 348 7.857
13 349 8.202
13 350 6.231
13 351 6.687
13 352 11.098
13 353 11.028
13 354 8.845
13 355 6.271
13 356 9.544
13 357 9.927
13 358 10.045
13 359 8.913
13 360 9.740
13 361 9.745
13 362 8.231
13 363 7.500
13 364 8.169
13 365 7.915
13 366 7.878
13 367 8.625
13 368 9.336
13 369 7.351
13 370 10.297
13 371 9.356
13 372 10.005
13 373 10.346
13 374 7.813
13 375 6.942
13 376 8.116
13 377 9.565
13 378 8.030
13 379 8.047
13 380 7.393
13 381 7.548
13 382 7.335
13 383 9.446
13 384 7.442
13 385 7.037
13 386 7.701
13 387 7.673
13 388 9.731
13 389 8.849
13 390 9.210
13 391 9.190
13 392 8.685
13 393 8.707
13 394 6.621
13 395 9.498
13 396 9.203
13 397 9.175
13 398 9.192
13 399 9.239
13 400 9.463
13 401 8.874
13 402 9.118
13 403 9.575
13 404 8.830
13 405 6.569
13 406 6.816
13 407 7.415
13 408 8.325
13 409 6.826
13 410 8.981
13 411 9.344
13 412 8.523
13 413 9.425
13 414 6.974
13 415 7.284
13 416 7.579
13 417 8.831
13 418 8.088
13 419 8.048
13 420 10.920
13 421 6.361
13 422 9.321
13 423 8.642
13 424 9.480
13 425 9.051
13 426 6.751
13 427 6.996
13 428 7.111
13 429 7.543
13 430 7.360
13 431 7.543
13 432 8.868
13 433 8.965
13 434 8.956
13 435 8.525
13 436 7.929
13 437 9.182
13 438 8.057
13 439 8.406
13 440 7.465
13 441 6.637
13 442 7.447
13 443 8.886
13 444 7.828
13 445 7.360
13 446 7.457
13 447 9.092
13 448 10.058
13 449 8.425
13 450 8.550
13 451 8.527
13 452 8.972
13 453 8.115
13 454 6.872
13 455 6.934
13 456 7.207
13 457 7.736
13 458 7.613
13 459 8.246
13 460 7.162
13 461 7.451
13 462 7.072
13 463 7.178
13 464 6.885
13 465 8.823
13 466 8.840
13 467 8.344
13 468 9.783
13 469 8.936
13 470 9.423
13 471 7.749
13 472 7.276
13 473 9.960
13 474 8.878
13 475 6.834
13 476 7.257
13 477 10.171
13 478 9.142
13 479 6.499
13 480 7.588
13 481 9.411
13 482 8.503
13 483 10.565
13 484 8.964
13 485 9.327
13 486 7.544
13 487 8.538
13 488 8.769
13 489 9.073
13 490 10.297
13 491 9.986
13 492 10.538
13 493 9.481
13 494 8.268
13 495 10.127
13 496 9.290
13 497 8.350
13 498 9.200
13 499 7.220
13 500 7.148
13 501 8.492
13 502 9.870
13 503 9.485
13 504 8.385
13 505 8.647
13 506 6.995
13 507 8.512
13 508 9.124
13 509 7.539
13 510 8.184
13 511 6.957
13 512 7.226
13 513 9.040
13 514 8.345
13 515 7.967
13 516 8.009
13 517 9.606
13 518 7.729
13 519 9.454
13 520 9.303
13 521 7.132
13 522 8.901
13 523 8.123
13 524 6.450
13 525 8.000
13 526 7.658
13 527 7.514
13 528 7.266
13 529 9.937
13 530 9.012
13 531 9.461
13 532 7.636
13 533 7.892
13 534 7.782
13 535 7.272
13 536 7.603
13 537 9.951
13 538 8.074
13 539 7.767
13 540 7.479
13 541 7.164
13 542 7.737
13 543 7.234
13 544 7.609
13 545 7.459
13 546 7.487
13 547 7.322
13 548 6.761
13 549 7.511
13 550 7.689
13 551 7.178
13 552 7.145
13 553 7.552
13 554 7.362
13 555 7.441
13 556 7.376
13 557 8.096
13 558 8.678
13 559 9.183
13 560 8.377
13 561 8.013
13 562 8.106
13 563 7.789
13 564 8.597
13 565 8.694
13 566 8.562
13 567 7.671
13 568 8.305
13 569 9.569
13 570 8.667
13 571 8.202
13 572 7.620
13 573 7.646
13 574 7.058
13 575 9.469
13 576 9.460
13 577 7.756
13 578 8.610
13 579 8.375
13 580 7.326
13 581 7.422
13 582 7.698
13 583 8.268
13 584 7.408
13 585 7.529
13 586 7.232
13 587 10.410
13 588 9.936
13 589 11.000
13 590 9.226
13 591 9.705
13 592 8.818
13 593 10.039
13 594 10.022
13 595 8.564
13 596 9.204
13 597 9.611
13 598 9.940
13 599 9.220
13 600 9.061
13 601 8.927
13 602 8.249
13 603 9.590
13 604 9.545
13 605 8.352
13 606 10.143
13 607 8.482
13 608 9.812
13 609 9.115
13 610 7.629
13 611 8.579
13 612 7.682
13 613 7.774
13 614 10.288
13 615 7.976
13 616 7.068
13 617 9.400
13 618 8.299
13 619 7.250
13 620 7.213
13 621 9.861
13 622 9.947
13 623 8.078
13 624 7.375
13 625 7.896
13 626 8.668
13 627 8.241
13 628 9.482
13 629 7.243
14 15 6.311
14 16 7.820
14 17 3.861
14 18 7.433
14 19 3.755
14 20 7.297
14 21 7.169
14 22 5.873
14 23 5.427
14 24 7.333
14 25 5.492
14 26 6.356
14 27 7.287
14 28 7.288
14 29 7.163
14 30 6.700
14 31 6.071
14 32 8.424
14 33 5.221
14 34 7.198
14 35 5.412
14 36 6.291
14 37 7.795
14 38 8.045
14 39 7.469
14 40 9.480
14 41 5.768
14 42 5.313
14 43 5.115
14 44 6.168
14 45 4.733
14 46 6.443
14 47 7.933
14 48 8.473
14 49 7.492
14 50 7.167
14 51 8.835
14 52 8.278
14 53 7.709
14 54 5.454
14 55 5.174
14 56 7.385
14 57 6.133
14 58 6.344
14 59 8.213
14 60 6.468
14 61 7.561
14 62 7.119
14 63 8.113
14 64 3.964
14 65 8.184
14 66 7.381
14 67 4.430
14 68 8.397
14 69 6.482
14 70 6.821
14 71 7.180
14 72 8.967
14 73 6.245
14 74 8.198
14 75 4.037
14 76 7.785
14 77 4.041
14 78 6.978
14 79 6.782
14 80 6.715
14 81 8.918
14 82 5.715
14 83 5.348
14 84 4.802
14 85 7.677
14 86 7.405
14 87 4.462
14 88 4.321
14 89 4.616
14 90 4.882
14 91 4.846
14 92 4.759
14 93 4.495
14 94 5.762
14 95 7.219
14 96 7.985
14 97 7.191
14 98 7.963
14 99 8.196
14 100 6.326
14 101 7.270
14 102 9.242
14 103 6.316
14 104 5.553
14 105 9.332
14 106 2.674
14 107 6.561
14 108 5.354
14 109 7.204
14 110 5.027
14 111 4.472
14 112 4.205
14 113 4.660
14 114 4.893
14 115 4.536
14 116 4.721
14 117 4.216
14 118 5.742
14 119 6.545
14 120 4.721
14 121 6.203
14 122 7.599
14 123 7.978
14 124 7.204
14 125 8.789
14 126 3.736
14 127 5.279
14 128 6.104
14 129 6.214
14 130 5.608
14 131 7.855
14 132 5.226
14 133 5.130
14 134 5.947
14 135 5.479
14 136 7.011
14 137 5.598
14 138 6.268
14 139 6.710
14 140 6.032
14 141 8.042
14 142 8.548
14 143 8.615
14 144 6.718
14 145 7.577
14 146 8.215
14 147 7.093
14 148 6.797
14 149 6.874
14 150 6.506
14 151 7.614
14 152 7.076
14 153 4.826
14 154 4.520
14 155 5.796
14 156 5.121
14 157 4.538
14 158 4.329
14 159 3.886
14 160 9.485
14 161 6.158
14 162 8.893
14 163 7.332
14 164 4.968
14 165 4.233
14 166 4.674
14 167 5.599
14 168 6.797
14 169 5.730
14 170 5.139
14 171 4.929
14 172 9.249
14 173 7.087
14 174 5.738
14 175 5.397
14 176 5.340
14 177 7.924
14 178 7.408
14 179 6.794
14 180 7.531
14 181 8.155
14 182 7.233
14 183 7.772
14 184 6.585
14 185 4.492
14 186 7.351
14 187 8.068
14 188 6.621
14 189 5.792
14 190 6.304
14 191 7.397
14 192 4.826
14 193 4.416
14 194 7.677
14 195 5.422
14 196 5.300
14 197 4.815
14 198 9.511
14 199 5.997
14 200 9.256
14 201 5.473
14 202 5.810
14 203 5.628
14 204 4.710
14 205 4.845
14 206 4.662
14 207 5.455
14 208 5.131
14 209 5.577
14 210 5.029
14 211 3.954
14 212 4.691
14 213 5.121
14 214 4.364
14 215 5.642
14 216 7.231
14 217 6.685
14 218 6.421
14 219 5.292
14 220 7.237
14 221 5.155
14 222 6.478
14 223 7.284
14 224 6.086
14 225 8.115
14 226 9.411
14 227 5.157
14 228 7.517
14 229 9.460
14 230 7.931
14 231 9.055
14 232 3.843
14 233 4.594
14 234 4.557
14 235 6.803
14 236 7.638
14 237 6.174
14 238 6.660
14 239 6.237
14 240 8.485
14 241 8.861
14 242 8.701
14 243 8.473
14 244 5.430
14 245 5.574
14 246 6.563
14 247 6.345
14 248 6.358
14 249 6.229
14 250 6.502
14 251 6.614
14 252 6.086
14 253 6.611
14 254 6.315
14 255 7.489
14 256 7.836
14 257 6.547
14 258 6.862
14 259 6.831
14 260 6.527
14 261 7.946
14 262 6.980
14 263 7.303
14 264 8.340
14 265 7.510
14 266 9.734
14 267 7.141
14 268 7.340
14 269 7.307
14 270 6.909
14 271 5.831
14 272 7.434
14 273 6.389
14 274 6.374
14 275 5.541
14 276 6.669
14 277 7.382
14 278 8.096
14 279 4.650
14 280 5.524
14 281 5.643
14 282 5.886
14 283 6.733
14 284 7.078
14 285 6.636
14 286 5.933
14 287 7.472
14 288 7.510
14 289 8.631
14 290 5.322
14 291 5.308
14 292 5.621
14 293 6.214
14 294 7.570
14 295 5.418
14 296 9.497
14 297 7.422
14 298 6.524
14 299 7.586
14 300 8.075
14 301 8.544
14 302 6.758
14 303 7.678
14 304 7.102
14 305 6.901
14 306 9.071
14 307 6.537
14 308 6.183
14 309 5.820
14 310 7.908
14 311 5.524
14 312 7.052
14 313 8.006
14 314 7.031
14 315 6.930
14 316 7.533
14 317 8.512
14 318 6.516
14 319 8.062
14 320 8.252
14 321 7.902
14 322 6.035
14 323 6.469
14 324 5.065
14 325 4.933
14 326 5.768
14 327 5.328
14 328 6.030
14 329 6.631
14 330 7.274
14 331 5.390
14 332 8.653
14 333 9.009
14 334 5.426
14 335 5.239
14 336 5.997
14 337 7.483
14 338 6.772
14 339 5.126
14 340 5.067
14 341 5.582
14 342 5.288
14 343 6.707
14 344 6.536
14 345 5.913
14 346 6.474
14 347 5.641
14 348 5.587
14 349 7.084
14 350 7.395
14 351 7.324
14 352 8.992
14 353 7.187
14 354 7.299
14 355 9.008
14 356 6.650
14 357 7.834
14 358 8.249
14 359 8.049
14 360 7.572
14 361 7.438
14 362 7.403
14 363 8.148
14 364 6.071
14 365 9.212
14 366 6.250
14 367 8.545
14 368 8.898
14 369 4.771
14 370 7.765
14 371 7.778
14 372 7.070
14 373 8.221
14 374 5.992
14 375 6.436
14 376 6.209
14 377 8.270
14 378 5.465
14 379 8.847
14 380 4.869
14 381 4.530
14 382 5.573
14 383 6.352
14 384 5.110
14 385 5.203
14 386 4.636
14 387 4.547
14 388 4.710
14 389 6.746
14 390 6.780
14 391 5.917
14 392 5.247
14 393 5.253
14 394 7.869
14 395 6.275
14 396 6.218
14 397 5.954
14 398 6.655
14 399 6.833
14 400 5.925
14 401 6.075
14 402 5.585
14 403 4.594
14 404 7.787
14 405 8.916
14 406 8.523
14 407 4.538
14 408 6.882
14 409 7.363
14 410 6.369
14 411 6.265
14 412 6.462
14 413 7.003
14 414 5.651
14 415 5.091
14 416 6.012
14 417 6.017
14 418 5.245
14 419 5.451
14 420 6.308
14 421 7.723
14 422 5.861
14 423 6.703
14 424 6.421
14 425 5.967
14 426 5.761
14 427 5.474
14 428 5.719
14 429 4.827
14 430 4.854
14 431 4.902
14 432 6.520
14 433 5.971
14 434 4.962
14 435 6.388
14 436 6.746
14 437 5.525
14 438 6.141
14 439 4.139
14 440 8.005
14 441 8.041
14 442 7.877
14 443 6.780
14 444 8.062
14 445 8.254
14 446 7.705
14 447 5.037
14 448 5.682
14 449 6.799
14 450 6.929
14 451 3.894
14 452 4.669
14 453 7.448
14 454 5.671
14 455 5.604
14 456 5.187
14 457 5.018
14 458 4.782
14 459 4.198
14 460 5.520
14 461 4.973
14 462 5.492
14 463 5.298
14 464 5.239
14 465 5.075
14 466 6.378
14 467 5.063
14 468 5.271
14 469 5.655
14 470 6.398
14 471 4.976
14 472 5.560
14 473 5.219
14 474 6.230
14 475 8.104
14 476 8.221
14 477 7.076
14 478 6.963
14 479 7.516
14 480 5.811
14 481 5.587
14 482 4.771
14 483 7.257
14 484 5.951
14 485 6.724
14 486 9.160
14 487 5.936
14 488 3.843
14 489 4.653
14 490 5.592
14 491 4.485
14 492 8.262
14 493 5.916
14 494 4.940
14 495 6.712
14 496 4.365
14 497 4.787
14 498 4.386
14 499 8.787
14 500 7.926
14 501 5.309
14 502 7.321
14 503 7.047
14 504 6.963
14 505 5.847
14 506 6.736
14 507 5.236
14 508 4.191
14 509 5.392
14 510 4.629
14 511 5.353
14 512 5.225
14 513 6.111
14 514 4.441
14 515 6.161
14 516 5.163
14 517 5.389
14 518 5.272
14 519 7.019
14 520 6.809
14 521 6.937
14 522 5.494
14 523 4.928
14 524 9.372
14 525 4.737
14 526 5.000
14 527 4.802
14 528 5.513
14 529 8.192
14 530 7.244
14 531 7.633
14 532 5.469
14 533 4.814
14 534 5.053
14 535 5.297
14 536 5.402
14 537 7.932
14 538 4.676
14 539 5.374
14 540 5.095
14 541 5.316
14 542 5.195
14 543 5.591
14 544 4.798
14 545 8.241
14 546 5.081
14 547 4.811
14 548 5.618
14 549 6.361
14 550 4.680
14 551 5.377
14 552 5.557
14 553 4.561
14 554 6.635
14 555 6.383
14 556 5.348
14 557 4.665
14 558 5.127
14 559 5.530
14 560 5.064
14 561 6.981
14 562 5.852
14 563 5.114
14 564 5.384
14 565 4.456
14 566 5.763
14 567 4.757
14 568 6.023
14 569 6.711
14 570 5.456
14 571 6.022
14 572 4.852
14 573 5.964
14 574 5.429
14 575 4.915
14 576 5.305
14 577 4.733
14 578 6.185
14 579 6.589
14 580 5.359
14 581 4.952
14 582 8.257
14 583 5.477
14 584 5.339
14 585 5.662
14 586 5.518
14 587 6.372
14 588 7.086
14 589 7.300
14 590 5.138
14 591 5.862
14 592 5.727
14 593 6.458
14 594 6.795
14 595 5.685
14 596 6.291
14 597 6.988
14 598 7.196
14 599 6.063
14 600 5.530
14 601 4.877
14 602 8.558
14 603 10.047
14 604 6.908
14 605 5.827
14 606 6.517
14 607 7.006
14 608 8.992
14 609 5.702
14 610 4.995
14 611 6.751
14 612 5.442
14 613 5.832
14 614 7.707
14 615 7.400
14 616 5.029
14 617 7.116
14 618 6.920
14 619 5.020
14 620 5.443
14 621 6.950
14 622 7.207
14 623 6.913
14 624 4.649
14 625 7.860
14 626 7.615
14 627 6.396
14 628 6.462
14 629 4.849
15 16 6.399
15 17 6.995
15 18 8.139
15 19 6.634
15 20 7.615
15 21 4.039
15 22 3.863
15 23 3.612
15 24 4.263
15 25 2.811
15 26 2.438
15 27 6.816
15 28 6.677
15 29 7.852
15 30 4.948
15 31 3.500
15 32 7.271
15 33 3.274
15 34 3.895
15 35 2.754
15 36 2.035
15 37 5.367
15 38 5.479
15 39 9.076
15 40 8.580
15 41 7.744
15 42 7.935
15 43 7.680
15 44 6.140
15 45 5.609
15 46 7.428
15 47 8.267
15 48 8.454
15 49 7.330
15 50 4.244
15 51 8.505
15 52 8.495
15 53 5.528
15 54 3.376
15 55 4.169
15 56 7.467
15 57 2.751
15 58 3.774
15 59 8.223
15 60 5.989
15 61 7.930
15 62 5.863
15 63 6.606
15 64 5.735
15 65 7.247
15 66 6.929
15 67 5.871
15 68 6.034
15 69 6.456
15 70 7.220
15 71 8.008
15 72 6.733
15 73 7.141
15 74 8.077
15 75 6.511
15 76 7.049
15 77 7.061
15 78 7.165
15 79 5.717
15 80 4.789
15 81 6.614
15 82 6.581
15 83 6.803
15 84 5.820
15 85 7.510
15 86 6.686
15 87 7.087
15 88 7.518
15 89 4.684
15 90 4.551
15 91 4.617
15 92 4.731
15 93 4.597
15 94 5.034
15 95 6.062
15 96 6.615
15 97 6.041
15 98 7.480
15 99 7.910
15 100 9.040
15 101 8.027
15 102 6.281
15 103 7.143
15 104 6.317
15 105 6.495
15 106 6.443
15 107 5.104
15 108 5.840
15 109 6.083
15 110 7.200
15 111 7.038
15 112 5.725
15 113 6.181
15 114 4.342
15 115 4.377
15 116 4.508
15 117 4.704
15 118 4.815
15 119 6.100
15 120 4.733
15 121 5.629
15 122 4.987
15 123 5.083
15 124 8.368
15 125 7.217
15 126 6.586
15 127 7.281
15 128 6.092
15 129 5.882
15 130 5.773
15 131 7.637
15 132 5.042
15 133 4.704
15 134 3.607
15 135 3.916
15 136 4.274
15 137 2.889
15 138 2.119
15 139 2.930
15 140 4.863
15 141 5.518
15 142 8.238
15 143 8.031
15 144 6.701
15 145 6.297
15 146 8.147
15 147 4.359
15 148 6.854
15 149 6.521
15 150 6.248
15 151 8.940
15 152 7.331
15 153 7.118
15 154 6.548
15 155 5.575
15 156 8.075
15 157 7.717
15 158 5.649
15 159 5.332
15 160 8.774
15 161 7.417
15 162 8.248
15 163 8.785
15 164 3.652
15 165 7.160
15 166 5.342
15 167 4.362
15 168 7.816
15 169 7.689
15 170 6.549
15 171 6.289
15 172 7.254
15 173 3.655
15 174 6.831
15 175 2.738
15 176 5.776
15 177 6.968
15 178 7.864
15 179 6.735
15 180 6.207
15 181 6.195
15 182 8.177
15 183 6.864
15 184 7.149
15 185 6.334
15 186 4.867
15 187 5.200
15 188 3.671
15 189 6.100
15 190 8.049
15 191 8.971
15 192 5.199
15 193 6.155
15 194 5.314
15 195 6.758
15 196 6.661
15 197 6.722
15 198 8.381
15 199 5.634
15 200 7.909
15 201 4.626
15 202 4.012
15 203 4.656
15 204 6.413
15 205 4.377
15 206 6.366
15 207 4.857
15 208 4.642
15 209 8.950
15 210 5.854
15 211 7.363
15 212 6.434
15 213 5.138
15 214 5.130
15 215 6.870
15 216 7.542
15 217 6.091
15 218 6.913
15 219 5.235
15 220 6.530
15 221 4.817
15 222 9.026
15 223 7.480
15 224 7.897
15 225 7.346
15 226 8.018
15 227 4.826
15 228 5.540
15 229 8.396
15 230 6.196
15 231 6.143
15 232 7.152
15 233 5.935
15 234 4.788
15 235 4.627
15 236 8.298
15 237 5.985
15 238 7.328
15 239 7.804
15 240 5.633
15 241 5.540
15 242 8.027
15 243 6.354
15 244 4.617
15 245 5.610
15 246 8.156
15 247 8.140
15 248 7.677
15 249 4.812
15 250 4.286
15 251 4.028
15 252 5.390
15 253 7.289
15 254 7.086
15 255 7.953
15 256 8.672
15 257 6.740
15 258 6.966
15 259 6.907
15 260 7.597
15 261 8.547
15 262 7.827
15 263 8.272
15 264 9.209
15 265 8.129
15 266 8.445
15 267 7.704
15 268 8.487
15 269 8.214
15 270 8.649
15 271 7.427
15 272 7.968
15 273 7.438
15 274 7.390
15 275 4.410
15 276 4.284
15 277 8.003
15 278 8.749
15 279 5.469
15 280 6.772
15 281 4.769
15 282 5.364
15 283 7.848
15 284 7.350
15 285 8.377
15 286 8.225
15 287 8.062
15 288 8.073
15 289 9.174
15 290 4.922
15 291 4.464
15 292 5.596
15 293 7.519
15 294 5.475
15 295 5.950
15 296 9.808
15 297 8.231
15 298 6.566
15 299 5.931
15 300 8.053
15 301 8.528
15 302 7.253
15 303 8.360
15 304 7.343
15 305 6.588
15 306 8.971
15 307 7.289
15 308 6.351
15 309 8.757
15 310 8.407
15 311 6.774
15 312 8.072
15 313 7.410
15 314 6.988
15 315 6.450
15 316 7.994
15 317 8.110
15 318 6.130
15 319 8.821
15 320 9.293
15 321 8.528
15 322 7.069
15 323 7.044
15 324 4.857
15 325 5.141
15 326 4.817
15 327 5.110
15 328 5.937
15 329 5.764
15 330 7.282
15 331 5.219
15 332 8.746
15 333 9.766
15 334 4.169
15 335 4.193
15 336 4.352
15 337 7.636
15 338 7.468
15 339 4.627
15 340 4.964
15 341 4.995
15 342 4.756
15 343 6.068
15 344 5.225
15 345 4.639
15 346 4.711
15 347 5.048
15 348 5.422
15 349 7.186
15 350 6.559
15 351 7.380
15 352 9.529
15 353 7.395
15 354 7.433
15 355 8.812
15 356 5.724
15 357 8.870
15 358 9.110
15 359 9.164
15 360 8.511
15 361 7.726
15 362 7.379
15 363 7.492
15 364 6.365
15 365 7.853
15 366 6.795
15 367 7.917
15 368 7.343
15 369 5.338
15 370 7.414
15 371 6.343
15 372 7.366
15 373 7.753
15 374 6.168
15 375 5.265
15 376 6.929
15 377 8.426
15 378 5.612
15 379 8.389
15 380 4.864
15 381 4.626
15 382 4.664
15 383 5.950
15 384 5.017
15 385 4.980
15 386 5.210
15 387 4.681
15 388 6.787
15 389 5.759
15 390 7.565
15 391 7.472
15 392 7.645
15 393 4.996
15 394 7.929
15 395 6.223
15 396 5.567
15 397 5.813
15 398 6.040
15 399 6.043
15 400 6.812
15 401 5.546
15 402 5.754
15 403 6.370
15 404 8.649
15 405 7.675
15 406 7.027
15 407 5.157
15 408 6.220
15 409 5.434
15 410 7.912
15 411 5.714
15 412 6.273
15 413 6.187
15 414 3.941
15 415 3.725
15 416 4.767
15 417 5.878
15 418 4.716
15 419 5.834
15 420 6.781
15 421 6.299
15 422 7.113
15 423 6.220
15 424 6.260
15 425 5.543
15 426 5.196
15 427 4.882
15 428 4.918
15 429 4.865
15 430 5.152
15 431 5.216
15 432 7.507
15 433 7.347
15 434 6.717
15 435 5.830
15 436 5.512
15 437 5.685
15 438 4.393
15 439 5.477
15 440 6.940
15 441 6.370
15 442 6.508
15 443 7.887
15 444 6.769
15 445 6.793
15 446 4.957
15 447 6.668
15 448 7.086
15 449 8.097
15 450 5.096
15 451 4.973
15 452 6.010
15 453 5.741
15 454 5.194
15 455 4.146
15 456 4.255
15 457 4.529
15 458 4.375
15 459 6.463
15 460 5.393
15 461 5.036
15 462 5.525
15 463 4.557
15 464 5.520
15 465 6.329
15 466 7.821
15 467 5.904
15 468 6.004
15 469 6.585
15 470 8.180
15 471 5.660
15 472 4.708
15 473 6.531
15 474 7.270
15 475 8.782
15 476 8.999
15 477 7.313
15 478 7.564
15 479 8.130
15 480 4.304
15 481 6.681
15 482 4.366
15 483 7.797
15 484 6.480
15 485 8.350
15 486 7.818
15 487 6.381
15 488 5.353
15 489 7.378
15 490 8.051
15 491 7.221
15 492 7.825
15 493 7.509
15 494 5.244
15 495 7.021
15 496 7.014
15 497 7.430
15 498 5.322
15 499 9.584
15 500 8.721
15 501 5.168
15 502 8.373
15 503 8.189
15 504 5.896
15 505 7.314
15 506 6.857
15 507 7.913
15 508 7.308
15 509 6.609
15 510 6.986
15 511 5.690
15 512 4.709
15 513 7.840
15 514 6.092
15 515 6.004
15 516 4.612
15 517 8.064
15 518 4.259
15 519 7.875
15 520 6.836
15 521 5.145
15 522 6.882
15 523 5.981
15 524 8.015
15 525 4.691
15 526 4.052
15 527 4.471
15 528 4.234
15 529 6.002
15 530 6.079
15 531 7.371
15 532 4.266
15 533 5.027
15 534 4.856
15 535 5.270
15 536 4.640
15 537 6.501
15 538 4.938
15 539 4.786
15 540 4.709
15 541 4.203
15 542 4.971
15 543 4.980
15 544 5.156
15 545 6.917
15 546 4.640
15 547 5.250
15 548 5.012
15 549 7.161
15 550 5.108
15 551 5.029
15 552 4.697
15 553 4.877
15 554 4.895
15 555 4.667
15 556 5.263
15 557 6.584
15 558 5.426
15 559 5.929
15 560 5.518
15 561 6.101
15 562 5.242
15 563 4.597
15 564 7.019
15 565 5.810
15 566 5.643
15 567 5.163
15 568 7.802
15 569 7.616
15 570 6.544
15 571 5.696
15 572 5.584
15 573 6.179
15 574 4.802
15 575 6.373
15 576 6.363
15 577 6.559
15 578 6.254
15 579 6.315
15 580 4.978
15 581 5.047
15 582 7.484
15 583 5.672
15 584 4.385
15 585 4.358
15 586 4.274
15 587 7.786
15 588 8.505
15 589 8.644
15 590 6.359
15 591 7.353
15 592 7.287
15 593 7.966
15 594 8.780
15 595 6.756
15 596 6.587
15 597 7.049
15 598 8.660
15 599 8.218
15 600 6.990
15 601 6.807
15 602 6.891
15 603 9.012
15 604 7.259
15 605 6.795
15 606 7.780
15 607 7.188
15 608 7.958
15 609 7.704
15 610 5.821
15 611 6.195
15 612 3.975
15 613 3.710
15 614 8.368
15 615 6.669
15 616 5.093
15 617 6.507
15 618 6.209
15 619 4.712
15 620 4.556
15 621 8.469
15 622 7.343
15 623 6.081
15 624 4.975
15 625 6.017
15 626 7.061
15 627 5.444
15 628 6.633
15 629 4.742
16 17 9.099
16 18 7.187
16 19 8.986
16 20 7.965
16 21 5.323
16 22 7.011
16 23 8.046
16 24 7.825
16 25 6.597
16 26 7.250
16 27 3.610
16 28 4.883
16 29 7.487
16 30 7.403
16 31 6.973
16 32 8.587
16 33 7.813
16 34 7.696
16 35 7.051
16 36 7.190
16 37 7.368
16 38 7.575
16 39 9.427
16 40 9.026
16 41 8.120
16 42 9.212
16 43 8.936
16 44 8.203
16 45 6.890
16 46 6.673
16 47 9.684
16 48 9.835
16 49 6.634
16 50 7.280
16 51 8.665
16 52 9.845
16 53 7.090
16 54 7.995
16 55 7.063
16 56 7.554
16 57 7.032
16 58 6.928
16 59 9.630
16 60 8.099
16 61 6.320
16 62 4.423
16 63 7.539
16 64 6.991
16 65 4.000
16 66 5.495
16 67 6.764
16 68 8.738
16 69 7.733
16 70 8.628
16 71 8.736
16 72 8.627
16 73 8.384
16 74 7.636
16 75 8.042
16 76 9.170
16 77 8.345
16 78 9.758
16 79 7.562
16 80 6.461
16 81 7.805
16 82 8.188
16 83 8.289
16 84 7.675
16 85 9.868
16 86 8.384
16 87 9.073
16 88 9.213
16 89 6.848
16 90 6.809
16 91 6.586
16 92 7.233
16 93 6.810
16 94 7.514
16 95 4.708
16 96 7.741
16 97 5.345
16 98 9.028
16 99 9.637
16 100 8.888
16 101 8.800
16 102 8.701
16 103 8.279
16 104 7.831
16 105 7.769
16 106 8.040
16 107 5.535
16 108 7.746
16 109 8.000
16 110 9.507
16 111 9.250
16 112 8.461
16 113 8.938
16 114 6.994
16 115 6.703
16 116 6.855
16 117 7.068
16 118 7.387
16 119 8.521
16 120 6.697
16 121 7.370
16 122 8.737
16 123 8.923
16 124 9.333
16 125 8.814
16 126 7.924
16 127 9.217
16 128 7.748
16 129 7.779
16 130 8.540
16 131 9.603
16 132 7.066
16 133 6.413
16 134 6.640
16 135 7.752
16 136 7.490
16 137 6.472
16 138 6.619
16 139 6.435
16 140 6.817
16 141 7.221
16 142 9.677
16 143 9.765
16 144 8.881
16 145 8.026
16 146 9.579
16 147 6.384
16 148 5.728
16 149 5.883
16 150 6.075
16 151 9.289
16 152 7.250
16 153 8.382
16 154 7.900
16 155 8.161
16 156 9.474
16 157 8.958
16 158 7.253
16 159 7.154
16 160 9.978
16 161 9.028
16 162 9.308
16 163 8.720
16 164 6.577
16 165 7.259
16 166 6.654
16 167 5.634
16 168 8.208
16 169 9.410
16 170 8.856
16 171 8.763
16 172 7.519
16 173 6.968
16 174 8.808
16 175 6.475
16 176 7.320
16 177 6.848
16 178 8.690
16 179 6.190
16 180 6.650
16 181 7.749
16 182 9.174
16 183 7.394
16 184 8.332
16 185 6.036
16 186 7.701
16 187 8.018
16 188 7.184
16 189 5.848
16 190 8.045
16 191 9.188
16 192 7.631
16 193 7.935
16 194 7.569
16 195 9.069
16 196 9.012
16 197 8.702
16 198 10.043
16 199 7.611
16 200 9.899
16 201 6.777
16 202 6.368
16 203 5.709
16 204 8.851
16 205 7.126
16 206 8.541
16 207 6.737
16 208 7.160
16 209 10.067
16 210 8.091
16 211 9.431
16 212 8.921
16 213 7.364
16 214 7.444
16 215 8.665
16 216 8.461
16 217 8.653
16 218 8.166
16 219 7.312
16 220 5.933
16 221 7.267
16 222 10.295
16 223 7.443
16 224 8.099
16 225 8.365
16 226 9.038
16 227 6.789
16 228 8.105
16 229 8.956
16 230 7.695
16 231 8.065
16 232 9.127
16 233 8.138
16 234 7.346
16 235 7.219
16 236 8.022
16 237 8.033
16 238 8.618
16 239 8.928
16 240 7.895
16 241 7.901
16 242 8.014
16 243 6.268
16 244 7.049
16 245 7.134
16 246 9.411
16 247 9.276
16 248 9.160
16 249 7.084
16 250 7.254
16 251 6.423
16 252 8.545
16 253 8.804
16 254 8.151
16 255 9.386
16 256 9.676
16 257 8.164
16 258 8.855
16 259 8.275
16 260 9.138
16 261 8.071
16 262 7.075
16 263 7.654
16 264 9.280
16 265 8.017
16 266 10.419
16 267 7.008
16 268 8.023
16 269 7.835
16 270 9.470
16 271 8.519
16 272 9.118
16 273 9.002
16 274 9.495
16 275 7.199
16 276 7.629
16 277 7.707
16 278 9.337
16 279 7.085
16 280 8.590
16 281 6.959
16 282 7.132
16 283 8.037
16 284 10.346
16 285 10.259
16 286 10.057
16 287 8.931
16 288 8.667
16 289 9.744
16 290 7.340
16 291 6.910
16 292 7.142
16 293 9.138
16 294 7.203
16 295 7.218
16 296 10.856
16 297 10.460
16 298 9.305
16 299 7.975
16 300 10.608
16 301 10.055
16 302 9.789
16 303 10.523
16 304 10.241
16 305 9.761
16 306 8.137
16 307 9.195
16 308 8.369
16 309 10.368
16 310 9.041
16 311 8.152
16 312 10.030
16 313 7.327
16 314 8.900
16 315 7.874
16 316 9.099
16 317 9.174
16 318 7.980
16 319 8.610
16 320 9.061
16 321 8.227
16 322 8.612
16 323 8.186
16 324 7.327
16 325 7.236
16 326 6.457
16 327 7.113
16 328 6.923
16 329 7.317
16 330 8.141
16 331 7.142
16 332 9.830
16 333 9.521
16 334 7.403
16 335 6.712
16 336 6.842
16 337 8.718
16 338 8.601
16 339 7.092
16 340 7.188
16 341 7.178
16 342 6.659
16 343 8.331
16 344 7.330
16 345 6.233
16 346 6.674
16 347 6.737
16 348 7.010
16 349 8.489
16 350 8.380
16 351 8.936
16 352 8.915
16 353 9.121
16 354 8.644
16 355 9.506
16 356 7.793
16 357 8.346
16 358 8.569
16 359 8.910
16 360 8.114
16 361 8.686
16 362 8.623
16 363 8.803
16 364 7.928
16 365 9.891
16 366 8.092
16 367 9.468
16 368 8.073
16 369 7.549
16 370 7.770
16 371 6.221
16 372 8.986
16 373 8.665
16 374 7.925
16 375 7.677
16 376 8.769
16 377 9.621
16 378 7.201
16 379 9.755
16 380 7.715
16 381 7.341
16 382 7.579
16 383 7.272
16 384 7.417
16 385 7.218
16 386 7.129
16 387 7.070
16 388 7.165
16 389 9.197
16 390 8.080
16 391 7.675
16 392 9.023
16 393 8.340
16 394 9.177
16 395 7.037
16 396 6.780
16 397 7.014
16 398 7.102
16 399 9.496
16 400 7.420
16 401 7.057
16 402 7.377
16 403 7.554
16 404 8.821
16 405 9.206
16 406 8.911
16 407 7.306
16 408 9.210
16 409 8.343
16 410 8.305
16 411 6.120
16 412 7.132
16 413 6.711
16 414 6.484
16 415 6.311
16 416 7.150
16 417 6.903
16 418 6.422
16 419 7.991
16 420 6.915
16 421 7.759
16 422 7.509
16 423 7.340
16 424 7.090
16 425 6.914
16 426 6.999
16 427 6.997
16 428 7.108
16 429 7.154
16 430 7.112
16 431 7.215
16 432 7.977
16 433 7.556
16 434 7.363
16 435 7.340
16 436 7.200
16 437 7.032
16 438 6.073
16 439 7.729
16 440 8.724
16 441 8.106
16 442 8.159
16 443 8.168
16 444 8.379
16 445 7.631
16 446 7.070
16 447 7.933
16 448 7.503
16 449 9.554
16 450 7.555
16 451 7.733
16 452 8.764
16 453 8.145
16 454 6.912
16 455 6.636
16 456 6.612
16 457 6.393
16 458 6.627
16 459 8.836
16 460 7.367
16 461 7.211
16 462 6.688
16 463 6.668
16 464 7.581
16 465 7.447
16 466 6.539
16 467 7.779
16 468 7.426
16 469 8.391
16 470 6.877
16 471 7.702
16 472 6.872
16 473 7.251
16 474 6.492
16 475 10.623
16 476 11.586
16 477 7.251
16 478 7.246
16 479 10.223
16 480 6.551
16 481 5.752
16 482 7.069
16 483 7.487
16 484 8.293
16 485 9.904
16 486 9.001
16 487 8.096
16 488 7.444
16 489 7.508
16 490 7.973
16 491 7.125
16 492 9.911
16 493 6.722
16 494 7.936
16 495 9.553
16 496 8.285
16 497 8.315
16 498 8.277
16 499 9.788
16 500 8.815
16 501 6.133
16 502 7.646
16 503 8.064
16 504 8.439
16 505 8.968
16 506 7.783
16 507 8.519
16 508 7.835
16 509 8.159
16 510 8.115
16 511 6.958
16 512 6.878
16 513 10.557
16 514 8.634
16 515 8.927
16 516 7.307
16 517 10.182
16 518 6.907
16 519 9.837
16 520 8.889
16 521 7.259
16 522 6.332
16 523 6.483
16 524 8.716
16 525 6.646
16 526 6.627
16 527 6.796
16 528 7.121
16 529 7.406
16 530 7.252
16 531 8.368
16 532 6.483
16 533 6.728
16 534 6.664
16 535 6.915
16 536 6.813
16 537 7.276
16 538 6.819
16 539 6.868
16 540 6.907
16 541 6.943
16 542 7.188
16 543 7.789
16 544 7.264
16 545 8.986
16 546 6.740
16 547 7.222
16 548 7.404
16 549 8.290
16 550 7.290
16 551 7.159
16 552 7.244
16 553 7.097
16 554 6.274
16 555 6.380
16 556 7.203
16 557 7.224
16 558 6.240
16 559 6.114
16 560 6.672
16 561 6.532
16 562 7.769
16 563 7.263
16 564 6.928
16 565 6.295
16 566 6.471
16 567 7.184
16 568 7.672
16 569 7.735
16 570 6.881
16 571 6.614
16 572 7.536
16 573 7.770
16 574 6.979
16 575 6.855
16 576 6.594
16 577 7.551
16 578 5.830
16 579 5.863
16 580 7.446
16 581 7.587
16 582 9.379
16 583 6.499
16 584 6.880
16 585 7.167
16 586 6.819
16 587 8.948
16 588 7.397
16 589 9.478
16 590 6.669
16 591 7.182
16 592 7.315
16 593 8.386
16 594 8.070
16 595 6.746
16 596 8.196
16 597 7.439
16 598 9.035
16 599 8.097
16 600 6.775
16 601 7.150
16 602 9.982
16 603 10.784
16 604 9.023
16 605 8.635
16 606 10.484
16 607 8.425
16 608 7.757
16 609 7.347
16 610 8.185
16 611 7.345
16 612 7.202
16 613 7.310
16 614 8.157
16 615 7.600
16 616 7.320
16 617 7.082
16 618 7.281
16 619 7.073
16 620 7.312
16 621 6.911
16 622 8.318
16 623 7.627
16 624 7.496
16 625 7.478
16 626 9.048
16 627 7.544
16 628 7.047
16 629 7.015
17 18 8.891
17 19 1.543
17 20 6.214
17 21 7.819
17 22 7.087
17 23 6.281
17 24 7.779
17 25 6.096
17 26 7.085
17 27 8.877
17 28 8.957
17 29 8.584
17 30 7.496
17 31 7.277
17 32 8.038
17 33 6.020
17 34 7.310
17 35 5.816
17 36 6.845
17 37 8.836
17 38 8.995
17 39 7.696
17 40 9.501
17 41 6.806
17 42 4.869
17 43 4.930
17 44 7.029
17 45 6.671
17 46 8.431
17 47 7.989
17 48 8.379
17 49 9.016
17 50 7.657
17 51 9.800
17 52 8.024
17 53 8.677
17 54 5.867
17 55 5.531
17 56 8.000
17 57 6.628
17 58 7.324
17 59 8.673
17 60 7.553
17 61 9.073
17 62 8.451
17 63 9.737
17 64 5.183
17 65 9.280
17 66 8.829
17 67 5.566
17 68 8.385
17 69 7.557
17 70 7.548
17 71 7.411
17 72 8.837
17 73 6.605
17 74 9.312
17 75 5.228
17 76 7.817
17 77 5.118
17 78 6.138
17 79 7.770
17 80 7.687
17 81 7.604
17 82 7.220
17 83 6.486
17 84 6.497
17 85 7.994
17 86 8.380
17 87 2.735
17 88 2.909
17 89 5.450
17 90 5.824
17 91 6.345
17 92 6.128
17 93 6.128
17 94 6.934
17 95 8.641
17 96 9.622
17 97 8.856
17 98 8.185
17 99 8.636
17 100 7.294
17 101 7.262
17 102 8.958
17 103 6.603
17 104 6.706
17 105 9.575
17 106 4.080
17 107 7.409
17 108 6.425
17 109 8.030
17 110 2.347
17 111 2.433
17 112 5.991
17 113 6.510
17 114 5.192
17 115 5.552
17 116 5.799
17 117 5.857
17 118 6.816
17 119 7.228
17 120 6.557
17 121 7.302
17 122 8.251
17 123 8.531
17 124 7.799
17 125 8.945
17 126 5.362
17 127 6.688
17 128 7.669
17 129 7.670
17 130 7.032
17 131 8.062
17 132 6.177
17 133 6.619
17 134 7.159
17 135 6.353
17 136 7.259
17 137 6.036
17 138 6.909
17 139 7.467
17 140 6.883
17 141 8.577
17 142 8.364
17 143 8.294
17 144 6.707
17 145 7.600
17 146 8.775
17 147 7.745
17 148 8.258
17 149 8.634
17 150 8.415
17 151 6.858
17 152 7.688
17 153 6.462
17 154 6.300
17 155 7.008
17 156 4.135
17 157 4.212
17 158 5.851
17 159 5.878
17 160 9.622
17 161 5.557
17 162 9.374
17 163 7.200
17 164 5.748
17 165 5.867
17 166 6.467
17 167 7.134
17 168 5.601
17 169 3.611
17 170 3.214
17 171 3.277
17 172 10.357
17 173 7.852
17 174 3.725
17 175 6.038
17 176 6.418
17 177 8.687
17 178 8.394
17 179 8.473
17 180 8.049
17 181 8.369
17 182 6.993
17 183 8.926
17 184 5.834
17 185 6.173
17 186 7.753
17 187 8.779
17 188 7.390
17 189 6.779
17 190 8.074
17 191 8.176
17 192 5.821
17 193 5.086
17 194 8.402
17 195 3.257
17 196 3.267
17 197 3.687
17 198 9.741
17 199 7.597
17 200 9.097
17 201 6.328
17 202 7.210
17 203 7.122
17 204 4.234
17 205 5.484
17 206 4.332
17 207 6.369
17 208 5.877
17 209 5.459
17 210 5.532
17 211 3.677
17 212 4.214
17 213 5.689
17 214 5.042
17 215 6.569
17 216 8.472
17 217 7.909
17 218 7.053
17 219 6.017
17 220 8.172
17 221 6.297
17 222 5.583
17 223 7.424
17 224 6.590
17 225 8.161
17 226 9.443
17 227 6.130
17 228 8.811
17 229 9.323
17 230 8.010
17 231 9.060
17 232 3.522
17 233 3.745
17 234 5.052
17 235 8.127
17 236 7.780
17 237 7.409
17 238 7.124
17 239 6.521
17 240 8.619
17 241 8.958
17 242 7.479
17 243 8.348
17 244 5.782
17 245 6.342
17 246 7.611
17 247 6.865
17 248 7.399
17 249 6.113
17 250 6.959
17 251 7.137
17 252 5.367
17 253 8.018
17 254 7.498
17 255 9.128
17 256 8.586
17 257 7.609
17 258 8.002
17 259 7.945
17 260 8.085
17 261 7.574
17 262 7.471
17 263 7.463
17 264 8.464
17 265 7.166
17 266 11.246
17 267 7.947
17 268 7.280
17 269 7.597
17 270 7.528
17 271 6.807
17 272 7.682
17 273 7.138
17 274 7.602
17 275 5.500
17 276 6.745
17 277 6.841
17 278 8.225
17 279 4.864
17 280 5.584
17 281 5.599
17 282 6.029
17 283 7.188
17 284 7.960
17 285 5.505
17 286 4.860
17 287 7.066
17 288 7.565
17 289 9.480
17 290 5.939
17 291 5.928
17 292 6.236
17 293 7.603
17 294 7.634
17 295 5.642
17 296 11.046
17 297 8.309
17 298 7.301
17 299 7.752
17 300 9.044
17 301 9.728
17 302 7.559
17 303 8.946
17 304 8.348
17 305 7.814
17 306 8.582
17 307 7.177
17 308 6.534
17 309 4.831
17 310 8.242
17 311 6.114
17 312 6.275
17 313 8.512
17 314 8.146
17 315 8.103
17 316 8.356
17 317 9.667
17 318 7.651
17 319 8.368
17 320 8.903
17 321 8.001
17 322 6.601
17 323 6.823
17 324 5.768
17 325 5.637
17 326 6.474
17 327 5.574
17 328 6.370
17 329 7.748
17 330 7.167
17 331 6.175
17 332 9.670
17 333 8.725
17 334 5.878
17 335 5.650
17 336 5.826
17 337 8.277
17 338 7.736
17 339 5.847
17 340 5.842
17 341 6.285
17 342 5.945
17 343 6.392
17 344 7.331
17 345 6.505
17 346 7.074
17 347 5.776
17 348 5.703
17 349 6.502
17 350 7.988
17 351 7.832
17 352 9.166
17 353 7.931
17 354 8.049
17 355 9.907
17 356 7.615
17 357 8.035
17 358 8.513
17 359 8.066
17 360 7.625
17 361 7.756
17 362 7.875
17 363 8.088
17 364 6.806
17 365 8.918
17 366 6.746
17 367 10.056
17 368 10.055
17 369 5.150
17 370 6.656
17 371 7.842
17 372 8.825
17 373 8.654
17 374 5.767
17 375 6.984
17 376 5.883
17 377 9.286
17 378 5.402
17 379 9.974
17 380 5.343
17 381 5.130
17 382 6.119
17 383 7.001
17 384 5.259
17 385 5.342
17 386 5.340
17 387 5.187
17 388 6.427
17 389 7.221
17 390 8.006
17 391 7.317
17 392 5.510
17 393 5.537
17 394 7.851
17 395 6.944
17 396 7.196
17 397 6.928
17 398 7.473
17 399 7.404
17 400 7.423
17 401 7.027
17 402 6.576
17 403 5.837
17 404 8.132
17 405 8.410
17 406 7.872
17 407 5.090
17 408 7.322
17 409 7.395
17 410 7.711
17 411 7.409
17 412 7.460
17 413 8.329
17 414 6.121
17 415 5.723
17 416 6.828
17 417 6.989
17 418 6.710
17 419 6.510
17 420 6.995
17 421 7.288
17 422 7.137
17 423 6.999
17 424 7.440
17 425 6.990
17 426 6.015
17 427 6.057
17 428 6.341
17 429 5.075
17 430 5.708
17 431 5.764
17 432 7.817
17 433 7.354
17 434 6.421
17 435 6.824
17 436 7.519
17 437 6.460
17 438 7.219
17 439 5.162
17 440 8.574
17 441 7.738
17 442 8.448
17 443 7.110
17 444 8.539
17 445 8.896
17 446 7.573
17 447 6.237
17 448 6.558
17 449 6.124
17 450 7.543
17 451 5.021
17 452 5.291
17 453 8.109
17 454 6.000
17 455 6.200
17 456 5.672
17 457 5.862
17 458 5.675
17 459 5.362
17 460 6.539
17 461 5.878
17 462 6.095
17 463 6.160
17 464 6.092
17 465 5.814
17 466 7.527
17 467 6.115
17 468 6.298
17 469 6.584
17 470 7.020
17 471 5.939
17 472 6.510
17 473 6.488
17 474 7.386
17 475 8.627
17 476 8.228
17 477 7.981
17 478 7.349
17 479 7.549
17 480 6.755
17 481 6.673
17 482 5.351
17 483 7.942
17 484 6.543
17 485 7.418
17 486 9.948
17 487 7.297
17 488 4.899
17 489 4.966
17 490 6.234
17 491 5.806
17 492 7.569
17 493 6.738
17 494 5.598
17 495 7.658
17 496 5.503
17 497 5.651
17 498 4.785
17 499 8.729
17 500 8.026
17 501 6.177
17 502 7.294
17 503 6.883
17 504 8.024
17 505 5.000
17 506 6.876
17 507 5.982
17 508 6.007
17 509 5.664
17 510 4.870
17 511 6.056
17 512 6.252
17 513 6.644
17 514 5.660
17 515 6.448
17 516 5.412
17 517 4.016
17 518 5.721
17 519 7.920
17 520 8.437
17 521 7.148
17 522 7.135
17 523 5.656
17 524 9.643
17 525 5.408
17 526 5.819
17 527 5.619
17 528 6.436
17 529 9.226
17 530 8.619
17 531 9.182
17 532 6.197
17 533 5.516
17 534 5.950
17 535 6.027
17 536 6.300
17 537 9.401
17 538 5.185
17 539 5.921
17 540 5.768
17 541 6.119
17 542 5.895
17 543 5.904
17 544 5.554
17 545 7.847
17 546 6.032
17 547 5.849
17 548 6.226
17 549 7.086
17 550 5.805
17 551 6.179
17 552 6.026
17 553 5.387
17 554 7.453
17 555 7.246
17 556 6.187
17 557 5.272
17 558 6.089
17 559 6.400
17 560 5.711
17 561 7.254
17 562 6.381
17 563 5.836
17 564 6.254
17 565 5.507
17 566 5.999
17 567 5.574
17 568 6.877
17 569 6.913
17 570 6.349
17 571 6.494
17 572 5.491
17 573 6.876
17 574 6.313
17 575 5.212
17 576 5.647
17 577 5.302
17 578 6.881
17 579 6.914
17 580 6.097
17 581 5.544
17 582 7.823
17 583 6.215
17 584 5.980
17 585 6.515
17 586 6.097
17 587 7.565
17 588 7.519
17 589 7.436
17 590 6.248
17 591 6.980
17 592 5.992
17 593 8.001
17 594 7.059
17 595 6.467
17 596 7.900
17 597 8.549
17 598 8.483
17 599 6.020
17 600 6.415
17 601 5.370
17 602 8.303
17 603 10.171
17 604 8.095
17 605 6.295
17 606 7.070
17 607 7.348
17 608 10.267
17 609 6.219
17 610 5.782
17 611 8.283
17 612 5.874
17 613 6.409
17 614 8.232
17 615 7.435
17 616 5.936
17 617 7.058
17 618 7.169
17 619 5.830
17 620 6.284
17 621 7.380
17 622 8.233
17 623 6.877
17 624 5.199
17 625 8.488
17 626 7.295
17 627 6.651
17 628 5.874
17 629 5.559
18 19 8.819
18 20 10.170
18 21 8.379
18 22 7.591
18 23 7.538
18 24 7.680
18 25 7.965
18 26 8.109
18 27 6.352
18 28 6.711
18 29 2.796
18 30 8.188
18 31 7.323
18 32 9.502
18 33 7.561
18 34 8.090
18 35 8.151
18 36 8.071
18 37 9.306
18 38 9.728
18 39 7.211
18 40 10.353
18 41 4.435
18 42 7.741
18 43 7.472
18 44 7.723
18 45 6.379
18 46 5.209
18 47 9.082
18 48 9.289
18 49 3.537
18 50 8.891
18 51 5.994
18 52 10.438
18 53 9.321
18 54 8.777
18 55 9.147
18 56 6.651
18 57 8.868
18 58 8.394
18 59 7.677
18 60 7.303
18 61 3.474
18 62 7.504
18 63 8.874
18 64 7.294
18 65 7.281
18 66 5.998
18 67 7.760
18 68 9.815
18 69 7.836
18 70 8.054
18 71 7.757
18 72 10.415
18 73 6.298
18 74 8.826
18 75 7.387
18 76 9.432
18 77 8.021
18 78 9.928
18 79 8.380
18 80 7.986
18 81 9.356
18 82 7.431
18 83 7.905
18 84 7.317
18 85 8.891
18 86 8.054
18 87 8.839
18 88 8.521
18 89 7.120
18 90 7.115
18 91 6.913
18 92 7.300
18 93 7.163
18 94 7.511
18 95 7.066
18 96 8.947
18 97 7.380
18 98 9.853
18 99 9.474
18 100 7.043
18 101 7.977
18 102 11.115
18 103 6.639
18 104 7.433
18 105 8.984
18 106 7.467
18 107 7.546
18 108 6.938
18 109 8.373
18 110 9.538
18 111 9.263
18 112 7.562
18 113 8.046
18 114 7.932
18 115 7.162
18 116 7.230
18 117 7.283
18 118 7.656
18 119 8.068
18 120 6.984
18 121 9.024
18 122 9.922
18 123 10.353
18 124 6.459
18 125 9.724
18 126 6.875
18 127 7.497
18 128 7.010
18 129 7.177
18 130 7.183
18 131 8.538
18 132 6.856
18 133 6.609
18 134 7.136
18 135 7.433
18 136 7.746
18 137 8.024
18 138 7.944
18 139 7.581
18 140 7.335
18 141 9.783
18 142 9.684
18 143 9.558
18 144 8.462
18 145 9.066
18 146 7.767
18 147 8.606
18 148 5.419
18 149 5.809
18 150 5.723
18 151 10.274
18 152 7.699
18 153 7.428
18 154 7.720
18 155 8.811
18 156 8.556
18 157 8.213
18 158 7.096
18 159 7.079
18 160 9.216
18 161 8.080
18 162 7.550
18 163 9.768
18 164 8.392
18 165 6.080
18 166 6.238
18 167 7.632
18 168 10.421
18 169 9.198
18 170 8.891
18 171 8.718
18 172 9.665
18 173 8.036
18 174 9.960
18 175 7.735
18 176 6.832
18 177 8.522
18 178 7.579
18 179 5.885
18 180 9.198
18 181 9.811
18 182 10.253
18 183 5.482
18 184 9.163
18 185 5.697
18 186 8.607
18 187 7.772
18 188 8.481
18 189 7.045
18 190 6.962
18 191 6.234
18 192 7.674
18 193 8.694
18 194 7.649
18 195 9.551
18 196 9.670
18 197 8.934
18 198 9.203
18 199 6.839
18 200 9.511
18 201 6.756
18 202 7.041
18 203 7.326
18 204 8.691
18 205 7.532
18 206 8.526
18 207 7.496
18 208 7.738
18 209 7.937
18 210 7.831
18 211 8.286
18 212 8.754
18 213 7.854
18 214 7.659
18 215 7.950
18 216 6.234
18 217 8.851
18 218 7.016
18 219 7.813
18 220 6.766
18 221 7.727
18 222 10.120
18 223 8.215
18 224 7.417
18 225 9.230
18 226 9.907
18 227 7.129
18 228 8.639
18 229 11.232
18 230 9.262
18 231 9.545
18 232 8.547
18 233 8.776
18 234 7.871
18 235 8.338
18 236 8.636
18 237 8.050
18 238 7.333
18 239 7.330
18 240 9.467
18 241 9.008
18 242 9.951
18 243 8.586
18 244 8.072
18 245 6.909
18 246 8.385
18 247 8.746
18 248 8.325
18 249 8.269
18 250 8.380
18 251 8.278
18 252 9.512
18 253 7.869
18 254 6.700
18 255 8.781
18 256 8.158
18 257 6.828
18 258 8.741
18 259 6.701
18 260 8.389
18 261 8.294
18 262 7.346
18 263 9.132
18 264 8.009
18 265 9.383
18 266 11.313
18 267 6.910
18 268 8.661
18 269 7.986
18 270 7.895
18 271 7.922
18 272 8.058
18 273 7.839
18 274 8.939
18 275 8.762
18 276 9.212
18 277 8.436
18 278 7.931
18 279 8.209
18 280 9.181
18 281 8.455
18 282 8.554
18 283 8.358
18 284 9.062
18 285 9.440
18 286 8.716
18 287 7.809
18 288 8.239
18 289 10.237
18 290 7.718
18 291 7.507
18 292 7.928
18 293 7.440
18 294 8.506
18 295 8.132
18 296 10.337
18 297 9.991
18 298 8.658
18 299 9.057
18 300 10.791
18 301 10.024
18 302 9.379
18 303 9.685
18 304 9.875
18 305 8.661
18 306 8.775
18 307 9.054
18 308 8.875
18 309 8.747
18 310 8.712
18 311 7.939
18 312 9.676
18 313 7.427
18 314 7.824
18 315 6.810
18 316 7.651
18 317 9.266
18 318 6.828
18 319 7.749
18 320 6.853
18 321 8.507
18 322 7.863
18 323 7.482
18 324 7.379
18 325 7.400
18 326 7.226
18 327 7.808
18 328 7.981
18 329 7.050
18 330 9.417
18 331 7.331
18 332 10.175
18 333 8.871
18 334 7.985
18 335 7.577
18 336 8.119
18 337 8.275
18 338 7.082
18 339 7.500
18 340 7.037
18 341 7.802
18 342 7.209
18 343 8.538
18 344 7.734
18 345 7.196
18 346 7.489
18 347 8.018
18 348 8.132
18 349 7.343
18 350 8.507
18 351 8.697
18 352 7.634
18 353 8.450
18 354 7.727
18 355 8.951
18 356 6.814
18 357 7.741
18 358 7.978
18 359 9.065
18 360 8.504
18 361 7.631
18 362 7.812
18 363 10.291
18 364 8.794
18 365 10.768
18 366 8.843
18 367 10.195
18 368 9.304
18 369 7.882
18 370 9.135
18 371 8.003
18 372 8.606
18 373 8.037
18 374 8.555
18 375 8.295
18 376 9.328
18 377 10.304
18 378 8.437
18 379 10.074
18 380 8.131
18 381 7.758
18 382 8.190
18 383 9.084
18 384 8.068
18 385 7.802
18 386 7.429
18 387 7.587
18 388 6.837
18 389 8.096
18 390 7.935
18 391 7.125
18 392 8.532
18 393 9.450
18 394 9.899
18 395 9.449
18 396 8.662
18 397 8.473
18 398 8.742
18 399 8.748
18 400 6.699
18 401 8.242
18 402 8.234
18 403 8.013
18 404 9.996
18 405 8.675
18 406 9.094
18 407 7.339
18 408 10.213
18 409 10.158
18 410 7.868
18 411 8.521
18 412 8.046
18 413 8.403
18 414 7.397
18 415 7.157
18 416 7.525
18 417 8.205
18 418 7.359
18 419 8.112
18 420 8.598
18 421 7.735
18 422 6.852
18 423 9.397
18 424 8.509
18 425 8.487
18 426 7.693
18 427 7.236
18 428 7.357
18 429 7.681
18 430 7.109
18 431 7.257
18 432 7.867
18 433 6.746
18 434 6.616
18 435 9.299
18 436 7.997
18 437 8.079
18 438 7.592
18 439 7.850
18 440 9.303
18 441 8.387
18 442 9.815
18 443 8.951
18 444 9.949
18 445 9.569
18 446 7.307
18 447 7.819
18 448 7.025
18 449 8.953
18 450 9.056
18 451 8.284
18 452 9.089
18 453 9.222
18 454 7.453
18 455 7.343
18 456 7.302
18 457 7.200
18 458 7.158
18 459 7.790
18 460 7.740
18 461 7.481
18 462 7.139
18 463 7.083
18 464 7.208
18 465 8.103
18 466 6.830
18 467 8.091
18 468 9.099
18 469 8.542
18 470 7.398
18 471 8.053
18 472 7.137
18 473 8.939
18 474 6.921
18 475 9.283
18 476 10.707
18 477 6.608
18 478 7.645
18 479 9.764
18 480 7.508
18 481 7.271
18 482 8.800
18 483 6.894
18 484 8.722
18 485 9.608
18 486 7.443
18 487 8.807
18 488 8.228
18 489 8.249
18 490 8.258
18 491 7.444
18 492 11.208
18 493 7.585
18 494 8.834
18 495 9.564
18 496 8.490
18 497 7.948
18 498 9.033
18 499 9.668
18 500 10.024
18 501 7.941
18 502 8.211
18 503 8.654
18 504 8.318
18 505 8.877
18 506 8.593
18 507 7.414
18 508 7.052
18 509 8.220
18 510 7.954
18 511 7.235
18 512 7.209
18 513 9.798
18 514 7.587
18 515 8.931
18 516 8.199
18 517 9.710
18 518 8.127
18 519 8.699
18 520 8.737
18 521 8.065
18 522 6.435
18 523 6.343
18 524 8.740
18 525 7.099
18 526 7.059
18 527 7.320
18 528 7.380
18 529 9.882
18 530 9.081
18 531 9.515
18 532 7.306
18 533 7.237
18 534 7.005
18 535 7.326
18 536 7.466
18 537 9.151
18 538 7.453
18 539 7.447
18 540 7.304
18 541 7.244
18 542 7.499
18 543 7.716
18 544 7.367
18 545 9.860
18 546 7.369
18 547 7.441
18 548 7.957
18 549 8.543
18 550 7.179
18 551 7.673
18 552 7.692
18 553 7.476
18 554 8.352
18 555 8.225
18 556 7.352
18 557 7.544
18 558 8.417
18 559 8.174
18 560 8.150
18 561 9.004
18 562 8.293
18 563 7.664
18 564 7.740
18 565 7.665
18 566 8.310
18 567 7.654
18 568 7.863
18 569 6.857
18 570 8.175
18 571 8.524
18 572 7.587
18 573 7.328
18 574 6.726
18 575 8.177
18 576 7.706
18 577 7.381
18 578 8.611
18 579 8.832
18 580 7.669
18 581 7.740
18 582 10.136
18 583 7.834
18 584 7.835
18 585 8.078
18 586 7.521
18 587 9.403
18 588 7.891
18 589 9.321
18 590 7.673
18 591 7.934
18 592 7.850
18 593 8.238
18 594 8.235
18 595 7.326
18 596 8.794
18 597 7.935
18 598 8.944
18 599 8.030
18 600 7.821
18 601 7.709
18 602 10.359
18 603 10.493
18 604 8.882
18 605 8.320
18 606 8.963
18 607 9.036
18 608 7.683
18 609 7.392
18 610 7.927
18 611 8.350
18 612 8.350
18 613 8.191
18 614 10.104
18 615 8.810
18 616 7.267
18 617 9.517
18 618 8.600
18 619 7.310
18 620 7.572
18 621 7.909
18 622 9.761
18 623 9.072
18 624 7.666
18 625 8.178
18 626 9.450
18 627 8.276
18 628 9.259
18 629 7.215
19 20 6.501
19 21 7.540
19 22 6.838
19 23 5.893
19 24 7.515
19 25 5.850
19 26 6.693
19 27 8.785
19 28 8.711
19 29 8.541
19 30 7.088
19 31 7.048
19 32 7.718
19 33 5.642
19 34 7.086
19 35 5.544
19 36 6.454
19 37 8.496
19 38 8.611
19 39 8.023
19 40 8.962
19 41 6.795
19 42 4.924
19 43 4.888
19 44 6.457
19 45 6.374
19 46 8.181
19 47 7.680
19 48 7.993
19 49 8.953
19 50 7.369
19 51 9.588
19 52 8.012
19 53 8.227
19 54 5.492
19 55 5.171
19 56 7.825
19 57 6.176
19 58 6.989
19 59 8.472
19 60 7.044
19 61 8.956
19 62 8.400
19 63 9.560
19 64 5.300
19 65 9.293
19 66 8.802
19 67 5.733
19 68 8.174
19 69 7.083
19 70 6.994
19 71 7.764
19 72 8.488
19 73 6.783
19 74 9.263
19 75 5.234
19 76 7.234
19 77 4.747
19 78 6.429
19 79 7.254
19 80 7.220
19 81 7.430
19 82 6.729
19 83 6.738
19 84 6.490
19 85 7.332
19 86 7.753
19 87 2.719
19 88 3.043
19 89 5.047
19 90 5.423
19 91 6.095
19 92 5.685
19 93 5.852
19 94 6.593
19 95 8.567
19 96 9.402
19 97 8.775
19 98 7.561
19 99 7.922
19 100 7.420
19 101 7.617
19 102 8.594
19 103 6.787
19 104 6.321
19 105 9.365
19 106 4.052
19 107 7.114
19 108 5.946
19 109 7.440
19 110 2.633
19 111 2.223
19 112 5.823
19 113 6.256
19 114 4.770
19 115 5.175
19 116 5.357
19 117 5.586
19 118 6.473
19 119 6.628
19 120 6.234
19 121 6.908
19 122 7.776
19 123 8.020
19 124 7.789
19 125 8.472
19 126 5.262
19 127 6.175
19 128 7.284
19 129 7.188
19 130 6.463
19 131 7.494
19 132 5.844
19 133 6.395
19 134 6.919
19 135 6.024
19 136 7.037
19 137 5.820
19 138 6.558
19 139 7.167
19 140 6.627
19 141 8.166
19 142 7.997
19 143 7.853
19 144 6.361
19 145 7.188
19 146 8.558
19 147 7.420
19 148 8.263
19 149 8.536
19 150 8.320
19 151 7.071
19 152 7.227
19 153 6.648
19 154 6.197
19 155 6.507
19 156 4.200
19 157 4.089
19 158 5.449
19 159 5.446
19 160 9.349
19 161 5.546
19 162 9.153
19 163 7.253
19 164 5.342
19 165 5.863
19 166 6.197
19 167 6.888
19 168 5.826
19 169 4.141
19 170 3.830
19 171 3.666
19 172 10.083
19 173 7.489
19 174 4.230
19 175 5.771
19 176 6.016
19 177 8.195
19 178 8.184
19 179 8.181
19 180 7.550
19 181 7.908
19 182 7.029
19 183 8.743
19 184 5.623
19 185 5.863
19 186 7.342
19 187 8.475
19 188 6.933
19 189 6.456
19 190 7.741
19 191 8.098
19 192 5.328
19 193 4.955
19 194 8.100
19 195 3.707
19 196 3.546
19 197 3.904
19 198 9.461
19 199 7.178
19 200 8.773
19 201 5.985
19 202 6.989
19 203 6.868
19 204 3.981
19 205 5.097
19 206 4.090
19 207 6.087
19 208 5.546
19 209 5.238
19 210 5.029
19 211 3.410
19 212 3.892
19 213 5.246
19 214 4.613
19 215 5.939
19 216 8.131
19 217 7.627
19 218 6.913
19 219 5.687
19 220 7.937
19 221 6.004
19 222 5.964
19 223 7.186
19 224 6.468
19 225 7.640
19 226 8.939
19 227 5.878
19 228 8.432
19 229 9.021
19 230 7.616
19 231 8.587
19 232 3.446
19 233 3.442
19 234 4.629
19 235 7.699
19 236 7.434
19 237 7.074
19 238 6.963
19 239 6.426
19 240 8.182
19 241 8.513
19 242 7.567
19 243 8.026
19 244 5.471
19 245 6.064
19 246 7.342
19 247 6.688
19 248 6.950
19 249 5.935
19 250 6.565
19 251 6.722
19 252 4.849
19 253 7.909
19 254 7.341
19 255 9.039
19 256 8.498
19 257 7.578
19 258 7.966
19 259 7.703
19 260 7.976
19 261 7.436
19 262 7.172
19 263 7.484
19 264 8.480
19 265 7.322
19 266 10.754
19 267 7.627
19 268 7.304
19 269 7.479
19 270 7.312
19 271 6.700
19 272 7.540
19 273 6.751
19 274 7.392
19 275 5.180
19 276 6.238
19 277 6.835
19 278 7.904
19 279 4.493
19 280 5.556
19 281 5.231
19 282 5.875
19 283 7.341
19 284 7.847
19 285 5.330
19 286 5.015
19 287 7.286
19 288 7.388
19 289 9.212
19 290 5.518
19 291 5.580
19 292 5.793
19 293 7.169
19 294 7.271
19 295 5.646
19 296 10.497
19 297 7.887
19 298 6.988
19 299 7.200
19 300 8.606
19 301 9.252
19 302 7.275
19 303 8.649
19 304 7.918
19 305 7.540
19 306 8.384
19 307 6.403
19 308 5.896
19 309 5.015
19 310 8.029
19 311 5.673
19 312 5.983
19 313 8.362
19 314 8.025
19 315 7.963
19 316 8.270
19 317 9.263
19 318 7.511
19 319 8.099
19 320 8.570
19 321 7.820
19 322 6.518
19 323 6.778
19 324 5.427
19 325 5.198
19 326 6.097
19 327 5.156
19 328 6.215
19 329 7.601
19 330 6.688
19 331 5.791
19 332 9.127
19 333 8.542
19 334 5.574
19 335 5.352
19 336 5.537
19 337 8.148
19 338 7.520
19 339 5.546
19 340 5.476
19 341 5.750
19 342 5.630
19 343 6.087
19 344 6.892
19 345 6.149
19 346 6.635
19 347 5.489
19 348 5.348
19 349 6.729
19 350 7.454
19 351 7.205
19 352 8.964
19 353 7.788
19 354 7.937
19 355 9.466
19 356 7.406
19 357 7.832
19 358 8.159
19 359 8.078
19 360 7.468
19 361 7.776
19 362 7.835
19 363 7.771
19 364 6.627
19 365 8.374
19 366 6.684
19 367 9.552
19 368 9.623
19 369 4.735
19 370 6.654
19 371 7.541
19 372 8.406
19 373 8.338
19 374 5.538
19 375 6.509
19 376 5.153
19 377 8.889
19 378 4.970
19 379 9.369
19 380 4.837
19 381 4.690
19 382 5.559
19 383 6.563
19 384 4.769
19 385 4.936
19 386 5.038
19 387 4.896
19 388 6.082
19 389 6.792
19 390 7.426
19 391 6.949
19 392 5.700
19 393 5.081
19 394 7.286
19 395 6.383
19 396 6.854
19 397 6.548
19 398 7.089
19 399 6.875
19 400 7.198
19 401 6.463
19 402 6.153
19 403 5.612
19 404 8.194
19 405 8.001
19 406 7.403
19 407 4.660
19 408 6.607
19 409 6.969
19 410 7.013
19 411 7.045
19 412 7.107
19 413 7.989
19 414 5.860
19 415 5.399
19 416 6.582
19 417 6.584
19 418 6.456
19 419 6.037
19 420 6.998
19 421 7.116
19 422 7.022
19 423 6.606
19 424 7.064
19 425 6.625
19 426 5.685
19 427 5.726
19 428 6.108
19 429 4.678
19 430 5.388
19 431 5.431
19 432 7.194
19 433 7.017
19 434 6.232
19 435 6.335
19 436 7.058
19 437 6.097
19 438 6.889
19 439 4.763
19 440 8.074
19 441 7.367
19 442 8.115
19 443 6.653
19 444 8.093
19 445 8.612
19 446 7.335
19 447 6.171
19 448 6.547
19 449 5.919
19 450 7.151
19 451 4.513
19 452 4.647
19 453 7.724
19 454 5.665
19 455 5.924
19 456 5.369
19 457 5.740
19 458 5.464
19 459 4.961
19 460 6.152
19 461 5.530
19 462 5.841
19 463 5.826
19 464 5.816
19 465 5.749
19 466 7.345
19 467 5.617
19 468 6.338
19 469 6.206
19 470 6.917
19 471 5.378
19 472 6.272
19 473 6.495
19 474 7.191
19 475 8.345
19 476 8.019
19 477 7.825
19 478 7.024
19 479 6.987
19 480 6.544
19 481 6.497
19 482 4.950
19 483 7.760
19 484 6.189
19 485 7.393
19 486 9.372
19 487 6.982
19 488 4.443
19 489 4.920
19 490 6.508
19 491 5.764
19 492 7.537
19 493 6.600
19 494 5.138
19 495 7.460
19 496 5.324
19 497 5.437
19 498 4.587
19 499 8.808
19 500 7.957
19 501 5.839
19 502 7.075
19 503 6.655
19 504 7.735
19 505 5.493
19 506 6.699
19 507 6.089
19 508 5.739
19 509 5.377
19 510 4.714
19 511 5.672
19 512 5.907
19 513 6.540
19 514 5.314
19 515 5.980
19 516 5.042
19 517 4.147
19 518 5.431
19 519 7.526
19 520 8.223
19 521 6.673
19 522 7.085
19 523 5.422
19 524 9.169
19 525 5.200
19 526 5.491
19 527 5.269
19 528 6.023
19 529 9.077
19 530 8.359
19 531 9.009
19 532 5.975
19 533 5.314
19 534 5.611
19 535 5.694
19 536 5.873
19 537 9.266
19 538 4.965
19 539 5.622
19 540 5.442
19 541 5.671
19 542 5.541
19 543 5.648
19 544 5.283
19 545 7.782
19 546 5.713
19 547 5.566
19 548 5.838
19 549 6.647
19 550 5.646
19 551 5.812
19 552 5.764
19 553 5.166
19 554 7.138
19 555 7.003
19 556 5.762
19 557 5.049
19 558 5.772
19 559 6.118
19 560 5.457
19 561 6.770
19 562 6.106
19 563 5.500
19 564 5.973
19 565 5.331
19 566 5.643
19 567 5.141
19 568 6.612
19 569 6.669
19 570 6.144
19 571 6.295
19 572 5.022
19 573 6.569
19 574 6.011
19 575 5.113
19 576 5.500
19 577 4.969
19 578 6.727
19 579 6.673
19 580 5.673
19 581 5.234
19 582 7.880
19 583 5.988
19 584 5.686
19 585 6.085
19 586 5.800
19 587 7.644
19 588 7.477
19 589 7.656
19 590 5.949
19 591 6.519
19 592 5.733
19 593 8.114
19 594 7.022
19 595 6.264
19 596 7.541
19 597 8.351
19 598 8.545
19 599 6.107
19 600 6.190
19 601 5.144
19 602 7.588
19 603 9.825
19 604 7.946
19 605 6.237
19 606 7.043
19 607 6.925
19 608 10.037
19 609 6.045
19 610 5.189
19 611 7.907
19 612 5.563
19 613 5.977
19 614 8.232
19 615 7.178
19 616 5.508
19 617 6.935
19 618 6.881
19 619 5.402
19 620 5.745
19 621 7.415
19 622 7.785
19 623 6.547
19 624 4.734
19 625 8.165
19 626 6.889
19 627 6.360
19 628 5.841
19 629 5.147
20 21 7.413
20 22 8.000
20 23 7.796
20 24 9.120
20 25 6.926
20 26 8.125
20 27 9.076
20 28 9.895
20 29 9.927
20 30 8.788
20 31 8.048
20 32 5.861
20 33 7.428
20 34 8.691
20 35 6.881
20 36 7.797
20 37 9.260
20 38 9.447
20 39 9.091
20 40 8.850
20 41 8.946
20 42 7.698
20 43 7.501
20 44 9.081
20 45 8.668
20 46 10.049
20 47 6.877
20 48 7.013
20 49 9.194
20 50 8.527
20 51 11.105
20 52 5.543
20 53 9.173
20 54 7.078
20 55 6.962
20 56 7.969
20 57 7.683
20 58 8.086
20 59 7.790
20 60 9.419
20 61 9.601
20 62 7.848
20 63 10.235
20 64 6.428
20 65 8.379
20 66 9.430
20 67 6.398
20 68 9.999
20 69 8.182
20 70 9.031
20 71 7.929
20 72 9.689
20 73 7.737
20 74 9.616
20 75 7.036
20 76 8.272
20 77 6.789
20 78 8.645
20 79 8.751
20 80 7.814
20 81 8.561
20 82 8.728
20 83 8.360
20 84 8.010
20 85 10.580
20 86 9.678
20 87 5.867
20 88 5.824
20 89 6.772
20 90 6.920
20 91 7.261
20 92 7.330
20 93 7.368
20 94 8.201
20 95 8.395
20 96 10.309
20 97 8.915
20 98 8.360
20 99 9.509
20 100 9.968
20 101 7.929
20 102 9.459
20 103 7.765
20 104 8.124
20 105 9.977
20 106 6.684
20 107 7.233
20 108 8.816
20 109 9.147
20 110 6.073
20 111 5.969
20 112 8.299
20 113 8.346
20 114 6.360
20 115 6.761
20 116 7.165
20 117 7.210
20 118 8.018
20 119 9.903
20 120 8.663
20 121 7.803
20 122 8.998
20 123 9.351
20 124 9.210
20 125 9.922
20 126 7.317
20 127 9.116
20 128 9.186
20 129 9.198
20 130 9.100
20 131 9.597
20 132 7.454
20 133 7.469
20 134 7.706
20 135 7.421
20 136 8.428
20 137 6.453
20 138 7.495
20 139 8.006
20 140 7.326
20 141 9.401
20 142 6.826
20 143 7.072
20 144 6.882
20 145 6.912
20 146 8.061
20 147 8.333
20 148 8.389
20 149 8.810
20 150 8.859
20 151 4.729
20 152 8.237
20 153 9.139
20 154 8.966
20 155 8.662
20 156 7.536
20 157 7.589
20 158 8.150
20 159 8.165
20 160 7.885
20 161 6.832
20 162 8.446
20 163 6.181
20 164 7.450
20 165 7.574
20 166 8.300
20 167 7.463
20 168 2.937
20 169 5.643
20 170 5.428
20 171 5.389
20 172 10.832
20 173 8.397
20 174 5.017
20 175 7.207
20 176 8.528
20 177 9.185
20 178 8.811
20 179 9.595
20 180 8.270
20 181 9.356
20 182 5.696
20 183 9.506
20 184 8.388
20 185 8.116
20 186 8.483
20 187 9.333
20 188 8.130
20 189 7.558
20 190 9.426
20 191 9.183
20 192 8.407
20 193 6.008
20 194 9.019
20 195 5.258
20 196 5.140
20 197 5.056
20 198 8.610
20 199 9.006
20 200 8.361
20 201 7.328
20 202 7.602
20 203 7.396
20 204 5.624
20 205 6.740
20 206 5.909
20 207 7.028
20 208 6.458
20 209 8.742
20 210 6.783
20 211 6.599
20 212 6.022
20 213 6.962
20 214 6.913
20 215 8.558
20 216 9.869
20 217 8.970
20 218 8.610
20 219 7.673
20 220 8.265
20 221 7.551
20 222 7.979
20 223 6.740
20 224 7.818
20 225 8.088
20 226 8.352
20 227 6.907
20 228 10.249
20 229 6.597
20 230 7.619
20 231 8.971
20 232 6.631
20 233 5.353
20 234 6.498
20 235 8.745
20 236 7.557
20 237 8.421
20 238 8.119
20 239 7.960
20 240 8.663
20 241 9.170
20 242 7.951
20 243 8.029
20 244 6.137
20 245 7.503
20 246 9.447
20 247 8.140
20 248 9.020
20 249 7.284
20 250 7.485
20 251 7.336
20 252 7.529
20 253 9.129
20 254 8.405
20 255 9.625
20 256 9.656
20 257 8.444
20 258 8.941
20 259 8.678
20 260 9.278
20 261 8.201
20 262 7.803
20 263 6.378
20 264 8.195
20 265 5.980
20 266 9.862
20 267 8.000
20 268 6.951
20 269 7.212
20 270 9.295
20 271 7.984
20 272 8.051
20 273 8.355
20 274 8.463
20 275 7.267
20 276 7.841
20 277 7.257
20 278 8.748
20 279 7.112
20 280 7.045
20 281 5.878
20 282 6.280
20 283 7.336
20 284 9.268
20 285 9.254
20 286 8.269
20 287 7.736
20 288 7.595
20 289 10.484
20 290 7.142
20 291 6.567
20 292 6.706
20 293 9.697
20 294 8.153
20 295 6.071
20 296 11.836
20 297 9.568
20 298 8.686
20 299 8.514
20 300 9.467
20 301 10.448
20 302 8.885
20 303 10.302
20 304 9.689
20 305 9.158
20 306 7.289
20 307 8.715
20 308 7.393
20 309 8.657
20 310 7.752
20 311 8.056
20 312 9.341
20 313 7.266
20 314 8.622
20 315 8.755
20 316 8.956
20 317 8.412
20 318 8.198
20 319 8.880
20 320 9.761
20 321 7.343
20 322 7.288
20 323 6.794
20 324 7.631
20 325 6.729
20 326 6.797
20 327 6.420
20 328 6.584
20 329 8.009
20 330 7.155
20 331 6.895
20 332 10.001
20 333 8.089
20 334 6.735
20 335 6.072
20 336 5.780
20 337 9.049
20 338 8.561
20 339 6.966
20 340 6.748
20 341 7.062
20 342 6.402
20 343 8.184
20 344 7.818
20 345 6.728
20 346 6.957
20 347 5.715
20 348 6.249
20 349 7.988
20 350 9.154
20 351 9.128
20 352 8.766
20 353 8.367
20 354 8.271
20 355 8.691
20 356 7.977
20 357 8.299
20 358 8.665
20 359 7.460
20 360 6.928
20 361 8.197
20 362 7.958
20 363 8.902
20 364 7.554
20 365 9.792
20 366 7.800
20 367 10.825
20 368 10.523
20 369 6.544
20 370 7.190
20 371 7.495
20 372 10.252
20 373 8.988
20 374 7.580
20 375 7.687
20 376 8.351
20 377 10.546
20 378 5.863
20 379 10.547
20 380 6.856
20 381 6.567
20 382 6.858
20 383 7.496
20 384 6.496
20 385 6.503
20 386 6.427
20 387 6.501
20 388 8.247
20 389 8.723
20 390 9.154
20 391 8.431
20 392 7.793
20 393 7.502
20 394 7.673
20 395 8.157
20 396 7.189
20 397 7.525
20 398 7.817
20 399 8.862
20 400 8.252
20 401 7.590
20 402 7.366
20 403 7.772
20 404 7.013
20 405 9.129
20 406 8.651
20 407 6.744
20 408 9.211
20 409 7.987
20 410 9.175
20 411 7.893
20 412 7.434
20 413 8.408
20 414 6.806
20 415 6.559
20 416 7.509
20 417 7.169
20 418 7.092
20 419 7.648
20 420 6.749
20 421 8.574
20 422 7.950
20 423 8.206
20 424 8.078
20 425 7.216
20 426 6.850
20 427 6.723
20 428 7.033
20 429 6.235
20 430 6.707
20 431 6.993
20 432 8.957
20 433 8.457
20 434 8.018
20 435 8.125
20 436 8.499
20 437 7.434
20 438 7.910
20 439 6.692
20 440 9.918
20 441 8.722
20 442 8.747
20 443 8.594
20 444 8.608
20 445 8.078
20 446 8.542
20 447 8.435
20 448 7.498
20 449 9.007
20 450 8.385
20 451 6.869
20 452 7.586
20 453 8.687
20 454 6.869
20 455 6.838
20 456 6.308
20 457 6.245
20 458 6.658
20 459 7.762
20 460 7.022
20 461 6.792
20 462 6.908
20 463 6.924
20 464 7.868
20 465 8.255
20 466 8.151
20 467 8.491
20 468 7.072
20 469 7.557
20 470 7.583
20 471 8.044
20 472 7.387
20 473 7.564
20 474 8.211
20 475 7.436
20 476 7.262
20 477 8.140
20 478 7.154
20 479 7.428
20 480 7.172
20 481 7.590
20 482 7.130
20 483 8.078
20 484 7.147
20 485 8.422
20 486 9.982
20 487 7.643
20 488 7.261
20 489 6.546
20 490 8.268
20 491 7.508
20 492 10.242
20 493 7.433
20 494 7.548
20 495 8.047
20 496 7.589
20 497 7.630
20 498 6.446
20 499 6.495
20 500 5.937
20 501 7.431
20 502 6.946
20 503 6.629
20 504 9.023
20 505 6.551
20 506 6.185
20 507 8.724
20 508 8.320
20 509 6.805
20 510 6.483
20 511 6.934
20 512 7.079
20 513 7.880
20 514 7.649
20 515 7.454
20 516 6.376
20 517 6.829
20 518 6.148
20 519 9.496
20 520 9.460
20 521 8.220
20 522 8.377
20 523 6.700
20 524 8.686
20 525 6.184
20 526 6.759
20 527 6.811
20 528 7.589
20 529 9.109
20 530 8.819
20 531 9.074
20 532 6.623
20 533 6.157
20 534 6.794
20 535 6.717
20 536 7.320
20 537 9.401
20 538 6.149
20 539 6.498
20 540 6.885
20 541 7.286
20 542 6.994
20 543 7.316
20 544 7.008
20 545 9.702
20 546 6.667
20 547 6.817
20 548 6.744
20 549 7.824
20 550 7.477
20 551 6.839
20 552 7.242
20 553 6.741
20 554 7.211
20 555 7.588
20 556 7.368
20 557 6.561
20 558 7.115
20 559 7.281
20 560 7.040
20 561 6.983
20 562 7.977
20 563 6.903
20 564 7.187
20 565 6.589
20 566 6.728
20 567 6.907
20 568 7.717
20 569 7.846
20 570 6.934
20 571 6.571
20 572 7.080
20 573 8.173
20 574 7.480
20 575 6.140
20 576 6.655
20 577 6.845
20 578 6.957
20 579 6.544
20 580 7.211
20 581 7.240
20 582 9.915
20 583 7.066
20 584 6.499
20 585 7.089
20 586 6.532
20 587 9.331
20 588 7.595
20 589 7.861
20 590 7.826
20 591 8.107
20 592 7.375
20 593 10.031
20 594 7.632
20 595 7.616
20 596 9.179
20 597 9.577
20 598 10.424
20 599 7.865
20 600 7.177
20 601 6.678
20 602 10.032
20 603 10.939
20 604 9.125
20 605 7.624
20 606 8.721
20 607 9.326
20 608 10.206
20 609 7.320
20 610 8.188
20 611 8.669
20 612 6.668
20 613 7.057
20 614 8.473
20 615 7.942
20 616 7.198
20 617 6.419
20 618 7.593
20 619 6.931
20 620 7.202
20 621 7.502
20 622 9.272
20 623 7.755
20 624 6.747
20 625 9.433
20 626 8.664
20 627 7.322
20 628 5.709
20 629 6.703
21 22 4.124
21 23 5.675
21 24 4.636
21 25 4.252
21 26 4.270
21 27 6.220
21 28 6.150
21 29 8.186
21 30 5.410
21 31 4.262
21 32 6.082
21 33 5.461
21 34 4.403
21 35 4.610
21 36 4.202
21 37 4.855
21 38 4.873
21 39 9.276
21 40 7.919
21 41 8.367
21 42 8.572
21 43 8.326
21 44 6.853
21 45 5.908
21 46 6.949
21 47 7.414
21 48 7.694
21 49 7.134
21 50 5.170
21 51 8.619
21 52 8.180
21 53 4.922
21 54 5.474
21 55 5.581
21 56 7.880
21 57 4.576
21 58 4.114
21 59 7.822
21 60 6.541
21 61 7.362
21 62 5.492
21 63 6.318
21 64 6.629
21 65 6.333
21 66 7.082
21 67 6.473
21 68 5.448
21 69 5.853
21 70 7.338
21 71 8.363
21 72 6.688
21 73 7.873
21 74 8.235
21 75 7.175
21 76 6.485
21 77 7.447
21 78 7.999
21 79 5.356
21 80 3.964
21 81 5.260
21 82 6.386
21 83 7.630
21 84 6.407
21 85 7.845
21 86 6.421
21 87 7.663
21 88 7.894
21 89 5.273
21 90 5.310
21 91 4.951
21 92 5.532
21 93 5.204
21 94 4.916
21 95 5.723
21 96 6.540
21 97 5.550
21 98 6.939
21 99 7.850
21 100 9.436
21 101 8.481
21 102 6.165
21 103 7.844
21 104 6.421
21 105 6.177
21 106 7.220
21 107 4.685
21 108 6.407
21 109 5.752
21 110 7.839
21 111 7.712
21 112 7.143
21 113 7.950
21 114 5.027
21 115 5.211
21 116 5.391
21 117 5.450
21 118 4.712
21 119 6.845
21 120 5.369
21 121 5.535
21 122 5.632
21 123 5.887
21 124 8.730
21 125 7.049
21 126 7.166
21 127 8.313
21 128 5.875
21 129 5.770
21 130 6.918
21 131 7.407
21 132 5.472
21 133 4.953
21 134 4.155
21 135 5.565
21 136 4.529
21 137 4.319
21 138 3.779
21 139 4.178
21 140 5.136
21 141 4.765
21 142 7.264
21 143 7.294
21 144 6.258
21 145 5.028
21 146 7.833
21 147 3.834
21 148 6.384
21 149 5.962
21 150 5.897
21 151 8.610
21 152 6.805
21 153 8.045
21 154 7.305
21 155 6.145
21 156 8.912
21 157 8.456
21 158 6.203
21 159 6.064
21 160 7.894
21 161 8.678
21 162 7.883
21 163 8.311
21 164 5.416
21 165 7.545
21 166 5.625
21 167 3.036
21 168 7.653
21 169 7.855
21 170 7.260
21 171 7.085
21 172 8.405
21 173 4.302
21 174 7.546
21 175 4.280
21 176 6.352
21 177 6.851
21 178 8.223
21 179 6.274
21 180 5.975
21 181 6.067
21 182 7.695
21 183 7.276
21 184 7.625
21 185 6.751
21 186 4.815
21 187 5.484
21 188 4.399
21 189 5.754
21 190 8.236
21 191 8.611
21 192 6.208
21 193 6.722
21 194 5.171
21 195 7.466
21 196 7.398
21 197 7.116
21 198 8.043
21 199 5.624
21 200 7.527
21 201 5.168
21 202 3.970
21 203 3.392
21 204 6.701
21 205 5.111
21 206 6.783
21 207 5.091
21 208 5.136
21 209 9.411
21 210 6.122
21 211 8.217
21 212 6.874
21 213 5.431
21 214 5.733
21 215 6.965
21 216 7.632
21 217 7.198
21 218 7.311
21 219 5.889
21 220 6.550
21 221 5.783
21 222 9.674
21 223 7.520
21 224 8.257
21 225 6.816
21 226 7.588
21 227 5.224
21 228 5.576
21 229 8.401
21 230 5.739
21 231 5.899
21 232 8.112
21 233 6.531
21 234 5.528
21 235 4.799
21 236 7.715
21 237 6.414
21 238 7.569
21 239 8.126
21 240 5.692
21 241 5.658
21 242 8.551
21 243 6.490
21 244 4.676
21 245 5.894
21 246 9.260
21 247 8.128
21 248 8.594
21 249 5.632
21 250 4.057
21 251 4.000
21 252 6.425
21 253 8.161
21 254 7.622
21 255 8.770
21 256 8.973
21 257 7.360
21 258 7.692
21 259 7.328
21 260 8.432
21 261 8.471
21 262 7.530
21 263 7.754
21 264 9.120
21 265 7.668
21 266 8.877
21 267 7.714
21 268 8.141
21 269 7.911
21 270 9.601
21 271 7.969
21 272 8.229
21 273 8.283
21 274 8.533
21 275 5.426
21 276 4.914
21 277 7.860
21 278 9.154
21 279 6.351
21 280 7.515
21 281 4.985
21 282 5.096
21 283 7.593
21 284 8.664
21 285 8.769
21 286 9.085
21 287 8.768
21 288 8.682
21 289 8.741
21 290 5.248
21 291 4.790
21 292 4.948
21 293 8.476
21 294 5.684
21 295 5.781
21 296 9.711
21 297 9.149
21 298 7.673
21 299 5.742
21 300 8.546
21 301 8.244
21 302 8.277
21 303 8.862
21 304 8.419
21 305 8.056
21 306 8.359
21 307 7.402
21 308 6.219
21 309 9.566
21 310 8.727
21 311 6.919
21 312 8.603
21 313 7.434
21 314 8.029
21 315 6.851
21 316 8.521
21 317 7.605
21 318 6.990
21 319 8.910
21 320 9.751
21 321 8.379
21 322 7.836
21 323 7.240
21 324 5.557
21 325 5.630
21 326 4.729
21 327 5.440
21 328 5.357
21 329 6.280
21 330 6.998
21 331 5.386
21 332 8.361
21 333 9.729
21 334 5.126
21 335 4.852
21 336 4.794
21 337 7.971
21 338 8.174
21 339 5.242
21 340 5.433
21 341 5.026
21 342 4.518
21 343 6.517
21 344 4.729
21 345 4.482
21 346 4.410
21 347 4.939
21 348 5.522
21 349 8.183
21 350 6.468
21 351 7.185
21 352 9.566
21 353 8.510
21 354 7.897
21 355 8.286
21 356 6.620
21 357 8.707
21 358 9.146
21 359 8.775
21 360 8.352
21 361 8.719
21 362 7.690
21 363 7.502
21 364 6.773
21 365 7.823
21 366 6.936
21 367 7.801
21 368 7.556
21 369 5.785
21 370 7.829
21 371 6.400
21 372 7.989
21 373 8.715
21 374 6.793
21 375 4.951
21 376 7.543
21 377 8.437
21 378 5.781
21 379 8.353
21 380 5.595
21 381 5.407
21 382 5.220
21 383 6.757
21 384 5.407
21 385 5.544
21 386 5.435
21 387 5.323
21 388 7.431
21 389 7.709
21 390 8.185
21 391 7.863
21 392 7.850
21 393 6.025
21 394 7.344
21 395 6.928
21 396 6.512
21 397 6.583
21 398 6.836
21 399 7.910
21 400 7.441
21 401 6.238
21 402 6.640
21 403 6.917
21 404 8.735
21 405 7.598
21 406 6.854
21 407 5.660
21 408 7.006
21 409 5.230
21 410 8.337
21 411 6.720
21 412 6.706
21 413 6.692
21 414 4.538
21 415 4.480
21 416 5.252
21 417 6.438
21 418 5.042
21 419 6.543
21 420 7.378
21 421 6.319
21 422 7.755
21 423 6.759
21 424 7.134
21 425 6.295
21 426 5.258
21 427 4.629
21 428 4.804
21 429 5.330
21 430 5.165
21 431 5.369
21 432 7.908
21 433 7.736
21 434 7.278
21 435 6.428
21 436 5.046
21 437 6.412
21 438 4.189
21 439 6.315
21 440 6.715
21 441 5.992
21 442 5.969
21 443 8.449
21 444 6.116
21 445 6.025
21 446 5.316
21 447 7.196
21 448 7.634
21 449 8.409
21 450 4.830
21 451 6.158
21 452 7.246
21 453 5.861
21 454 5.329
21 455 4.137
21 456 4.818
21 457 4.614
21 458 4.872
21 459 7.616
21 460 5.041
21 461 5.356
21 462 5.333
21 463 5.007
21 464 5.951
21 465 6.854
21 466 7.200
21 467 6.678
21 468 7.201
21 469 7.457
21 470 7.483
21 471 6.179
21 472 5.153
21 473 7.594
21 474 6.734
21 475 8.687
21 476 9.472
21 477 7.828
21 478 7.318
21 479 8.171
21 480 4.753
21 481 6.338
21 482 5.325
21 483 8.308
21 484 7.246
21 485 8.925
21 486 7.826
21 487 7.157
21 488 6.250
21 489 7.507
21 490 7.865
21 491 7.148
21 492 7.978
21 493 6.760
21 494 6.069
21 495 8.232
21 496 7.323
21 497 7.217
21 498 7.082
21 499 8.739
21 500 7.653
21 501 5.411
21 502 8.051
21 503 8.091
21 504 6.508
21 505 8.025
21 506 6.569
21 507 8.305
21 508 7.935
21 509 6.685
21 510 7.106
21 511 5.523
21 512 5.092
21 513 9.140
21 514 7.396
21 515 6.978
21 516 5.360
21 517 8.799
21 518 4.904
21 519 8.545
21 520 7.553
21 521 5.528
21 522 6.656
21 523 6.045
21 524 7.230
21 525 5.192
21 526 4.791
21 527 5.059
21 528 5.020
21 529 6.104
21 530 5.957
21 531 7.417
21 532 4.856
21 533 5.422
21 534 5.370
21 535 5.546
21 536 5.217
21 537 6.311
21 538 5.447
21 539 5.405
21 540 5.266
21 541 4.853
21 542 5.507
21 543 5.561
21 544 5.583
21 545 6.818
21 546 4.881
21 547 5.376
21 548 5.089
21 549 6.421
21 550 5.724
21 551 5.499
21 552 5.133
21 553 5.309
21 554 3.808
21 555 3.954
21 556 5.558
21 557 6.450
21 558 5.151
21 559 5.619
21 560 5.326
21 561 5.206
21 562 6.083
21 563 5.404
21 564 6.531
21 565 5.843
21 566 5.395
21 567 5.676
21 568 7.052
21 569 7.751
21 570 6.189
21 571 5.095
21 572 6.037
21 573 6.287
21 574 5.349
21 575 6.527
21 576 6.586
21 577 6.423
21 578 5.468
21 579 5.582
21 580 5.434
21 581 5.604
21 582 7.379
21 583 5.309
21 584 4.853
21 585 4.708
21 586 4.794
21 587 8.702
21 588 8.377
21 589 9.350
21 590 6.311
21 591 7.322
21 592 7.195
21 593 8.347
21 594 8.790
21 595 6.443
21 596 6.757
21 597 6.883
21 598 8.689
21 599 8.449
21 600 6.427
21 601 6.748
21 602 7.394
21 603 8.669
21 604 7.584
21 605 7.507
21 606 9.194
21 607 7.449
21 608 7.844
21 609 7.456
21 610 6.460
21 611 6.242
21 612 4.854
21 613 4.523
21 614 8.513
21 615 6.475
21 616 5.393
21 617 6.265
21 618 6.242
21 619 5.140
21 620 4.932
21 621 8.360
21 622 8.353
21 623 6.127
21 624 5.567
21 625 5.430
21 626 7.619
21 627 5.855
21 628 6.864
21 629 5.201
22 23 3.254
22 24 4.041
22 25 3.572
22 26 3.107
22 27 7.687
22 28 7.393
22 29 7.421
22 30 5.353
22 31 1.919
22 32 6.978
22 33 3.327
22 34 4.031
22 35 3.780
22 36 3.217
22 37 5.383
22 38 5.571
22 39 8.761
22 40 8.542
22 41 7.551
22 42 7.591
22 43 7.317
22 44 6.148
22 45 4.870
22 46 6.924
22 47 7.658
22 48 7.907
22 49 6.937
22 50 5.495
22 51 7.963
22 52 7.983
22 53 5.987
22 54 3.963
22 55 5.187
22 56 6.503
22 57 4.142
22 58 4.059
22 59 7.850
22 60 5.926
22 61 7.296
22 62 6.426
22 63 6.561
22 64 5.912
22 65 8.025
22 66 7.783
22 67 6.119
22 68 5.779
22 69 5.842
22 70 7.192
22 71 8.237
22 72 7.541
22 73 7.354
22 74 8.969
22 75 5.795
22 76 6.438
22 77 6.368
22 78 7.519
22 79 5.281
22 80 4.392
22 81 6.774
22 82 5.184
22 83 5.883
22 84 4.501
22 85 7.071
22 86 5.599
22 87 6.927
22 88 6.935
22 89 4.238
22 90 4.182
22 91 3.618
22 92 4.406
22 93 3.583
22 94 3.799
22 95 6.704
22 96 6.659
22 97 6.465
22 98 7.136
22 99 7.769
22 100 8.608
22 101 8.255
22 102 7.081
22 103 7.523
22 104 6.130
22 105 7.579
22 106 5.809
22 107 5.757
22 108 5.573
22 109 5.026
22 110 7.359
22 111 7.079
22 112 4.559
22 113 5.726
22 114 4.101
22 115 4.139
22 116 4.264
22 117 3.667
22 118 3.542
22 119 6.392
22 120 4.488
22 121 5.255
22 122 4.656
22 123 5.099
22 124 8.130
22 125 7.699
22 126 5.582
22 127 6.362
22 128 4.351
22 129 4.259
22 130 5.092
22 131 7.021
22 132 4.348
22 133 3.765
22 134 2.441
22 135 3.768
22 136 4.314
22 137 3.890
22 138 3.388
22 139 3.881
22 140 4.445
22 141 5.730
22 142 7.959
22 143 8.060
22 144 6.121
22 145 5.970
22 146 8.084
22 147 4.948
22 148 6.569
22 149 6.437
22 150 6.010
22 151 8.018
22 152 7.630
22 153 6.446
22 154 5.856
22 155 5.156
22 156 8.178
22 157 7.731
22 158 5.121
22 159 4.778
22 160 8.716
22 161 6.933
22 162 8.246
22 163 8.117
22 164 5.252
22 165 6.589
22 166 4.674
22 167 2.997
22 168 8.022
22 169 7.628
22 170 6.733
22 171 6.370
22 172 8.953
22 173 3.208
22 174 7.490
22 175 3.873
22 176 5.643
22 177 7.814
22 178 8.317
22 179 6.272
22 180 6.944
22 181 7.058
22 182 7.239
22 183 6.428
22 184 7.875
22 185 5.914
22 186 4.528
22 187 4.633
22 188 3.772
22 189 6.030
22 190 7.953
22 191 8.307
22 192 5.296
22 193 5.815
22 194 4.336
22 195 7.046
22 196 6.960
22 197 6.388
22 198 8.732
22 199 4.587
22 200 8.281
22 201 4.443
22 202 2.544
22 203 3.209
22 204 5.992
22 205 4.103
22 206 6.189
22 207 4.580
22 208 4.414
22 209 8.816
22 210 5.156
22 211 7.072
22 212 6.214
22 213 4.622
22 214 4.691
22 215 6.110
22 216 6.625
22 217 4.696
22 218 6.367
22 219 5.589
22 220 7.095
22 221 4.116
22 222 9.273
22 223 7.039
22 224 7.585
22 225 6.929
22 226 7.527
22 227 4.597
22 228 4.686
22 229 8.730
22 230 5.950
22 231 5.930
22 232 7.182
22 233 6.239
22 234 4.809
22 235 3.995
22 236 7.706
22 237 4.345
22 238 6.490
22 239 6.906
22 240 5.377
22 241 5.467
22 242 9.322
22 243 7.960
22 244 3.958
22 245 5.210
22 246 7.373
22 247 7.546
22 248 7.019
22 249 5.580
22 250 3.564
22 251 4.063
22 252 5.873
22 253 5.966
22 254 5.954
22 255 6.457
22 256 7.811
22 257 5.653
22 258 5.886
22 259 6.118
22 260 5.928
22 261 8.967
22 262 7.814
22 263 7.683
22 264 8.965
22 265 7.969
22 266 8.432
22 267 7.835
22 268 7.927
22 269 7.580
22 270 8.083
22 271 6.507
22 272 7.426
22 273 6.697
22 274 6.431
22 275 5.161
22 276 4.843
22 277 7.990
22 278 8.642
22 279 6.005
22 280 6.726
22 281 4.897
22 282 5.087
22 283 7.827
22 284 6.277
22 285 8.287
22 286 8.114
22 287 7.565
22 288 7.379
22 289 8.098
22 290 4.360
22 291 3.922
22 292 4.354
22 293 6.386
22 294 6.259
22 295 5.285
22 296 9.124
22 297 6.962
22 298 5.430
22 299 5.826
22 300 6.695
22 301 7.668
22 302 6.140
22 303 7.424
22 304 6.263
22 305 5.537
22 306 8.880
22 307 6.896
22 308 5.785
22 309 8.630
22 310 7.787
22 311 6.494
22 312 8.220
22 313 6.834
22 314 5.998
22 315 5.400
22 316 7.785
22 317 7.896
22 318 5.235
22 319 8.551
22 320 8.733
22 321 7.735
22 322 6.453
22 323 6.713
22 324 4.731
22 325 4.751
22 326 4.386
22 327 4.851
22 328 5.159
22 329 5.046
22 330 7.625
22 331 4.454
22 332 7.979
22 333 9.352
22 334 3.654
22 335 4.252
22 336 4.584
22 337 7.040
22 338 6.623
22 339 4.157
22 340 4.402
22 341 4.363
22 342 3.769
22 343 6.546
22 344 4.337
22 345 4.380
22 346 4.436
22 347 4.676
22 348 5.096
22 349 7.360
22 350 6.220
22 351 6.824
22 352 8.675
22 353 6.728
22 354 7.252
22 355 8.505
22 356 5.084
22 357 8.572
22 358 8.812
22 359 8.361
22 360 7.958
22 361 7.447
22 362 6.780
22 363 7.568
22 364 6.384
22 365 7.480
22 366 6.596
22 367 7.576
22 368 7.333
22 369 5.051
22 370 8.354
22 371 7.503
22 372 6.212
22 373 8.015
22 374 6.668
22 375 4.624
22 376 7.282
22 377 7.671
22 378 5.492
22 379 8.312
22 380 4.602
22 381 4.434
22 382 4.470
22 383 6.832
22 384 4.770
22 385 5.070
22 386 4.573
22 387 4.403
22 388 6.421
22 389 6.015
22 390 7.687
22 391 7.188
22 392 6.987
22 393 5.247
22 394 7.651
22 395 7.650
22 396 6.211
22 397 6.295
22 398 6.649
22 399 6.261
22 400 6.053
22 401 5.912
22 402 6.144
22 403 6.204
22 404 8.700
22 405 8.330
22 406 7.585
22 407 4.898
22 408 6.797
22 409 5.854
22 410 7.884
22 411 6.811
22 412 6.331
22 413 6.563
22 414 4.258
22 415 4.037
22 416 4.693
22 417 6.263
22 418 4.166
22 419 5.668
22 420 7.281
22 421 6.669
22 422 6.335
22 423 7.137
22 424 6.821
22 425 6.168
22 426 4.967
22 427 4.174
22 428 4.307
22 429 4.810
22 430 4.202
22 431 4.514
22 432 7.469
22 433 7.072
22 434 6.055
22 435 6.660
22 436 5.120
22 437 6.009
22 438 4.257
22 439 5.136
22 440 6.832
22 441 6.650
22 442 6.295
22 443 8.753
22 444 6.367
22 445 6.995
22 446 5.915
22 447 6.187
22 448 6.525
22 449 8.421
22 450 4.708
22 451 5.040
22 452 6.342
22 453 5.693
22 454 5.046
22 455 3.744
22 456 4.329
22 457 3.882
22 458 3.978
22 459 5.549
22 460 4.217
22 461 4.244
22 462 4.838
22 463 4.059
22 464 4.924
22 465 6.578
22 466 7.299
22 467 6.219
22 468 6.787
22 469 5.379
22 470 7.584
22 471 5.588
22 472 4.140
22 473 7.368
22 474 6.694
22 475 8.428
22 476 8.352
22 477 6.525
22 478 7.044
22 479 7.834
22 480 3.915
22 481 6.640
22 482 4.916
22 483 7.048
22 484 5.360
22 485 7.068
22 486 7.772
22 487 6.851
22 488 5.289
22 489 6.995
22 490 7.504
22 491 6.439
22 492 7.756
22 493 6.955
22 494 5.376
22 495 6.464
22 496 6.433
22 497 7.005
22 498 5.979
22 499 9.364
22 500 8.135
22 501 5.689
22 502 8.083
22 503 7.750
22 504 5.249
22 505 7.662
22 506 7.235
22 507 7.548
22 508 6.769
22 509 6.778
22 510 6.703
22 511 4.607
22 512 4.147
22 513 7.242
22 514 5.261
22 515 6.340
22 516 4.188
22 517 7.802
22 518 4.090
22 519 7.144
22 520 6.082
22 521 6.167
22 522 6.489
22 523 5.746
22 524 8.209
22 525 4.229
22 526 3.646
22 527 3.902
22 528 3.921
22 529 5.756
22 530 5.592
22 531 6.976
22 532 3.956
22 533 4.527
22 534 4.324
22 535 4.784
22 536 3.990
22 537 5.936
22 538 4.579
22 539 4.489
22 540 4.183
22 541 3.744
22 542 4.329
22 543 4.364
22 544 4.221
22 545 7.049
22 546 4.115
22 547 4.352
22 548 4.474
22 549 6.183
22 550 4.200
22 551 4.691
22 552 4.363
22 553 4.243
22 554 4.209
22 555 4.049
22 556 4.595
22 557 5.926
22 558 5.780
22 559 6.313
22 560 5.540
22 561 6.466
22 562 5.265
22 563 4.051
22 564 6.537
22 565 5.627
22 566 5.896
22 567 4.807
22 568 7.230
22 569 7.436
22 570 6.311
22 571 5.674
22 572 4.956
22 573 5.087
22 574 4.284
22 575 6.466
22 576 6.688
22 577 5.661
22 578 6.521
22 579 6.802
22 580 4.347
22 581 4.284
22 582 7.641
22 583 5.256
22 584 4.146
22 585 3.854
22 586 3.905
22 587 7.487
22 588 7.862
22 589 8.428
22 590 5.922
22 591 7.370
22 592 7.326
22 593 7.063
22 594 8.525
22 595 6.221
22 596 5.134
22 597 6.194
22 598 7.524
22 599 8.215
22 600 6.404
22 601 6.574
22 602 7.108
22 603 8.359
22 604 6.381
22 605 6.904
22 606 6.979
22 607 7.567
22 608 7.890
22 609 7.071
22 610 5.381
22 611 5.332
22 612 3.570
22 613 2.919
22 614 8.840
22 615 6.516
22 616 4.054
22 617 6.681
22 618 6.140
22 619 4.087
22 620 3.700
22 621 8.214
22 622 7.933
22 623 6.117
22 624 4.400
22 625 4.787
22 626 7.207
22 627 4.792
22 628 7.335
22 629 4.123
23 24 4.647
23 25 2.995
23 26 2.689
23 27 8.399
23 28 8.303
23 29 7.292
23 30 5.218
23 31 3.099
23 32 7.430
23 33 1.413
23 34 4.685
23 35 3.087
23 36 2.757
23 37 6.332
23 38 6.541
23 39 8.644
23 40 8.784
23 41 6.867
23 42 6.705
23 43 6.407
23 44 6.041
23 45 5.151
23 46 7.614
23 47 8.057
23 48 8.282
23 49 7.219
23 50 5.419
23 51 8.284
23 52 7.994
23 53 6.879
23 54 3.176
23 55 5.182
23 56 6.380
23 57 4.199
23 58 4.844
23 59 7.977
23 60 5.702
23 61 7.687
23 62 6.970
23 63 7.335
23 64 5.232
23 65 8.749
23 66 8.039
23 67 5.726
23 68 6.747
23 69 6.375
23 70 6.816
23 71 7.928
23 72 7.730
23 73 6.574
23 74 9.086
23 75 5.240
23 76 7.057
23 77 5.969
23 78 6.946
23 79 5.844
23 80 5.288
23 81 7.814
23 82 5.918
23 83 5.828
23 84 4.744
23 85 6.929
23 86 6.390
23 87 6.129
23 88 6.383
23 89 3.839
23 90 3.731
23 91 3.906
23 92 3.815
23 93 3.724
23 94 4.646
23 95 7.348
23 96 7.373
23 97 7.368
23 98 7.595
23 99 7.858
23 100 8.528
23 101 7.906
23 102 7.643
23 103 6.749
23 104 6.549
23 105 8.277
23 106 5.204
23 107 6.006
23 108 5.213
23 109 5.975
23 110 6.650
23 111 6.300
23 112 4.051
23 113 4.674
23 114 3.911
23 115 3.638
23 116 3.878
23 117 3.754
23 118 4.596
23 119 6.135
23 120 4.898
23 121 5.698
23 122 5.385
23 123 5.661
23 124 7.663
23 125 7.732
23 126 5.005
23 127 5.423
23 128 5.324
23 129 5.055
23 130 4.365
23 131 7.302
23 132 3.960
23 133 4.064
23 134 3.258
23 135 2.244
23 136 4.736
23 137 3.371
23 138 3.022
23 139 3.683
23 140 4.090
23 141 6.813
23 142 8.503
23 143 8.323
23 144 6.471
23 145 6.785
23 146 8.282
23 147 5.886
23 148 7.051
23 149 7.081
23 150 6.572
23 151 7.803
23 152 7.841
23 153 6.442
23 154 6.251
23 155 5.971
23 156 7.315
23 157 6.937
23 158 5.462
23 159 5.080
23 160 9.123
23 161 5.853
23 162 8.400
23 163 8.227
23 164 4.817
23 165 6.094
23 166 4.924
23 167 4.581
23 168 7.871
23 169 7.119
23 170 5.817
23 171 5.266
23 172 8.619
23 173 4.311
23 174 6.972
23 175 3.420
23 176 5.126
23 177 8.011
23 178 8.006
23 179 7.070
23 180 7.467
23 181 7.785
23 182 7.373
23 183 6.651
23 184 7.324
23 185 5.713
23 186 5.605
23 187 5.546
23 188 4.762
23 189 6.585
23 190 7.791
23 191 8.696
23 192 5.181
23 193 5.468
23 194 5.228
23 195 6.356
23 196 6.207
23 197 6.028
23 198 9.153
23 199 5.097
23 200 8.782
23 201 3.814
23 202 3.895
23 203 4.625
23 204 5.543
23 205 3.657
23 206 5.505
23 207 4.546
23 208 3.976
23 209 8.025
23 210 4.911
23 211 6.308
23 212 5.761
23 213 4.710
23 214 4.422
23 215 6.116
23 216 6.695
23 217 5.054
23 218 6.389
23 219 5.359
23 220 7.260
23 221 4.044
23 222 8.829
23 223 7.168
23 224 7.229
23 225 7.659
23 226 8.209
23 227 4.329
23 228 5.656
23 229 8.733
23 230 6.729
23 231 6.898
23 232 6.448
23 233 5.830
23 234 4.424
23 235 5.061
23 236 8.137
23 237 4.881
23 238 6.600
23 239 6.725
23 240 6.283
23 241 6.270
23 242 9.126
23 243 7.971
23 244 4.505
23 245 4.859
23 246 7.210
23 247 7.919
23 248 6.890
23 249 5.302
23 250 4.547
23 251 4.820
23 252 5.222
23 253 6.198
23 254 6.131
23 255 6.790
23 256 7.898
23 257 5.820
23 258 6.237
23 259 6.216
23 260 6.193
23 261 9.023
23 262 7.941
23 263 7.934
23 264 9.002
23 265 8.313
23 266 8.730
23 267 7.897
23 268 7.965
23 269 7.621
23 270 7.487
23 271 6.625
23 272 7.380
23 273 6.406
23 274 6.036
23 275 5.109
23 276 5.088
23 277 8.163
23 278 8.048
23 279 5.560
23 280 6.427
23 281 4.995
23 282 5.710
23 283 8.047
23 284 5.978
23 285 7.747
23 286 7.050
23 287 7.234
23 288 7.084
23 289 8.825
23 290 4.228
23 291 3.749
23 292 5.068
23 293 6.153
23 294 6.132
23 295 5.461
23 296 9.772
23 297 6.988
23 298 5.636
23 299 6.260
23 300 6.965
23 301 8.354
23 302 6.376
23 303 7.608
23 304 6.368
23 305 5.661
23 306 8.860
23 307 6.893
23 308 6.155
23 309 7.842
23 310 7.381
23 311 6.668
23 312 7.879
23 313 6.772
23 314 5.817
23 315 5.794
23 316 7.414
23 317 8.467
23 318 5.053
23 319 8.429
23 320 8.528
23 321 7.759
23 322 6.230
23 323 6.493
23 324 4.407
23 325 4.452
23 326 4.709
23 327 4.577
23 328 5.951
23 329 5.255
23 330 7.521
23 331 4.259
23 332 8.506
23 333 9.070
23 334 3.313
23 335 3.668
23 336 4.271
23 337 7.110
23 338 6.275
23 339 3.894
23 340 3.896
23 341 4.376
23 342 4.146
23 343 5.872
23 344 5.050
23 345 4.546
23 346 4.684
23 347 4.831
23 348 4.983
23 349 6.815
23 350 6.501
23 351 7.092
23 352 8.517
23 353 6.350
23 354 6.988
23 355 8.887
23 356 4.908
23 357 8.540
23 358 8.669
23 359 8.330
23 360 7.817
23 361 7.027
23 362 6.661
23 363 7.724
23 364 6.406
23 365 7.869
23 366 6.680
23 367 8.318
23 368 7.678
23 369 4.916
23 370 8.050
23 371 7.400
23 372 6.680
23 373 7.687
23 374 6.245
23 375 5.484
23 376 6.686
23 377 8.184
23 378 5.552
23 379 8.668
23 380 4.382
23 381 4.088
23 382 4.281
23 383 6.101
23 384 4.682
23 385 4.912
23 386 4.730
23 387 4.401
23 388 6.039
23 389 4.380
23 390 7.096
23 391 6.883
23 392 7.322
23 393 5.176
23 394 8.036
23 395 7.073
23 396 5.651
23 397 5.792
23 398 5.961
23 399 4.634
23 400 5.680
23 401 5.285
23 402 5.440
23 403 6.281
23 404 8.612
23 405 8.380
23 406 7.925
23 407 4.589
23 408 6.572
23 409 6.302
23 410 7.341
23 411 6.513
23 412 5.835
23 413 6.293
23 414 4.078
23 415 3.565
23 416 4.229
23 417 5.693
23 418 4.249
23 419 4.846
23 420 7.234
23 421 6.550
23 422 5.909
23 423 6.471
23 424 6.228
23 425 5.555
23 426 4.991
23 427 4.456
23 428 4.554
23 429 4.396
23 430 4.384
23 431 4.577
23 432 6.873
23 433 6.603
23 434 5.660
23 435 6.037
23 436 5.795
23 437 5.541
23 438 5.113
23 439 4.635
23 440 7.364
23 441 7.264
23 442 7.263
23 443 8.079
23 444 7.476
23 445 7.978
23 446 5.934
23 447 6.622
23 448 6.254
23 449 7.872
23 450 5.948
23 451 4.526
23 452 5.526
23 453 6.440
23 454 4.960
23 455 4.179
23 456 3.920
23 457 4.183
23 458 3.969
23 459 4.611
23 460 4.719
23 461 4.111
23 462 4.890
23 463 3.723
23 464 4.793
23 465 6.804
23 466 7.813
23 467 6.391
23 468 6.360
23 469 5.001
23 470 8.132
23 471 5.887
23 472 3.868
23 473 7.023
23 474 7.193
23 475 8.487
23 476 8.018
23 477 6.390
23 478 7.042
23 479 7.721
23 480 3.754
23 481 7.255
23 482 5.006
23 483 6.924
23 484 4.973
23 485 7.033
23 486 7.578
23 487 6.439
23 488 5.215
23 489 6.721
23 490 8.071
23 491 6.640
23 492 8.517
23 493 7.532
23 494 5.379
23 495 6.247
23 496 6.570
23 497 7.049
23 498 5.206
23 499 9.509
23 500 8.556
23 501 6.163
23 502 8.143
23 503 7.636
23 504 5.653
23 505 7.175
23 506 7.231
23 507 7.282
23 508 6.353
23 509 6.576
23 510 6.553
23 511 4.658
23 512 3.873
23 513 6.263
23 514 4.203
23 515 5.304
23 516 3.896
23 517 7.091
23 518 3.937
23 519 7.213
23 520 6.233
23 521 5.893
23 522 6.847
23 523 5.584
23 524 8.772
23 525 3.976
23 526 3.477
23 527 3.725
23 528 3.732
23 529 6.731
23 530 6.539
23 531 7.510
23 532 3.693
23 533 4.443
23 534 4.119
23 535 4.660
23 536 4.014
23 537 6.974
23 538 4.422
23 539 4.273
23 540 4.052
23 541 3.764
23 542 4.106
23 543 4.177
23 544 4.194
23 545 7.207
23 546 4.087
23 547 4.458
23 548 4.520
23 549 6.927
23 550 4.110
23 551 4.385
23 552 4.386
23 553 4.109
23 554 5.234
23 555 5.003
23 556 4.579
23 557 6.064
23 558 6.110
23 559 6.722
23 560 5.971
23 561 7.148
23 562 5.101
23 563 4.063
23 564 6.836
23 565 5.942
23 566 6.237
23 567 4.768
23 568 7.574
23 569 7.158
23 570 6.600
23 571 6.160
23 572 4.840
23 573 5.304
23 574 4.005
23 575 6.537
23 576 6.742
23 577 5.860
23 578 7.086
23 579 7.308
23 580 4.287
23 581 4.157
23 582 7.810
23 583 5.742
23 584 4.059
23 585 3.996
23 586 3.710
23 587 7.607
23 588 7.892
23 589 8.237
23 590 6.435
23 591 7.411
23 592 7.330
23 593 7.555
23 594 8.421
23 595 6.701
23 596 6.156
23 597 7.020
23 598 8.322
23 599 8.057
23 600 6.971
23 601 6.604
23 602 7.254
23 603 9.357
23 604 6.943
23 605 6.649
23 606 6.331
23 607 7.841
23 608 8.462
23 609 7.174
23 610 5.538
23 611 5.875
23 612 3.453
23 613 3.128
23 614 8.759
23 615 6.594
23 616 3.946
23 617 6.852
23 618 6.160
23 619 3.882
23 620 3.703
23 621 8.188
23 622 7.286
23 623 6.144
23 624 4.163
23 625 6.245
23 626 6.863
23 627 5.058
23 628 7.218
23 629 3.854
24 25 4.695
24 26 3.794
24 27 8.055
24 28 7.346
24 29 7.579
24 30 5.330
24 31 3.990
24 32 7.273
24 33 4.694
24 34 2.351
24 35 4.923
24 36 3.908
24 37 5.915
24 38 6.178
24 39 9.297
24 40 8.757
24 41 7.778
24 42 7.962
24 43 7.798
24 44 6.375
24 45 5.568
24 46 7.151
24 47 8.031
24 48 8.292
24 49 7.162
24 50 5.515
24 51 7.825
24 52 8.921
24 53 6.460
24 54 5.584
24 55 6.518
24 56 8.161
24 57 5.413
24 58 4.955
24 59 8.111
24 60 5.819
24 61 7.390
24 62 7.514
24 63 6.747
24 64 7.291
24 65 8.632
24 66 8.060
24 67 7.578
24 68 4.587
24 69 6.540
24 70 7.519
24 71 8.661
24 72 6.878
24 73 7.720
24 74 9.433
24 75 7.285
24 76 6.574
24 77 8.257
24 78 7.355
24 79 5.960
24 80 5.650
24 81 5.859
24 82 6.274
24 83 6.826
24 84 5.972
24 85 6.573
24 86 6.244
24 87 7.822
24 88 8.236
24 89 5.752
24 90 5.592
24 91 5.285
24 92 5.728
24 93 5.450
24 94 4.473
24 95 7.501
24 96 6.926
24 97 7.037
24 98 7.672
24 99 7.994
24 100 9.184
24 101 8.909
24 102 6.747
24 103 7.974
24 104 7.518
24 105 6.475
24 106 7.478
24 107 6.299
24 108 5.836
24 109 6.012
24 110 7.873
24 111 7.925
24 112 6.089
24 113 7.150
24 114 5.812
24 115 5.700
24 116 5.776
24 117 5.760
24 118 4.468
24 119 6.152
24 120 5.290
24 121 6.806
24 122 5.193
24 123 5.534
24 124 8.160
24 125 6.914
24 126 7.163
24 127 7.417
24 128 5.153
24 129 5.056
24 130 5.744
24 131 6.350
24 132 5.328
24 133 5.100
24 134 4.049
24 135 4.794
24 136 2.588
24 137 5.060
24 138 4.015
24 139 4.071
24 140 5.293
24 141 6.010
24 142 8.289
24 143 8.203
24 144 7.121
24 145 6.514
24 146 8.269
24 147 5.043
24 148 7.225
24 149 6.681
24 150 6.573
24 151 9.269
24 152 7.898
24 153 7.097
24 154 6.873
24 155 6.622
24 156 8.533
24 157 8.233
24 158 6.186
24 159 6.176
24 160 8.329
24 161 8.144
24 162 8.134
24 163 8.906
24 164 6.093
24 165 7.896
24 166 5.376
24 167 5.119
24 168 9.389
24 169 7.945
24 170 7.175
24 171 7.008
24 172 9.078
24 173 4.461
24 174 8.177
24 175 4.673
24 176 5.839
24 177 7.962
24 178 8.772
24 179 6.584
24 180 7.543
24 181 6.926
24 182 8.410
24 183 6.924
24 184 7.445
24 185 7.069
24 186 4.901
24 187 4.917
24 188 5.111
24 189 6.935
24 190 8.933
24 191 8.701
24 192 6.091
24 193 7.812
24 194 4.853
24 195 7.702
24 196 7.691
24 197 7.768
24 198 8.186
24 199 5.097
24 200 7.862
24 201 5.089
24 202 4.355
24 203 5.171
24 204 7.305
24 205 5.439
24 206 7.334
24 207 5.504
24 208 5.589
24 209 9.473
24 210 6.442
24 211 8.413
24 212 7.468
24 213 5.970
24 214 6.324
24 215 6.791
24 216 6.418
24 217 6.476
24 218 6.484
24 219 5.989
24 220 7.834
24 221 5.658
24 222 8.991
24 223 8.364
24 224 8.799
24 225 7.903
24 226 8.421
24 227 5.602
24 228 5.077
24 229 9.342
24 230 7.025
24 231 6.682
24 232 8.436
24 233 7.424
24 234 6.249
24 235 5.368
24 236 8.664
24 237 5.995
24 238 6.984
24 239 7.832
24 240 6.278
24 241 5.965
24 242 9.600
24 243 8.229
24 244 5.832
24 245 6.059
24 246 8.501
24 247 8.887
24 248 8.428
24 249 5.854
24 250 4.740
24 251 5.250
24 252 6.699
24 253 7.314
24 254 7.466
24 255 7.891
24 256 8.611
24 257 6.805
24 258 7.149
24 259 7.107
24 260 7.612
24 261 9.380
24 262 8.823
24 263 8.673
24 264 9.655
24 265 9.197
24 266 8.929
24 267 8.982
24 268 8.533
24 269 8.241
24 270 8.922
24 271 8.198
24 272 8.568
24 273 8.362
24 274 7.920
24 275 5.927
24 276 5.665
24 277 8.243
24 278 9.430
24 279 7.165
24 280 8.131
24 281 6.524
24 282 6.371
24 283 8.687
24 284 8.122
24 285 8.225
24 286 8.295
24 287 8.399
24 288 9.068
24 289 9.558
24 290 5.552
24 291 5.431
24 292 6.156
24 293 7.735
24 294 6.164
24 295 6.729
24 296 9.479
24 297 8.511
24 298 7.201
24 299 6.201
24 300 8.158
24 301 8.215
24 302 8.222
24 303 8.456
24 304 7.703
24 305 7.469
24 306 9.567
24 307 7.817
24 308 7.222
24 309 9.069
24 310 8.919
24 311 7.462
24 312 8.542
24 313 7.986
24 314 7.229
24 315 6.190
24 316 8.433
24 317 8.396
24 318 6.582
24 319 8.998
24 320 9.469
24 321 8.793
24 322 7.961
24 323 7.728
24 324 5.409
24 325 6.259
24 326 5.822
24 327 6.351
24 328 6.491
24 329 6.253
24 330 8.427
24 331 5.943
24 332 8.634
24 333 10.404
24 334 5.173
24 335 5.603
24 336 5.911
24 337 7.991
24 338 7.845
24 339 5.401
24 340 5.859
24 341 5.828
24 342 5.403
24 343 5.857
24 344 5.061
24 345 5.552
24 346 5.528
24 347 6.276
24 348 6.568
24 349 7.763
24 350 6.486
24 351 7.470
24 352 9.652
24 353 7.983
24 354 7.856
24 355 8.765
24 356 6.300
24 357 9.263
24 358 9.909
24 359 9.097
24 360 8.980
24 361 8.245
24 362 7.896
24 363 7.736
24 364 7.427
24 365 7.720
24 366 7.409
24 367 7.883
24 368 8.301
24 369 6.428
24 370 8.747
24 371 8.042
24 372 7.131
24 373 9.022
24 374 7.198
24 375 5.569
24 376 8.131
24 377 9.082
24 378 7.094
24 379 8.437
24 380 6.057
24 381 6.051
24 382 6.159
24 383 7.750
24 384 6.076
24 385 6.373
24 386 6.262
24 387 5.829
24 388 7.840
24 389 6.179
24 390 8.981
24 391 8.718
24 392 8.023
24 393 6.688
24 394 8.592
24 395 8.251
24 396 7.551
24 397 7.506
24 398 7.716
24 399 6.544
24 400 7.507
24 401 7.158
24 402 7.407
24 403 7.884
24 404 9.456
24 405 8.048
24 406 7.581
24 407 6.143
24 408 7.446
24 409 6.361
24 410 8.973
24 411 7.672
24 412 7.640
24 413 7.409
24 414 4.878
24 415 5.099
24 416 5.383
24 417 7.546
24 418 6.014
24 419 6.842
24 420 8.723
24 421 6.096
24 422 7.818
24 423 7.586
24 424 8.106
24 425 7.319
24 426 5.804
24 427 5.339
24 428 5.019
24 429 6.183
24 430 5.777
24 431 5.772
24 432 8.610
24 433 8.277
24 434 7.397
24 435 7.228
24 436 5.181
24 437 7.173
24 438 4.907
24 439 6.867
24 440 6.430
24 441 6.653
24 442 6.679
24 443 9.442
24 444 6.728
24 445 7.275
24 446 5.406
24 447 7.287
24 448 8.182
24 449 8.195
24 450 5.399
24 451 6.751
24 452 7.478
24 453 5.782
24 454 5.916
24 455 4.700
24 456 5.675
24 457 5.521
24 458 5.275
24 459 7.093
24 460 5.808
24 461 5.766
24 462 5.893
24 463 5.231
24 464 5.699
24 465 7.049
24 466 8.031
24 467 7.104
24 468 8.198
24 469 7.675
24 470 8.545
24 471 6.639
24 472 5.109
24 473 8.611
24 474 7.258
24 475 9.215
24 476 9.469
24 477 7.930
24 478 8.218
24 479 8.933
24 480 5.074
24 481 7.489
24 482 6.223
24 483 8.603
24 484 7.485
24 485 8.534
24 486 7.354
24 487 8.235
24 488 7.005
24 489 8.273
24 490 8.476
24 491 8.013
24 492 8.374
24 493 8.004
24 494 6.667
24 495 7.994
24 496 7.996
24 497 8.225
24 498 7.550
24 499 10.201
24 500 9.345
24 501 6.828
24 502 9.245
24 503 9.054
24 504 6.134
24 505 8.353
24 506 8.240
24 507 7.877
24 508 8.160
24 509 7.884
24 510 8.196
24 511 6.125
24 512 5.367
24 513 8.442
24 514 6.978
24 515 7.043
24 516 6.023
24 517 8.689
24 518 5.687
24 519 8.032
24 520 6.882
24 521 5.615
24 522 7.328
24 523 6.863
24 524 8.017
24 525 5.734
24 526 5.120
24 527 5.409
24 528 4.937
24 529 7.506
24 530 7.179
24 531 8.230
24 532 5.448
24 533 6.169
24 534 5.995
24 535 6.163
24 536 5.694
24 537 7.407
24 538 6.193
24 539 5.978
24 540 5.744
24 541 5.144
24 542 5.846
24 543 5.190
24 544 5.648
24 545 5.971
24 546 5.668
24 547 5.888
24 548 5.801
24 549 7.211
24 550 5.435
24 551 6.063
24 552 5.047
24 553 5.587
24 554 5.493
24 555 5.037
24 556 5.997
24 557 7.539
24 558 7.063
24 559 7.688
24 560 6.917
24 561 7.420
24 562 5.754
24 563 5.856
24 564 7.850
24 565 7.386
24 566 7.138
24 567 6.450
24 568 8.367
24 569 8.301
24 570 7.764
24 571 7.011
24 572 6.370
24 573 6.678
24 574 5.010
24 575 7.796
24 576 7.940
24 577 7.110
24 578 7.777
24 579 8.086
24 580 5.762
24 581 5.555
24 582 6.556
24 583 6.845
24 584 5.445
24 585 5.300
24 586 5.283
24 587 8.718
24 588 9.010
24 589 9.866
24 590 7.648
24 591 8.776
24 592 8.205
24 593 8.217
24 594 9.705
24 595 7.688
24 596 7.210
24 597 7.888
24 598 8.706
24 599 8.921
24 600 8.089
24 601 7.939
24 602 7.343
24 603 9.090
24 604 7.926
24 605 7.677
24 606 8.312
24 607 7.680
24 608 8.674
24 609 8.387
24 610 6.490
24 611 6.873
24 612 5.242
24 613 5.026
24 614 9.695
24 615 7.032
24 616 5.634
24 617 7.920
24 618 6.833
24 619 5.498
24 620 5.308
24 621 9.208
24 622 9.201
24 623 6.675
24 624 5.959
24 625 5.450
24 626 7.191
24 627 6.116
24 628 8.432
24 629 5.592
25 26 2.417
25 27 7.090
25 28 7.187
25 29 7.605
25 30 5.045
25 31 3.558
25 32 6.803
25 33 2.945
25 34 4.586
25 35 1.609
25 36 2.574
25 37 5.595
25 38 5.831
25 39 8.482
25 40 8.697
25 41 7.067
25 42 7.213
25 43 6.962
25 44 6.514
25 45 5.397
25 46 7.313
25 47 7.837
25 48 8.159
25 49 7.109
25 50 4.550
25 51 8.495
25 52 7.741
25 53 6.143
25 54 3.313
25 55 4.050
25 56 7.050
25 57 3.451
25 58 4.001
25 59 7.675
25 60 6.313
25 61 7.735
25 62 5.497
25 63 7.010
25 64 4.611
25 65 7.070
25 66 7.003
25 67 4.628
25 68 6.853
25 69 6.391
25 70 7.135
25 71 7.256
25 72 7.174
25 73 6.119
25 74 7.553
25 75 5.540
25 76 7.435
25 77 6.253
25 78 7.106
25 79 6.026
25 80 5.155
25 81 7.154
25 82 6.678
25 83 5.825
25 84 5.171
25 85 8.002
25 86 7.126
25 87 6.131
25 88 6.432
25 89 3.744
25 90 3.805
25 91 4.018
25 92 4.074
25 93 3.835
25 94 5.066
25 95 5.937
25 96 7.038
25 97 6.040
25 98 7.597
25 99 8.160
25 100 8.654
25 101 7.116
25 102 6.846
25 103 6.219
25 104 6.159
25 105 6.985
25 106 5.451
25 107 4.883
25 108 5.562
25 109 6.566
25 110 6.416
25 111 6.114
25 112 5.080
25 113 5.566
25 114 3.542
25 115 3.623
25 116 3.862
25 117 3.852
25 118 4.863
25 119 6.548
25 120 4.744
25 121 5.069
25 122 5.530
25 123 5.759
25 124 7.861
25 125 7.492
25 126 5.585
25 127 6.733
25 128 6.177
25 129 5.967
25 130 5.717
25 131 7.938
25 132 4.269
25 133 4.050
25 134 3.839
25 135 3.539
25 136 4.837
25 137 1.815
25 138 2.645
25 139 3.452
25 140 4.018
25 141 6.305
25 142 7.960
25 143 7.856
25 144 6.156
25 145 6.153
25 146 7.735
25 147 5.323
25 148 6.353
25 149 6.388
25 150 5.981
25 151 7.747
25 152 7.597
25 153 6.496
25 154 6.436
25 155 6.080
25 156 7.586
25 157 7.268
25 158 5.695
25 159 5.208
25 160 8.652
25 161 6.761
25 162 7.941
25 163 8.138
25 164 3.845
25 165 6.288
25 166 5.161
25 167 3.943
25 168 7.176
25 169 6.689
25 170 5.297
25 171 4.944
25 172 7.992
25 173 4.546
25 174 6.149
25 175 1.946
25 176 5.504
25 177 7.636
25 178 7.373
25 179 6.656
25 180 6.943
25 181 7.367
25 182 7.216
25 183 6.686
25 184 7.207
25 185 5.616
25 186 5.684
25 187 6.143
25 188 4.753
25 189 5.762
25 190 7.306
25 191 8.615
25 192 5.235
25 193 5.072
25 194 5.869
25 195 5.799
25 196 5.787
25 197 5.642
25 198 8.487
25 199 5.753
25 200 8.144
25 201 3.943
25 202 4.134
25 203 4.155
25 204 5.598
25 205 3.654
25 206 5.619
25 207 4.317
25 208 4.041
25 209 8.396
25 210 5.426
25 211 6.520
25 212 5.702
25 213 4.566
25 214 4.297
25 215 6.720
25 216 7.747
25 217 5.780
25 218 6.876
25 219 5.006
25 220 6.124
25 221 4.622
25 222 8.659
25 223 7.086
25 224 7.214
25 225 7.305
25 226 7.848
25 227 4.247
25 228 6.206
25 229 8.150
25 230 5.765
25 231 6.339
25 232 6.347
25 233 5.319
25 234 4.214
25 235 5.367
25 236 8.044
25 237 5.728
25 238 7.222
25 239 7.203
25 240 5.494
25 241 5.715
25 242 7.900
25 243 6.547
25 244 4.060
25 245 5.115
25 246 7.918
25 247 7.786
25 248 7.581
25 249 4.643
25 250 4.476
25 251 4.349
25 252 5.079
25 253 7.241
25 254 6.985
25 255 7.952
25 256 8.591
25 257 6.616
25 258 6.835
25 259 6.974
25 260 7.374
25 261 8.367
25 262 7.357
25 263 7.622
25 264 8.892
25 265 7.436
25 266 8.783
25 267 7.470
25 268 7.843
25 269 7.664
25 270 8.452
25 271 7.071
25 272 7.463
25 273 7.005
25 274 7.289
25 275 4.281
25 276 4.464
25 277 7.848
25 278 8.296
25 279 4.819
25 280 6.123
25 281 4.272
25 282 4.856
25 283 7.284
25 284 7.061
25 285 8.267
25 286 7.590
25 287 7.381
25 288 7.513
25 289 9.379
25 290 4.396
25 291 3.655
25 292 5.039
25 293 7.174
25 294 5.790
25 295 4.984
25 296 10.013
25 297 8.086
25 298 6.385
25 299 6.188
25 300 7.983
25 301 8.386
25 302 6.993
25 303 8.167
25 304 7.470
25 305 6.617
25 306 8.205
25 307 7.270
25 308 6.189
25 309 8.242
25 310 8.024
25 311 6.681
25 312 8.152
25 313 6.982
25 314 6.883
25 315 6.565
25 316 7.807
25 317 8.138
25 318 5.955
25 319 8.630
25 320 9.203
25 321 8.047
25 322 6.708
25 323 6.428
25 324 4.639
25 325 4.592
25 326 4.425
25 327 4.521
25 328 5.438
25 329 5.541
25 330 7.100
25 331 4.545
25 332 8.655
25 333 9.008
25 334 3.519
25 335 3.458
25 336 3.611
25 337 7.489
25 338 7.124
25 339 4.031
25 340 4.245
25 341 4.522
25 342 4.085
25 343 5.889
25 344 5.496
25 345 4.148
25 346 4.530
25 347 4.351
25 348 4.717
25 349 6.586
25 350 6.903
25 351 7.580
25 352 8.938
25 353 7.220
25 354 7.229
25 355 8.680
25 356 5.506
25 357 8.557
25 358 8.717
25 359 8.507
25 360 7.957
25 361 7.519
25 362 6.706
25 363 7.531
25 364 6.111
25 365 8.129
25 366 6.378
25 367 8.341
25 368 7.929
25 369 4.888
25 370 6.866
25 371 6.118
25 372 7.701
25 373 7.291
25 374 5.901
25 375 5.569
25 376 6.903
25 377 8.848
25 378 5.210
25 379 8.588
25 380 4.559
25 381 3.952
25 382 4.336
25 383 5.578
25 384 4.526
25 385 4.741
25 386 4.695
25 387 4.158
25 388 6.376
25 389 5.609
25 390 7.418
25 391 7.100
25 392 7.349
25 393 4.580
25 394 7.879
25 395 6.134
25 396 5.122
25 397 5.464
25 398 5.518
25 399 5.891
25 400 6.428
25 401 5.217
25 402 5.182
25 403 5.764
25 404 8.288
25 405 8.211
25 406 7.684
25 407 4.665
25 408 6.155
25 409 5.339
25 410 7.823
25 411 5.769
25 412 5.758
25 413 5.719
25 414 3.558
25 415 3.131
25 416 4.151
25 417 5.211
25 418 4.242
25 419 5.314
25 420 6.328
25 421 6.424
25 422 6.623
25 423 5.894
25 424 5.806
25 425 4.945
25 426 4.861
25 427 4.440
25 428 4.444
25 429 4.314
25 430 4.464
25 431 4.591
25 432 7.270
25 433 7.014
25 434 6.300
25 435 5.653
25 436 5.906
25 437 5.192
25 438 4.601
25 439 5.033
25 440 7.425
25 441 6.983
25 442 6.677
25 443 7.809
25 444 7.152
25 445 7.040
25 446 5.572
25 447 6.155
25 448 6.644
25 449 8.238
25 450 5.671
25 451 4.679
25 452 5.814
25 453 6.086
25 454 4.806
25 455 3.985
25 456 3.668
25 457 3.837
25 458 3.764
25 459 5.674
25 460 4.839
25 461 4.186
25 462 4.993
25 463 3.688
25 464 5.106
25 465 6.223
25 466 7.577
25 467 6.019
25 468 5.250
25 469 5.775
25 470 7.692
25 471 5.694
25 472 3.909
25 473 6.089
25 474 6.856
25 475 8.325
25 476 8.435
25 477 6.598
25 478 7.012
25 479 7.588
25 480 3.391
25 481 6.477
25 482 4.107
25 483 7.159
25 484 5.712
25 485 7.517
25 486 7.989
25 487 5.874
25 488 4.970
25 489 6.336
25 490 7.421
25 491 6.164
25 492 8.433
25 493 6.757
25 494 4.951
25 495 6.915
25 496 6.135
25 497 6.722
25 498 4.795
25 499 8.725
25 500 7.860
25 501 5.306
25 502 7.879
25 503 7.471
25 504 5.834
25 505 6.339
25 506 6.223
25 507 7.352
25 508 6.592
25 509 5.922
25 510 6.088
25 511 4.955
25 512 3.954
25 513 7.182
25 514 5.283
25 515 5.360
25 516 3.576
25 517 7.214
25 518 3.212
25 519 7.974
25 520 6.972
25 521 5.613
25 522 6.653
25 523 5.420
25 524 8.297
25 525 3.583
25 526 3.341
25 527 3.602
25 528 3.854
25 529 5.839
25 530 5.900
25 531 7.030
25 532 3.351
25 533 4.099
25 534 3.986
25 535 4.639
25 536 4.163
25 537 6.356
25 538 3.994
25 539 4.155
25 540 3.998
25 541 3.852
25 542 4.254
25 543 4.497
25 544 4.386
25 545 7.264
25 546 4.084
25 547 4.621
25 548 4.550
25 549 7.017
25 550 4.426
25 551 4.423
25 552 4.457
25 553 4.206
25 554 4.664
25 555 4.387
25 556 4.752
25 557 5.822
25 558 4.881
25 559 5.470
25 560 4.832
25 561 5.853
25 562 5.145
25 563 3.956
25 564 6.262
25 565 5.278
25 566 5.023
25 567 4.734
25 568 7.027
25 569 6.901
25 570 5.756
25 571 4.916
25 572 5.041
25 573 5.723
25 574 4.204
25 575 5.673
25 576 5.839
25 577 5.755
25 578 5.527
25 579 5.863
25 580 4.297
25 581 4.307
25 582 7.778
25 583 4.754
25 584 3.751
25 585 4.014
25 586 3.556
25 587 7.254
25 588 7.797
25 589 7.950
25 590 5.634
25 591 6.744
25 592 6.603
25 593 7.424
25 594 8.125
25 595 6.201
25 596 6.466
25 597 6.867
25 598 8.153
25 599 7.432
25 600 6.190
25 601 5.887
25 602 7.450
25 603 9.520
25 604 7.023
25 605 6.290
25 606 7.248
25 607 7.445
25 608 8.253
25 609 6.816
25 610 5.796
25 611 6.269
25 612 3.124
25 613 3.207
25 614 7.863
25 615 6.065
25 616 4.303
25 617 5.244
25 618 5.552
25 619 4.003
25 620 4.169
25 621 7.874
25 622 6.965
25 623 5.582
25 624 4.298
25 625 6.620
25 626 6.894
25 627 4.898
25 628 5.686
25 629 3.949
26 27 7.679
26 28 7.458
26 29 7.880
26 30 4.716
26 31 3.039
26 32 7.196
26 33 2.734
26 34 3.757
26 35 2.767
26 36 1.573
26 37 5.022
26 38 5.162
26 39 8.916
26 40 8.438
26 41 7.684
26 42 7.751
26 43 7.506
26 44 6.062
26 45 5.338
26 46 7.431
26 47 8.074
26 48 8.278
26 49 7.510
26 50 4.469
26 51 8.441
26 52 8.223
26 53 5.656
26 54 3.640
26 55 4.901
26 56 7.418
26 57 3.439
26 58 3.837
26 59 8.174
26 60 5.734
26 61 7.961
26 62 6.440
26 63 6.710
26 64 6.090
26 65 8.013
26 66 7.697
26 67 6.223
26 68 5.862
26 69 6.292
26 70 7.092
26 71 8.135
26 72 6.643
26 73 7.248
26 74 8.561
26 75 6.389
26 76 7.017
26 77 7.108
26 78 7.145
26 79 5.777
26 80 4.826
26 81 6.746
26 82 6.358
26 83 6.582
26 84 5.567
26 85 7.330
26 86 6.313
26 87 7.094
26 88 7.500
26 89 4.451
26 90 4.376
26 91 4.369
26 92 4.431
26 93 4.330
26 94 4.718
26 95 6.785
26 96 6.829
26 97 6.676
26 98 7.295
26 99 7.708
26 100 9.101
26 101 8.070
26 102 6.155
26 103 7.329
26 104 6.567
26 105 6.951
26 106 6.419
26 107 5.529
26 108 5.507
26 109 5.840
26 110 7.289
26 111 7.158
26 112 5.309
26 113 5.908
26 114 4.358
26 115 4.239
26 116 4.410
26 117 4.472
26 118 4.688
26 119 5.894
26 120 4.738
26 121 5.383
26 122 4.562
26 123 4.620
26 124 8.173
26 125 6.946
26 126 6.353
26 127 6.753
26 128 5.587
26 129 5.277
26 130 5.154
26 131 7.380
26 132 4.503
26 133 4.397
26 134 3.465
26 135 3.509
26 136 4.318
26 137 3.187
26 138 2.100
26 139 3.099
26 140 4.406
26 141 5.516
26 142 8.172
26 143 8.007
26 144 6.729
26 145 6.329
26 146 8.220
26 147 4.873
26 148 7.127
26 149 6.884
26 150 6.422
26 151 8.495
26 152 7.832
26 153 6.969
26 154 6.682
26 155 5.965
26 156 8.151
26 157 7.804
26 158 5.735
26 159 5.413
26 160 8.784
26 161 7.323
26 162 8.346
26 163 8.480
26 164 4.517
26 165 7.151
26 166 5.170
26 167 4.132
26 168 8.330
26 169 7.790
26 170 6.568
26 171 6.228
26 172 7.994
26 173 3.668
26 174 7.332
26 175 2.994
26 176 5.477
26 177 7.465
26 178 8.094
26 179 6.650
26 180 6.781
26 181 6.856
26 182 7.644
26 183 6.625
26 184 7.505
26 185 6.095
26 186 5.195
26 187 5.221
26 188 4.199
26 189 6.322
26 190 7.921
26 191 8.946
26 192 5.295
26 193 6.402
26 194 4.964
26 195 6.974
26 196 6.949
26 197 6.883
26 198 8.516
26 199 5.240
26 200 8.054
26 201 4.330
26 202 4.045
26 203 4.319
26 204 6.313
26 205 4.048
26 206 6.438
26 207 4.724
26 208 4.481
26 209 8.959
26 210 5.741
26 211 7.473
26 212 6.505
26 213 4.930
26 214 4.926
26 215 6.553
26 216 7.328
26 217 5.146
26 218 6.985
26 219 5.588
26 220 6.941
26 221 4.661
26 222 9.333
26 223 7.545
26 224 7.984
26 225 7.218
26 226 7.603
26 227 4.831
26 228 4.971
26 229 8.515
26 230 5.916
26 231 5.719
26 232 7.475
26 233 6.387
26 234 4.857
26 235 4.619
26 236 8.193
26 237 5.238
26 238 7.360
26 239 7.594
26 240 5.001
26 241 4.850
26 242 8.577
26 243 7.049
26 244 4.691
26 245 5.435
26 246 7.926
26 247 8.261
26 248 7.608
26 249 4.991
26 250 4.078
26 251 4.097
26 252 5.451
26 253 7.071
26 254 7.127
26 255 7.547
26 256 8.547
26 257 6.708
26 258 6.791
26 259 6.953
26 260 7.201
26 261 8.890
26 262 7.961
26 263 8.011
26 264 9.569
26 265 8.454
26 266 8.265
26 267 8.142
26 268 8.220
26 269 7.918
26 270 8.642
26 271 7.476
26 272 7.980
26 273 7.313
26 274 7.082
26 275 4.703
26 276 4.229
26 277 8.251
26 278 8.737
26 279 5.692
26 280 6.909
26 281 5.054
26 282 5.593
26 283 8.157
26 284 6.929
26 285 8.339
26 286 7.996
26 287 8.075
26 288 8.019
26 289 8.886
26 290 4.548
26 291 4.203
26 292 5.433
26 293 6.873
26 294 5.742
26 295 6.016
26 296 9.434
26 297 7.717
26 298 6.382
26 299 5.675
26 300 7.310
26 301 7.880
26 302 7.074
26 303 7.896
26 304 6.795
26 305 6.426
26 306 9.009
26 307 7.244
26 308 6.216
26 309 8.770
26 310 7.922
26 311 6.927
26 312 8.076
26 313 7.173
26 314 6.714
26 315 6.383
26 316 8.036
26 317 8.095
26 318 6.021
26 319 8.831
26 320 9.339
26 321 8.229
26 322 7.197
26 323 7.130
26 324 4.648
26 325 5.012
26 326 4.802
26 327 5.002
26 328 5.984
26 329 5.764
26 330 7.543
26 331 4.843
26 332 8.418
26 333 9.736
26 334 3.707
26 335 4.215
26 336 4.476
26 337 7.519
26 338 7.234
26 339 4.183
26 340 4.590
26 341 4.466
26 342 4.619
26 343 6.059
26 344 4.881
26 345 4.472
26 346 4.483
26 347 5.000
26 348 5.268
26 349 7.357
26 350 6.315
26 351 7.126
26 352 9.283
26 353 7.436
26 354 7.662
26 355 8.660
26 356 5.735
26 357 8.981
26 358 9.295
26 359 8.838
26 360 8.382
26 361 7.935
26 362 7.256
26 363 7.495
26 364 6.596
26 365 7.366
26 366 6.847
26 367 8.012
26 368 7.266
26 369 5.222
26 370 7.739
26 371 6.809
26 372 7.075
26 373 7.894
26 374 6.350
26 375 5.178
26 376 7.184
26 377 8.283
26 378 5.852
26 379 8.385
26 380 4.812
26 381 4.522
26 382 4.521
26 383 6.349
26 384 4.953
26 385 5.289
26 386 5.299
26 387 4.783
26 388 6.742
26 389 5.479
26 390 7.723
26 391 7.571
26 392 7.806
26 393 4.932
26 394 7.896
26 395 6.770
26 396 5.977
26 397 6.210
26 398 6.262
26 399 5.654
26 400 6.571
26 401 5.741
26 402 6.011
26 403 6.475
26 404 8.761
26 405 8.054
26 406 7.408
26 407 5.116
26 408 6.001
26 409 5.101
26 410 8.007
26 411 6.285
26 412 6.387
26 413 5.926
26 414 4.051
26 415 3.848
26 416 4.148
26 417 6.124
26 418 4.662
26 419 5.703
26 420 7.418
26 421 6.319
26 422 6.879
26 423 6.363
26 424 6.544
26 425 5.844
26 426 5.172
26 427 4.712
26 428 4.823
26 429 4.851
26 430 4.997
26 431 5.055
26 432 7.471
26 433 7.377
26 434 6.602
26 435 5.968
26 436 5.619
26 437 5.906
26 438 4.538
26 439 5.562
26 440 6.958
26 441 6.703
26 442 6.471
26 443 8.350
26 444 6.864
26 445 7.122
26 446 5.394
26 447 6.771
26 448 7.281
26 449 8.438
26 450 5.416
26 451 5.212
26 452 6.279
26 453 5.816
26 454 5.208
26 455 4.232
26 456 4.303
26 457 4.585
26 458 4.405
26 459 6.020
26 460 5.040
26 461 4.710
26 462 5.353
26 463 4.146
26 464 5.144
26 465 6.750
26 466 7.927
26 467 6.275
26 468 6.536
26 469 6.047
26 470 8.366
26 471 5.863
26 472 4.214
26 473 7.182
26 474 7.204
26 475 8.629
26 476 8.564
26 477 7.056
26 478 7.424
26 479 7.872
26 480 3.822
26 481 7.053
26 482 4.766
26 483 7.688
26 484 5.966
26 485 7.742
26 486 7.521
26 487 6.685
26 488 5.549
26 489 7.300
26 490 8.048
26 491 6.936
26 492 7.909
26 493 7.460
26 494 5.216
26 495 6.972
26 496 6.740
26 497 7.286
26 498 5.942
26 499 9.435
26 500 8.410
26 501 5.786
26 502 8.458
26 503 8.004
26 504 5.591
26 505 7.523
26 506 7.228
26 507 7.808
26 508 7.186
26 509 6.717
26 510 7.003
26 511 5.263
26 512 4.320
26 513 7.493
26 514 5.729
26 515 5.955
26 516 4.369
26 517 8.034
26 518 4.085
26 519 7.807
26 520 6.531
26 521 5.682
26 522 7.150
26 523 6.231
26 524 8.199
26 525 4.537
26 526 3.834
26 527 4.176
26 528 3.836
26 529 5.654
26 530 5.851
26 531 7.143
26 532 4.069
26 533 5.025
26 534 4.780
26 535 5.126
26 536 4.359
26 537 6.221
26 538 4.913
26 539 4.789
26 540 4.468
26 541 3.950
26 542 4.701
26 543 4.511
26 544 4.866
26 545 6.767
26 546 4.643
26 547 5.174
26 548 4.818
26 549 7.076
26 550 4.921
26 551 4.901
26 552 4.665
26 553 4.822
26 554 4.766
26 555 4.483
26 556 4.888
26 557 6.700
26 558 5.692
26 559 6.283
26 560 5.624
26 561 6.339
26 562 5.243
26 563 4.529
26 564 7.087
26 565 6.225
26 566 5.913
26 567 5.241
26 568 7.663
26 569 7.534
26 570 6.638
26 571 5.644
26 572 5.300
26 573 5.665
26 574 4.351
26 575 6.804
26 576 6.853
26 577 6.437
26 578 6.484
26 579 6.800
26 580 4.607
26 581 4.622
26 582 7.487
26 583 5.558
26 584 4.401
26 585 4.218
26 586 4.090
26 587 7.859
26 588 8.382
26 589 8.754
26 590 6.296
26 591 7.454
26 592 7.346
26 593 7.715
26 594 8.915
26 595 6.837
26 596 6.176
26 597 6.711
26 598 8.382
26 599 8.297
26 600 7.042
26 601 6.821
26 602 6.900
26 603 8.979
26 604 7.118
26 605 6.968
26 606 7.557
26 607 7.449
26 608 8.023
26 609 7.569
26 610 5.761
26 611 5.869
26 612 3.668
26 613 3.286
26 614 8.639
26 615 6.578
26 616 4.550
26 617 6.363
26 618 6.179
26 619 4.458
26 620 4.183
26 621 8.622
26 622 7.352
26 623 6.025
26 624 4.741
26 625 5.842
26 626 7.161
26 627 5.308
26 628 7.034
26 629 4.489
27 28 3.023
27 29 6.639
27 30 7.923
27 31 7.564
27 32 9.611
27 33 8.182
27 34 8.052
27 35 7.281
27 36 7.584
27 37 7.505
27 38 7.713
27 39 9.353
27 40 9.878
27 41 7.363
27 42 9.167
27 43 8.919
27 44 7.692
27 45 6.840
27 46 5.050
27 47 9.820
27 48 10.094
27 49 6.400
27 50 7.723
27 51 8.234
27 52 10.417
27 53 7.215
27 54 8.403
27 55 7.176
27 56 8.412
27 57 7.302
27 58 7.256
27 59 8.834
27 60 7.993
27 61 5.771
27 62 4.904
27 63 7.898
27 64 7.027
27 65 3.839
27 66 4.143
27 67 6.841
27 68 9.180
27 69 8.056
27 70 8.777
27 71 8.778
27 72 9.026
27 73 8.007
27 74 7.187
27 75 8.222
27 76 9.558
27 77 8.483
27 78 9.911
27 79 8.005
27 80 7.126
27 81 8.425
27 82 8.023
27 83 8.614
27 84 8.021
27 85 9.677
27 86 8.835
27 87 9.320
27 88 9.198
27 89 7.286
27 90 7.422
27 91 7.235
27 92 7.623
27 93 7.247
27 94 7.996
27 95 4.331
27 96 7.985
27 97 5.029
27 98 9.582
27 99 9.912
27 100 8.274
27 101 8.827
27 102 9.009
27 103 7.842
27 104 7.058
27 105 7.245
27 106 7.987
27 107 6.241
27 108 7.526
27 109 8.648
27 110 9.680
27 111 9.501
27 112 8.639
27 113 8.975
27 114 7.515
27 115 7.187
27 116 7.279
27 117 7.362
27 118 7.930
27 119 8.212
27 120 6.330
27 121 7.839
27 122 9.138
27 123 9.301
27 124 9.218
27 125 9.083
27 126 8.134
27 127 9.203
27 128 7.924
27 129 8.129
27 130 8.520
27 131 9.640
27 132 7.627
27 133 7.122
27 134 7.457
27 135 8.376
27 136 8.056
27 137 7.056
27 138 7.325
27 139 7.299
27 140 7.642
27 141 7.663
27 142 9.962
27 143 9.888
27 144 8.952
27 145 8.557
27 146 8.501
27 147 6.773
27 148 5.320
27 149 5.431
27 150 5.379
27 151 10.314
27 152 7.260
27 153 7.920
27 154 7.421
27 155 7.935
27 156 9.015
27 157 8.621
27 158 6.851
27 159 6.697
27 160 9.915
27 161 9.448
27 162 8.430
27 163 9.251
27 164 6.258
27 165 7.209
27 166 6.639
27 167 6.468
27 168 9.257
27 169 9.782
27 170 9.188
27 171 9.150
27 172 7.022
27 173 7.877
27 174 9.226
27 175 6.814
27 176 7.050
27 177 6.654
27 178 8.406
27 179 5.426
27 180 6.809
27 181 7.742
27 182 9.925
27 183 7.386
27 184 7.871
27 185 5.759
27 186 8.244
27 187 8.500
27 188 7.655
27 189 5.824
27 190 7.364
27 191 8.100
27 192 7.052
27 193 8.442
27 194 8.390
27 195 9.531
27 196 9.589
27 197 9.147
27 198 9.287
27 199 7.582
27 200 9.346
27 201 7.307
27 202 7.172
27 203 6.529
27 204 8.998
27 205 7.530
27 206 8.863
27 207 7.476
27 208 7.711
27 209 9.529
27 210 8.276
27 211 9.100
27 212 8.834
27 213 7.730
27 214 7.568
27 215 8.517
27 216 8.255
27 217 9.104
27 218 7.662
27 219 7.450
27 220 5.442
27 221 7.793
27 222 10.466
27 223 8.015
27 224 8.333
27 225 8.802
27 226 9.478
27 227 7.429
27 228 8.456
27 229 10.100
27 230 8.088
27 231 8.584
27 232 8.777
27 233 8.284
27 234 7.527
27 235 7.789
27 236 8.438
27 237 8.446
27 238 8.320
27 239 8.541
27 240 8.312
27 241 8.275
27 242 8.013
27 243 6.322
27 244 7.533
27 245 7.751
27 246 9.178
27 247 8.841
27 248 9.115
27 249 7.474
27 250 7.921
27 251 7.327
27 252 8.858
27 253 9.331
27 254 8.280
27 255 9.919
27 256 9.911
27 257 8.431
27 258 9.599
27 259 8.327
27 260 9.599
27 261 7.894
27 262 7.133
27 263 8.088
27 264 8.978
27 265 8.829
27 266 10.032
27 267 6.726
27 268 8.454
27 269 8.250
27 270 9.165
27 271 8.693
27 272 9.309
27 273 9.024
27 274 9.992
27 275 7.209
27 276 7.852
27 277 7.680
27 278 8.785
27 279 7.039
27 280 8.864
27 281 7.488
27 282 7.749
27 283 8.339
27 284 10.526
27 285 10.056
27 286 9.967
27 287 9.593
27 288 9.615
27 289 10.766
27 290 7.879
27 291 7.596
27 292 7.937
27 293 8.975
27 294 8.151
27 295 8.100
27 296 10.707
27 297 10.665
27 298 9.337
27 299 8.643
27 300 11.126
27 301 9.946
27 302 9.717
27 303 10.600
27 304 10.090
27 305 9.653
27 306 8.947
27 307 9.457
27 308 8.669
27 309 9.962
27 310 9.641
27 311 8.054
27 312 10.004
27 313 8.233
27 314 9.588
27 315 8.447
27 316 9.468
27 317 8.775
27 318 8.655
27 319 8.585
27 320 8.761
27 321 8.959
27 322 8.849
27 323 8.574
27 324 7.560
27 325 7.542
27 326 7.050
27 327 7.681
27 328 7.641
27 329 8.013
27 330 8.763
27 331 7.829
27 332 10.366
27 333 9.826
27 334 8.076
27 335 7.406
27 336 7.416
27 337 9.580
27 338 9.076
27 339 7.567
27 340 7.723
27 341 7.841
27 342 7.174
27 343 8.769
27 344 7.779
27 345 6.888
27 346 7.359
27 347 7.540
27 348 7.895
27 349 8.461
27 350 9.063
27 351 9.451
27 352 9.254
27 353 9.982
27 354 9.094
27 355 9.486
27 356 8.345
27 357 8.603
27 358 8.951
27 359 9.649
27 360 8.904
27 361 9.103
27 362 9.210
27 363 9.592
27 364 8.142
27 365 10.767
27 366 8.384
27 367 9.722
27 368 8.771
27 369 7.612
27 370 7.798
27 371 6.453
27 372 9.594
27 373 8.307
27 374 8.076
27 375 7.844
27 376 9.025
27 377 10.580
27 378 7.568
27 379 10.159
27 380 8.005
27 381 7.523
27 382 8.067
27 383 7.972
27 384 7.772
27 385 7.555
27 386 7.393
27 387 7.300
27 388 7.038
27 389 9.689
27 390 8.541
27 391 7.914
27 392 8.778
27 393 8.115
27 394 9.682
27 395 7.230
27 396 7.843
27 397 7.796
27 398 8.171
27 399 10.066
27 400 7.940
27 401 7.877
27 402 7.955
27 403 7.049
27 404 9.305
27 405 9.126
27 406 8.904
27 407 7.306
27 408 8.994
27 409 8.297
27 410 8.380
27 411 6.418
27 412 8.277
27 413 7.595
27 414 7.149
27 415 6.851
27 416 7.795
27 417 7.805
27 418 7.331
27 419 8.567
27 420 6.948
27 421 8.287
27 422 8.007
27 423 8.053
27 424 7.814
27 425 7.690
27 426 7.696
27 427 7.463
27 428 7.763
27 429 7.620
27 430 7.546
27 431 7.762
27 432 8.457
27 433 7.841
27 434 7.671
27 435 7.861
27 436 7.818
27 437 7.398
27 438 6.696
27 439 7.966
27 440 9.259
27 441 8.328
27 442 8.639
27 443 8.266
27 444 9.223
27 445 8.237
27 446 7.226
27 447 7.632
27 448 7.834
27 449 9.249
27 450 8.111
27 451 7.665
27 452 8.761
27 453 8.597
27 454 7.484
27 455 7.331
27 456 7.214
27 457 7.038
27 458 7.155
27 459 8.991
27 460 7.930
27 461 7.684
27 462 7.440
27 463 7.397
27 464 7.772
27 465 6.898
27 466 7.032
27 467 7.016
27 468 7.517
27 469 9.151
27 470 7.437
27 471 7.315
27 472 7.485
27 473 7.100
27 474 7.084
27 475 9.961
27 476 11.432
27 477 7.925
27 478 8.075
27 479 10.394
27 480 7.365
27 481 5.940
27 482 6.903
27 483 8.172
27 484 9.167
27 485 10.242
27 486 8.608
27 487 8.236
27 488 6.912
27 489 7.618
27 490 7.780
27 491 7.112
27 492 9.811
27 493 7.188
27 494 7.379
27 495 9.827
27 496 7.781
27 497 7.976
27 498 8.276
27 499 10.090
27 500 9.589
27 501 5.616
27 502 8.113
27 503 8.500
27 504 8.734
27 505 8.880
27 506 8.158
27 507 8.407
27 508 7.764
27 509 7.893
27 510 7.967
27 511 7.636
27 512 7.518
27 513 10.759
27 514 8.888
27 515 9.324
27 516 7.844
27 517 10.553
27 518 7.581
27 519 9.796
27 520 9.199
27 521 7.778
27 522 6.137
27 523 6.605
27 524 8.794
27 525 6.988
27 526 7.093
27 527 7.293
27 528 7.486
27 529 8.068
27 530 7.588
27 531 8.412
27 532 7.210
27 533 7.162
27 534 7.231
27 535 7.404
27 536 7.471
27 537 7.793
27 538 7.212
27 539 7.447
27 540 7.264
27 541 7.364
27 542 7.628
27 543 7.978
27 544 7.656
27 545 9.457
27 546 7.345
27 547 7.601
27 548 7.828
27 549 8.377
27 550 7.584
27 551 7.738
27 552 7.616
27 553 7.422
27 554 7.160
27 555 7.060
27 556 7.472
27 557 7.454
27 558 6.171
27 559 5.873
27 560 6.473
27 561 6.776
27 562 8.206
27 563 7.416
27 564 7.055
27 565 6.330
27 566 6.655
27 567 7.408
27 568 7.578
27 569 7.450
27 570 7.043
27 571 6.869
27 572 7.674
27 573 8.164
27 574 7.416
27 575 6.748
27 576 6.276
27 577 7.664
27 578 6.328
27 579 6.434
27 580 7.776
27 581 7.790
27 582 9.877
27 583 6.661
27 584 7.577
27 585 7.839
27 586 7.630
27 587 8.495
27 588 8.014
27 589 9.677
27 590 6.627
27 591 7.179
27 592 7.025
27 593 8.540
27 594 8.513
27 595 7.005
27 596 8.273
27 597 7.559
27 598 9.061
27 599 8.044
27 600 7.177
27 601 7.148
27 602 10.140
27 603 11.201
27 604 9.378
27 605 8.453
27 606 10.172
27 607 8.035
27 608 8.019
27 609 7.534
27 610 7.816
27 611 8.113
27 612 7.852
27 613 8.065
27 614 8.793
27 615 8.533
27 616 7.790
27 617 7.910
27 618 8.121
27 619 7.632
27 620 7.941
27 621 7.464
27 622 8.310
27 623 8.396
27 624 7.802
27 625 8.213
27 626 9.740
27 627 8.180
27 628 7.573
27 629 7.496
28 29 6.586
28 30 7.803
28 31 7.248
28 32 9.519
28 33 8.084
28 34 7.434
28 35 7.243
28 36 7.338
28 37 7.047
28 38 7.251
28 39 9.511
28 40 10.105
28 41 7.640
28 42 9.372
28 43 9.124
28 44 7.216
28 45 6.642
28 46 4.220
28 47 9.006
28 48 9.282
28 49 6.685
28 50 7.707
28 51 7.827
28 52 10.055
28 53 6.637
28 54 8.180
28 55 6.911
28 56 8.928
28 57 6.933
28 58 6.659
28 59 8.131
28 60 7.642
28 61 6.008
28 62 5.628
28 63 7.199
28 64 7.435
28 65 5.129
28 66 4.508
28 67 7.301
28 68 8.288
28 69 7.713
28 70 8.734
28 71 9.020
28 72 8.867
28 73 8.209
28 74 7.002
28 75 8.328
28 76 8.687
28 77 8.434
28 78 9.748
28 79 7.352
28 80 6.920
28 81 8.087
28 82 7.278
28 83 8.631
28 84 7.952
28 85 8.545
28 86 8.140
28 87 9.351
28 88 9.162
28 89 7.423
28 90 7.599
28 91 7.192
28 92 7.728
28 93 7.303
28 94 7.453
28 95 4.775
28 96 7.195
28 97 4.675
28 98 9.131
28 99 9.398
28 100 8.327
28 101 9.059
28 102 8.669
28 103 8.080
28 104 6.413
28 105 6.506
28 106 7.952
28 107 6.401
28 108 7.236
28 109 8.014
28 110 9.702
28 111 9.500
28 112 8.452
28 113 8.936
28 114 7.625
28 115 7.349
28 116 7.334
28 117 7.177
28 118 7.118
28 119 7.509
28 120 5.671
28 121 7.644
28 122 8.425
28 123 8.621
28 124 9.054
28 125 8.868
28 126 8.298
28 127 9.173
28 128 7.452
28 129 7.677
28 130 8.314
28 131 8.704
28 132 7.804
28 133 7.226
28 134 7.329
28 135 8.330
28 136 7.611
28 137 7.314
28 138 7.294
28 139 7.427
28 140 8.087
28 141 7.109
28 142 9.065
28 143 9.091
28 144 8.268
28 145 8.077
28 146 7.743
28 147 6.283
28 148 5.601
28 149 5.038
28 150 5.174
28 151 11.126
28 152 7.178
28 153 7.742
28 154 6.800
28 155 6.927
28 156 9.203
28 157 8.759
28 158 6.181
28 159 6.077
28 160 9.042
28 161 9.846
28 162 7.799
28 163 9.792
28 164 6.189
28 165 7.783
28 166 6.477
28 167 6.337
28 168 9.917
28 169 9.943
28 170 9.461
28 171 9.396
28 172 7.039
28 173 7.569
28 174 9.562
28 175 6.799
28 176 7.050
28 177 6.944
28 178 8.639
28 179 4.996
28 180 7.041
28 181 7.273
28 182 10.084
28 183 7.604
28 184 8.018
28 185 6.234
28 186 7.440
28 187 8.078
28 188 6.992
28 189 5.621
28 190 7.489
28 191 6.961
28 192 6.482
28 193 8.614
28 194 8.170
28 195 9.745
28 196 9.830
28 197 9.255
28 198 8.334
28 199 7.165
28 200 8.483
28 201 7.599
28 202 7.050
28 203 6.484
28 204 8.810
28 205 7.563
28 206 8.885
28 207 7.639
28 208 7.866
28 209 9.478
28 210 8.051
28 211 8.865
28 212 8.556
28 213 7.493
28 214 7.413
28 215 7.759
28 216 7.862
28 217 9.162
28 218 7.328
28 219 6.946
28 220 6.164
28 221 7.709
28 222 10.615
28 223 8.662
28 224 8.504
28 225 8.751
28 226 9.607
28 227 7.681
28 228 7.788
28 229 10.727
28 230 7.973
28 231 8.429
28 232 8.652
28 233 8.228
28 234 7.453
28 235 7.272
28 236 8.770
28 237 8.518
28 238 7.958
28 239 8.215
28 240 8.193
28 241 8.058
28 242 8.932
28 243 7.132
28 244 7.370
28 245 7.912
28 246 9.149
28 247 8.398
28 248 8.988
28 249 7.610
28 250 7.490
28 251 7.215
28 252 8.966
28 253 9.242
28 254 8.338
28 255 10.103
28 256 9.488
28 257 8.492
28 258 9.272
28 259 8.093
28 260 9.645
28 261 8.428
28 262 7.623
28 263 8.925
28 264 8.958
28 265 9.267
28 266 9.325
28 267 7.212
28 268 9.274
28 269 8.972
28 270 9.457
28 271 8.736
28 272 9.261
28 273 9.059
28 274 10.073
28 275 7.030
28 276 7.431
28 277 8.096
28 278 8.920
28 279 7.203
28 280 8.759
28 281 7.439
28 282 7.446
28 283 8.550
28 284 10.367
28 285 9.499
28 286 10.061
28 287 10.076
28 288 10.222
28 289 10.500
28 290 7.827
28 291 7.719
28 292 7.870
28 293 8.944
28 294 8.405
28 295 8.259
28 296 9.864
28 297 10.214
28 298 9.181
28 299 8.335
28 300 10.427
28 301 9.156
28 302 9.484
28 303 9.733
28 304 9.427
28 305 9.391
28 306 10.089
28 307 8.584
28 308 8.100
28 309 9.982
28 310 10.188
28 311 7.513
28 312 9.598
28 313 9.227
28 314 9.776
28 315 8.621
28 316 9.534
28 317 8.191
28 318 8.845
28 319 9.190
28 320 9.061
28 321 9.754
28 322 9.145
28 323 8.795
28 324 7.533
28 325 7.485
28 326 7.190
28 327 7.896
28 328 7.562
28 329 8.357
28 330 9.059
28 331 7.980
28 332 9.742
28 333 10.857
28 334 8.076
28 335 7.614
28 336 7.654
28 337 9.772
28 338 9.546
28 339 7.771
28 340 7.741
28 341 7.842
28 342 7.244
28 343 8.597
28 344 7.298
28 345 7.031
28 346 7.353
28 347 7.828
28 348 8.310
28 349 8.819
28 350 8.660
28 351 8.925
28 352 10.221
28 353 10.191
28 354 9.092
28 355 8.961
28 356 8.484
28 357 9.232
28 358 9.495
28 359 10.335
28 360 9.632
28 361 9.646
28 362 9.407
28 363 9.750
28 364 8.133
28 365 10.386
28 366 8.397
28 367 8.780
28 368 8.997
28 369 7.398
28 370 8.605
28 371 7.325
28 372 9.015
28 373 8.752
28 374 8.135
28 375 7.106
28 376 8.961
28 377 10.219
28 378 7.626
28 379 9.618
28 380 7.747
28 381 7.334
28 382 7.748
28 383 8.642
28 384 7.638
28 385 7.513
28 386 7.171
28 387 7.074
28 388 7.419
28 389 9.637
28 390 9.013
28 391 8.398
28 392 8.185
28 393 7.437
28 394 9.289
28 395 7.653
28 396 8.610
28 397 8.430
28 398 8.971
28 399 10.014
28 400 8.412
28 401 8.422
28 402 8.507
28 403 7.017
28 404 10.006
28 405 8.306
28 406 8.191
28 407 7.145
28 408 8.443
28 409 7.683
28 410 8.500
28 411 7.155
28 412 9.009
28 413 8.359
28 414 7.434
28 415 7.054
28 416 7.954
28 417 8.429
28 418 7.695
28 419 8.779
28 420 7.730
28 421 8.412
28 422 8.601
28 423 8.722
28 424 8.514
28 425 8.344
28 426 7.859
28 427 7.251
28 428 7.507
28 429 7.662
28 430 7.380
28 431 7.509
28 432 8.866
28 433 8.372
28 434 8.036
28 435 8.400
28 436 7.235
28 437 7.911
28 438 6.417
28 439 8.047
28 440 8.356
28 441 7.667
28 442 7.928
28 443 8.975
28 444 8.450
28 445 7.894
28 446 6.881
28 447 6.864
28 448 8.383
28 449 8.991
28 450 7.234
28 451 7.533
28 452 8.652
28 453 7.838
28 454 7.712
28 455 7.118
28 456 7.441
28 457 7.111
28 458 7.098
28 459 9.002
28 460 7.696
28 461 7.815
28 462 7.756
28 463 7.713
28 464 7.706
28 465 6.501
28 466 7.392
28 467 6.335
28 468 7.942
28 469 9.337
28 470 7.661
28 471 6.562
28 472 7.795
28 473 7.532
28 474 7.283
28 475 8.945
28 476 10.232
28 477 8.657
28 478 8.727
28 479 9.794
28 480 7.806
28 481 5.925
28 482 6.468
28 483 8.952
28 484 9.361
28 485 9.932
28 486 7.924
28 487 8.380
28 488 6.741
28 489 8.072
28 490 7.507
28 491 7.378
28 492 9.065
28 493 7.264
28 494 7.002
28 495 9.467
28 496 7.387
28 497 7.641
28 498 8.431
28 499 9.895
28 500 10.001
28 501 5.472
28 502 8.789
28 503 9.171
28 504 8.391
28 505 9.197
28 506 8.245
28 507 8.399
28 508 7.964
28 509 7.549
28 510 7.816
28 511 7.886
28 512 7.728
28 513 10.633
28 514 8.982
28 515 9.235
28 516 7.993
28 517 10.661
28 518 7.809
28 519 9.080
28 520 8.871
28 521 7.497
28 522 5.890
28 523 6.795
28 524 8.355
28 525 7.284
28 526 7.213
28 527 7.433
28 528 7.315
28 529 7.819
28 530 7.152
28 531 7.941
28 532 7.502
28 533 7.424
28 534 7.436
28 535 7.526
28 536 7.465
28 537 7.744
28 538 7.435
28 539 7.590
28 540 7.347
28 541 7.215
28 542 7.688
28 543 7.753
28 544 7.698
28 545 9.160
28 546 7.480
28 547 7.549
28 548 7.679
28 549 7.671
28 550 7.549
28 551 7.800
28 552 7.469
28 553 7.493
28 554 7.279
28 555 7.023
28 556 7.587
28 557 7.430
28 558 6.028
28 559 5.836
28 560 6.239
28 561 6.738
28 562 7.939
28 563 7.257
28 564 7.143
28 565 6.468
28 566 6.772
28 567 7.245
28 568 7.651
28 569 7.590
28 570 7.150
28 571 6.990
28 572 7.529
28 573 8.087
28 574 7.532
28 575 7.056
28 576 6.642
28 577 7.498
28 578 6.672
28 579 6.980
28 580 7.650
28 581 7.632
28 582 9.384
28 583 6.619
28 584 7.690
28 585 7.685
28 586 7.888
28 587 7.977
28 588 8.953
28 589 10.059
28 590 6.700
28 591 7.402
28 592 7.280
28 593 8.397
28 594 9.235
28 595 7.181
28 596 7.663
28 597 7.551
28 598 8.539
28 599 8.399
28 600 7.175
28 601 7.334
28 602 9.350
28 603 10.375
28 604 8.894
28 605 8.182
28 606 9.932
28 607 7.476
28 608 7.936
28 609 7.831
28 610 7.080
28 611 8.039
28 612 7.778
28 613 7.898
28 614 9.033
28 615 8.963
28 616 7.748
28 617 8.481
28 618 8.576
28 619 7.671
28 620 7.795
28 621 8.480
28 622 8.530
28 623 8.583
28 624 7.604
28 625 7.818
28 626 9.685
28 627 8.234
28 628 8.192
28 629 7.600
29 30 7.622
29 31 7.033
29 32 9.260
29 33 7.278
29 34 7.794
29 35 7.776
29 36 7.785
29 37 8.772
29 38 9.222
29 39 6.886
29 40 10.038
29 41 4.141
29 42 7.579
29 43 7.344
29 44 7.460
29 45 6.103
29 46 5.231
29 47 8.465
29 48 8.565
29 49 3.504
29 50 8.336
29 51 5.849
29 52 9.976
29 53 8.776
29 54 8.454
29 55 8.815
29 56 6.846
29 57 8.554
29 58 7.809
29 59 7.192
29 60 7.071
29 61 3.640
29 62 7.382
29 63 8.573
29 64 6.890
29 65 7.471
29 66 6.095
29 67 7.260
29 68 9.472
29 69 7.510
29 70 7.643
29 71 7.354
29 72 9.944
29 73 5.678
29 74 8.407
29 75 6.900
29 76 9.202
29 77 7.629
29 78 9.610
29 79 8.135
29 80 7.801
29 81 9.497
29 82 7.283
29 83 7.585
29 84 7.004
29 85 8.885
29 86 7.804
29 87 8.441
29 88 8.062
29 89 6.836
29 90 6.871
29 91 6.648
29 92 6.994
29 93 6.922
29 94 7.450
29 95 6.959
29 96 8.698
29 97 7.168
29 98 9.357
29 99 8.955
29 100 6.882
29 101 7.460
29 102 10.643
29 103 6.060
29 104 7.020
29 105 8.686
29 106 6.996
29 107 7.414
29 108 6.641
29 109 8.183
29 110 9.175
29 111 8.867
29 112 7.224
29 113 7.716
29 114 7.596
29 115 6.809
29 116 6.847
29 117 6.862
29 118 7.309
29 119 7.757
29 120 6.620
29 121 8.412
29 122 9.430
29 123 9.870
29 124 6.035
29 125 9.410
29 126 6.416
29 127 7.378
29 128 6.942
29 129 7.136
29 130 7.058
29 131 8.313
29 132 6.642
29 133 6.410
29 134 6.852
29 135 6.999
29 136 7.522
29 137 7.696
29 138 7.653
29 139 7.306
29 140 7.167
29 141 9.374
29 142 9.006
29 143 8.850
29 144 7.771
29 145 8.518
29 146 7.317
29 147 8.321
29 148 5.186
29 149 5.323
29 150 5.225
29 151 10.518
29 152 7.536
29 153 7.173
29 154 7.440
29 155 8.385
29 156 8.399
29 157 8.096
29 158 6.763
29 159 6.715
29 160 8.649
29 161 8.110
29 162 7.084
29 163 9.837
29 164 8.126
29 165 5.936
29 166 5.948
29 167 7.316
29 168 10.221
29 169 8.871
29 170 8.500
29 171 8.331
29 172 9.562
29 173 7.912
29 174 9.535
29 175 7.280
29 176 6.641
29 177 8.665
29 178 6.799
29 179 5.897
29 180 9.325
29 181 9.778
29 182 9.988
29 183 5.365
29 184 9.359
29 185 5.963
29 186 8.436
29 187 7.750
29 188 8.096
29 189 7.106
29 190 6.769
29 191 5.520
29 192 7.320
29 193 8.243
29 194 7.593
29 195 9.111
29 196 9.256
29 197 8.430
29 198 8.696
29 199 6.631
29 200 8.932
29 201 6.597
29 202 6.671
29 203 7.039
29 204 8.213
29 205 7.153
29 206 8.045
29 207 7.259
29 208 7.355
29 209 7.536
29 210 7.463
29 211 7.833
29 212 8.249
29 213 7.526
29 214 7.215
29 215 7.616
29 216 6.281
29 217 9.025
29 218 7.097
29 219 7.437
29 220 6.911
29 221 7.354
29 222 9.955
29 223 8.459
29 224 6.873
29 225 9.108
29 226 10.107
29 227 6.741
29 228 8.387
29 229 11.656
29 230 9.119
29 231 9.593
29 232 8.047
29 233 8.375
29 234 7.429
29 235 8.052
29 236 8.858
29 237 8.103
29 238 7.397
29 239 7.274
29 240 9.521
29 241 9.071
29 242 10.166
29 243 8.765
29 244 7.631
29 245 6.360
29 246 8.215
29 247 8.258
29 248 8.101
29 249 7.918
29 250 8.024
29 251 7.980
29 252 9.148
29 253 7.904
29 254 6.792
29 255 8.933
29 256 8.106
29 257 6.641
29 258 8.550
29 259 6.603
29 260 8.443
29 261 8.459
29 262 7.561
29 263 9.437
29 264 7.825
29 265 8.979
29 266 11.182
29 267 7.062
29 268 9.084
29 269 8.379
29 270 7.778
29 271 7.694
29 272 7.885
29 273 7.782
29 274 8.819
29 275 8.410
29 276 8.850
29 277 8.544
29 278 8.011
29 279 7.831
29 280 8.780
29 281 8.049
29 282 8.213
29 283 7.651
29 284 8.573
29 285 9.105
29 286 8.304
29 287 7.841
29 288 8.344
29 289 9.764
29 290 7.242
29 291 7.084
29 292 7.613
29 293 7.383
29 294 8.222
29 295 7.727
29 296 9.885
29 297 9.989
29 298 8.526
29 299 8.811
29 300 10.589
29 301 9.579
29 302 9.055
29 303 9.236
29 304 9.604
29 305 8.437
29 306 9.046
29 307 8.516
29 308 8.390
29 309 8.194
29 310 8.984
29 311 7.329
29 312 9.197
29 313 8.065
29 314 7.992
29 315 6.840
29 316 7.526
29 317 8.954
29 318 6.756
29 319 7.971
29 320 7.153
29 321 8.902
29 322 7.797
29 323 7.262
29 324 6.855
29 325 6.960
29 326 6.973
29 327 7.432
29 328 7.684
29 329 6.984
29 330 8.977
29 331 6.948
29 332 9.738
29 333 9.255
29 334 7.687
29 335 7.261
29 336 7.863
29 337 8.159
29 338 7.161
29 339 7.103
29 340 6.625
29 341 7.431
29 342 6.950
29 343 8.307
29 344 7.501
29 345 6.943
29 346 7.252
29 347 7.698
29 348 7.808
29 349 7.166
29 350 7.946
29 351 8.159
29 352 8.147
29 353 8.620
29 354 7.606
29 355 8.753
29 356 6.894
29 357 7.861
29 358 8.074
29 359 9.188
29 360 8.674
29 361 7.535
29 362 7.558
29 363 9.737
29 364 8.106
29 365 10.550
29 366 8.160
29 367 9.672
29 368 9.111
29 369 7.479
29 370 9.226
29 371 8.107
29 372 8.440
29 373 8.099
29 374 8.159
29 375 7.970
29 376 8.898
29 377 9.832
29 378 8.126
29 379 9.635
29 380 7.672
29 381 7.274
29 382 7.752
29 383 8.864
29 384 7.745
29 385 7.315
29 386 7.018
29 387 7.190
29 388 6.712
29 389 8.116
29 390 7.696
29 391 6.881
29 392 8.119
29 393 8.976
29 394 9.356
29 395 9.260
29 396 8.370
29 397 8.144
29 398 8.509
29 399 8.734
29 400 6.546
29 401 8.082
29 402 7.975
29 403 7.697
29 404 10.242
29 405 8.397
29 406 8.878
29 407 6.958
29 408 9.666
29 409 9.574
29 410 7.785
29 411 8.675
29 412 7.819
29 413 8.535
29 414 7.035
29 415 6.782
29 416 7.209
29 417 7.890
29 418 7.078
29 419 7.707
29 420 8.643
29 421 7.690
29 422 6.714
29 423 9.072
29 424 8.217
29 425 8.179
29 426 7.329
29 427 6.865
29 428 6.998
29 429 7.284
29 430 6.737
29 431 6.931
29 432 7.745
29 433 6.504
29 434 6.406
29 435 9.014
29 436 7.910
29 437 7.837
29 438 7.463
29 439 7.533
29 440 8.875
29 441 8.280
29 442 9.246
29 443 8.695
29 444 9.544
29 445 9.170
29 446 7.262
29 447 7.220
29 448 7.064
29 449 8.850
29 450 8.843
29 451 7.879
29 452 8.749
29 453 8.844
29 454 7.051
29 455 6.933
29 456 6.883
29 457 6.775
29 458 6.776
29 459 7.345
29 460 7.391
29 461 7.163
29 462 6.782
29 463 6.810
29 464 6.694
29 465 7.919
29 466 6.988
29 467 7.791
29 468 8.647
29 469 8.214
29 470 7.470
29 471 7.519
29 472 6.782
29 473 8.621
29 474 7.005
29 475 8.722
29 476 10.131
29 477 6.634
29 478 7.805
29 479 9.040
29 480 7.240
29 481 7.240
29 482 8.363
29 483 7.086
29 484 8.485
29 485 9.271
29 486 7.167
29 487 8.289
29 488 7.978
29 489 8.239
29 490 8.276
29 491 7.447
29 492 11.060
29 493 7.686
29 494 8.601
29 495 9.217
29 496 8.143
29 497 7.419
29 498 8.673
29 499 9.330
29 500 9.764
29 501 7.891
29 502 8.427
29 503 8.871
29 504 7.922
29 505 8.259
29 506 7.886
29 507 7.046
29 508 6.705
29 509 7.630
29 510 7.460
29 511 6.954
29 512 6.909
29 513 9.295
29 514 7.189
29 515 8.368
29 516 7.912
29 517 9.201
29 518 7.806
29 519 8.650
29 520 8.291
29 521 7.761
29 522 5.942
29 523 6.170
29 524 8.675
29 525 6.827
29 526 6.810
29 527 7.022
29 528 6.986
29 529 9.545
29 530 8.690
29 531 9.106
29 532 6.980
29 533 6.901
29 534 6.679
29 535 6.840
29 536 7.134
29 537 8.927
29 538 7.162
29 539 7.079
29 540 6.940
29 541 6.931
29 542 7.224
29 543 7.332
29 544 7.079
29 545 9.618
29 546 7.055
29 547 7.100
29 548 7.454
29 549 8.173
29 550 6.812
29 551 7.270
29 552 7.370
29 553 7.076
29 554 8.105
29 555 7.876
29 556 7.042
29 557 7.183
29 558 8.077
29 559 7.990
29 560 7.819
29 561 8.773
29 562 7.989
29 563 7.362
29 564 7.537
29 565 7.282
29 566 8.112
29 567 7.336
29 568 7.678
29 569 6.780
29 570 7.877
29 571 8.122
29 572 7.324
29 573 6.845
29 574 6.420
29 575 8.053
29 576 7.847
29 577 7.297
29 578 8.198
29 579 8.571
29 580 7.430
29 581 7.452
29 582 9.827
29 583 7.391
29 584 7.448
29 585 7.741
29 586 7.244
29 587 9.010
29 588 8.272
29 589 9.117
29 590 7.540
29 591 7.925
29 592 7.863
29 593 8.006
29 594 8.259
29 595 7.068
29 596 8.524
29 597 7.731
29 598 8.635
29 599 7.739
29 600 7.514
29 601 7.592
29 602 9.992
29 603 10.052
29 604 8.339
29 605 7.762
29 606 8.417
29 607 8.907
29 608 7.587
29 609 7.415
29 610 7.503
29 611 7.967
29 612 7.997
29 613 7.935
29 614 9.789
29 615 8.624
29 616 6.987
29 617 9.344
29 618 8.496
29 619 7.018
29 620 7.343
29 621 8.322
29 622 9.327
29 623 8.866
29 624 7.312
29 625 8.059
29 626 9.329
29 627 8.072
29 628 9.101
29 629 6.863
30 31 5.634
30 32 7.301
30 33 5.194
30 34 4.647
30 35 5.301
30 36 4.611
30 37 4.474
30 38 4.849
30 39 7.548
30 40 5.811
30 41 6.747
30 42 6.680
30 43 6.617
30 44 5.012
30 45 4.249
30 46 7.485
30 47 6.814
30 48 6.788
30 49 7.402
30 50 2.806
30 51 8.355
30 52 8.430
30 53 4.788
30 54 6.141
30 55 6.486
30 56 8.420
30 57 5.775
30 58 3.555
30 59 8.193
30 60 3.901
30 61 7.526
30 62 7.174
30 63 7.255
30 64 6.427
30 65 8.342
30 66 8.426
30 67 6.404
30 68 5.168
30 69 4.376
30 70 3.973
30 71 7.256
30 72 4.547
30 73 6.971
30 74 8.282
30 75 6.407
30 76 6.898
30 77 7.195
30 78 7.353
30 79 6.647
30 80 5.661
30 81 7.543
30 82 6.259
30 83 6.593
30 84 5.990
30 85 6.784
30 86 5.248
30 87 7.300
30 88 7.713
30 89 4.620
30 90 4.417
30 91 4.730
30 92 4.329
30 93 5.060
30 94 5.267
30 95 7.591
30 96 7.536
30 97 7.447
30 98 5.334
30 99 4.813
30 100 7.573
30 101 7.618
30 102 5.665
30 103 7.219
30 104 6.461
30 105 7.801
30 106 6.752
30 107 5.940
30 108 4.072
30 109 5.431
30 110 7.753
30 111 7.661
30 112 5.736
30 113 6.455
30 114 5.249
30 115 4.458
30 116 4.417
30 117 5.380
30 118 5.272
30 119 4.536
30 120 4.961
30 121 4.755
30 122 4.403
30 123 4.625
30 124 6.374
30 125 4.376
30 126 6.051
30 127 6.199
30 128 5.276
30 129 4.882
30 130 4.683
30 131 5.438
30 132 4.080
30 133 4.320
30 134 4.936
30 135 4.678
30 136 4.279
30 137 5.127
30 138 4.255
30 139 3.460
30 140 4.136
30 141 4.855
30 142 7.125
30 143 6.807
30 144 6.652
30 145 5.557
30 146 8.239
30 147 5.018
30 148 7.474
30 149 6.819
30 150 6.645
30 151 9.268
30 152 6.420
30 153 6.790
30 154 7.161
30 155 6.792
30 156 7.440
30 157 7.051
30 158 5.646
30 159 5.662
30 160 7.530
30 161 8.593
30 162 8.540
30 163 8.558
30 164 5.741
30 165 6.502
30 166 4.275
30 167 5.020
30 168 9.175
30 169 8.006
30 170 7.021
30 171 6.983
30 172 8.038
30 173 5.555
30 174 7.958
30 175 4.242
30 176 4.412
30 177 6.210
30 178 6.204
30 179 6.750
30 180 6.631
30 181 6.658
30 182 8.200
30 183 7.753
30 184 7.743
30 185 6.555
30 186 6.862
30 187 6.979
30 188 5.582
30 189 6.842
30 190 6.831
30 191 8.331
30 192 5.401
30 193 7.333
30 194 5.515
30 195 7.650
30 196 7.656
30 197 7.611
30 198 8.328
30 199 4.889
30 200 7.758
30 201 4.167
30 202 4.949
30 203 5.018
30 204 6.550
30 205 4.311
30 206 6.336
30 207 4.417
30 208 4.583
30 209 7.022
30 210 5.663
30 211 7.536
30 212 6.860
30 213 5.287
30 214 5.082
30 215 5.526
30 216 7.731
30 217 7.231
30 218 8.546
30 219 5.863
30 220 8.060
30 221 5.291
30 222 9.378
30 223 9.141
30 224 7.252
30 225 6.930
30 226 8.154
30 227 4.045
30 228 4.727
30 229 10.005
30 230 7.093
30 231 7.099
30 232 7.787
30 233 6.981
30 234 5.246
30 235 5.582
30 236 8.491
30 237 6.203
30 238 8.587
30 239 8.637
30 240 7.148
30 241 6.835
30 242 9.268
30 243 7.656
30 244 6.066
30 245 3.594
30 246 8.346
30 247 8.257
30 248 7.956
30 249 4.710
30 250 5.169
30 251 4.857
30 252 6.009
30 253 7.985
30 254 8.040
30 255 8.538
30 256 8.747
30 257 7.407
30 258 7.830
30 259 7.695
30 260 8.102
30 261 8.347
30 262 8.280
30 263 8.824
30 264 9.855
30 265 8.893
30 266 9.503
30 267 8.496
30 268 8.411
30 269 8.045
30 270 8.521
30 271 7.864
30 272 8.622
30 273 8.169
30 274 7.590
30 275 5.550
30 276 5.629
30 277 8.542
30 278 9.925
30 279 6.063
30 280 7.888
30 281 6.179
30 282 6.612
30 283 6.626
30 284 8.015
30 285 7.304
30 286 6.628
30 287 9.045
30 288 9.370
30 289 7.614
30 290 4.068
30 291 4.368
30 292 5.351
30 293 6.984
30 294 3.891
30 295 6.135
30 296 8.081
30 297 8.426
30 298 8.224
30 299 5.164
30 300 7.680
30 301 6.879
30 302 8.698
30 303 7.585
30 304 7.382
30 305 8.359
30 306 8.746
30 307 6.471
30 308 6.070
30 309 7.300
30 310 9.374
30 311 5.596
30 312 6.674
30 313 8.579
30 314 8.209
30 315 7.181
30 316 8.083
30 317 7.680
30 318 7.062
30 319 8.315
30 320 9.092
30 321 8.173
30 322 7.983
30 323 7.622
30 324 3.402
30 325 4.967
30 326 4.852
30 327 5.149
30 328 6.363
30 329 6.758
30 330 5.725
30 331 4.344
30 332 7.252
30 333 9.979
30 334 5.200
30 335 5.299
30 336 6.488
30 337 7.519
30 338 7.186
30 339 4.330
30 340 4.657
30 341 4.571
30 342 5.498
30 343 5.278
30 344 4.922
30 345 4.723
30 346 4.846
30 347 5.713
30 348 5.358
30 349 8.417
30 350 4.129
30 351 4.892
30 352 9.559
30 353 8.894
30 354 8.203
30 355 7.679
30 356 7.558
30 357 7.994
30 358 8.934
30 359 8.656
30 360 8.301
30 361 8.339
30 362 8.051
30 363 5.167
30 364 5.502
30 365 6.305
30 366 5.346
30 367 7.094
30 368 6.224
30 369 5.177
30 370 8.385
30 371 7.280
30 372 6.887
30 373 9.855
30 374 5.614
30 375 5.615
30 376 6.257
30 377 7.169
30 378 6.602
30 379 6.791
30 380 4.996
30 381 4.989
30 382 5.369
30 383 6.739
30 384 5.301
30 385 4.835
30 386 5.540
30 387 5.261
30 388 6.770
30 389 6.863
30 390 6.722
30 391 6.709
30 392 7.442
30 393 6.450
30 394 6.283
30 395 6.929
30 396 6.425
30 397 6.459
30 398 6.309
30 399 6.774
30 400 6.569
30 401 6.136
30 402 6.483
30 403 7.359
30 404 9.285
30 405 8.016
30 406 7.517
30 407 4.948
30 408 6.153
30 409 5.504
30 410 6.794
30 411 6.896
30 412 5.859
30 413 6.532
30 414 3.761
30 415 3.962
30 416 4.234
30 417 6.193
30 418 4.666
30 419 5.267
30 420 8.926
30 421 5.402
30 422 6.955
30 423 5.193
30 424 6.626
30 425 6.305
30 426 4.063
30 427 4.924
30 428 4.862
30 429 5.073
30 430 5.028
30 431 5.048
30 432 6.376
30 433 6.244
30 434 5.913
30 435 5.217
30 436 5.879
30 437 6.560
30 438 5.228
30 439 5.718
30 440 5.075
30 441 6.859
30 442 5.022
30 443 6.785
30 444 6.357
30 445 6.162
30 446 6.791
30 447 6.778
30 448 8.329
30 449 7.783
30 450 6.473
30 451 5.807
30 452 6.782
30 453 5.644
30 454 4.080
30 455 4.489
30 456 4.331
30 457 5.093
30 458 4.663
30 459 5.636
30 460 4.956
30 461 4.571
30 462 4.440
30 463 3.964
30 464 3.590
30 465 6.805
30 466 6.883
30 467 6.112
30 468 7.344
30 469 6.763
30 470 7.609
30 471 5.478
30 472 3.675
30 473 7.609
30 474 6.375
30 475 8.296
30 476 8.987
30 477 7.848
30 478 7.279
30 479 6.889
30 480 4.045
30 481 7.082
30 482 5.752
30 483 8.434
30 484 6.724
30 485 8.305
30 486 7.841
30 487 6.270
30 488 6.566
30 489 7.501
30 490 8.365
30 491 7.416
30 492 8.768
30 493 7.394
30 494 6.104
30 495 7.790
30 496 7.178
30 497 6.780
30 498 7.048
30 499 9.357
30 500 8.505
30 501 6.557
30 502 8.839
30 503 8.593
30 504 5.666
30 505 7.059
30 506 6.414
30 507 6.388
30 508 6.538
30 509 6.323
30 510 6.661
30 511 4.714
30 512 4.042
30 513 7.353
30 514 5.892
30 515 5.728
30 516 5.716
30 517 7.932
30 518 5.090
30 519 7.925
30 520 6.373
30 521 5.178
30 522 6.820
30 523 6.360
30 524 7.670
30 525 5.316
30 526 4.616
30 527 4.455
30 528 4.286
30 529 7.039
30 530 6.185
30 531 7.479
30 532 4.706
30 533 5.366
30 534 5.094
30 535 4.788
30 536 4.723
30 537 6.865
30 538 5.665
30 539 5.373
30 540 4.751
30 541 4.259
30 542 5.157
30 543 5.068
30 544 4.931
30 545 5.528
30 546 4.614
30 547 4.883
30 548 4.576
30 549 6.459
30 550 4.857
30 551 4.817
30 552 4.703
30 553 4.837
30 554 4.772
30 555 4.503
30 556 4.481
30 557 6.482
30 558 5.843
30 559 6.937
30 560 6.148
30 561 6.576
30 562 5.249
30 563 5.480
30 564 6.591
30 565 6.369
30 566 6.362
30 567 5.278
30 568 6.845
30 569 8.792
30 570 6.462
30 571 5.929
30 572 5.299
30 573 4.983
30 574 3.743
30 575 7.807
30 576 7.937
30 577 6.469
30 578 6.263
30 579 6.473
30 580 4.962
30 581 4.987
30 582 6.097
30 583 5.937
30 584 4.764
30 585 5.065
30 586 4.442
30 587 8.369
30 588 8.213
30 589 9.686
30 590 6.512
30 591 7.287
30 592 6.927
30 593 7.483
30 594 8.180
30 595 6.060
30 596 7.100
30 597 6.811
30 598 8.189
30 599 7.230
30 600 6.896
30 601 6.797
30 602 7.126
30 603 8.997
30 604 7.209
30 605 6.024
30 606 8.604
30 607 6.704
30 608 8.264
30 609 7.414
30 610 5.489
30 611 5.914
30 612 5.149
30 613 5.342
30 614 7.899
30 615 5.901
30 616 4.456
30 617 7.190
30 618 6.255
30 619 4.621
30 620 4.774
30 621 8.181
30 622 6.914
30 623 5.987
30 624 5.068
30 625 5.981
30 626 7.297
30 627 6.297
30 628 7.562
30 629 4.446
31 32 7.117
31 33 2.963
31 34 3.866
31 35 3.634
31 36 2.901
31 37 5.578
31 38 5.784
31 39 8.696
31 40 8.962
31 41 7.358
31 42 7.801
31 43 7.485
31 44 6.335
31 45 5.136
31 46 6.879
31 47 8.031
31 48 8.319
31 49 6.637
31 50 5.752
31 51 7.971
31 52 8.258
31 53 6.162
31 54 3.926
31 55 5.360
31 56 6.450
31 57 4.095
31 58 4.327
31 59 7.789
31 60 6.131
31 61 7.140
31 62 6.187
31 63 6.338
31 64 5.866
31 65 7.802
31 66 7.430
31 67 6.098
31 68 6.024
31 69 6.165
31 70 7.475
31 71 8.117
31 72 7.942
31 73 7.111
31 74 8.902
31 75 5.922
31 76 6.690
31 77 6.606
31 78 7.641
31 79 5.366
31 80 4.525
31 81 6.878
31 82 5.334
31 83 6.135
31 84 4.766
31 85 7.199
31 86 5.891
31 87 7.204
31 88 7.206
31 89 4.425
31 90 4.421
31 91 3.870
31 92 4.687
31 93 3.923
31 94 4.064
31 95 6.383
31 96 6.476
31 97 6.192
31 98 7.642
31 99 8.227
31 100 8.786
31 101 8.046
31 102 7.495
31 103 7.224
31 104 6.388
31 105 7.320
31 106 5.956
31 107 5.595
31 108 5.799
31 109 5.397
31 110 7.602
31 111 7.289
31 112 4.904
31 113 5.892
31 114 4.486
31 115 4.267
31 116 4.520
31 117 3.946
31 118 3.838
31 119 6.549
31 120 4.584
31 121 5.615
31 122 5.159
31 123 5.574
31 124 8.038
31 125 8.089
31 126 5.753
31 127 6.668
31 128 4.707
31 129 4.728
31 130 5.377
31 131 7.413
31 132 4.594
31 133 4.078
31 134 2.012
31 135 3.590
31 136 4.341
31 137 3.790
31 138 3.203
31 139 3.824
31 140 4.698
31 141 5.990
31 142 8.278
31 143 8.308
31 144 6.319
31 145 6.293
31 146 8.061
31 147 4.820
31 148 6.203
31 149 6.139
31 150 5.730
31 151 8.413
31 152 7.674
31 153 6.661
31 154 6.005
31 155 5.238
31 156 8.370
31 157 7.928
31 158 5.345
31 159 5.026
31 160 8.876
31 161 6.779
31 162 8.072
31 163 8.586
31 164 5.124
31 165 6.635
31 166 4.842
31 167 3.298
31 168 8.179
31 169 7.738
31 170 6.863
31 171 6.460
31 172 8.706
31 173 3.137
31 174 7.690
31 175 3.822
31 176 5.770
31 177 7.950
31 178 8.454
31 179 6.290
31 180 7.140
31 181 7.254
31 182 7.714
31 183 6.176
31 184 8.008
31 185 6.153
31 186 4.399
31 187 4.297
31 188 3.800
31 189 6.140
31 190 8.055
31 191 8.317
31 192 5.475
31 193 5.986
31 194 4.356
31 195 7.223
31 196 7.119
31 197 6.582
31 198 8.772
31 199 4.695
31 200 8.451
31 201 4.499
31 202 2.351
31 203 3.464
31 204 6.231
31 205 4.400
31 206 6.323
31 207 4.764
31 208 4.609
31 209 9.067
31 210 5.410
31 211 7.308
31 212 6.468
31 213 4.915
31 214 5.028
31 215 6.592
31 216 6.274
31 217 5.245
31 218 5.960
31 219 5.629
31 220 6.995
31 221 4.323
31 222 9.294
31 223 7.181
31 224 7.580
31 225 7.492
31 226 7.939
31 227 4.789
31 228 5.100
31 229 8.957
31 230 6.189
31 231 6.221
31 232 7.350
31 233 6.369
31 234 5.016
31 235 4.041
31 236 8.008
31 237 4.855
31 238 6.173
31 239 6.742
31 240 5.673
31 241 5.620
31 242 9.387
31 243 7.935
31 244 4.069
31 245 5.346
31 246 7.483
31 247 7.617
31 248 7.038
31 249 5.664
31 250 3.751
31 251 4.255
31 252 6.129
31 253 5.798
31 254 5.580
31 255 6.475
31 256 7.638
31 257 5.306
31 258 5.809
31 259 5.620
31 260 5.936
31 261 9.215
31 262 7.883
31 263 7.848
31 264 8.745
31 265 7.947
31 266 8.409
31 267 7.770
31 268 8.122
31 269 7.770
31 270 8.060
31 271 6.547
31 272 7.314
31 273 6.655
31 274 6.508
31 275 5.359
31 276 5.021
31 277 8.151
31 278 8.441
31 279 6.196
31 280 6.875
31 281 5.007
31 282 5.267
31 283 7.899
31 284 6.172
31 285 8.546
31 286 8.328
31 287 7.562
31 288 7.384
31 289 8.455
31 290 4.796
31 291 4.282
31 292 4.926
31 293 6.609
31 294 6.509
31 295 5.556
31 296 9.512
31 297 7.185
31 298 5.374
31 299 6.254
31 300 7.070
31 301 8.056
31 302 6.087
31 303 7.621
31 304 6.421
31 305 5.455
31 306 8.982
31 307 7.173
31 308 6.093
31 309 8.894
31 310 7.919
31 311 6.762
31 312 8.613
31 313 7.140
31 314 5.673
31 315 4.966
31 316 7.468
31 317 8.045
31 318 4.800
31 319 8.687
31 320 8.587
31 321 8.028
31 322 6.325
31 323 6.392
31 324 4.997
31 325 4.921
31 326 4.588
31 327 5.002
31 328 5.315
31 329 4.596
31 330 7.908
31 331 4.823
31 332 8.265
31 333 9.384
31 334 3.838
31 335 4.145
31 336 4.413
31 337 6.897
31 338 6.456
31 339 4.371
31 340 4.470
31 341 4.555
31 342 3.851
31 343 6.617
31 344 4.532
31 345 4.513
31 346 4.547
31 347 4.759
31 348 5.273
31 349 7.181
31 350 6.530
31 351 7.206
31 352 8.682
31 353 6.454
31 354 6.899
31 355 8.651
31 356 4.626
31 357 8.762
31 358 8.847
31 359 8.456
31 360 8.056
31 361 7.233
31 362 6.507
31 363 7.991
31 364 6.543
31 365 7.924
31 366 6.815
31 367 7.813
31 368 7.456
31 369 5.272
31 370 8.417
31 371 7.447
31 372 6.418
31 373 7.868
31 374 6.904
31 375 4.790
31 376 7.479
31 377 7.965
31 378 5.632
31 379 8.597
31 380 4.936
31 381 4.665
31 382 4.625
31 383 6.765
31 384 5.066
31 385 5.325
31 386 4.790
31 387 4.595
31 388 6.630
31 389 5.806
31 390 7.805
31 391 7.300
31 392 7.337
31 393 5.505
31 394 8.158
31 395 7.643
31 396 6.225
31 397 6.294
31 398 6.661
31 399 6.084
31 400 6.093
31 401 5.932
31 402 6.194
31 403 6.441
31 404 8.995
31 405 8.292
31 406 7.706
31 407 5.086
31 408 7.076
31 409 6.124
31 410 8.042
31 411 7.018
31 412 6.454
31 413 6.851
31 414 4.331
31 415 4.098
31 416 4.794
31 417 6.330
31 418 4.435
31 419 5.797
31 420 7.240
31 421 6.724
31 422 6.321
31 423 7.268
31 424 6.812
31 425 6.183
31 426 5.288
31 427 4.329
31 428 4.428
31 429 4.958
31 430 4.480
31 431 4.813
31 432 7.604
31 433 7.086
31 434 6.113
31 435 6.750
31 436 5.146
31 437 6.015
31 438 4.310
31 439 5.289
31 440 7.137
31 441 6.858
31 442 6.691
31 443 8.904
31 444 6.681
31 445 7.326
31 446 5.598
31 447 6.605
31 448 6.357
31 449 8.539
31 450 4.854
31 451 5.217
31 452 6.420
31 453 5.873
31 454 5.285
31 455 3.807
31 456 4.409
31 457 3.905
31 458 4.153
31 459 5.890
31 460 4.463
31 461 4.558
31 462 4.852
31 463 4.290
31 464 5.200
31 465 6.767
31 466 7.482
31 467 6.456
31 468 6.791
31 469 5.745
31 470 7.771
31 471 5.878
31 472 4.336
31 473 7.393
31 474 6.868
31 475 8.583
31 476 8.581
31 477 6.557
31 478 7.355
31 479 8.265
31 480 4.102
31 481 6.775
31 482 5.147
31 483 7.001
31 484 5.723
31 485 7.514
31 486 7.462
31 487 6.945
31 488 5.408
31 489 7.324
31 490 7.686
31 491 6.771
31 492 7.766
31 493 7.183
31 494 5.623
31 495 6.428
31 496 6.725
31 497 7.158
31 498 6.092
31 499 9.497
31 500 8.467
31 501 5.842
31 502 8.227
31 503 7.979
31 504 5.477
31 505 7.724
31 506 7.221
31 507 7.788
31 508 6.977
31 509 6.778
31 510 6.809
31 511 4.817
31 512 4.415
31 513 7.630
31 514 5.471
31 515 6.349
31 516 4.489
31 517 8.031
31 518 4.272
31 519 7.235
31 520 6.106
31 521 6.020
31 522 6.346
31 523 5.764
31 524 8.345
31 525 4.384
31 526 3.856
31 527 4.300
31 528 4.209
31 529 6.037
31 530 5.934
31 531 7.238
31 532 4.078
31 533 4.729
31 534 4.463
31 535 5.005
31 536 4.304
31 537 6.234
31 538 4.787
31 539 4.649
31 540 4.476
31 541 4.101
31 542 4.512
31 543 4.523
31 544 4.577
31 545 7.246
31 546 4.315
31 547 4.625
31 548 4.678
31 549 6.435
31 550 4.439
31 551 4.770
31 552 4.527
31 553 4.489
31 554 4.357
31 555 4.137
31 556 4.955
31 557 6.148
31 558 5.976
31 559 6.449
31 560 5.825
31 561 6.741
31 562 5.412
31 563 4.338
31 564 6.735
31 565 5.771
31 566 6.139
31 567 5.027
31 568 7.536
31 569 7.367
31 570 6.510
31 571 5.920
31 572 5.276
31 573 5.502
31 574 4.428
31 575 6.465
31 576 6.693
31 577 6.003
31 578 6.765
31 579 7.123
31 580 4.643
31 581 4.708
31 582 7.807
31 583 5.581
31 584 4.290
31 585 4.030
31 586 4.107
31 587 7.625
31 588 8.022
31 589 8.196
31 590 6.221
31 591 7.561
31 592 7.528
31 593 7.315
31 594 8.638
31 595 6.472
31 596 5.475
31 597 6.385
31 598 7.908
31 599 8.411
31 600 6.654
31 601 6.808
31 602 7.265
31 603 8.448
31 604 6.478
31 605 7.006
31 606 6.836
31 607 7.803
31 608 7.865
31 609 7.359
31 610 5.714
31 611 5.244
31 612 3.798
31 613 3.196
31 614 8.962
31 615 6.729
31 616 4.505
31 617 6.800
31 618 6.239
31 619 4.319
31 620 3.980
31 621 8.419
31 622 8.098
31 623 6.328
31 624 4.684
31 625 5.006
31 626 7.294
31 627 4.973
31 628 7.503
31 629 4.385
32 33 7.185
32 34 6.947
32 35 6.795
32 36 6.883
32 37 7.705
32 38 7.801
32 39 9.318
32 40 7.653
32 41 8.822
32 42 8.530
32 43 8.183
32 44 8.104
32 45 7.915
32 46 9.078
32 47 5.345
32 48 5.538
32 49 8.846
32 50 7.197
32 51 9.821
32 52 6.181
32 53 7.765
32 54 7.084
32 55 7.323
32 56 8.860
32 57 7.156
32 58 6.602
32 59 6.028
32 60 8.072
32 61 9.255
32 62 8.768
32 63 9.262
32 64 7.837
32 65 9.410
32 66 9.885
32 67 8.016
32 68 7.697
32 69 6.677
32 70 7.748
32 71 8.350
32 72 8.054
32 73 7.881
32 74 9.560
32 75 7.815
32 76 6.216
32 77 7.678
32 78 9.927
32 79 7.625
32 80 6.537
32 81 6.884
32 82 7.434
32 83 8.710
32 84 7.967
32 85 8.594
32 86 7.767
32 87 7.428
32 88 7.298
32 89 6.521
32 90 6.696
32 91 6.836
32 92 6.980
32 93 7.110
32 94 6.771
32 95 8.745
32 96 9.332
32 97 8.613
32 98 6.482
32 99 7.636
32 100 10.332
32 101 8.179
32 102 7.714
32 103 8.142
32 104 7.472
32 105 8.257
32 106 7.943
32 107 6.992
32 108 7.936
32 109 7.430
32 110 7.797
32 111 7.505
32 112 8.355
32 113 8.690
32 114 6.342
32 115 6.682
32 116 6.961
32 117 7.128
32 118 6.510
32 119 8.462
32 120 8.113
32 121 6.894
32 122 7.138
32 123 7.668
32 124 8.132
32 125 8.146
32 126 7.972
32 127 8.845
32 128 7.725
32 129 7.539
32 130 8.069
32 131 7.278
32 132 6.772
32 133 6.897
32 134 6.846
32 135 6.996
32 136 6.819
32 137 6.555
32 138 6.676
32 139 7.068
32 140 6.702
32 141 7.580
32 142 4.877
32 143 5.194
32 144 5.212
32 145 4.155
32 146 6.416
32 147 6.993
32 148 8.522
32 149 8.157
32 150 8.344
32 151 6.798
32 152 7.626
32 153 9.218
32 154 8.982
32 155 7.917
32 156 8.912
32 157 8.683
32 158 7.786
32 159 7.878
32 160 5.840
32 161 8.391
32 162 6.590
32 163 6.788
32 164 7.815
32 165 8.592
32 166 7.710
32 167 6.793
32 168 6.792
32 169 7.609
32 170 7.483
32 171 7.270
32 172 11.312
32 173 7.346
32 174 7.507
32 175 6.868
32 176 7.968
32 177 8.421
32 178 8.391
32 179 8.781
32 180 7.623
32 181 8.056
32 182 6.442
32 183 8.546
32 184 9.297
32 185 8.644
32 186 6.968
32 187 7.770
32 188 6.988
32 189 7.323
32 190 9.120
32 191 7.887
32 192 7.932
32 193 7.342
32 194 7.598
32 195 7.349
32 196 7.279
32 197 6.774
32 198 6.803
32 199 7.468
32 200 6.364
32 201 6.710
32 202 6.641
32 203 6.631
32 204 6.032
32 205 6.284
32 206 6.518
32 207 6.589
32 208 6.370
32 209 9.383
32 210 6.378
32 211 7.858
32 212 6.552
32 213 6.461
32 214 6.729
32 215 7.683
32 216 8.322
32 217 8.961
32 218 7.761
32 219 7.183
32 220 8.558
32 221 7.716
32 222 10.500
32 223 8.068
32 224 8.742
32 225 7.061
32 226 7.223
32 227 6.695
32 228 8.605
32 229 7.808
32 230 6.673
32 231 7.397
32 232 8.123
32 233 6.216
32 234 6.493
32 235 7.496
32 236 7.946
32 237 8.016
32 238 7.262
32 239 7.371
32 240 7.535
32 241 7.561
32 242 9.780
32 243 8.298
32 244 5.870
32 245 6.892
32 246 9.894
32 247 8.012
32 248 9.111
32 249 6.920
32 250 5.921
32 251 6.279
32 252 7.765
32 253 9.513
32 254 8.418
32 255 10.036
32 256 8.783
32 257 8.423
32 258 9.178
32 259 7.898
32 260 9.844
32 261 9.046
32 262 8.299
32 263 7.037
32 264 8.139
32 265 6.483
32 266 9.683
32 267 8.569
32 268 7.465
32 269 7.795
32 270 10.018
32 271 8.520
32 272 7.492
32 273 8.379
32 274 9.138
32 275 7.332
32 276 7.067
32 277 7.940
32 278 9.046
32 279 8.154
32 280 7.848
32 281 5.766
32 282 5.727
32 283 7.240
32 284 9.594
32 285 9.249
32 286 9.447
32 287 8.640
32 288 8.815
32 289 9.547
32 290 6.454
32 291 6.003
32 292 5.712
32 293 9.513
32 294 6.957
32 295 6.268
32 296 10.188
32 297 9.563
32 298 8.608
32 299 6.944
32 300 8.864
32 301 8.664
32 302 8.927
32 303 9.298
32 304 9.262
32 305 8.966
32 306 8.099
32 307 7.208
32 308 6.380
32 309 9.827
32 310 8.357
32 311 7.560
32 312 8.874
32 313 7.993
32 314 9.020
32 315 8.259
32 316 8.317
32 317 7.584
32 318 8.195
32 319 9.164
32 320 9.725
32 321 7.924
32 322 7.919
32 323 6.606
32 324 7.218
32 325 6.386
32 326 6.113
32 327 6.379
32 328 5.948
32 329 7.837
32 330 6.593
32 331 6.227
32 332 8.368
32 333 9.248
32 334 6.504
32 335 6.230
32 336 5.958
32 337 8.612
32 338 8.655
32 339 6.671
32 340 6.220
32 341 6.032
32 342 5.926
32 343 7.604
32 344 6.271
32 345 6.127
32 346 5.822
32 347 5.578
32 348 6.463
32 349 8.898
32 350 7.302
32 351 7.530
32 352 9.273
32 353 9.062
32 354 7.681
32 355 7.424
32 356 7.883
32 357 8.939
32 358 8.978
32 359 7.623
32 360 7.996
32 361 9.104
32 362 7.349
32 363 7.668
32 364 7.098
32 365 7.292
32 366 7.252
32 367 8.855
32 368 9.586
32 369 6.416
32 370 8.885
32 371 8.024
32 372 9.825
32 373 9.423
32 374 7.823
32 375 6.113
32 376 8.242
32 377 9.627
32 378 6.271
32 379 8.329
32 380 6.602
32 381 6.397
32 382 5.922
32 383 8.504
32 384 6.100
32 385 6.365
32 386 6.247
32 387 6.374
32 388 9.378
32 389 8.677
32 390 9.543
32 391 9.128
32 392 8.047
32 393 7.405
32 394 6.617
32 395 8.889
32 396 8.294
32 397 8.502
32 398 8.642
32 399 9.015
32 400 9.316
32 401 8.057
32 402 8.242
32 403 9.004
32 404 7.919
32 405 7.253
32 406 6.835
32 407 6.488
32 408 8.587
32 409 6.468
32 410 9.398
32 411 8.966
32 412 7.943
32 413 8.978
32 414 6.148
32 415 6.290
32 416 6.815
32 417 7.840
32 418 7.108
32 419 7.752
32 420 9.414
32 421 7.303
32 422 9.187
32 423 8.697
32 424 9.112
32 425 8.101
32 426 6.063
32 427 5.607
32 428 5.770
32 429 6.238
32 430 6.004
32 431 6.210
32 432 9.159
32 433 9.039
32 434 8.887
32 435 8.368
32 436 7.201
32 437 8.353
32 438 7.198
32 439 7.370
32 440 7.891
32 441 6.606
32 442 7.150
32 443 9.361
32 444 6.622
32 445 6.418
32 446 7.511
32 447 8.512
32 448 9.076
32 449 9.308
32 450 7.169
32 451 7.580
32 452 8.342
32 453 6.996
32 454 6.272
32 455 5.699
32 456 6.017
32 457 6.014
32 458 6.367
32 459 7.982
32 460 5.873
32 461 6.387
32 462 6.435
32 463 6.325
32 464 7.144
32 465 8.220
32 466 8.006
32 467 8.162
32 468 8.681
32 469 8.063
32 470 7.899
32 471 7.484
32 472 6.762
32 473 9.182
32 474 7.695
32 475 6.805
32 476 7.285
32 477 8.683
32 478 7.434
32 479 6.423
32 480 6.692
32 481 7.687
32 482 7.335
32 483 8.910
32 484 7.728
32 485 8.644
32 486 7.757
32 487 7.473
32 488 7.798
32 489 7.490
32 490 8.616
32 491 8.233
32 492 10.276
32 493 7.493
32 494 7.375
32 495 8.418
32 496 7.962
32 497 7.608
32 498 7.880
32 499 6.318
32 500 5.522
32 501 7.426
32 502 7.812
32 503 7.573
32 504 7.443
32 505 8.128
32 506 5.789
32 507 9.204
32 508 8.989
32 509 6.360
32 510 6.924
32 511 6.329
32 512 6.464
32 513 8.416
32 514 7.895
32 515 6.521
32 516 6.399
32 517 8.614
32 518 5.938
32 519 8.306
32 520 8.835
32 521 6.951
32 522 8.598
32 523 7.283
32 524 6.578
32 525 6.416
32 526 6.510
32 527 6.580
32 528 6.754
32 529 8.598
32 530 8.325
32 531 9.032
32 532 6.549
32 533 6.619
32 534 6.676
32 535 6.560
32 536 6.758
32 537 9.083
32 538 6.676
32 539 6.604
32 540 6.589
32 541 6.370
32 542 6.726
32 543 6.474
32 544 6.795
32 545 8.568
32 546 6.364
32 547 6.558
32 548 5.842
32 549 6.741
32 550 7.335
32 551 6.344
32 552 6.601
32 553 6.742
32 554 6.231
32 555 6.803
32 556 6.714
32 557 7.155
32 558 7.510
32 559 8.009
32 560 7.506
32 561 6.771
32 562 7.657
32 563 6.660
32 564 7.779
32 565 7.729
32 566 7.196
32 567 6.713
32 568 8.112
32 569 8.445
32 570 7.708
32 571 6.992
32 572 6.667
32 573 7.396
32 574 6.651
32 575 7.888
32 576 7.954
32 577 6.840
32 578 7.791
32 579 7.412
32 580 6.605
32 581 7.005
32 582 9.017
32 583 7.369
32 584 6.131
32 585 6.162
32 586 5.930
32 587 10.033
32 588 8.605
32 589 9.561
32 590 8.073
32 591 8.250
32 592 7.658
32 593 10.022
32 594 8.944
32 595 7.863
32 596 8.784
32 597 9.309
32 598 10.058
32 599 8.935
32 600 7.385
32 601 7.363
32 602 8.273
32 603 9.069
32 604 8.509
32 605 7.381
32 606 9.036
32 607 8.800
32 608 9.739
32 609 7.822
32 610 7.452
32 611 7.864
32 612 6.250
32 613 6.149
32 614 9.083
32 615 7.440
32 616 6.438
32 617 6.620
32 618 7.363
32 619 6.261
32 620 6.103
32 621 8.553
32 622 9.599
32 623 7.254
32 624 6.191
32 625 8.005
32 626 7.908
32 627 6.919
32 628 7.074
32 629 6.308
33 34 4.489
33 35 2.856
33 36 2.503
33 37 6.279
33 38 6.438
33 39 8.595
33 40 8.725
33 41 6.802
33 42 6.660
33 43 6.337
33 44 5.957
33 45 5.152
33 46 7.542
33 47 7.951
33 48 8.156
33 49 7.163
33 50 5.316
33 51 8.203
33 52 7.858
33 53 6.764
33 54 2.721
33 55 4.813
33 56 6.321
33 57 3.815
33 58 4.642
33 59 7.891
33 60 5.775
33 61 7.693
33 62 6.764
33 63 7.248
33 64 5.004
33 65 8.475
33 66 7.734
33 67 5.473
33 68 6.735
33 69 6.293
33 70 6.795
33 71 7.811
33 72 7.756
33 73 6.551
33 74 8.813
33 75 5.134
33 76 6.877
33 77 5.751
33 78 6.970
33 79 5.723
33 80 5.152
33 81 7.656
33 82 5.822
33 83 5.851
33 84 4.770
33 85 6.966
33 86 6.390
33 87 5.908
33 88 6.207
33 89 3.723
33 90 3.660
33 91 3.898
33 92 3.859
33 93 3.772
33 94 4.592
33 95 7.063
33 96 7.207
33 97 7.068
33 98 7.482
33 99 7.776
33 100 8.453
33 101 7.746
33 102 7.648
33 103 6.646
33 104 6.268
33 105 8.057
33 106 4.966
33 107 5.736
33 108 5.280
33 109 5.918
33 110 6.399
33 111 5.979
33 112 4.075
33 113 4.653
33 114 3.731
33 115 3.486
33 116 3.785
33 117 3.691
33 118 4.482
33 119 6.064
33 120 4.819
33 121 5.690
33 122 5.397
33 123 5.692
33 124 7.683
33 125 7.836
33 126 4.976
33 127 5.623
33 128 5.426
33 129 5.219
33 130 4.538
33 131 7.305
33 132 3.965
33 133 4.103
33 134 3.205
33 135 2.138
33 136 4.659
33 137 3.206
33 138 2.839
33 139 3.635
33 140 4.281
33 141 6.666
33 142 8.334
33 143 8.183
33 144 6.245
33 145 6.635
33 146 8.129
33 147 5.584
33 148 6.824
33 149 6.859
33 150 6.451
33 151 7.651
33 152 7.556
33 153 6.421
33 154 6.078
33 155 5.651
33 156 7.146
33 157 6.742
33 158 5.294
33 159 4.922
33 160 9.037
33 161 5.627
33 162 8.287
33 163 8.138
33 164 4.538
33 165 6.001
33 166 4.852
33 167 4.496
33 168 7.526
33 169 6.893
33 170 5.614
33 171 5.066
33 172 8.419
33 173 4.097
33 174 6.625
33 175 3.308
33 176 5.271
33 177 7.864
33 178 7.821
33 179 6.956
33 180 7.264
33 181 7.512
33 182 7.218
33 183 6.495
33 184 7.261
33 185 5.685
33 186 5.297
33 187 5.274
33 188 4.489
33 189 6.365
33 190 7.730
33 191 8.517
33 192 5.064
33 193 5.035
33 194 5.240
33 195 6.021
33 196 5.820
33 197 5.660
33 198 8.968
33 199 5.211
33 200 8.574
33 201 3.966
33 202 3.705
33 203 4.580
33 204 5.252
33 205 3.549
33 206 5.275
33 207 4.475
33 208 3.970
33 209 7.884
33 210 4.773
33 211 6.042
33 212 5.503
33 213 4.537
33 214 4.233
33 215 6.143
33 216 6.635
33 217 5.094
33 218 6.238
33 219 5.160
33 220 7.042
33 221 3.967
33 222 8.637
33 223 7.035
33 224 7.060
33 225 7.398
33 226 8.066
33 227 4.209
33 228 5.815
33 229 8.532
33 230 6.557
33 231 6.844
33 232 6.117
33 233 5.453
33 234 4.204
33 235 4.929
33 236 7.949
33 237 4.871
33 238 6.442
33 239 6.565
33 240 6.149
33 241 6.259
33 242 8.834
33 243 7.724
33 244 4.212
33 245 4.843
33 246 7.076
33 247 7.606
33 248 6.598
33 249 5.075
33 250 4.319
33 251 4.545
33 252 4.988
33 253 5.991
33 254 5.842
33 255 6.840
33 256 7.694
33 257 5.672
33 258 6.034
33 259 5.952
33 260 6.186
33 261 8.746
33 262 7.655
33 263 7.749
33 264 8.717
33 265 8.005
33 266 8.659
33 267 7.597
33 268 7.813
33 269 7.459
33 270 7.358
33 271 6.323
33 272 7.174
33 273 6.153
33 274 5.883
33 275 4.826
33 276 4.901
33 277 7.966
33 278 7.855
33 279 5.227
33 280 6.107
33 281 4.648
33 282 5.308
33 283 7.730
33 284 5.939
33 285 7.682
33 286 7.025
33 287 7.012
33 288 6.862
33 289 8.663
33 290 4.172
33 291 3.725
33 292 4.977
33 293 6.144
33 294 5.987
33 295 5.268
33 296 9.717
33 297 6.913
33 298 5.350
33 299 6.140
33 300 6.941
33 301 8.343
33 302 6.121
33 303 7.522
33 304 6.353
33 305 5.433
33 306 8.660
33 307 6.612
33 308 5.864
33 309 7.747
33 310 7.335
33 311 6.456
33 312 7.767
33 313 6.786
33 314 5.574
33 315 5.536
33 316 7.142
33 317 8.326
33 318 4.881
33 319 8.255
33 320 8.328
33 321 7.605
33 322 5.849
33 323 6.233
33 324 4.238
33 325 4.267
33 326 4.569
33 327 4.382
33 328 5.666
33 329 4.966
33 330 7.302
33 331 4.278
33 332 8.374
33 333 8.879
33 334 3.297
33 335 3.540
33 336 4.152
33 337 6.916
33 338 6.130
33 339 3.827
33 340 3.831
33 341 4.259
33 342 4.136
33 343 5.831
33 344 5.005
33 345 4.472
33 346 4.610
33 347 4.609
33 348 4.838
33 349 6.614
33 350 6.406
33 351 6.928
33 352 8.426
33 353 6.032
33 354 6.690
33 355 8.786
33 356 4.697
33 357 8.317
33 358 8.421
33 359 8.220
33 360 7.601
33 361 6.764
33 362 6.488
33 363 7.578
33 364 6.159
33 365 7.777
33 366 6.443
33 367 8.190
33 368 7.572
33 369 4.615
33 370 7.791
33 371 7.172
33 372 6.611
33 373 7.460
33 374 6.049
33 375 5.202
33 376 6.483
33 377 7.952
33 378 5.214
33 379 8.505
33 380 4.073
33 381 3.788
33 382 3.990
33 383 5.764
33 384 4.475
33 385 4.719
33 386 4.545
33 387 4.181
33 388 5.984
33 389 4.315
33 390 6.949
33 391 6.722
33 392 7.043
33 393 4.855
33 394 7.850
33 395 6.699
33 396 5.324
33 397 5.466
33 398 5.652
33 399 4.574
33 400 5.662
33 401 5.085
33 402 5.166
33 403 5.878
33 404 8.580
33 405 8.156
33 406 7.657
33 407 4.434
33 408 6.279
33 409 6.120
33 410 7.253
33 411 6.291
33 412 5.610
33 413 6.168
33 414 3.949
33 415 3.523
33 416 4.348
33 417 5.394
33 418 4.163
33 419 4.703
33 420 6.854
33 421 6.432
33 422 5.854
33 423 6.242
33 424 5.923
33 425 5.247
33 426 4.891
33 427 4.364
33 428 4.438
33 429 4.084
33 430 4.263
33 431 4.415
33 432 6.777
33 433 6.524
33 434 5.552
33 435 5.824
33 436 5.649
33 437 5.277
33 438 4.927
33 439 4.354
33 440 7.291
33 441 7.007
33 442 7.148
33 443 7.804
33 444 7.241
33 445 7.719
33 446 5.759
33 447 6.336
33 448 6.109
33 449 7.681
33 450 5.703
33 451 4.207
33 452 5.190
33 453 6.289
33 454 4.891
33 455 3.989
33 456 3.748
33 457 4.029
33 458 3.874
33 459 4.592
33 460 4.680
33 461 4.147
33 462 4.772
33 463 3.728
33 464 4.724
33 465 6.582
33 466 7.571
33 467 6.155
33 468 6.042
33 469 4.971
33 470 7.852
33 471 5.665
33 472 3.970
33 473 6.720
33 474 7.046
33 475 8.313
33 476 7.855
33 477 6.379
33 478 6.913
33 479 7.518
33 480 3.853
33 481 6.946
33 482 4.784
33 483 6.802
33 484 4.929
33 485 6.983
33 486 7.602
33 487 6.191
33 488 4.933
33 489 6.671
33 490 7.792
33 491 6.527
33 492 8.377
33 493 7.231
33 494 5.176
33 495 6.059
33 496 6.315
33 497 6.776
33 498 4.753
33 499 9.267
33 500 8.301
33 501 5.896
33 502 7.823
33 503 7.421
33 504 5.504
33 505 6.960
33 506 6.947
33 507 7.154
33 508 6.253
33 509 6.324
33 510 6.259
33 511 4.658
33 512 3.914
33 513 6.247
33 514 4.157
33 515 5.152
33 516 3.809
33 517 6.848
33 518 3.750
33 519 6.939
33 520 6.178
33 521 5.632
33 522 6.655
33 523 5.382
33 524 8.564
33 525 3.848
33 526 3.294
33 527 3.691
33 528 3.705
33 529 6.593
33 530 6.458
33 531 7.410
33 532 3.641
33 533 4.266
33 534 4.020
33 535 4.607
33 536 3.944
33 537 6.919
33 538 4.183
33 539 4.088
33 540 3.976
33 541 3.653
33 542 4.017
33 543 4.138
33 544 4.130
33 545 7.181
33 546 4.002
33 547 4.396
33 548 4.425
33 549 6.673
33 550 4.041
33 551 4.254
33 552 4.232
33 553 3.975
33 554 5.108
33 555 4.859
33 556 4.536
33 557 5.809
33 558 5.863
33 559 6.405
33 560 5.698
33 561 6.859
33 562 4.865
33 563 3.937
33 564 6.602
33 565 5.641
33 566 6.017
33 567 4.539
33 568 7.339
33 569 6.939
33 570 6.335
33 571 5.887
33 572 4.661
33 573 5.355
33 574 3.924
33 575 6.206
33 576 6.402
33 577 5.686
33 578 6.741
33 579 7.004
33 580 4.191
33 581 4.122
33 582 7.761
33 583 5.579
33 584 3.856
33 585 3.850
33 586 3.504
33 587 7.467
33 588 7.739
33 589 8.003
33 590 6.123
33 591 7.111
33 592 7.110
33 593 7.466
33 594 8.144
33 595 6.432
33 596 6.047
33 597 6.899
33 598 8.191
33 599 7.742
33 600 6.643
33 601 6.315
33 602 7.013
33 603 9.099
33 604 6.757
33 605 6.354
33 606 6.243
33 607 7.690
33 608 8.368
33 609 6.997
33 610 5.301
33 611 5.728
33 612 3.322
33 613 3.019
33 614 8.428
33 615 6.500
33 616 3.976
33 617 6.596
33 618 6.049
33 619 3.834
33 620 3.653
33 621 8.085
33 622 7.027
33 623 6.037
33 624 3.935
33 625 6.212
33 626 6.629
33 627 4.911
33 628 6.843
33 629 3.781
34 35 4.632
34 36 3.464
34 37 5.497
34 38 5.803
34 39 8.982
34 40 8.002
34 41 7.873
34 42 7.754
34 43 7.657
34 44 5.895
34 45 5.402
34 46 7.441
34 47 7.639
34 48 7.782
34 49 7.418
34 50 4.800
34 51 7.792
34 52 8.578
34 53 5.938
34 54 5.189
34 55 6.106
34 56 8.094
34 57 4.923
34 58 4.447
34 59 7.934
34 60 5.421
34 61 7.670
34 62 7.389
34 63 6.937
34 64 7.043
34 65 8.511
34 66 8.184
34 67 7.290
34 68 4.123
34 69 6.057
34 70 6.873
34 71 8.382
34 72 6.244
34 73 7.615
34 74 9.408
34 75 7.029
34 76 6.319
34 77 7.981
34 78 6.950
34 79 5.919
34 80 5.298
34 81 5.393
34 82 6.179
34 83 6.673
34 84 5.903
34 85 6.563
34 86 5.876
34 87 7.312
34 88 7.832
34 89 5.284
34 90 5.153
34 91 5.031
34 92 5.431
34 93 5.218
34 94 4.425
34 95 7.340
34 96 7.175
34 97 6.980
34 98 6.988
34 99 7.314
34 100 8.992
34 101 8.449
34 102 6.249
34 103 7.790
34 104 7.091
34 105 6.257
34 106 7.165
34 107 5.987
34 108 5.547
34 109 5.551
34 110 7.298
34 111 7.405
34 112 6.063
34 113 7.052
34 114 5.223
34 115 5.204
34 116 5.324
34 117 5.489
34 118 4.159
34 119 5.695
34 120 5.174
34 121 6.388
34 122 4.656
34 123 5.000
34 124 8.133
34 125 6.471
34 126 6.958
34 127 7.489
34 128 5.077
34 129 4.979
34 130 5.756
34 131 5.962
34 132 5.006
34 133 4.954
34 134 3.715
34 135 4.693
34 136 2.222
34 137 4.710
34 138 3.588
34 139 3.523
34 140 5.067
34 141 5.449
34 142 7.753
34 143 7.591
34 144 6.666
34 145 5.937
34 146 8.024
34 147 4.517
34 148 7.265
34 149 6.686
34 150 6.627
34 151 9.212
34 152 7.261
34 153 7.080
34 154 6.858
34 155 6.217
34 156 8.229
34 157 8.037
34 158 5.967
34 159 6.026
34 160 7.927
34 161 7.956
34 162 7.958
34 163 8.961
34 164 5.693
34 165 7.762
34 166 5.241
34 167 4.984
34 168 8.981
34 169 7.493
34 170 6.757
34 171 6.670
34 172 8.824
34 173 4.037
34 174 7.575
34 175 4.257
34 176 5.652
34 177 7.671
34 178 8.459
34 179 6.672
34 180 7.104
34 181 6.484
34 182 8.254
34 183 6.980
34 184 7.175
34 185 7.213
34 186 4.702
34 187 4.780
34 188 4.523
34 189 6.830
34 190 8.871
34 191 8.733
34 192 5.806
34 193 7.497
34 194 4.503
34 195 7.142
34 196 7.117
34 197 7.256
34 198 7.889
34 199 5.011
34 200 7.376
34 201 4.867
34 202 4.020
34 203 5.004
34 204 6.768
34 205 4.911
34 206 6.749
34 207 5.074
34 208 5.087
34 209 8.922
34 210 5.958
34 211 8.043
34 212 6.971
34 213 5.536
34 214 5.847
34 215 6.591
34 216 6.682
34 217 6.643
34 218 6.893
34 219 5.766
34 220 7.916
34 221 5.300
34 222 8.484
34 223 8.381
34 224 8.572
34 225 7.380
34 226 8.091
34 227 5.108
34 228 4.594
34 229 9.469
34 230 6.599
34 231 6.319
34 232 8.002
34 233 6.841
34 234 5.714
34 235 4.819
34 236 8.506
34 237 5.828
34 238 7.208
34 239 7.981
34 240 6.088
34 241 5.780
34 242 9.064
34 243 7.829
34 244 5.325
34 245 5.442
34 246 8.486
34 247 8.532
34 248 8.228
34 249 5.039
34 250 4.042
34 251 4.558
34 252 6.024
34 253 7.441
34 254 7.407
34 255 8.157
34 256 8.549
34 257 6.747
34 258 7.139
34 259 7.146
34 260 7.793
34 261 8.989
34 262 8.624
34 263 8.834
34 264 9.376
34 265 8.846
34 266 9.097
34 267 8.741
34 268 8.709
34 269 8.335
34 270 8.794
34 271 7.883
34 272 8.238
34 273 8.144
34 274 7.864
34 275 5.352
34 276 5.144
34 277 8.013
34 278 9.339
34 279 6.645
34 280 7.793
34 281 5.930
34 282 5.917
34 283 8.165
34 284 8.037
34 285 7.665
34 286 7.763
34 287 8.096
34 288 8.799
34 289 9.254
34 290 4.913
34 291 4.934
34 292 5.639
34 293 7.800
34 294 5.337
34 295 6.252
34 296 9.290
34 297 8.575
34 298 7.048
34 299 5.571
34 300 8.062
34 301 8.006
34 302 8.026
34 303 8.431
34 304 7.594
34 305 7.279
34 306 9.190
34 307 7.347
34 308 6.548
34 309 8.436
34 310 9.095
34 311 6.758
34 312 7.833
34 313 8.078
34 314 7.340
34 315 6.200
34 316 8.330
34 317 8.066
34 318 6.496
34 319 8.908
34 320 9.352
34 321 8.729
34 322 7.659
34 323 7.488
34 324 4.616
34 325 5.726
34 326 5.285
34 327 5.743
34 328 5.953
34 329 6.031
34 330 7.620
34 331 5.486
34 332 8.381
34 333 10.112
34 334 4.764
34 335 5.202
34 336 5.577
34 337 7.736
34 338 7.638
34 339 4.813
34 340 5.468
34 341 5.247
34 342 5.058
34 343 5.396
34 344 4.646
34 345 5.086
34 346 5.051
34 347 5.684
34 348 5.926
34 349 7.377
34 350 5.701
34 351 6.730
34 352 9.566
34 353 8.050
34 354 7.846
34 355 8.350
34 356 6.487
34 357 8.989
34 358 9.610
34 359 9.221
34 360 8.891
34 361 8.016
34 362 7.704
34 363 6.906
34 364 6.832
34 365 7.053
34 366 6.879
34 367 7.765
34 368 7.879
34 369 5.776
34 370 8.305
34 371 7.677
34 372 7.241
34 373 9.129
34 374 6.554
34 375 4.977
34 376 7.380
34 377 8.672
34 378 6.535
34 379 8.187
34 380 5.397
34 381 5.539
34 382 5.668
34 383 7.446
34 384 5.515
34 385 5.593
34 386 5.831
34 387 5.313
34 388 7.872
34 389 6.396
34 390 8.632
34 391 8.418
34 392 7.658
34 393 6.371
34 394 7.864
34 395 7.913
34 396 7.240
34 397 7.188
34 398 7.419
34 399 6.571
34 400 7.371
34 401 6.903
34 402 7.164
34 403 7.688
34 404 9.388
34 405 7.593
34 406 6.935
34 407 5.649
34 408 7.071
34 409 5.750
34 410 8.763
34 411 7.651
34 412 7.310
34 413 7.606
34 414 4.209
34 415 4.609
34 416 5.142
34 417 7.253
34 418 5.719
34 419 6.564
34 420 8.567
34 421 5.345
34 422 7.723
34 423 6.928
34 424 7.748
34 425 7.115
34 426 4.996
34 427 4.920
34 428 4.684
34 429 5.588
34 430 5.391
34 431 5.455
34 432 8.380
34 433 8.035
34 434 7.200
34 435 6.654
34 436 4.997
34 437 6.901
34 438 4.559
34 439 6.453
34 440 6.038
34 441 6.059
34 442 6.106
34 443 8.767
34 444 6.257
34 445 6.749
34 446 5.213
34 447 7.049
34 448 8.105
34 449 7.613
34 450 5.059
34 451 6.351
34 452 7.108
34 453 5.447
34 454 5.128
34 455 4.168
34 456 5.109
34 457 5.069
34 458 4.870
34 459 6.847
34 460 5.378
34 461 5.313
34 462 5.270
34 463 4.826
34 464 5.087
34 465 6.863
34 466 7.934
34 467 6.762
34 468 7.975
34 469 7.416
34 470 8.344
34 471 6.228
34 472 4.748
34 473 8.472
34 474 7.259
34 475 8.894
34 476 9.202
34 477 7.974
34 478 8.015
34 479 8.383
34 480 4.768
34 481 7.428
34 482 5.804
34 483 8.506
34 484 7.228
34 485 8.543
34 486 7.356
34 487 7.970
34 488 6.666
34 489 8.308
34 490 8.515
34 491 8.150
34 492 7.955
34 493 7.962
34 494 6.353
34 495 7.943
34 496 7.947
34 497 7.962
34 498 7.131
34 499 9.954
34 500 9.143
34 501 6.573
34 502 9.057
34 503 8.907
34 504 5.870
34 505 7.776
34 506 7.655
34 507 7.757
34 508 8.100
34 509 7.412
34 510 7.739
34 511 5.654
34 512 5.009
34 513 8.125
34 514 6.767
34 515 6.784
34 516 5.589
34 517 8.128
34 518 5.194
34 519 8.013
34 520 7.042
34 521 5.063
34 522 7.276
34 523 6.606
34 524 7.504
34 525 5.485
34 526 4.778
34 527 5.041
34 528 4.758
34 529 7.300
34 530 6.813
34 531 8.070
34 532 4.954
34 533 5.716
34 534 5.647
34 535 5.689
34 536 5.210
34 537 7.262
34 538 5.786
34 539 5.558
34 540 5.224
34 541 4.642
34 542 5.348
34 543 4.653
34 544 5.207
34 545 5.559
34 546 5.234
34 547 5.427
34 548 5.157
34 549 6.884
34 550 5.063
34 551 5.473
34 552 4.417
34 553 5.066
34 554 5.023
34 555 4.659
34 556 5.482
34 557 7.057
34 558 6.676
34 559 7.426
34 560 6.485
34 561 6.931
34 562 5.302
34 563 5.415
34 564 7.530
34 565 6.948
34 566 6.641
34 567 5.919
34 568 8.023
34 569 8.396
34 570 7.410
34 571 6.475
34 572 5.895
34 573 6.171
34 574 4.624
34 575 7.501
34 576 7.709
34 577 6.762
34 578 7.257
34 579 7.487
34 580 5.258
34 581 5.109
34 582 6.027
34 583 6.430
34 584 4.973
34 585 5.012
34 586 4.760
34 587 8.477
34 588 8.930
34 589 9.613
34 590 7.367
34 591 8.621
34 592 7.891
34 593 8.116
34 594 9.379
34 595 7.163
34 596 7.019
34 597 7.611
34 598 8.583
34 599 8.451
34 600 7.752
34 601 7.619
34 602 6.937
34 603 8.807
34 604 7.667
34 605 7.277
34 606 8.318
34 607 7.215
34 608 8.535
34 609 8.199
34 610 6.039
34 611 6.510
34 612 4.826
34 613 4.676
34 614 9.251
34 615 6.437
34 616 5.244
34 617 7.482
34 618 6.407
34 619 5.028
34 620 4.883
34 621 9.157
34 622 8.884
34 623 6.168
34 624 5.458
34 625 4.840
34 626 6.825
34 627 5.736
34 628 7.941
34 629 5.075
35 36 2.394
35 37 5.892
35 38 6.077
35 39 8.619
35 40 8.776
35 41 7.228
35 42 7.320
35 43 7.040
35 44 6.370
35 45 5.553
35 46 7.355
35 47 7.735
35 48 8.079
35 49 7.416
35 50 4.830
35 51 8.706
35 52 7.631
35 53 6.372
35 54 3.007
35 55 3.664
35 56 7.125
35 57 3.122
35 58 3.988
35 59 7.721
35 60 6.392
35 61 8.002
35 62 5.672
35 63 7.200
35 64 4.606
35 65 7.262
35 66 6.968
35 67 4.687
35 68 7.038
35 69 6.292
35 70 7.118
35 71 7.362
35 72 7.428
35 73 6.222
35 74 7.519
35 75 5.538
35 76 7.147
35 77 6.031
35 78 7.151
35 79 6.002
35 80 5.134
35 81 7.189
35 82 6.556
35 83 5.951
35 84 5.261
35 85 7.943
35 86 7.125
35 87 5.819
35 88 6.139
35 89 3.666
35 90 3.832
35 91 4.082
35 92 4.106
35 93 3.889
35 94 5.024
35 95 6.007
35 96 7.142
35 97 6.110
35 98 7.377
35 99 8.029
35 100 8.717
35 101 7.181
35 102 7.073
35 103 6.277
35 104 5.689
35 105 6.997
35 106 5.341
35 107 4.906
35 108 5.638
35 109 6.499
35 110 6.057
35 111 5.746
35 112 5.174
35 113 5.623
35 114 3.239
35 115 3.592
35 116 3.811
35 117 3.762
35 118 4.730
35 119 6.536
35 120 4.687
35 121 5.038
35 122 5.491
35 123 5.712
35 124 8.022
35 125 7.757
35 126 5.686
35 127 6.929
35 128 6.324
35 129 6.134
35 130 5.852
35 131 7.865
35 132 4.389
35 133 4.244
35 134 3.973
35 135 3.680
35 136 5.016
35 137 1.688
35 138 2.760
35 139 3.871
35 140 4.412
35 141 6.457
35 142 7.868
35 143 7.784
35 144 6.049
35 145 6.184
35 146 7.683
35 147 5.247
35 148 6.495
35 149 6.481
35 150 6.115
35 151 7.775
35 152 7.435
35 153 6.519
35 154 6.317
35 155 5.759
35 156 7.537
35 157 7.250
35 158 5.437
35 159 4.928
35 160 8.759
35 161 6.533
35 162 7.971
35 163 8.229
35 164 3.592
35 165 6.367
35 166 5.251
35 167 4.332
35 168 6.967
35 169 6.606
35 170 5.269
35 171 4.924
35 172 7.953
35 173 4.668
35 174 5.967
35 175 2.007
35 176 5.636
35 177 7.595
35 178 7.623
35 179 6.756
35 180 6.809
35 181 7.314
35 182 7.197
35 183 6.830
35 184 7.185
35 185 5.734
35 186 5.585
35 187 6.251
35 188 4.524
35 189 5.494
35 190 7.306
35 191 8.470
35 192 4.952
35 193 4.914
35 194 6.071
35 195 5.568
35 196 5.529
35 197 5.435
35 198 8.456
35 199 5.916
35 200 8.044
35 201 4.117
35 202 4.391
35 203 4.453
35 204 5.137
35 205 3.474
35 206 5.198
35 207 4.300
35 208 4.009
35 209 8.337
35 210 5.080
35 211 6.088
35 212 5.129
35 213 4.247
35 214 3.990
35 215 6.677
35 216 7.837
35 217 5.942
35 218 6.704
35 219 4.848
35 220 6.202
35 221 4.636
35 222 8.514
35 223 6.879
35 224 7.131
35 225 7.079
35 226 7.702
35 227 4.380
35 228 6.344
35 229 8.193
35 230 5.465
35 231 6.180
35 232 5.869
35 233 4.758
35 234 3.791
35 235 5.267
35 236 7.879
35 237 5.809
35 238 6.915
35 239 6.890
35 240 5.418
35 241 5.688
35 242 7.756
35 243 6.441
35 244 3.772
35 245 5.278
35 246 7.983
35 247 7.698
35 248 7.583
35 249 4.516
35 250 4.307
35 251 4.272
35 252 4.710
35 253 7.304
35 254 6.971
35 255 8.150
35 256 8.641
35 257 6.621
35 258 6.803
35 259 6.988
35 260 7.462
35 261 8.213
35 262 7.324
35 263 7.619
35 264 8.884
35 265 7.560
35 266 8.753
35 267 7.307
35 268 7.952
35 269 7.734
35 270 8.440
35 271 7.114
35 272 7.424
35 273 6.943
35 274 7.340
35 275 3.923
35 276 4.106
35 277 7.759
35 278 8.213
35 279 4.489
35 280 5.773
35 281 3.900
35 282 4.430
35 283 7.348
35 284 6.961
35 285 8.065
35 286 7.567
35 287 7.336
35 288 7.414
35 289 9.473
35 290 4.479
35 291 3.657
35 292 4.942
35 293 7.434
35 294 5.892
35 295 4.903
35 296 10.023
35 297 7.913
35 298 6.129
35 299 6.128
35 300 7.818
35 301 8.389
35 302 6.775
35 303 8.047
35 304 7.301
35 305 6.334
35 306 8.270
35 307 7.049
35 308 5.880
35 309 8.157
35 310 8.031
35 311 6.456
35 312 7.939
35 313 7.258
35 314 6.920
35 315 6.691
35 316 7.826
35 317 8.064
35 318 6.038
35 319 8.697
35 320 9.234
35 321 8.079
35 322 6.609
35 323 6.475
35 324 4.659
35 325 4.390
35 326 4.304
35 327 4.281
35 328 5.148
35 329 5.757
35 330 6.916
35 331 4.587
35 332 8.558
35 333 8.986
35 334 3.455
35 335 3.284
35 336 3.225
35 337 7.611
35 338 7.288
35 339 4.058
35 340 4.167
35 341 4.501
35 342 3.955
35 343 5.841
35 344 5.488
35 345 4.120
35 346 4.497
35 347 4.148
35 348 4.586
35 349 6.578
35 350 7.042
35 351 7.507
35 352 9.032
35 353 7.153
35 354 7.283
35 355 8.726
35 356 5.605
35 357 8.551
35 358 8.721
35 359 8.541
35 360 7.978
35 361 7.602
35 362 6.859
35 363 7.520
35 364 6.008
35 365 8.040
35 366 6.355
35 367 8.364
35 368 7.958
35 369 4.481
35 370 6.689
35 371 6.057
35 372 7.892
35 373 7.414
35 374 5.604
35 375 5.253
35 376 6.637
35 377 8.886
35 378 4.781
35 379 8.692
35 380 4.265
35 381 3.621
35 382 3.998
35 383 5.553
35 384 4.163
35 385 4.400
35 386 4.261
35 387 3.780
35 388 6.532
35 389 5.597
35 390 7.384
35 391 7.017
35 392 7.134
35 393 3.983
35 394 7.629
35 395 6.047
35 396 5.235
35 397 5.459
35 398 5.655
35 399 5.980
35 400 6.642
35 401 5.291
35 402 5.193
35 403 5.670
35 404 8.502
35 405 7.974
35 406 7.348
35 407 4.243
35 408 5.909
35 409 5.237
35 410 7.762
35 411 5.993
35 412 5.972
35 413 6.337
35 414 3.635
35 415 3.165
35 416 4.417
35 417 5.335
35 418 4.407
35 419 5.497
35 420 6.243
35 421 6.524
35 422 6.860
35 423 5.954
35 424 5.797
35 425 5.072
35 426 4.757
35 427 4.239
35 428 4.337
35 429 3.976
35 430 4.259
35 431 4.400
35 432 7.320
35 433 7.114
35 434 6.447
35 435 5.662
35 436 5.838
35 437 5.138
35 438 4.525
35 439 4.783
35 440 7.395
35 441 6.728
35 442 6.501
35 443 7.658
35 444 6.875
35 445 6.885
35 446 5.487
35 447 5.882
35 448 6.565
35 449 8.144
35 450 5.340
35 451 4.321
35 452 5.547
35 453 5.845
35 454 4.735
35 455 3.784
35 456 3.505
35 457 3.716
35 458 3.576
35 459 5.722
35 460 4.768
35 461 4.147
35 462 5.104
35 463 3.899
35 464 5.162
35 465 6.045
35 466 7.618
35 467 5.729
35 468 5.457
35 469 5.801
35 470 7.562
35 471 5.475
35 472 4.197
35 473 6.232
35 474 7.018
35 475 8.004
35 476 8.073
35 477 6.750
35 478 7.051
35 479 7.385
35 480 3.827
35 481 6.395
35 482 3.746
35 483 7.152
35 484 5.738
35 485 7.388
35 486 8.018
35 487 5.930
35 488 4.500
35 489 6.463
35 490 7.271
35 491 6.215
35 492 8.111
35 493 6.657
35 494 4.453
35 495 6.641
35 496 5.896
35 497 6.621
35 498 4.564
35 499 8.785
35 500 7.944
35 501 4.966
35 502 7.788
35 503 7.331
35 504 5.904
35 505 6.348
35 506 6.184
35 507 7.599
35 508 6.810
35 509 5.664
35 510 5.796
35 511 5.002
35 512 4.076
35 513 7.086
35 514 5.364
35 515 5.213
35 516 3.267
35 517 6.993
35 518 3.129
35 519 7.724
35 520 7.123
35 521 5.511
35 522 6.707
35 523 5.295
35 524 8.153
35 525 3.472
35 526 3.228
35 527 3.567
35 528 3.758
35 529 5.806
35 530 5.754
35 531 6.855
35 532 3.493
35 533 3.997
35 534 3.945
35 535 4.549
35 536 4.049
35 537 6.386
35 538 3.788
35 539 4.059
35 540 3.879
35 541 3.724
35 542 4.047
35 543 4.333
35 544 4.281
35 545 7.477
35 546 3.985
35 547 4.516
35 548 4.385
35 549 6.780
35 550 4.448
35 551 4.328
35 552 4.336
35 553 4.081
35 554 4.773
35 555 4.606
35 556 4.615
35 557 5.565
35 558 4.713
35 559 5.230
35 560 4.501
35 561 5.614
35 562 4.846
35 563 3.580
35 564 6.079
35 565 4.987
35 566 4.687
35 567 4.359
35 568 6.933
35 569 6.730
35 570 5.502
35 571 4.683
35 572 4.716
35 573 5.592
35 574 4.390
35 575 5.381
35 576 5.454
35 577 5.514
35 578 5.620
35 579 5.794
35 580 4.118
35 581 4.175
35 582 7.933
35 583 4.619
35 584 3.642
35 585 3.915
35 586 3.598
35 587 7.086
35 588 7.859
35 589 7.888
35 590 5.447
35 591 6.678
35 592 6.415
35 593 7.488
35 594 8.092
35 595 6.071
35 596 6.285
35 597 6.833
35 598 8.166
35 599 7.323
35 600 6.124
35 601 5.744
35 602 7.115
35 603 9.323
35 604 6.838
35 605 6.061
35 606 7.120
35 607 7.155
35 608 8.389
35 609 6.687
35 610 5.451
35 611 6.441
35 612 2.967
35 613 3.069
35 614 7.728
35 615 6.061
35 616 4.332
35 617 5.308
35 618 5.503
35 619 3.925
35 620 4.050
35 621 8.012
35 622 6.826
35 623 5.403
35 624 4.003
35 625 6.759
35 626 6.658
35 627 4.672
35 628 5.432
35 629 3.826
36 37 5.245
36 38 5.368
36 39 8.871
36 40 8.124
36 41 7.568
36 42 7.716
36 43 7.470
36 44 5.838
36 45 5.308
36 46 7.297
36 47 7.719
36 48 7.896
36 49 7.339
36 50 4.390
36 51 8.426
36 52 7.861
36 53 5.773
36 54 3.248
36 55 4.546
36 56 7.213
36 57 2.962
36 58 3.513
36 59 7.846
36 60 5.618
36 61 7.871
36 62 6.188
36 63 6.567
36 64 5.787
36 65 7.787
36 66 7.430
36 67 5.974
36 68 5.793
36 69 5.926
36 70 6.765
36 71 7.981
36 72 6.627
36 73 6.982
36 74 8.287
36 75 6.166
36 76 6.549
36 77 6.803
36 78 7.046
36 79 5.482
36 80 4.409
36 81 6.482
36 82 6.129
36 83 6.504
36 84 5.447
36 85 7.175
36 86 6.172
36 87 6.775
36 88 7.147
36 89 4.026
36 90 3.955
36 91 4.068
36 92 4.190
36 93 4.033
36 94 4.458
36 95 6.371
36 96 6.644
36 97 6.290
36 98 6.894
36 99 7.382
36 100 9.082
36 101 7.934
36 102 6.236
36 103 7.059
36 104 6.056
36 105 6.606
36 106 6.180
36 107 5.116
36 108 5.418
36 109 5.574
36 110 6.988
36 111 6.813
36 112 5.274
36 113 5.781
36 114 3.873
36 115 3.769
36 116 3.962
36 117 4.093
36 118 4.294
36 119 5.827
36 120 4.616
36 121 5.176
36 122 4.340
36 123 4.507
36 124 8.047
36 125 6.921
36 126 6.210
36 127 6.891
36 128 5.578
36 129 5.299
36 130 5.218
36 131 7.082
36 132 4.308
36 133 4.158
36 134 3.202
36 135 3.378
36 136 4.110
36 137 2.770
36 138 1.767
36 139 2.940
36 140 4.300
36 141 5.475
36 142 7.832
36 143 7.631
36 144 6.397
36 145 6.000
36 146 7.889
36 147 4.505
36 148 6.786
36 149 6.489
36 150 6.077
36 151 8.401
36 152 7.316
36 153 7.005
36 154 6.585
36 155 5.616
36 156 8.103
36 157 7.763
36 158 5.405
36 159 5.141
36 160 8.525
36 161 7.063
36 162 8.007
36 163 8.553
36 164 4.343
36 165 6.997
36 166 5.014
36 167 4.137
36 168 7.998
36 169 7.563
36 170 6.394
36 171 6.076
36 172 7.669
36 173 3.515
36 174 7.051
36 175 2.729
36 176 5.501
36 177 7.251
36 178 7.948
36 179 6.482
36 180 6.592
36 181 6.675
36 182 7.591
36 183 6.565
36 184 7.430
36 185 6.123
36 186 4.824
36 187 5.040
36 188 3.661
36 189 6.019
36 190 7.711
36 191 8.723
36 192 5.121
36 193 6.075
36 194 4.851
36 195 6.660
36 196 6.611
36 197 6.537
36 198 8.250
36 199 5.241
36 200 7.779
36 201 4.110
36 202 3.790
36 203 4.273
36 204 5.874
36 205 3.542
36 206 5.970
36 207 4.435
36 208 4.109
36 209 8.771
36 210 5.262
36 211 7.128
36 212 6.047
36 213 4.478
36 214 4.473
36 215 6.507
36 216 7.253
36 217 5.573
36 218 6.777
36 219 5.284
36 220 6.855
36 221 4.483
36 222 9.178
36 223 7.396
36 224 7.731
36 225 6.894
36 226 7.426
36 227 4.479
36 228 5.060
36 229 8.496
36 230 5.571
36 231 5.530
36 232 7.099
36 233 5.882
36 234 4.329
36 235 4.181
36 236 8.057
36 237 5.267
36 238 7.043
36 239 7.383
36 240 5.023
36 241 4.958
36 242 8.366
36 243 6.762
36 244 4.149
36 245 5.107
36 246 8.124
36 247 8.227
36 248 7.644
36 249 4.490
36 250 3.531
36 251 3.570
36 252 5.045
36 253 7.043
36 254 6.912
36 255 7.677
36 256 8.477
36 257 6.564
36 258 6.695
36 259 6.700
36 260 7.240
36 261 8.658
36 262 7.797
36 263 8.079
36 264 9.313
36 265 8.353
36 266 8.172
36 267 7.772
36 268 8.250
36 269 7.880
36 270 8.610
36 271 7.354
36 272 7.912
36 273 7.265
36 274 7.024
36 275 4.289
36 276 3.806
36 277 8.149
36 278 8.652
36 279 5.382
36 280 6.608
36 281 4.433
36 282 5.069
36 283 7.893
36 284 6.983
36 285 8.142
36 286 7.922
36 287 7.867
36 288 7.723
36 289 8.908
36 290 4.252
36 291 3.794
36 292 5.016
36 293 7.269
36 294 5.334
36 295 5.629
36 296 9.422
36 297 7.718
36 298 6.208
36 299 5.409
36 300 7.294
36 301 7.975
36 302 6.994
36 303 7.959
36 304 6.845
36 305 6.293
36 306 8.721
36 307 6.895
36 308 5.764
36 309 8.599
36 310 7.970
36 311 6.527
36 312 7.879
36 313 7.268
36 314 6.687
36 315 6.215
36 316 8.017
36 317 7.778
36 318 5.924
36 319 8.725
36 320 9.167
36 321 8.095
36 322 6.979
36 323 6.961
36 324 4.331
36 325 4.576
36 326 4.211
36 327 4.502
36 328 5.515
36 329 5.654
36 330 7.044
36 331 4.506
36 332 8.237
36 333 9.532
36 334 3.464
36 335 3.684
36 336 3.967
36 337 7.600
36 338 7.204
36 339 3.986
36 340 4.236
36 341 4.212
36 342 4.155
36 343 5.783
36 344 4.575
36 345 4.040
36 346 4.021
36 347 4.525
36 348 4.920
36 349 7.151
36 350 6.153
36 351 6.819
36 352 9.184
36 353 7.244
36 354 7.494
36 355 8.454
36 356 5.635
36 357 8.750
36 358 9.035
36 359 8.791
36 360 8.190
36 361 7.700
36 362 7.309
36 363 7.275
36 364 6.193
36 365 7.275
36 366 6.533
36 367 7.860
36 368 7.070
36 369 4.768
36 370 7.446
36 371 6.513
36 372 7.144
36 373 7.979
36 374 5.934
36 375 4.620
36 376 6.771
36 377 8.232
36 378 5.285
36 379 8.266
36 380 4.304
36 381 4.048
36 382 3.972
36 383 6.186
36 384 4.490
36 385 4.657
36 386 4.763
36 387 4.292
36 388 6.785
36 389 5.395
36 390 7.456
36 391 7.248
36 392 7.549
36 393 4.648
36 394 7.480
36 395 6.708
36 396 5.781
36 397 5.927
36 398 6.106
36 399 5.672
36 400 6.567
36 401 5.579
36 402 5.799
36 403 6.417
36 404 8.696
36 405 7.607
36 406 6.857
36 407 4.619
36 408 5.951
36 409 5.010
36 410 7.824
36 411 6.474
36 412 6.182
36 413 6.414
36 414 3.670
36 415 3.404
36 416 4.294
36 417 5.918
36 418 4.459
36 419 5.598
36 420 7.320
36 421 6.027
36 422 6.903
36 423 6.166
36 424 6.275
36 425 5.724
36 426 4.715
36 427 4.268
36 428 4.407
36 429 4.339
36 430 4.522
36 431 4.707
36 432 7.281
36 433 7.156
36 434 6.530
36 435 5.774
36 436 5.349
36 437 5.703
36 438 4.225
36 439 5.215
36 440 6.665
36 441 6.195
36 442 6.052
36 443 7.999
36 444 6.458
36 445 6.632
36 446 5.062
36 447 6.478
36 448 7.004
36 449 8.085
36 450 5.085
36 451 4.939
36 452 6.097
36 453 5.476
36 454 4.753
36 455 3.683
36 456 3.772
36 457 4.063
36 458 3.960
36 459 5.988
36 460 4.682
36 461 4.344
36 462 5.056
36 463 3.953
36 464 4.914
36 465 6.708
36 466 7.747
36 467 6.056
36 468 6.633
36 469 6.041
36 470 8.059
36 471 5.638
36 472 4.120
36 473 7.284
36 474 7.141
36 475 8.158
36 476 8.165
36 477 7.037
36 478 7.264
36 479 7.600
36 480 3.843
36 481 6.901
36 482 4.444
36 483 7.484
36 484 5.922
36 485 7.707
36 486 7.286
36 487 6.573
36 488 5.335
36 489 7.444
36 490 7.982
36 491 7.007
36 492 7.758
36 493 7.304
36 494 4.949
36 495 6.584
36 496 6.694
36 497 7.188
36 498 5.725
36 499 9.248
36 500 8.372
36 501 5.542
36 502 8.281
36 503 7.889
36 504 5.459
36 505 7.416
36 506 6.843
36 507 7.921
36 508 7.270
36 509 6.366
36 510 6.694
36 511 5.037
36 512 4.102
36 513 7.361
36 514 5.665
36 515 5.618
36 516 3.959
36 517 7.803
36 518 3.672
36 519 7.585
36 520 6.380
36 521 5.251
36 522 6.916
36 523 5.772
36 524 7.659
36 525 4.114
36 526 3.403
36 527 3.825
36 528 3.493
36 529 5.710
36 530 5.607
36 531 6.918
36 532 3.716
36 533 4.548
36 534 4.352
36 535 4.729
36 536 3.962
36 537 6.167
36 538 4.420
36 539 4.276
36 540 4.054
36 541 3.501
36 542 4.207
36 543 4.192
36 544 4.492
36 545 6.701
36 546 4.237
36 547 4.786
36 548 4.372
36 549 6.720
36 550 4.663
36 551 4.472
36 552 4.178
36 553 4.353
36 554 4.469
36 555 4.314
36 556 4.543
36 557 6.300
36 558 5.478
36 559 6.049
36 560 5.254
36 561 5.989
36 562 4.872
36 563 4.052
36 564 6.721
36 565 5.773
36 566 5.489
36 567 4.674
36 568 7.438
36 569 7.421
36 570 6.298
36 571 5.292
36 572 4.933
36 573 5.496
36 574 4.143
36 575 6.470
36 576 6.505
36 577 6.147
36 578 6.283
36 579 6.479
36 580 4.186
36 581 4.304
36 582 7.447
36 583 5.182
36 584 3.844
36 585 3.748
36 586 3.617
36 587 7.792
36 588 8.269
36 589 8.762
36 590 6.145
36 591 7.282
36 592 7.158
36 593 7.779
36 594 8.622
36 595 6.495
36 596 6.117
36 597 6.576
36 598 8.369
36 599 8.024
36 600 6.756
36 601 6.559
36 602 6.644
36 603 8.768
36 604 7.016
36 605 6.624
36 606 7.515
36 607 7.325
36 608 7.928
36 609 7.350
36 610 5.455
36 611 5.825
36 612 3.306
36 613 2.937
36 614 8.365
36 615 6.330
36 616 4.281
36 617 6.228
36 618 5.934
36 619 4.032
36 620 3.770
36 621 8.572
36 622 7.151
36 623 5.742
36 624 4.300
36 625 5.621
36 626 6.865
36 627 4.991
36 628 6.656
36 629 4.055
37 38 1.170
37 39 8.518
37 40 7.335
37 41 8.519
37 42 8.845
37 43 8.681
37 44 6.546
37 45 5.901
37 46 7.473
37 47 7.341
37 48 7.384
37 49 8.335
37 50 4.373
37 51 9.261
37 52 8.652
37 53 2.713
37 54 6.673
37 55 6.745
37 56 9.487
37 57 5.704
37 58 3.884
37 59 7.921
37 60 6.118
37 61 8.302
37 62 7.386
37 63 6.950
37 64 7.546
37 65 8.081
37 66 8.249
37 67 7.275
37 68 5.229
37 69 6.133
37 70 6.873
37 71 8.446
37 72 5.383
37 73 8.481
37 74 8.154
37 75 7.915
37 76 7.715
37 77 8.344
37 78 8.323
37 79 6.880
37 80 6.063
37 81 7.454
37 82 6.949
37 83 7.960
37 84 7.081
37 85 8.071
37 86 6.529
37 87 8.831
37 88 9.033
37 89 6.398
37 90 6.450
37 91 6.068
37 92 6.082
37 93 6.277
37 94 6.067
37 95 7.447
37 96 7.217
37 97 7.117
37 98 6.788
37 99 6.947
37 100 8.943
37 101 8.469
37 102 5.162
37 103 8.481
37 104 6.888
37 105 7.182
37 106 8.113
37 107 6.925
37 108 6.233
37 109 6.438
37 110 9.044
37 111 9.000
37 112 7.333
37 113 7.915
37 114 6.502
37 115 6.315
37 116 6.369
37 117 6.553
37 118 6.073
37 119 6.346
37 120 5.832
37 121 5.352
37 122 4.881
37 123 4.957
37 124 8.313
37 125 5.890
37 126 7.846
37 127 7.918
37 128 6.177
37 129 6.053
37 130 6.570
37 131 7.437
37 132 6.241
37 133 6.061
37 134 5.729
37 135 6.365
37 136 5.711
37 137 6.016
37 138 5.161
37 139 5.106
37 140 6.090
37 141 4.348
37 142 7.057
37 143 6.962
37 144 6.687
37 145 5.568
37 146 7.832
37 147 5.174
37 148 7.939
37 149 7.205
37 150 6.981
37 151 9.915
37 152 7.976
37 153 7.799
37 154 7.629
37 155 6.968
37 156 9.144
37 157 8.754
37 158 6.721
37 159 6.576
37 160 7.340
37 161 9.914
37 162 8.083
37 163 8.901
37 164 6.089
37 165 8.228
37 166 6.046
37 167 5.143
37 168 9.582
37 169 9.243
37 170 8.565
37 171 8.486
37 172 8.805
37 173 5.581
37 174 8.840
37 175 5.354
37 176 6.452
37 177 6.666
37 178 7.377
37 179 7.105
37 180 6.755
37 181 6.356
37 182 8.426
37 183 7.997
37 184 8.798
37 185 7.808
37 186 6.665
37 187 6.994
37 188 5.728
37 189 7.250
37 190 7.859
37 191 8.773
37 192 6.355
37 193 8.083
37 194 6.304
37 195 8.793
37 196 8.806
37 197 8.647
37 198 7.508
37 199 5.874
37 200 7.087
37 201 6.207
37 202 5.496
37 203 5.437
37 204 7.819
37 205 6.125
37 206 8.032
37 207 6.149
37 208 6.169
37 209 8.936
37 210 7.230
37 211 8.873
37 212 7.969
37 213 6.534
37 214 6.571
37 215 6.940
37 216 8.767
37 217 7.244
37 218 8.997
37 219 6.829
37 220 7.989
37 221 6.520
37 222 10.254
37 223 9.685
37 224 8.850
37 225 7.439
37 226 7.888
37 227 6.168
37 228 5.295
37 229 9.655
37 230 6.779
37 231 6.444
37 232 9.032
37 233 8.035
37 234 6.668
37 235 5.914
37 236 8.954
37 237 7.001
37 238 9.159
37 239 9.234
37 240 6.120
37 241 5.926
37 242 9.888
37 243 7.914
37 244 6.583
37 245 6.318
37 246 9.045
37 247 8.195
37 248 8.664
37 249 6.413
37 250 5.679
37 251 5.547
37 252 7.263
37 253 8.729
37 254 8.602
37 255 9.017
37 256 9.412
37 257 8.285
37 258 8.328
37 259 8.028
37 260 8.731
37 261 9.326
37 262 8.958
37 263 8.941
37 264 10.072
37 265 8.914
37 266 8.633
37 267 8.904
37 268 9.377
37 269 9.024
37 270 9.769
37 271 8.281
37 272 8.661
37 273 8.597
37 274 8.700
37 275 6.372
37 276 6.023
37 277 9.261
37 278 10.172
37 279 7.155
37 280 8.518
37 281 6.764
37 282 7.019
37 283 7.822
37 284 8.443
37 285 9.002
37 286 8.940
37 287 10.431
37 288 10.641
37 289 8.339
37 290 5.992
37 291 6.035
37 292 6.509
37 293 7.918
37 294 6.224
37 295 7.351
37 296 8.402
37 297 8.715
37 298 8.219
37 299 6.407
37 300 7.823
37 301 6.508
37 302 8.373
37 303 7.471
37 304 7.223
37 305 8.146
37 306 10.120
37 307 7.773
37 308 6.993
37 309 9.346
37 310 10.070
37 311 7.169
37 312 8.385
37 313 9.563
37 314 8.994
37 315 8.015
37 316 8.914
37 317 7.512
37 318 7.971
37 319 9.651
37 320 10.256
37 321 9.378
37 322 8.664
37 323 8.239
37 324 5.848
37 325 6.521
37 326 6.263
37 327 6.591
37 328 7.016
37 329 7.548
37 330 7.477
37 331 6.286
37 332 7.698
37 333 11.174
37 334 6.370
37 335 6.706
37 336 7.034
37 337 8.261
37 338 8.530
37 339 6.062
37 340 6.454
37 341 5.952
37 342 6.575
37 343 7.239
37 344 5.715
37 345 6.035
37 346 5.902
37 347 6.696
37 348 6.814
37 349 9.461
37 350 6.090
37 351 6.945
37 352 10.967
37 353 9.749
37 354 8.676
37 355 7.769
37 356 8.030
37 357 9.498
37 358 10.158
37 359 9.656
37 360 9.605
37 361 9.550
37 362 8.157
37 363 7.076
37 364 7.007
37 365 7.415
37 366 6.849
37 367 7.220
37 368 7.500
37 369 6.407
37 370 9.261
37 371 7.888
37 372 7.769
37 373 9.495
37 374 7.207
37 375 6.040
37 376 7.960
37 377 8.049
37 378 7.314
37 379 7.443
37 380 6.510
37 381 6.349
37 382 6.317
37 383 7.960
37 384 6.565
37 385 6.501
37 386 6.760
37 387 6.418
37 388 8.066
37 389 8.194
37 390 8.648
37 391 8.532
37 392 8.147
37 393 6.673
37 394 6.999
37 395 7.561
37 396 7.737
37 397 7.805
37 398 7.897
37 399 8.213
37 400 8.093
37 401 7.512
37 402 7.959
37 403 7.367
37 404 9.740
37 405 8.649
37 406 8.102
37 407 6.612
37 408 5.608
37 409 3.906
37 410 8.437
37 411 7.356
37 412 7.810
37 413 7.441
37 414 5.676
37 415 5.714
37 416 5.659
37 417 7.703
37 418 6.099
37 419 6.852
37 420 8.842
37 421 7.202
37 422 8.350
37 423 7.044
37 424 8.149
37 425 7.584
37 426 6.205
37 427 6.160
37 428 6.300
37 429 6.663
37 430 6.493
37 431 6.556
37 432 8.314
37 433 8.355
37 434 7.782
37 435 6.899
37 436 6.411
37 437 7.793
37 438 5.977
37 439 7.170
37 440 6.543
37 441 7.348
37 442 5.630
37 443 8.603
37 444 6.833
37 445 6.892
37 446 7.236
37 447 7.550
37 448 9.411
37 449 8.989
37 450 6.251
37 451 6.752
37 452 7.620
37 453 6.155
37 454 6.347
37 455 5.688
37 456 6.099
37 457 6.322
37 458 6.135
37 459 7.309
37 460 5.893
37 461 6.131
37 462 6.325
37 463 5.896
37 464 5.916
37 465 7.117
37 466 8.292
37 467 6.652
37 468 7.672
37 469 7.462
37 470 8.901
37 471 6.300
37 472 5.676
37 473 7.838
37 474 7.693
37 475 8.579
37 476 9.491
37 477 8.966
37 478 8.733
37 479 7.456
37 480 5.509
37 481 7.759
37 482 6.061
37 483 9.699
37 484 7.532
37 485 8.973
37 486 8.371
37 487 6.721
37 488 6.854
37 489 8.291
37 490 8.678
37 491 8.239
37 492 8.340
37 493 8.221
37 494 6.214
37 495 8.763
37 496 7.306
37 497 7.374
37 498 7.692
37 499 9.155
37 500 8.248
37 501 6.461
37 502 9.669
37 503 9.309
37 504 6.205
37 505 7.811
37 506 6.879
37 507 8.042
37 508 7.892
37 509 6.986
37 510 7.423
37 511 6.298
37 512 5.913
37 513 8.977
37 514 7.344
37 515 7.159
37 516 6.665
37 517 9.374
37 518 6.173
37 519 8.720
37 520 7.414
37 521 6.618
37 522 7.723
37 523 7.794
37 524 8.437
37 525 6.731
37 526 6.160
37 527 6.165
37 528 5.800
37 529 6.129
37 530 6.311
37 531 7.720
37 532 6.073
37 533 6.701
37 534 6.585
37 535 6.352
37 536 6.265
37 537 6.489
37 538 7.013
37 539 6.860
37 540 6.311
37 541 5.857
37 542 6.531
37 543 6.269
37 544 6.638
37 545 6.595
37 546 6.101
37 547 6.136
37 548 5.760
37 549 6.900
37 550 6.402
37 551 6.486
37 552 6.271
37 553 6.430
37 554 4.840
37 555 4.463
37 556 6.090
37 557 7.612
37 558 6.068
37 559 6.761
37 560 6.197
37 561 6.455
37 562 6.684
37 563 6.274
37 564 7.508
37 565 7.000
37 566 6.832
37 567 6.632
37 568 7.567
37 569 9.367
37 570 7.001
37 571 5.936
37 572 6.792
37 573 6.472
37 574 5.912
37 575 8.339
37 576 8.502
37 577 7.590
37 578 6.308
37 579 6.666
37 580 6.201
37 581 6.224
37 582 6.992
37 583 6.315
37 584 6.267
37 585 6.051
37 586 6.117
37 587 8.638
37 588 9.640
37 589 9.922
37 590 7.023
37 591 8.088
37 592 7.818
37 593 8.165
37 594 9.866
37 595 7.157
37 596 6.803
37 597 7.110
37 598 8.299
37 599 8.911
37 600 7.753
37 601 7.780
37 602 6.967
37 603 8.348
37 604 7.104
37 605 7.171
37 606 9.231
37 607 7.228
37 608 8.331
37 609 8.553
37 610 6.633
37 611 6.368
37 612 6.015
37 613 5.853
37 614 9.065
37 615 7.292
37 616 6.222
37 617 7.571
37 618 7.492
37 619 6.328
37 620 6.123
37 621 9.690
37 622 7.728
37 623 7.089
37 624 6.581
37 625 6.495
37 626 8.462
37 627 7.030
37 628 8.235
37 629 6.288
38 39 8.933
38 40 7.431
38 41 9.037
38 42 9.218
38 43 9.063
38 44 6.817
38 45 6.419
38 46 7.772
38 47 7.616
38 48 7.669
38 49 8.781
38 50 4.563
38 51 9.578
38 52 8.907
38 53 2.643
38 54 6.678
38 55 6.729
38 56 9.640
38 57 5.584
38 58 4.142
38 59 8.263
38 60 6.452
38 61 8.742
38 62 7.705
38 63 7.040
38 64 7.878
38 65 8.331
38 66 8.487
38 67 7.610
38 68 5.352
38 69 6.519
38 70 7.168
38 71 8.859
38 72 5.435
38 73 8.940
38 74 8.386
38 75 8.269
38 76 7.708
38 77 8.524
38 78 8.374
38 79 6.907
38 80 6.159
38 81 7.536
38 82 7.141
38 83 8.435
38 84 7.486
38 85 8.065
38 86 6.673
38 87 9.026
38 88 9.266
38 89 6.761
38 90 6.802
38 91 6.493
38 92 6.435
38 93 6.645
38 94 6.350
38 95 7.729
38 96 7.241
38 97 7.415
38 98 6.854
38 99 7.036
38 100 9.281
38 101 8.831
38 102 4.986
38 103 8.881
38 104 6.980
38 105 7.414
38 106 8.406
38 107 7.249
38 108 6.622
38 109 6.518
38 110 9.181
38 111 9.124
38 112 7.711
38 113 8.195
38 114 6.713
38 115 6.642
38 116 6.688
38 117 6.884
38 118 6.360
38 119 6.489
38 120 6.162
38 121 5.630
38 122 4.996
38 123 4.953
38 124 8.807
38 125 6.057
38 126 8.266
38 127 8.247
38 128 6.523
38 129 6.367
38 130 6.880
38 131 7.628
38 132 6.669
38 133 6.522
38 134 6.006
38 135 6.621
38 136 6.003
38 137 6.234
38 138 5.309
38 139 5.371
38 140 6.507
38 141 4.200
38 142 7.208
38 143 7.093
38 144 6.864
38 145 5.659
38 146 8.128
38 147 5.209
38 148 8.353
38 149 7.653
38 150 7.407
38 151 10.115
38 152 8.164
38 153 8.267
38 154 7.872
38 155 6.970
38 156 9.393
38 157 8.986
38 158 7.026
38 159 6.850
38 160 7.638
38 161 10.088
38 162 8.410
38 163 9.176
38 164 6.225
38 165 8.680
38 166 6.531
38 167 5.335
38 168 9.660
38 169 9.389
38 170 8.791
38 171 8.684
38 172 8.882
38 173 5.685
38 174 8.926
38 175 5.589
38 176 6.856
38 177 6.646
38 178 7.709
38 179 7.494
38 180 6.671
38 181 6.144
38 182 8.669
38 183 8.225
38 184 8.899
38 185 8.129
38 186 6.644
38 187 6.993
38 188 5.702
38 189 7.498
38 190 8.210
38 191 9.058
38 192 6.543
38 193 8.188
38 194 6.560
38 195 8.943
38 196 8.932
38 197 8.841
38 198 7.703
38 199 6.244
38 200 7.196
38 201 6.592
38 202 5.813
38 203 5.677
38 204 8.023
38 205 6.452
38 206 8.293
38 207 6.595
38 208 6.524
38 209 9.151
38 210 7.498
38 211 9.067
38 212 8.148
38 213 6.830
38 214 6.828
38 215 7.166
38 216 9.028
38 217 7.365
38 218 9.195
38 219 7.075
38 220 8.153
38 221 6.796
38 222 10.300
38 223 9.752
38 224 9.123
38 225 7.406
38 226 7.856
38 227 6.599
38 228 5.522
38 229 9.553
38 230 6.878
38 231 6.394
38 232 9.200
38 233 8.180
38 234 6.883
38 235 6.038
38 236 8.969
38 237 7.282
38 238 9.349
38 239 9.475
38 240 6.087
38 241 5.923
38 242 9.933
38 243 7.967
38 244 6.787
38 245 6.798
38 246 9.238
38 247 8.300
38 248 8.769
38 249 6.766
38 250 5.821
38 251 5.716
38 252 7.306
38 253 8.957
38 254 8.769
38 255 9.211
38 256 9.569
38 257 8.570
38 258 8.491
38 259 8.178
38 260 8.946
38 261 9.430
38 262 9.022
38 263 9.076
38 264 10.300
38 265 9.100
38 266 8.589
38 267 9.031
38 268 9.587
38 269 9.212
38 270 9.998
38 271 8.424
38 272 8.907
38 273 8.705
38 274 8.835
38 275 6.553
38 276 6.057
38 277 9.438
38 278 10.256
38 279 7.358
38 280 8.614
38 281 6.896
38 282 7.220
38 283 8.127
38 284 8.568
38 285 9.134
38 286 9.244
38 287 10.753
38 288 10.754
38 289 8.260
38 290 6.334
38 291 6.359
38 292 6.734
38 293 8.102
38 294 6.475
38 295 7.700
38 296 8.503
38 297 8.764
38 298 8.249
38 299 6.536
38 300 7.911
38 301 6.704
38 302 8.346
38 303 7.679
38 304 7.374
38 305 8.172
38 306 10.370
38 307 7.752
38 308 7.077
38 309 9.608
38 310 10.097
38 311 7.437
38 312 8.466
38 313 9.672
38 314 9.171
38 315 8.211
38 316 9.086
38 317 7.745
38 318 8.235
38 319 9.796
38 320 10.442
38 321 9.530
38 322 8.796
38 323 8.514
38 324 6.265
38 325 6.834
38 326 6.576
38 327 6.872
38 328 7.345
38 329 7.762
38 330 7.653
38 331 6.653
38 332 7.820
38 333 11.352
38 334 6.684
38 335 7.006
38 336 7.253
38 337 8.430
38 338 8.806
38 339 6.454
38 340 6.799
38 341 6.193
38 342 6.890
38 343 7.497
38 344 5.973
38 345 6.358
38 346 6.145
38 347 6.975
38 348 7.104
38 349 9.806
38 350 6.341
38 351 7.093
38 352 11.182
38 353 9.855
38 354 8.854
38 355 8.118
38 356 8.192
38 357 9.704
38 358 10.305
38 359 9.918
38 360 9.788
38 361 9.824
38 362 8.453
38 363 7.313
38 364 7.245
38 365 7.394
38 366 7.105
38 367 7.247
38 368 7.599
38 369 6.649
38 370 9.417
38 371 8.063
38 372 7.950
38 373 9.563
38 374 7.494
38 375 6.136
38 376 7.954
38 377 7.963
38 378 7.430
38 379 7.472
38 380 6.733
38 381 6.587
38 382 6.424
38 383 8.023
38 384 6.784
38 385 6.798
38 386 7.067
38 387 6.775
38 388 8.263
38 389 8.300
38 390 8.761
38 391 8.771
38 392 8.359
38 393 6.660
38 394 7.014
38 395 7.495
38 396 7.879
38 397 7.940
38 398 8.038
38 399 8.293
38 400 8.426
38 401 7.593
38 402 8.095
38 403 7.393
38 404 9.926
38 405 8.678
38 406 8.033
38 407 6.942
38 408 5.374
38 409 3.813
38 410 8.544
38 411 7.437
38 412 8.048
38 413 7.584
38 414 6.083
38 415 6.083
38 416 6.066
38 417 7.880
38 418 6.429
38 419 7.008
38 420 8.874
38 421 7.487
38 422 8.706
38 423 7.163
38 424 8.323
38 425 7.715
38 426 6.585
38 427 6.498
38 428 6.689
38 429 6.915
38 430 6.846
38 431 6.919
38 432 8.493
38 433 8.657
38 434 8.128
38 435 6.969
38 436 6.552
38 437 7.961
38 438 6.265
38 439 7.356
38 440 6.668
38 441 7.322
38 442 5.948
38 443 8.675
38 444 6.911
38 445 7.112
38 446 7.392
38 447 7.844
38 448 9.597
38 449 9.000
38 450 6.283
38 451 6.848
38 452 7.602
38 453 6.347
38 454 6.741
38 455 6.045
38 456 6.433
38 457 6.716
38 458 6.570
38 459 7.629
38 460 6.250
38 461 6.513
38 462 6.776
38 463 6.341
38 464 6.400
38 465 7.366
38 466 8.610
38 467 6.773
38 468 7.770
38 469 7.666
38 470 9.221
38 471 6.484
38 472 6.174
38 473 7.927
38 474 8.073
38 475 8.804
38 476 9.658
38 477 9.246
38 478 8.910
38 479 7.530
38 480 5.964
38 481 7.966
38 482 6.142
38 483 9.989
38 484 7.728
38 485 9.243
38 486 8.508
38 487 6.823
38 488 6.943
38 489 8.536
38 490 8.888
38 491 8.476
38 492 8.204
38 493 8.471
38 494 6.303
38 495 8.841
38 496 7.452
38 497 7.513
38 498 7.755
38 499 9.342
38 500 8.372
38 501 6.552
38 502 9.721
38 503 9.409
38 504 6.349
38 505 8.069
38 506 7.158
38 507 8.419
38 508 8.183
38 509 7.165
38 510 7.652
38 511 6.702
38 512 6.348
38 513 9.253
38 514 7.637
38 515 7.251
38 516 6.878
38 517 9.515
38 518 6.447
38 519 8.727
38 520 7.621
38 521 6.855
38 522 8.032
38 523 8.104
38 524 8.547
38 525 7.097
38 526 6.480
38 527 6.507
38 528 6.081
38 529 6.205
38 530 6.586
38 531 8.010
38 532 6.438
38 533 7.032
38 534 6.907
38 535 6.707
38 536 6.564
38 537 6.720
38 538 7.297
38 539 7.146
38 540 6.665
38 541 6.168
38 542 6.862
38 543 6.610
38 544 7.013
38 545 6.754
38 546 6.455
38 547 6.508
38 548 6.079
38 549 7.048
38 550 6.856
38 551 6.851
38 552 6.669
38 553 6.804
38 554 5.118
38 555 4.840
38 556 6.471
38 557 7.901
38 558 6.260
38 559 6.811
38 560 6.406
38 561 6.546
38 562 7.013
38 563 6.574
38 564 7.818
38 565 7.263
38 566 7.018
38 567 6.897
38 568 7.857
38 569 9.540
38 570 7.264
38 571 6.163
38 572 7.118
38 573 6.832
38 574 6.401
38 575 8.535
38 576 8.636
38 577 7.896
38 578 6.513
38 579 6.811
38 580 6.526
38 581 6.599
38 582 7.139
38 583 6.620
38 584 6.586
38 585 6.236
38 586 6.432
38 587 8.893
38 588 9.914
38 589 10.019
38 590 7.212
38 591 8.147
38 592 8.038
38 593 8.527
38 594 10.107
38 595 7.393
38 596 6.893
38 597 7.301
38 598 8.539
38 599 9.258
38 600 7.901
38 601 7.976
38 602 6.635
38 603 8.013
38 604 7.243
38 605 7.436
38 606 9.421
38 607 7.426
38 608 8.507
38 609 8.770
38 610 6.806
38 611 6.588
38 612 6.284
38 613 6.019
38 614 9.285
38 615 7.675
38 616 6.584
38 617 7.751
38 618 7.842
38 619 6.658
38 620 6.370
38 621 9.959
38 622 7.782
38 623 7.369
38 624 6.837
38 625 6.681
38 626 8.591
38 627 7.275
38 628 8.391
38 629 6.664
39 40 8.660
39 41 5.656
39 42 6.882
39 43 7.087
39 44 8.611
39 45 7.274
39 46 8.182
39 47 8.086
39 48 8.493
39 49 7.115
39 50 8.259
39 51 9.084
39 52 9.257
39 53 8.971
39 54 9.527
39 55 9.432
39 56 9.353
39 57 9.687
39 58 8.143
39 59 8.429
39 60 8.141
39 61 7.748
39 62 8.687
39 63 9.348
39 64 7.026
39 65 9.781
39 66 9.022
39 67 6.920
39 68 9.104
39 69 7.905
39 70 7.523
39 71 3.793
39 72 8.160
39 73 5.804
39 74 8.334
39 75 6.930
39 76 10.024
39 77 7.603
39 78 7.906
39 79 9.075
39 80 8.801
39 81 9.615
39 82 9.065
39 83 6.478
39 84 7.051
39 85 10.368
39 86 9.393
39 87 7.446
39 88 7.636
39 89 7.552
39 90 7.562
39 91 7.344
39 92 7.732
39 93 7.587
39 94 8.390
39 95 8.908
39 96 9.603
39 97 8.752
39 98 8.904
39 99 8.671
39 100 6.138
39 101 4.428
39 102 9.092
39 103 6.056
39 104 8.430
39 105 9.829
39 106 7.142
39 107 8.328
39 108 7.623
39 109 9.541
39 110 7.851
39 111 7.992
39 112 7.714
39 113 7.943
39 114 8.151
39 115 7.540
39 116 7.485
39 117 7.631
39 118 8.491
39 119 8.696
39 120 8.245
39 121 7.521
39 122 8.903
39 123 9.035
39 124 4.058
39 125 8.053
39 126 6.814
39 127 8.221
39 128 8.691
39 129 8.719
39 130 8.384
39 131 9.182
39 132 7.220
39 133 7.300
39 134 8.384
39 135 8.239
39 136 8.685
39 137 8.393
39 138 8.618
39 139 8.381
39 140 7.607
39 141 9.278
39 142 8.926
39 143 8.856
39 144 8.706
39 145 8.822
39 146 8.650
39 147 9.311
39 148 7.557
39 149 7.471
39 150 7.433
39 151 9.649
39 152 8.683
39 153 6.828
39 154 8.227
39 155 9.851
39 156 7.677
39 157 7.696
39 158 8.093
39 159 8.081
39 160 8.869
39 161 9.249
39 162 8.777
39 163 9.449
39 164 9.007
39 165 6.427
39 166 7.219
39 167 8.340
39 168 9.397
39 169 7.528
39 170 7.443
39 171 7.792
39 172 10.665
39 173 9.630
39 174 8.149
39 175 8.180
39 176 7.766
39 177 9.678
39 178 7.166
39 179 8.228
39 180 10.256
39 181 10.462
39 182 9.463
39 183 8.397
39 184 9.494
39 185 7.859
39 186 10.423
39 187 10.397
39 188 9.589
39 189 8.329
39 190 6.854
39 191 7.105
39 192 8.544
39 193 8.017
39 194 9.528
39 195 7.874
39 196 8.165
39 197 7.879
39 198 9.530
39 199 8.387
39 200 9.698
39 201 7.564
39 202 8.273
39 203 8.151
39 204 7.902
39 205 7.625
39 206 7.667
39 207 7.567
39 208 7.632
39 209 6.941
39 210 8.387
39 211 7.731
39 212 8.177
39 213 8.094
39 214 7.695
39 215 8.839
39 216 8.922
39 217 9.960
39 218 9.017
39 219 7.675
39 220 9.551
39 221 8.584
39 222 7.770
39 223 10.387
39 224 6.826
39 225 9.477
39 226 10.939
39 227 7.211
39 228 8.807
39 229 11.920
39 230 9.886
39 231 10.402
39 232 7.788
39 233 8.255
39 234 7.839
39 235 9.101
39 236 10.690
39 237 9.252
39 238 8.955
39 239 8.170
39 240 10.392
39 241 10.098
39 242 9.770
39 243 10.035
39 244 8.644
39 245 6.917
39 246 9.797
39 247 8.717
39 248 9.923
39 249 7.517
39 250 8.888
39 251 8.669
39 252 9.055
39 253 9.229
39 254 8.845
39 255 9.667
39 256 8.236
39 257 8.715
39 258 8.617
39 259 8.619
39 260 9.441
39 261 9.523
39 262 9.400
39 263 9.716
39 264 9.444
39 265 8.405
39 266 11.410
39 267 9.294
39 268 9.144
39 269 9.266
39 270 9.645
39 271 9.304
39 272 9.302
39 273 9.707
39 274 9.629
39 275 8.386
39 276 9.294
39 277 9.573
39 278 10.865
39 279 8.191
39 280 7.614
39 281 8.654
39 282 8.369
39 283 6.773
39 284 9.067
39 285 8.445
39 286 6.965
39 287 8.426
39 288 9.823
39 289 8.837
39 290 7.529
39 291 7.630
39 292 7.933
39 293 9.057
39 294 8.093
39 295 7.107
39 296 10.265
39 297 10.892
39 298 9.970
39 299 9.003
39 300 10.663
39 301 9.374
39 302 9.963
39 303 8.965
39 304 10.137
39 305 10.154
39 306 9.257
39 307 9.103
39 308 8.646
39 309 7.037
39 310 10.406
39 311 7.822
39 312 7.751
39 313 10.309
39 314 9.206
39 315 8.942
39 316 7.064
39 317 9.461
39 318 8.684
39 319 9.940
39 320 9.825
39 321 9.817
39 322 9.178
39 323 7.712
39 324 7.082
39 325 7.626
39 326 7.807
39 327 7.705
39 328 7.757
39 329 8.770
39 330 8.356
39 331 7.385
39 332 9.767
39 333 10.513
39 334 8.004
39 335 7.845
39 336 8.849
39 337 7.463
39 338 8.674
39 339 7.081
39 340 7.214
39 341 7.601
39 342 7.923
39 343 8.326
39 344 8.234
39 345 7.726
39 346 8.143
39 347 7.898
39 348 7.423
39 349 8.207
39 350 8.126
39 351 8.297
39 352 10.640
39 353 9.683
39 354 8.104
39 355 9.322
39 356 9.078
39 357 9.116
39 358 9.979
39 359 8.717
39 360 9.319
39 361 9.189
39 362 8.602
39 363 8.253
39 364 7.880
39 365 9.907
39 366 7.478
39 367 9.902
39 368 9.573
39 369 7.611
39 370 8.955
39 371 9.218
39 372 9.800
39 373 10.822
39 374 7.696
39 375 9.172
39 376 8.880
39 377 9.083
39 378 8.706
39 379 9.647
39 380 7.863
39 381 7.795
39 382 8.537
39 383 9.063
39 384 8.037
39 385 7.710
39 386 7.614
39 387 7.416
39 388 8.473
39 389 9.187
39 390 8.633
39 391 7.546
39 392 6.868
39 393 9.248
39 394 9.012
39 395 9.646
39 396 8.625
39 397 8.546
39 398 8.829
39 399 9.490
39 400 8.097
39 401 8.636
39 402 8.344
39 403 9.143
39 404 9.951
39 405 9.778
39 406 10.010
39 407 7.418
39 408 9.630
39 409 9.220
39 410 8.672
39 411 9.571
39 412 7.957
39 413 9.266
39 414 7.365
39 415 7.405
39 416 7.080
39 417 8.349
39 418 7.441
39 419 8.105
39 420 9.960
39 421 7.998
39 422 7.666
39 423 8.299
39 424 8.601
39 425 8.601
39 426 7.259
39 427 7.593
39 428 7.322
39 429 7.309
39 430 7.306
39 431 7.064
39 432 8.337
39 433 7.464
39 434 7.633
39 435 8.582
39 436 9.118
39 437 8.186
39 438 8.348
39 439 7.685
39 440 9.005
39 441 9.520
39 442 8.246
39 443 8.391
39 444 9.339
39 445 8.262
39 446 9.193
39 447 7.515
39 448 8.171
39 449 9.064
39 450 10.045
39 451 8.357
39 452 8.729
39 453 8.761
39 454 7.443
39 455 7.711
39 456 7.317
39 457 7.427
39 458 7.261
39 459 7.433
39 460 7.827
39 461 7.446
39 462 7.310
39 463 7.196
39 464 6.849
39 465 8.024
39 466 7.296
39 467 8.762
39 468 8.632
39 469 8.789
39 470 7.231
39 471 8.491
39 472 7.231
39 473 8.768
39 474 7.474
39 475 8.839
39 476 9.775
39 477 8.749
39 478 9.141
39 479 8.654
39 480 7.615
39 481 8.087
39 482 8.750
39 483 8.883
39 484 9.023
39 485 8.830
39 486 9.359
39 487 7.810
39 488 8.683
39 489 7.891
39 490 7.133
39 491 7.640
39 492 9.697
39 493 7.563
39 494 8.890
39 495 9.196
39 496 7.813
39 497 7.282
39 498 8.746
39 499 9.206
39 500 9.306
39 501 8.997
39 502 9.686
39 503 9.908
39 504 8.675
39 505 6.396
39 506 7.364
39 507 5.886
39 508 7.073
39 509 7.247
39 510 6.925
39 511 7.305
39 512 7.304
39 513 8.344
39 514 7.474
39 515 7.774
39 516 8.281
39 517 7.372
39 518 7.790
39 519 9.151
39 520 8.109
39 521 8.565
39 522 7.644
39 523 7.688
39 524 9.344
39 525 7.426
39 526 7.544
39 527 7.351
39 528 7.651
39 529 9.587
39 530 8.872
39 531 9.199
39 532 7.570
39 533 7.391
39 534 7.395
39 535 7.370
39 536 7.899
39 537 9.078
39 538 7.427
39 539 7.676
39 540 7.444
39 541 7.726
39 542 7.902
39 543 7.919
39 544 7.525
39 545 8.210
39 546 7.649
39 547 7.513
39 548 7.904
39 549 8.941
39 550 7.146
39 551 7.608
39 552 7.684
39 553 7.505
39 554 8.435
39 555 7.976
39 556 7.669
39 557 7.509
39 558 8.523
39 559 9.081
39 560 8.014
39 561 9.319
39 562 8.488
39 563 8.257
39 564 7.752
39 565 7.646
39 566 8.446
39 567 7.909
39 568 8.124
39 569 8.954
39 570 7.959
39 571 8.083
39 572 7.800
39 573 7.429
39 574 7.123
39 575 8.556
39 576 8.814
39 577 7.762
39 578 8.387
39 579 8.796
39 580 8.084
39 581 7.858
39 582 8.142
39 583 7.889
39 584 7.727
39 585 8.238
39 586 7.637
39 587 8.605
39 588 8.815
39 589 8.827
39 590 8.277
39 591 8.434
39 592 8.177
39 593 7.484
39 594 8.311
39 595 7.767
39 596 9.638
39 597 8.576
39 598 8.433
39 599 7.035
39 600 8.130
39 601 7.727
39 602 10.797
39 603 11.024
39 604 8.172
39 605 7.072
39 606 8.546
39 607 9.327
39 608 9.220
39 609 8.020
39 610 8.466
39 611 8.524
39 612 8.421
39 613 8.650
39 614 7.859
39 615 8.350
39 616 7.602
39 617 8.933
39 618 8.640
39 619 7.605
39 620 8.095
39 621 8.620
39 622 9.291
39 623 8.667
39 624 7.892
39 625 9.401
39 626 9.707
39 627 8.998
39 628 8.592
39 629 7.442
40 41 9.112
40 42 8.768
40 43 8.766
40 44 6.821
40 45 7.620
40 46 9.492
40 47 6.583
40 48 6.078
40 49 9.542
40 50 6.871
40 51 10.032
40 52 7.304
40 53 7.017
40 54 8.948
40 55 8.875
40 56 8.631
40 57 8.438
40 58 7.296
40 59 8.836
40 60 6.384
40 61 9.252
40 62 9.272
40 63 9.884
40 64 9.312
40 65 9.543
40 66 10.865
40 67 9.325
40 68 6.805
40 69 6.018
40 70 5.332
40 71 9.281
40 72 4.643
40 73 9.358
40 74 10.662
40 75 8.923
40 76 6.498
40 77 8.610
40 78 9.054
40 79 8.184
40 80 7.077
40 81 7.971
40 82 7.634
40 83 9.710
40 84 9.021
40 85 7.634
40 86 6.180
40 87 8.610
40 88 8.917
40 89 7.134
40 90 6.970
40 91 7.514
40 92 7.205
40 93 8.112
40 94 7.959
40 95 9.575
40 96 9.947
40 97 9.974
40 98 4.714
40 99 4.483
40 100 9.585
40 101 9.754
40 102 5.998
40 103 9.610
40 104 8.055
40 105 9.733
40 106 9.073
40 107 7.684
40 108 6.976
40 109 6.172
40 110 9.104
40 111 9.084
40 112 9.180
40 113 9.320
40 114 7.190
40 115 7.090
40 116 6.913
40 117 8.061
40 118 7.650
40 119 6.645
40 120 8.541
40 121 7.232
40 122 6.541
40 123 6.547
40 124 8.240
40 125 4.119
40 126 8.685
40 127 8.627
40 128 7.698
40 129 7.234
40 130 7.636
40 131 5.742
40 132 6.869
40 133 7.591
40 134 8.235
40 135 8.156
40 136 7.601
40 137 8.448
40 138 7.813
40 139 7.446
40 140 7.261
40 141 6.328
40 142 6.907
40 143 6.503
40 144 8.093
40 145 6.462
40 146 8.977
40 147 7.302
40 148 9.479
40 149 9.091
40 150 9.221
40 151 8.375
40 152 6.603
40 153 9.987
40 154 9.691
40 155 8.143
40 156 9.181
40 157 9.074
40 158 7.892
40 159 8.334
40 160 7.415
40 161 9.867
40 162 9.248
40 163 8.692
40 164 9.135
40 165 8.726
40 166 7.706
40 167 8.004
40 168 9.164
40 169 9.668
40 170 9.484
40 171 9.569
40 172 9.770
40 173 7.870
40 174 9.882
40 175 8.343
40 176 7.398
40 177 6.719
40 178 8.022
40 179 8.695
40 180 7.370
40 181 7.645
40 182 8.256
40 183 10.192
40 184 9.134
40 185 8.686
40 186 8.351
40 187 8.859
40 188 7.478
40 189 8.216
40 190 8.644
40 191 9.627
40 192 8.130
40 193 9.180
40 194 7.321
40 195 9.458
40 196 9.489
40 197 9.274
40 198 8.986
40 199 7.620
40 200 8.416
40 201 7.178
40 202 7.997
40 203 7.820
40 204 7.581
40 205 6.738
40 206 7.749
40 207 6.937
40 208 6.787
40 209 7.828
40 210 6.955
40 211 8.981
40 212 7.953
40 213 6.971
40 214 7.027
40 215 6.747
40 216 9.552
40 217 9.260
40 218 10.484
40 219 8.478
40 220 9.373
40 221 7.939
40 222 10.370
40 223 8.419
40 224 9.326
40 225 6.212
40 226 6.614
40 227 6.953
40 228 7.312
40 229 8.969
40 230 7.311
40 231 6.895
40 232 9.489
40 233 8.324
40 234 7.142
40 235 7.163
40 236 7.629
40 237 7.609
40 238 9.629
40 239 9.578
40 240 8.253
40 241 7.870
40 242 9.819
40 243 8.253
40 244 7.382
40 245 6.232
40 246 10.526
40 247 9.610
40 248 9.562
40 249 6.750
40 250 6.657
40 251 6.404
40 252 7.357
40 253 9.742
40 254 9.905
40 255 10.145
40 256 10.001
40 257 9.584
40 258 9.380
40 259 9.692
40 260 9.729
40 261 8.827
40 262 8.544
40 263 9.043
40 264 10.355
40 265 10.019
40 266 9.412
40 267 8.763
40 268 9.006
40 269 8.375
40 270 10.045
40 271 9.494
40 272 9.953
40 273 9.575
40 274 9.364
40 275 7.702
40 276 7.045
40 277 9.255
40 278 9.932
40 279 8.239
40 280 9.320
40 281 7.457
40 282 8.003
40 283 8.966
40 284 10.305
40 285 7.830
40 286 8.016
40 287 9.402
40 288 8.142
40 289 8.242
40 290 6.382
40 291 6.745
40 292 6.492
40 293 9.510
40 294 5.247
40 295 7.676
40 296 8.111
40 297 8.646
40 298 9.396
40 299 5.559
40 300 7.723
40 301 7.771
40 302 9.830
40 303 8.921
40 304 8.344
40 305 9.720
40 306 7.832
40 307 6.717
40 308 6.175
40 309 8.495
40 310 8.167
40 311 6.729
40 312 6.690
40 313 8.361
40 314 9.910
40 315 9.468
40 316 10.073
40 317 7.776
40 318 9.329
40 319 8.535
40 320 9.611
40 321 7.918
40 322 9.656
40 323 9.440
40 324 6.346
40 325 6.666
40 326 6.376
40 327 6.684
40 328 7.407
40 329 9.588
40 330 5.455
40 331 6.390
40 332 7.220
40 333 8.976
40 334 7.450
40 335 7.438
40 336 8.157
40 337 9.623
40 338 9.255
40 339 6.986
40 340 6.856
40 341 6.284
40 342 7.355
40 343 6.898
40 344 6.417
40 345 6.539
40 346 6.244
40 347 7.008
40 348 6.830
40 349 10.457
40 350 5.358
40 351 5.005
40 352 8.645
40 353 9.987
40 354 10.168
40 355 7.383
40 356 9.897
40 357 8.130
40 358 8.538
40 359 8.790
40 360 8.081
40 361 9.896
40 362 9.920
40 363 6.282
40 364 7.918
40 365 6.422
40 366 7.695
40 367 8.457
40 368 7.058
40 369 6.619
40 370 9.105
40 371 8.009
40 372 8.742
40 373 11.262
40 374 7.162
40 375 6.492
40 376 6.717
40 377 7.833
40 378 7.220
40 379 7.958
40 380 6.771
40 381 7.078
40 382 6.786
40 383 8.753
40 384 6.707
40 385 6.453
40 386 7.353
40 387 7.387
40 388 9.040
40 389 9.483
40 390 7.786
40 391 7.902
40 392 8.939
40 393 8.537
40 394 5.185
40 395 8.996
40 396 8.731
40 397 8.614
40 398 8.430
40 399 9.222
40 400 8.621
40 401 8.067
40 402 8.640
40 403 9.794
40 404 9.040
40 405 8.027
40 406 7.193
40 407 6.817
40 408 7.997
40 409 7.122
40 410 7.525
40 411 9.558
40 412 7.587
40 413 9.263
40 414 6.846
40 415 7.178
40 416 7.485
40 417 8.218
40 418 7.756
40 419 7.520
40 420 10.477
40 421 6.742
40 422 8.763
40 423 7.188
40 424 8.632
40 425 8.678
40 426 6.132
40 427 6.943
40 428 7.289
40 429 6.811
40 430 7.080
40 431 7.444
40 432 7.310
40 433 7.915
40 434 8.381
40 435 7.172
40 436 7.489
40 437 8.738
40 438 7.603
40 439 7.901
40 440 6.698
40 441 7.432
40 442 6.334
40 443 7.368
40 444 7.090
40 445 6.885
40 446 8.996
40 447 9.482
40 448 9.720
40 449 8.375
40 450 8.208
40 451 8.339
40 452 8.935
40 453 7.850
40 454 6.118
40 455 7.012
40 456 6.767
40 457 7.587
40 458 7.523
40 459 8.245
40 460 6.747
40 461 6.762
40 462 6.719
40 463 6.839
40 464 6.633
40 465 9.594
40 466 7.621
40 467 8.266
40 468 10.637
40 469 8.105
40 470 8.128
40 471 7.496
40 472 7.082
40 473 10.738
40 474 8.051
40 475 7.738
40 476 8.069
40 477 8.734
40 478 7.254
40 479 6.751
40 480 7.610
40 481 8.675
40 482 8.272
40 483 8.496
40 484 7.776
40 485 8.802
40 486 8.374
40 487 8.967
40 488 9.011
40 489 9.873
40 490 10.646
40 491 9.845
40 492 9.136
40 493 8.577
40 494 8.265
40 495 9.255
40 496 9.529
40 497 8.855
40 498 9.874
40 499 8.839
40 500 8.460
40 501 8.734
40 502 8.359
40 503 8.020
40 504 8.670
40 505 9.536
40 506 8.218
40 507 8.785
40 508 8.983
40 509 8.226
40 510 8.642
40 511 6.518
40 512 6.926
40 513 8.823
40 514 8.591
40 515 8.218
40 516 7.503
40 517 9.337
40 518 7.379
40 519 9.159
40 520 9.159
40 521 7.144
40 522 9.062
40 523 7.978
40 524 7.321
40 525 7.805
40 526 7.443
40 527 6.937
40 528 7.042
40 529 9.346
40 530 7.639
40 531 8.608
40 532 7.336
40 533 7.495
40 534 7.383
40 535 6.615
40 536 6.817
40 537 8.777
40 538 7.637
40 539 7.268
40 540 6.961
40 541 6.733
40 542 7.259
40 543 7.491
40 544 7.446
40 545 6.648
40 546 7.103
40 547 7.114
40 548 6.688
40 549 7.112
40 550 8.158
40 551 7.092
40 552 7.010
40 553 7.487
40 554 6.896
40 555 7.422
40 556 6.674
40 557 7.854
40 558 8.081
40 559 8.838
40 560 8.169
40 561 7.018
40 562 7.564
40 563 7.600
40 564 7.800
40 565 8.219
40 566 7.618
40 567 7.140
40 568 7.782
40 569 9.753
40 570 7.928
40 571 7.868
40 572 6.914
40 573 6.978
40 574 7.084
40 575 9.473
40 576 9.420
40 577 7.884
40 578 8.335
40 579 7.731
40 580 6.997
40 581 7.442
40 582 7.432
40 583 7.801
40 584 7.150
40 585 7.296
40 586 6.894
40 587 10.257
40 588 8.369
40 589 11.618
40 590 8.500
40 591 8.453
40 592 8.149
40 593 10.033
40 594 8.246
40 595 7.835
40 596 8.374
40 597 8.283
40 598 9.828
40 599 8.683
40 600 8.214
40 601 7.989
40 602 7.649
40 603 8.717
40 604 9.427
40 605 8.692
40 606 11.179
40 607 7.828
40 608 9.150
40 609 8.070
40 610 7.246
40 611 7.879
40 612 7.591
40 613 7.695
40 614 9.596
40 615 7.037
40 616 6.673
40 617 8.770
40 618 7.527
40 619 6.838
40 620 6.812
40 621 8.800
40 622 8.953
40 623 7.252
40 624 6.961
40 625 6.992
40 626 8.324
40 627 7.840
40 628 8.748
40 629 6.700
41 42 5.396
41 43 5.289
41 44 6.925
41 45 5.410
41 46 6.056
41 47 7.839
41 48 8.032
41 49 4.975
41 50 7.714
41 51 6.982
41 52 9.220
41 53 8.763
41 54 8.080
41 55 8.286
41 56 7.793
41 57 8.462
41 58 7.526
41 59 7.146
41 60 6.463
41 61 5.202
41 62 7.536
41 63 8.885
41 64 5.735
41 65 8.224
41 66 6.976
41 67 6.086
41 68 9.225
41 69 6.914
41 70 6.395
41 71 5.955
41 72 8.931
41 73 4.214
41 74 8.401
41 75 5.590
41 76 9.174
41 77 6.441
41 78 8.419
41 79 8.314
41 80 7.873
41 81 9.841
41 82 7.284
41 83 6.309
41 84 6.251
41 85 8.778
41 86 8.208
41 87 6.838
41 88 6.650
41 89 5.783
41 90 6.002
41 91 6.064
41 92 5.978
41 93 6.099
41 94 7.168
41 95 7.438
41 96 8.956
41 97 7.538
41 98 8.559
41 99 8.049
41 100 6.208
41 101 6.345
41 102 9.926
41 103 4.752
41 104 7.182
41 105 8.863
41 106 5.714
41 107 7.177
41 108 5.644
41 109 8.461
41 110 7.522
41 111 7.233
41 112 6.108
41 113 6.462
41 114 6.816
41 115 5.927
41 116 6.035
41 117 6.195
41 118 7.246
41 119 7.116
41 120 6.397
41 121 7.605
41 122 8.963
41 123 9.360
41 124 4.778
41 125 8.258
41 126 4.986
41 127 6.171
41 128 6.982
41 129 7.023
41 130 6.238
41 131 7.885
41 132 5.641
41 133 5.763
41 134 6.993
41 135 6.505
41 136 7.438
41 137 7.159
41 138 7.415
41 139 7.058
41 140 6.124
41 141 9.313
41 142 8.621
41 143 8.288
41 144 7.467
41 145 8.270
41 146 7.393
41 147 8.548
41 148 5.797
41 149 5.934
41 150 5.778
41 151 9.316
41 152 7.227
41 153 6.108
41 154 7.039
41 155 8.468
41 156 6.407
41 157 6.114
41 158 6.319
41 159 6.276
41 160 8.373
41 161 7.853
41 162 7.425
41 163 8.780
41 164 7.441
41 165 4.517
41 166 5.313
41 167 7.365
41 168 9.304
41 169 7.395
41 170 6.919
41 171 6.821
41 172 9.675
41 173 8.412
41 174 8.101
41 175 6.746
41 176 5.739
41 177 8.569
41 178 6.302
41 179 6.292
41 180 9.104
41 181 9.573
41 182 9.023
41 183 6.509
41 184 8.398
41 185 5.428
41 186 9.133
41 187 8.834
41 188 8.436
41 189 7.141
41 190 6.074
41 191 6.374
41 192 6.727
41 193 7.222
41 194 8.138
41 195 7.617
41 196 7.767
41 197 7.199
41 198 8.688
41 199 6.555
41 200 8.739
41 201 5.731
41 202 6.873
41 203 7.060
41 204 7.046
41 205 6.194
41 206 6.735
41 207 6.464
41 208 6.596
41 209 5.894
41 210 6.795
41 211 6.523
41 212 7.135
41 213 6.815
41 214 6.319
41 215 7.115
41 216 6.681
41 217 8.614
41 218 7.058
41 219 6.794
41 220 7.554
41 221 7.133
41 222 8.568
41 223 9.031
41 224 6.544
41 225 9.242
41 226 10.221
41 227 5.859
41 228 8.425
41 229 11.551
41 230 9.208
41 231 10.093
41 232 6.630
41 233 7.194
41 234 6.618
41 235 8.320
41 236 9.336
41 237 7.814
41 238 7.468
41 239 6.831
41 240 9.792
41 241 9.534
41 242 10.038
41 243 9.005
41 244 7.407
41 245 5.413
41 246 8.303
41 247 7.949
41 248 8.284
41 249 7.061
41 250 8.034
41 251 7.889
41 252 8.097
41 253 8.168
41 254 7.354
41 255 9.050
41 256 8.356
41 257 7.168
41 258 8.503
41 259 7.281
41 260 8.526
41 261 8.494
41 262 7.925
41 263 8.967
41 264 8.265
41 265 8.564
41 266 11.158
41 267 7.477
41 268 8.613
41 269 7.936
41 270 7.765
41 271 7.851
41 272 7.944
41 273 7.813
41 274 8.436
41 275 7.631
41 276 8.511
41 277 8.490
41 278 8.442
41 279 6.867
41 280 7.863
41 281 7.574
41 282 7.791
41 283 7.057
41 284 8.289
41 285 7.615
41 286 6.214
41 287 7.544
41 288 8.507
41 289 9.569
41 290 6.392
41 291 6.387
41 292 7.088
41 293 7.190
41 294 7.500
41 295 6.916
41 296 9.728
41 297 9.942
41 298 8.478
41 299 8.407
41 300 10.251
41 301 9.119
41 302 8.929
41 303 8.836
41 304 9.312
41 305 8.474
41 306 8.881
41 307 7.978
41 308 7.871
41 309 6.290
41 310 9.100
41 311 6.696
41 312 7.762
41 313 8.141
41 314 8.127
41 315 7.315
41 316 7.188
41 317 8.811
41 318 6.988
41 319 8.241
41 320 7.661
41 321 8.631
41 322 7.792
41 323 6.836
41 324 5.837
41 325 6.192
41 326 6.614
41 327 6.688
41 328 7.347
41 329 7.273
41 330 7.726
41 331 6.114
41 332 9.249
41 333 9.391
41 334 7.061
41 335 6.581
41 336 7.513
41 337 7.900
41 338 7.091
41 339 6.228
41 340 5.867
41 341 6.810
41 342 6.615
41 343 7.359
41 344 7.411
41 345 6.564
41 346 7.022
41 347 7.095
41 348 6.893
41 349 6.823
41 350 7.453
41 351 7.572
41 352 8.598
41 353 8.653
41 354 7.683
41 355 8.421
41 356 7.388
41 357 7.914
41 358 8.315
41 359 8.654
41 360 8.460
41 361 7.623
41 362 7.627
41 363 8.620
41 364 7.343
41 365 10.165
41 366 7.335
41 367 9.597
41 368 9.187
41 369 6.654
41 370 8.789
41 371 8.194
41 372 8.673
41 373 8.675
41 374 6.986
41 375 7.937
41 376 7.810
41 377 9.520
41 378 7.661
41 379 9.193
41 380 6.834
41 381 6.471
41 382 7.287
41 383 8.123
41 384 6.997
41 385 6.518
41 386 6.419
41 387 6.482
41 388 6.367
41 389 7.587
41 390 7.213
41 391 6.281
41 392 7.232
41 393 8.271
41 394 8.655
41 395 8.390
41 396 7.712
41 397 7.445
41 398 7.729
41 399 8.169
41 400 6.335
41 401 7.648
41 402 7.185
41 403 7.528
41 404 9.433
41 405 8.591
41 406 8.936
41 407 6.091
41 408 8.848
41 409 8.936
41 410 7.162
41 411 8.062
41 412 7.005
41 413 7.883
41 414 6.338
41 415 6.018
41 416 6.409
41 417 7.212
41 418 6.413
41 419 6.811
41 420 8.803
41 421 7.328
41 422 6.062
41 423 7.836
41 424 7.479
41 425 7.508
41 426 6.468
41 427 6.490
41 428 6.472
41 429 6.405
41 430 6.109
41 431 6.135
41 432 6.928
41 433 5.882
41 434 5.553
41 435 7.879
41 436 8.180
41 437 7.229
41 438 7.536
41 439 6.612
41 440 8.471
41 441 8.575
41 442 8.683
41 443 7.347
41 444 9.504
41 445 8.871
41 446 7.832
41 447 6.928
41 448 6.995
41 449 8.095
41 450 9.206
41 451 7.034
41 452 7.777
41 453 8.726
41 454 6.272
41 455 6.543
41 456 6.095
41 457 6.220
41 458 6.036
41 459 5.891
41 460 6.833
41 461 6.324
41 462 5.942
41 463 5.882
41 464 5.653
41 465 7.229
41 466 6.718
41 467 7.298
41 468 7.853
41 469 7.626
41 470 7.088
41 471 7.043
41 472 5.889
41 473 7.893
41 474 6.670
41 475 8.530
41 476 9.599
41 477 6.973
41 478 7.773
41 479 8.286
41 480 6.389
41 481 7.183
41 482 7.750
41 483 7.313
41 484 7.972
41 485 8.554
41 486 7.787
41 487 7.382
41 488 7.185
41 489 6.818
41 490 7.544
41 491 6.746
41 492 10.445
41 493 7.305
41 494 7.600
41 495 8.857
41 496 7.205
41 497 6.475
41 498 7.647
41 499 9.045
41 500 9.101
41 501 7.622
41 502 8.527
41 503 8.702
41 504 8.002
41 505 6.520
41 506 6.859
41 507 5.504
41 508 5.683
41 509 6.604
41 510 6.270
41 511 6.082
41 512 5.931
41 513 7.873
41 514 5.988
41 515 7.139
41 516 7.206
41 517 7.476
41 518 7.004
41 519 8.532
41 520 7.898
41 521 7.501
41 522 6.220
41 523 5.715
41 524 8.475
41 525 5.948
41 526 6.136
41 527 6.172
41 528 6.430
41 529 9.567
41 530 8.678
41 531 8.964
41 532 6.441
41 533 6.197
41 534 6.177
41 535 6.352
41 536 6.653
41 537 8.916
41 538 6.366
41 539 6.549
41 540 6.276
41 541 6.430
41 542 6.523
41 543 6.800
41 544 6.174
41 545 8.740
41 546 6.459
41 547 6.358
41 548 6.830
41 549 7.864
41 550 5.815
41 551 6.254
41 552 6.596
41 553 6.086
41 554 7.762
41 555 7.408
41 556 6.269
41 557 6.383
41 558 7.551
41 559 7.804
41 560 7.236
41 561 8.534
41 562 7.300
41 563 6.847
41 564 6.802
41 565 6.672
41 566 7.680
41 567 6.606
41 568 7.009
41 569 6.943
41 570 7.183
41 571 7.608
41 572 6.446
41 573 6.471
41 574 5.479
41 575 7.416
41 576 7.372
41 577 6.362
41 578 7.784
41 579 8.179
41 580 6.715
41 581 6.488
41 582 8.811
41 583 7.022
41 584 6.557
41 585 7.168
41 586 6.520
41 587 8.673
41 588 7.898
41 589 8.550
41 590 7.243
41 591 7.581
41 592 7.227
41 593 7.533
41 594 7.646
41 595 6.952
41 596 8.670
41 597 7.995
41 598 8.412
41 599 6.683
41 600 7.339
41 601 6.852
41 602 10.046
41 603 10.800
41 604 8.213
41 605 6.964
41 606 7.826
41 607 8.419
41 608 8.645
41 609 7.108
41 610 6.952
41 611 7.991
41 612 7.325
41 613 7.566
41 614 8.699
41 615 7.924
41 616 6.136
41 617 8.693
41 618 7.849
41 619 6.272
41 620 6.751
41 621 7.738
41 622 8.532
41 623 8.145
41 624 6.482
41 625 8.801
41 626 8.971
41 627 7.931
41 628 8.230
41 629 6.017
42 43 1.565
42 44 6.333
42 45 5.594
42 46 8.433
42 47 8.083
42 48 8.150
42 49 7.984
42 50 7.699
42 51 8.911
42 52 7.921
42 53 8.852
42 54 7.753
42 55 7.919
42 56 7.803
42 57 8.412
42 58 7.883
42 59 8.680
42 60 6.038
42 61 7.915
42 62 9.218
42 63 10.047
42 64 6.078
42 65 10.118
42 66 9.328
42 67 6.769
42 68 8.608
42 69 7.086
42 70 6.275
42 71 7.211
42 72 8.547
42 73 6.640
42 74 9.814
42 75 5.284
42 76 8.524
42 77 6.027
42 78 7.245
42 79 8.649
42 80 8.349
42 81 9.204
42 82 7.232
42 83 5.943
42 84 6.135
42 85 7.401
42 86 7.989
42 87 5.119
42 88 5.286
42 89 5.784
42 90 6.082
42 91 6.279
42 92 5.997
42 93 6.243
42 94 6.892
42 95 9.578
42 96 10.221
42 97 9.587
42 98 8.181
42 99 7.783
42 100 6.246
42 101 7.441
42 102 9.504
42 103 6.862
42 104 7.677
42 105 10.371
42 106 5.167
42 107 8.194
42 108 5.013
42 109 8.127
42 110 5.685
42 111 5.653
42 112 5.536
42 113 6.109
42 114 6.647
42 115 6.151
42 116 6.186
42 117 6.454
42 118 7.238
42 119 6.438
42 120 6.652
42 121 7.831
42 122 8.517
42 123 8.867
42 124 6.340
42 125 7.877
42 126 4.617
42 127 5.004
42 128 6.607
42 129 6.569
42 130 5.524
42 131 7.011
42 132 5.544
42 133 6.056
42 134 7.245
42 135 6.329
42 136 7.253
42 137 7.346
42 138 7.455
42 139 7.206
42 140 5.714
42 141 9.197
42 142 8.768
42 143 8.578
42 144 7.542
42 145 8.174
42 146 8.819
42 147 8.642
42 148 8.482
42 149 8.514
42 150 8.361
42 151 7.304
42 152 7.781
42 153 5.843
42 154 6.875
42 155 8.272
42 156 2.888
42 157 2.871
42 158 6.365
42 159 6.392
42 160 9.090
42 161 6.466
42 162 9.138
42 163 6.351
42 164 7.172
42 165 4.978
42 166 5.486
42 167 7.650
42 168 7.736
42 169 5.940
42 170 5.342
42 171 5.440
42 172 10.931
42 173 8.500
42 174 6.495
42 175 6.895
42 176 4.858
42 177 8.734
42 178 7.409
42 179 8.361
42 180 8.873
42 181 8.978
42 182 6.885
42 183 8.414
42 184 6.946
42 185 6.109
42 186 9.140
42 187 9.379
42 188 8.480
42 189 7.708
42 190 7.865
42 191 8.458
42 192 6.124
42 193 6.930
42 194 8.208
42 195 6.158
42 196 6.202
42 197 6.187
42 198 9.583
42 199 6.523
42 200 9.184
42 201 5.595
42 202 7.210
42 203 7.444
42 204 5.913
42 205 6.060
42 206 5.503
42 207 6.220
42 208 6.169
42 209 4.775
42 210 6.142
42 211 5.481
42 212 6.060
42 213 6.702
42 214 6.132
42 215 6.260
42 216 7.744
42 217 7.882
42 218 7.703
42 219 6.871
42 220 9.126
42 221 6.559
42 222 7.258
42 223 8.625
42 224 6.395
42 225 8.894
42 226 10.214
42 227 5.694
42 228 8.147
42 229 10.145
42 230 9.399
42 231 10.188
42 232 5.765
42 233 6.333
42 234 6.364
42 235 8.439
42 236 8.307
42 237 7.150
42 238 7.853
42 239 7.270
42 240 9.832
42 241 9.761
42 242 9.433
42 243 9.737
42 244 7.354
42 245 5.355
42 246 7.767
42 247 7.699
42 248 7.991
42 249 6.932
42 250 7.848
42 251 7.957
42 252 7.028
42 253 8.080
42 254 7.912
42 255 8.507
42 256 8.809
42 257 7.768
42 258 8.239
42 259 8.199
42 260 8.124
42 261 7.941
42 262 8.216
42 263 7.829
42 264 8.944
42 265 8.505
42 266 11.181
42 267 8.613
42 268 7.090
42 269 7.106
42 270 7.284
42 271 7.588
42 272 8.421
42 273 7.965
42 274 7.304
42 275 7.256
42 276 8.200
42 277 7.160
42 278 8.993
42 279 6.487
42 280 7.445
42 281 7.409
42 282 7.677
42 283 7.625
42 284 8.207
42 285 5.240
42 286 3.730
42 287 7.239
42 288 8.074
42 289 9.312
42 290 6.031
42 291 6.230
42 292 6.846
42 293 7.080
42 294 7.201
42 295 6.471
42 296 10.499
42 297 9.089
42 298 8.603
42 299 7.920
42 300 9.236
42 301 9.583
42 302 8.949
42 303 8.997
42 304 8.756
42 305 8.953
42 306 9.055
42 307 7.681
42 308 7.544
42 309 4.312
42 310 8.011
42 311 6.512
42 312 5.870
42 313 7.441
42 314 7.968
42 315 7.900
42 316 8.035
42 317 9.828
42 318 7.721
42 319 7.747
42 320 8.580
42 321 7.522
42 322 7.599
42 323 7.599
42 324 5.349
42 325 6.117
42 326 7.002
42 327 6.419
42 328 7.455
42 329 8.019
42 330 7.731
42 331 5.938
42 332 9.498
42 333 9.352
42 334 6.673
42 335 6.548
42 336 7.548
42 337 8.141
42 338 7.133
42 339 6.028
42 340 5.936
42 341 6.665
42 342 6.774
42 343 6.809
42 344 7.241
42 345 6.806
42 346 7.325
42 347 6.914
42 348 6.513
42 349 7.409
42 350 6.974
42 351 7.108
42 352 8.799
42 353 8.456
42 354 8.465
42 355 9.316
42 356 8.369
42 357 7.507
42 358 8.620
42 359 7.361
42 360 7.316
42 361 7.548
42 362 8.234
42 363 8.110
42 364 7.464
42 365 9.197
42 366 7.217
42 367 10.105
42 368 9.666
42 369 6.189
42 370 8.539
42 371 8.999
42 372 8.355
42 373 9.756
42 374 6.435
42 375 7.745
42 376 6.525
42 377 9.222
42 378 7.197
42 379 9.669
42 380 6.333
42 381 6.260
42 382 7.198
42 383 8.051
42 384 6.526
42 385 6.138
42 386 6.261
42 387 6.194
42 388 6.117
42 389 7.357
42 390 7.640
42 391 6.944
42 392 6.413
42 393 7.692
42 394 8.186
42 395 8.407
42 396 7.754
42 397 7.650
42 398 7.777
42 399 7.483
42 400 6.061
42 401 7.662
42 402 7.322
42 403 7.402
42 404 7.599
42 405 8.688
42 406 8.625
42 407 5.808
42 408 8.681
42 409 8.731
42 410 7.242
42 411 7.727
42 412 7.043
42 413 7.480
42 414 6.202
42 415 6.017
42 416 6.263
42 417 7.422
42 418 6.426
42 419 6.459
42 420 8.765
42 421 7.150
42 422 5.814
42 423 7.530
42 424 7.813
42 425 7.608
42 426 6.087
42 427 6.520
42 428 6.403
42 429 6.071
42 430 6.113
42 431 6.023
42 432 7.285
42 433 6.332
42 434 5.435
42 435 7.548
42 436 8.168
42 437 7.432
42 438 7.835
42 439 6.068
42 440 8.210
42 441 8.574
42 442 8.663
42 443 7.330
42 444 9.232
42 445 9.086
42 446 8.531
42 447 7.056
42 448 7.336
42 449 6.396
42 450 8.942
42 451 6.502
42 452 6.907
42 453 8.671
42 454 6.076
42 455 6.485
42 456 6.139
42 457 6.419
42 458 5.938
42 459 4.951
42 460 6.615
42 461 6.252
42 462 5.703
42 463 5.761
42 464 5.133
42 465 6.673
42 466 6.883
42 467 7.048
42 468 7.549
42 469 6.841
42 470 7.345
42 471 6.551
42 472 5.666
42 473 7.475
42 474 6.543
42 475 9.135
42 476 8.832
42 477 7.337
42 478 7.051
42 479 8.299
42 480 6.112
42 481 7.344
42 482 7.323
42 483 7.697
42 484 6.940
42 485 7.421
42 486 9.177
42 487 7.944
42 488 6.759
42 489 5.468
42 490 7.352
42 491 6.527
42 492 9.061
42 493 7.549
42 494 7.170
42 495 8.415
42 496 6.928
42 497 6.385
42 498 6.873
42 499 8.605
42 500 8.088
42 501 7.566
42 502 7.816
42 503 7.713
42 504 7.944
42 505 6.194
42 506 7.589
42 507 4.745
42 508 5.503
42 509 7.076
42 510 6.338
42 511 5.812
42 512 5.660
42 513 6.569
42 514 5.515
42 515 7.087
42 516 6.985
42 517 5.919
42 518 6.850
42 519 8.457
42 520 7.577
42 521 7.787
42 522 7.078
42 523 6.404
42 524 9.627
42 525 6.077
42 526 6.242
42 527 6.093
42 528 6.571
42 529 9.987
42 530 9.183
42 531 9.451
42 532 6.510
42 533 6.336
42 534 6.391
42 535 6.187
42 536 6.725
42 537 9.625
42 538 6.427
42 539 6.584
42 540 6.417
42 541 6.515
42 542 6.212
42 543 6.305
42 544 5.711
42 545 7.588
42 546 6.320
42 547 6.169
42 548 6.489
42 549 7.662
42 550 5.253
42 551 6.006
42 552 6.016
42 553 5.585
42 554 7.724
42 555 7.601
42 556 6.287
42 557 6.198
42 558 7.586
42 559 8.010
42 560 7.160
42 561 8.546
42 562 6.765
42 563 6.917
42 564 7.046
42 565 6.883
42 566 7.709
42 567 6.323
42 568 7.300
42 569 7.925
42 570 7.394
42 571 7.770
42 572 6.128
42 573 6.715
42 574 5.394
42 575 6.852
42 576 7.252
42 577 5.847
42 578 8.068
42 579 8.202
42 580 6.419
42 581 5.832
42 582 7.585
42 583 7.327
42 584 6.415
42 585 7.008
42 586 6.406
42 587 8.833
42 588 6.931
42 589 9.006
42 590 7.352
42 591 7.830
42 592 6.820
42 593 7.825
42 594 6.902
42 595 6.783
42 596 8.690
42 597 8.761
42 598 8.768
42 599 6.200
42 600 7.374
42 601 6.543
42 602 9.326
42 603 10.885
42 604 8.625
42 605 6.893
42 606 7.431
42 607 7.869
42 608 9.918
42 609 6.752
42 610 6.441
42 611 8.055
42 612 6.936
42 613 7.410
42 614 8.891
42 615 7.920
42 616 5.977
42 617 8.583
42 618 7.815
42 619 6.187
42 620 6.532
42 621 6.742
42 622 8.866
42 623 8.007
42 624 6.137
42 625 8.660
42 626 8.322
42 627 7.833
42 628 8.212
42 629 5.911
43 44 6.262
43 45 5.334
43 46 8.223
43 47 7.889
43 48 7.965
43 49 7.771
43 50 7.597
43 51 8.763
43 52 7.694
43 53 8.773
43 54 7.478
43 55 7.737
43 56 7.439
43 57 8.165
43 58 7.650
43 59 8.456
43 60 5.956
43 61 7.647
43 62 9.020
43 63 9.787
43 64 5.930
43 65 9.927
43 66 9.162
43 67 6.606
43 68 8.714
43 69 6.855
43 70 6.249
43 71 7.374
43 72 8.627
43 73 6.609
43 74 9.650
43 75 5.119
43 76 8.529
43 77 5.696
43 78 7.650
43 79 8.268
43 80 8.098
43 81 9.330
43 82 6.905
43 83 6.068
43 84 5.883
43 85 7.367
43 86 7.807
43 87 5.100
43 88 5.214
43 89 5.505
43 90 5.861
43 91 6.003
43 92 5.655
43 93 5.975
43 94 6.601
43 95 9.362
43 96 9.939
43 97 9.445
43 98 8.175
43 99 7.839
43 100 6.534
43 101 7.544
43 102 9.513
43 103 6.813
43 104 7.478
43 105 10.243
43 106 5.021
43 107 7.976
43 108 4.868
43 109 8.062
43 110 5.829
43 111 5.576
43 112 5.336
43 113 5.869
43 114 6.446
43 115 5.868
43 116 5.975
43 117 6.213
43 118 7.020
43 119 6.454
43 120 6.404
43 121 7.535
43 122 8.394
43 123 8.794
43 124 6.324
43 125 7.872
43 126 4.395
43 127 4.602
43 128 6.303
43 129 6.288
43 130 5.185
43 131 7.020
43 132 5.203
43 133 5.806
43 134 6.922
43 135 6.006
43 136 7.142
43 137 7.053
43 138 7.192
43 139 6.982
43 140 5.415
43 141 9.215
43 142 8.605
43 143 8.458
43 144 7.349
43 145 7.975
43 146 8.608
43 147 8.464
43 148 8.281
43 149 8.319
43 150 8.179
43 151 7.102
43 152 7.629
43 153 5.879
43 154 6.611
43 155 8.146
43 156 3.140
43 157 2.663
43 158 6.125
43 159 6.121
43 160 8.898
43 161 6.249
43 162 8.909
43 163 6.031
43 164 6.968
43 165 4.703
43 166 5.192
43 167 7.406
43 168 7.596
43 169 6.076
43 170 5.504
43 171 5.395
43 172 10.942
43 173 8.276
43 174 6.648
43 175 6.677
43 176 4.580
43 177 8.522
43 178 7.265
43 179 8.177
43 180 8.625
43 181 8.956
43 182 6.643
43 183 8.206
43 184 6.940
43 185 5.737
43 186 8.906
43 187 9.200
43 188 8.311
43 189 7.416
43 190 7.612
43 191 8.282
43 192 5.855
43 193 6.639
43 194 8.016
43 195 6.289
43 196 6.218
43 197 6.131
43 198 9.384
43 199 6.207
43 200 9.019
43 201 5.239
43 202 6.879
43 203 7.144
43 204 5.680
43 205 5.841
43 206 5.252
43 207 5.941
43 208 5.893
43 209 5.027
43 210 5.904
43 211 5.218
43 212 5.885
43 213 6.496
43 214 5.953
43 215 6.046
43 216 7.446
43 217 7.571
43 218 7.443
43 219 6.458
43 220 8.861
43 221 6.387
43 222 7.315
43 223 8.267
43 224 6.136
43 225 8.859
43 226 10.036
43 227 5.441
43 228 8.072
43 229 9.779
43 230 9.126
43 231 9.970
43 232 5.601
43 233 6.107
43 234 6.159
43 235 8.220
43 236 8.020
43 237 6.856
43 238 7.539
43 239 6.969
43 240 9.599
43 241 9.548
43 242 9.507
43 243 9.591
43 244 7.012
43 245 5.174
43 246 7.657
43 247 7.602
43 248 7.836
43 249 6.933
43 250 7.638
43 251 7.752
43 252 7.003
43 253 7.862
43 254 7.678
43 255 8.317
43 256 8.703
43 257 7.504
43 258 8.078
43 259 7.981
43 260 7.889
43 261 7.980
43 262 8.062
43 263 7.371
43 264 8.883
43 265 8.214
43 266 10.975
43 267 8.462
43 268 6.771
43 269 6.752
43 270 7.187
43 271 7.474
43 272 8.296
43 273 7.697
43 274 7.071
43 275 7.139
43 276 8.124
43 277 7.100
43 278 8.762
43 279 6.354
43 280 7.178
43 281 7.107
43 282 7.381
43 283 7.515
43 284 7.877
43 285 5.573
43 286 4.029
43 287 7.329
43 288 7.777
43 289 9.152
43 290 5.867
43 291 5.964
43 292 6.545
43 293 6.813
43 294 7.162
43 295 6.319
43 296 10.319
43 297 8.817
43 298 8.264
43 299 7.908
43 300 8.866
43 301 9.387
43 302 8.595
43 303 8.660
43 304 8.461
43 305 8.630
43 306 8.988
43 307 7.302
43 308 7.341
43 309 4.666
43 310 7.561
43 311 6.339
43 312 6.229
43 313 7.022
43 314 7.769
43 315 7.646
43 316 7.816
43 317 9.666
43 318 7.352
43 319 7.582
43 320 8.392
43 321 7.199
43 322 7.426
43 323 7.464
43 324 5.309
43 325 5.856
43 326 6.706
43 327 6.155
43 328 7.147
43 329 7.759
43 330 7.622
43 331 5.627
43 332 9.119
43 333 9.232
43 334 6.462
43 335 6.234
43 336 7.202
43 337 7.912
43 338 6.915
43 339 5.807
43 340 5.558
43 341 6.306
43 342 6.417
43 343 6.633
43 344 7.054
43 345 6.563
43 346 7.011
43 347 6.606
43 348 6.294
43 349 7.581
43 350 6.851
43 351 7.055
43 352 8.593
43 353 8.274
43 354 8.354
43 355 9.137
43 356 8.078
43 357 7.376
43 358 8.498
43 359 6.971
43 360 6.997
43 361 7.660
43 362 8.083
43 363 8.124
43 364 7.316
43 365 9.331
43 366 7.181
43 367 9.874
43 368 9.427
43 369 5.973
43 370 8.562
43 371 8.872
43 372 8.160
43 373 9.532
43 374 6.363
43 375 7.553
43 376 6.569
43 377 9.061
43 378 6.865
43 379 9.439
43 380 6.169
43 381 5.962
43 382 6.863
43 383 7.739
43 384 6.332
43 385 6.048
43 386 6.030
43 387 6.003
43 388 5.882
43 389 7.063
43 390 7.379
43 391 6.745
43 392 6.576
43 393 7.553
43 394 8.193
43 395 8.010
43 396 7.448
43 397 7.367
43 398 7.473
43 399 7.197
43 400 5.757
43 401 7.321
43 402 7.027
43 403 7.270
43 404 7.411
43 405 8.915
43 406 8.833
43 407 5.549
43 408 8.541
43 409 8.663
43 410 6.946
43 411 7.350
43 412 6.711
43 413 7.140
43 414 5.959
43 415 5.767
43 416 5.959
43 417 7.113
43 418 6.107
43 419 6.134
43 420 8.568
43 421 7.301
43 422 5.544
43 423 7.521
43 424 7.537
43 425 7.335
43 426 5.931
43 427 6.242
43 428 6.153
43 429 5.814
43 430 5.829
43 431 5.673
43 432 7.016
43 433 6.072
43 434 5.259
43 435 7.452
43 436 7.842
43 437 7.223
43 438 7.630
43 439 5.851
43 440 8.060
43 441 8.683
43 442 8.481
43 443 7.330
43 444 8.971
43 445 8.859
43 446 8.553
43 447 7.083
43 448 7.194
43 449 6.797
43 450 8.713
43 451 6.283
43 452 6.635
43 453 8.380
43 454 5.899
43 455 6.221
43 456 5.834
43 457 6.135
43 458 5.689
43 459 4.628
43 460 6.275
43 461 5.966
43 462 5.401
43 463 5.481
43 464 5.070
43 465 6.475
43 466 6.567
43 467 6.893
43 468 7.309
43 469 6.402
43 470 7.080
43 471 6.362
43 472 5.351
43 473 7.224
43 474 6.216
43 475 8.852
43 476 8.520
43 477 7.024
43 478 6.748
43 479 8.134
43 480 5.786
43 481 6.993
43 482 7.147
43 483 7.417
43 484 6.568
43 485 7.265
43 486 8.868
43 487 7.640
43 488 6.461
43 489 5.088
43 490 7.244
43 491 6.182
43 492 9.386
43 493 7.267
43 494 6.914
43 495 8.139
43 496 6.660
43 497 6.125
43 498 6.638
43 499 8.332
43 500 7.678
43 501 7.254
43 502 7.517
43 503 7.403
43 504 7.779
43 505 6.322
43 506 7.299
43 507 4.983
43 508 5.282
43 509 6.743
43 510 5.950
43 511 5.485
43 512 5.284
43 513 6.550
43 514 5.199
43 515 6.679
43 516 6.716
43 517 5.989
43 518 6.559
43 519 8.125
43 520 7.419
43 521 7.571
43 522 6.852
43 523 6.229
43 524 9.476
43 525 5.782
43 526 5.947
43 527 5.856
43 528 6.291
43 529 9.727
43 530 8.941
43 531 9.201
43 532 6.263
43 533 6.142
43 534 6.040
43 535 5.925
43 536 6.469
43 537 9.345
43 538 6.191
43 539 6.353
43 540 6.215
43 541 6.307
43 542 5.962
43 543 6.122
43 544 5.536
43 545 7.870
43 546 6.051
43 547 5.898
43 548 6.239
43 549 7.551
43 550 5.077
43 551 5.738
43 552 5.926
43 553 5.411
43 554 7.441
43 555 7.404
43 556 5.981
43 557 6.028
43 558 7.387
43 559 7.737
43 560 7.014
43 561 8.336
43 562 6.564
43 563 6.615
43 564 6.859
43 565 6.643
43 566 7.540
43 567 6.090
43 568 7.219
43 569 7.726
43 570 7.237
43 571 7.631
43 572 5.931
43 573 6.439
43 574 5.144
43 575 6.572
43 576 6.928
43 577 5.677
43 578 8.025
43 579 8.105
43 580 6.179
43 581 5.704
43 582 7.809
43 583 7.162
43 584 6.189
43 585 6.714
43 586 6.144
43 587 8.735
43 588 6.594
43 589 8.746
43 590 7.064
43 591 7.442
43 592 6.602
43 593 7.711
43 594 6.716
43 595 6.610
43 596 8.391
43 597 8.511
43 598 8.668
43 599 6.294
43 600 7.117
43 601 6.336
43 602 9.139
43 603 10.677
43 604 8.199
43 605 6.905
43 606 7.219
43 607 7.662
43 608 9.703
43 609 6.501
43 610 6.326
43 611 7.817
43 612 6.705
43 613 7.083
43 614 8.819
43 615 7.678
43 616 5.694
43 617 8.352
43 618 7.547
43 619 5.925
43 620 6.191
43 621 6.487
43 622 8.700
43 623 7.812
43 624 5.907
43 625 8.619
43 626 8.026
43 627 7.507
43 628 8.083
43 629 5.665
44 45 4.267
44 46 6.200
44 47 7.535
44 48 7.384
44 49 7.900
44 50 6.197
44 51 8.102
44 52 8.889
44 53 6.093
44 54 6.510
44 55 6.194
44 56 7.718
44 57 5.980
44 58 5.704
44 59 8.096
44 60 2.882
44 61 7.143
44 62 8.308
44 63 8.526
44 64 7.260
44 65 9.065
44 66 8.543
44 67 7.831
44 68 6.426
44 69 4.635
44 70 4.389
44 71 9.114
44 72 6.615
44 73 8.212
44 74 9.727
44 75 6.646
44 76 6.127
44 77 6.596
44 78 8.177
44 79 6.955
44 80 5.843
44 81 8.011
44 82 4.290
44 83 7.586
44 84 6.575
44 85 5.653
44 86 4.499
44 87 7.143
44 88 7.013
44 89 4.979
44 90 5.153
44 91 5.419
44 92 5.190
44 93 5.573
44 94 5.397
44 95 8.137
44 96 8.561
44 97 8.155
44 98 5.596
44 99 5.221
44 100 7.195
44 101 9.233
44 102 7.295
44 103 8.341
44 104 5.495
44 105 8.624
44 106 6.327
44 107 6.695
44 108 3.262
44 109 4.828
44 110 7.601
44 111 7.356
44 112 6.105
44 113 7.075
44 114 5.536
44 115 5.134
44 116 4.956
44 117 5.673
44 118 5.525
44 119 3.139
44 120 4.705
44 121 6.191
44 122 5.693
44 123 5.927
44 124 7.516
44 125 6.002
44 126 6.360
44 127 5.744
44 128 4.399
44 129 4.111
44 130 3.983
44 131 4.403
44 132 5.150
44 133 5.677
44 134 6.024
44 135 5.888
44 136 5.884
44 137 6.751
44 138 6.062
44 139 5.890
44 140 5.894
44 141 5.938
44 142 7.747
44 143 7.319
44 144 6.686
44 145 6.604
44 146 8.225
44 147 5.744
44 148 7.845
44 149 7.419
44 150 7.140
44 151 9.533
44 152 5.202
44 153 6.775
44 154 5.918
44 155 4.923
44 156 6.359
44 157 6.079
44 158 3.982
44 159 4.435
44 160 8.265
44 161 7.865
44 162 8.441
44 163 8.725
44 164 5.565
44 165 6.732
44 166 4.448
44 167 6.073
44 168 8.846
44 169 8.730
44 170 8.089
44 171 7.981
44 172 8.911
44 173 6.028
44 174 8.534
44 175 5.953
44 176 3.788
44 177 5.793
44 178 8.299
44 179 6.217
44 180 6.035
44 181 6.108
44 182 8.483
44 183 7.935
44 184 7.023
44 185 5.765
44 186 6.574
44 187 7.041
44 188 5.285
44 189 5.981
44 190 7.506
44 191 7.627
44 192 3.631
44 193 7.670
44 194 5.845
44 195 8.226
44 196 8.218
44 197 7.781
44 198 8.746
44 199 4.182
44 200 8.009
44 201 5.004
44 202 5.951
44 203 6.013
44 204 6.117
44 205 4.968
44 206 6.082
44 207 5.495
44 208 5.549
44 209 6.702
44 210 4.905
44 211 6.847
44 212 5.888
44 213 5.025
44 214 4.685
44 215 4.600
44 216 6.887
44 217 7.060
44 218 6.863
44 219 6.104
44 220 7.750
44 221 5.330
44 222 9.794
44 223 7.879
44 224 7.404
44 225 6.809
44 226 7.869
44 227 5.415
44 228 5.290
44 229 10.419
44 230 7.063
44 231 7.188
44 232 7.116
44 233 6.298
44 234 5.005
44 235 5.410
44 236 6.925
44 237 5.821
44 238 6.560
44 239 6.615
44 240 7.585
44 241 7.122
44 242 9.139
44 243 8.003
44 244 5.566
44 245 4.614
44 246 7.447
44 247 7.176
44 248 6.595
44 249 5.762
44 250 5.234
44 251 5.444
44 252 6.048
44 253 7.560
44 254 7.154
44 255 8.569
44 256 8.228
44 257 7.048
44 258 8.053
44 259 7.045
44 260 7.858
44 261 7.366
44 262 7.303
44 263 8.494
44 264 8.854
44 265 9.265
44 266 9.537
44 267 7.493
44 268 8.255
44 269 7.689
44 270 7.498
44 271 7.079
44 272 7.792
44 273 7.042
44 274 7.462
44 275 5.506
44 276 5.509
44 277 7.273
44 278 8.438
44 279 5.630
44 280 7.631
44 281 5.691
44 282 6.610
44 283 8.275
44 284 8.267
44 285 6.429
44 286 6.742
44 287 8.836
44 288 8.326
44 289 7.957
44 290 4.776
44 291 5.262
44 292 5.504
44 293 6.551
44 294 5.672
44 295 6.685
44 296 8.610
44 297 7.153
44 298 7.201
44 299 5.282
44 300 7.414
44 301 7.721
44 302 7.549
44 303 8.254
44 304 6.271
44 305 7.346
44 306 8.834
44 307 5.730
44 308 4.914
44 309 6.946
44 310 8.760
44 311 4.666
44 312 5.576
44 313 8.818
44 314 8.271
44 315 7.125
44 316 8.718
44 317 7.479
44 318 7.272
44 319 7.617
44 320 7.940
44 321 7.853
44 322 7.627
44 323 8.000
44 324 4.080
44 325 4.610
44 326 4.926
44 327 5.304
44 328 6.355
44 329 7.630
44 330 5.970
44 331 5.003
44 332 7.850
44 333 9.386
44 334 5.887
44 335 5.919
44 336 6.565
44 337 8.356
44 338 7.197
44 339 5.197
44 340 5.053
44 341 5.062
44 342 5.669
44 343 6.561
44 344 4.930
44 345 5.267
44 346 5.390
44 347 5.827
44 348 6.090
44 349 8.442
44 350 4.713
44 351 4.531
44 352 9.055
44 353 8.654
44 354 8.625
44 355 7.770
44 356 7.837
44 357 7.383
44 358 7.853
44 359 8.592
44 360 8.135
44 361 8.231
44 362 8.382
44 363 6.631
44 364 6.341
44 365 6.577
44 366 6.505
44 367 8.168
44 368 6.612
44 369 4.569
44 370 8.270
44 371 7.632
44 372 6.706
44 373 8.960
44 374 5.637
44 375 4.531
44 376 5.563
44 377 7.440
44 378 5.509
44 379 8.330
44 380 4.698
44 381 4.786
44 382 5.058
44 383 7.993
44 384 4.843
44 385 4.423
44 386 4.985
44 387 4.951
44 388 6.368
44 389 7.573
44 390 6.947
44 391 6.587
44 392 6.702
44 393 5.676
44 394 5.998
44 395 7.520
44 396 7.994
44 397 7.648
44 398 8.048
44 399 7.630
44 400 6.921
44 401 7.117
44 402 7.557
44 403 6.789
44 404 9.560
44 405 6.978
44 406 6.549
44 407 4.410
44 408 6.988
44 409 6.432
44 410 6.228
44 411 7.578
44 412 7.443
44 413 7.983
44 414 5.240
44 415 5.175
44 416 6.012
44 417 7.558
44 418 6.156
44 419 6.731
44 420 8.990
44 421 6.131
44 422 7.213
44 423 7.103
44 424 7.751
44 425 7.831
44 426 4.741
44 427 5.203
44 428 5.686
44 429 5.197
44 430 5.190
44 431 5.435
44 432 6.520
44 433 6.363
44 434 6.118
44 435 6.742
44 436 6.373
44 437 7.284
44 438 5.922
44 439 5.784
44 440 6.590
44 441 6.523
44 442 6.236
44 443 6.992
44 444 7.130
44 445 7.536
44 446 7.051
44 447 6.340
44 448 7.796
44 449 6.963
44 450 6.531
44 451 5.606
44 452 6.885
44 453 6.911
44 454 4.603
44 455 5.216
44 456 5.280
44 457 5.715
44 458 5.372
44 459 5.792
44 460 5.017
44 461 5.114
44 462 5.032
44 463 5.316
44 464 4.099
44 465 6.011
44 466 6.333
44 467 4.394
44 468 8.401
44 469 6.596
44 470 6.919
44 471 3.904
44 472 5.352
44 473 8.197
44 474 6.262
44 475 7.678
44 476 8.293
44 477 7.505
44 478 6.739
44 479 7.396
44 480 6.038
44 481 6.107
44 482 5.237
44 483 7.711
44 484 6.444
44 485 8.174
44 486 6.664
44 487 7.915
44 488 5.362
44 489 7.364
44 490 7.921
44 491 7.306
44 492 7.775
44 493 7.081
44 494 4.965
44 495 7.433
44 496 6.635
44 497 6.260
44 498 7.112
44 499 9.925
44 500 9.243
44 501 5.308
44 502 7.606
44 503 7.378
44 504 6.630
44 505 8.362
44 506 7.379
44 507 6.662
44 508 6.602
44 509 6.318
44 510 6.401
44 511 5.141
44 512 5.309
44 513 7.668
44 514 6.387
44 515 7.194
44 516 5.864
44 517 8.072
44 518 6.016
44 519 6.906
44 520 7.021
44 521 6.129
44 522 6.095
44 523 5.521
44 524 7.499
44 525 5.775
44 526 5.480
44 527 5.188
44 528 5.098
44 529 8.030
44 530 6.648
44 531 7.897
44 532 5.971
44 533 5.823
44 534 5.651
44 535 5.124
44 536 5.165
44 537 7.736
44 538 5.882
44 539 5.811
44 540 5.079
44 541 4.703
44 542 5.182
44 543 4.835
44 544 5.210
44 545 6.546
44 546 5.401
44 547 5.386
44 548 5.139
44 549 5.179
44 550 5.514
44 551 5.152
44 552 4.967
44 553 5.112
44 554 5.912
44 555 6.293
44 556 4.638
44 557 5.753
44 558 5.847
44 559 6.420
44 560 6.030
44 561 6.059
44 562 5.659
44 563 5.390
44 564 6.045
44 565 5.881
44 566 6.161
44 567 4.768
44 568 6.134
44 569 7.489
44 570 6.285
44 571 6.674
44 572 4.498
44 573 4.992
44 574 4.907
44 575 6.900
44 576 6.613
44 577 5.460
44 578 6.903
44 579 6.799
44 580 5.118
44 581 5.108
44 582 7.205
44 583 6.243
44 584 5.524
44 585 5.548
44 586 5.610
44 587 7.872
44 588 7.885
44 589 9.775
44 590 5.921
44 591 6.717
44 592 6.130
44 593 7.624
44 594 7.600
44 595 5.439
44 596 5.727
44 597 6.683
44 598 8.097
44 599 7.025
44 600 6.486
44 601 6.292
44 602 7.344
44 603 8.949
44 604 7.924
44 605 7.144
44 606 8.459
44 607 5.616
44 608 8.378
44 609 6.669
44 610 3.521
44 611 5.954
44 612 5.751
44 613 5.913
44 614 8.872
44 615 6.750
44 616 4.650
44 617 8.251
44 618 6.775
44 619 5.007
44 620 4.913
44 621 8.060
44 622 7.496
44 623 6.602
44 624 4.644
44 625 5.649
44 626 7.470
44 627 6.223
44 628 7.856
44 629 4.849
45 46 5.670
45 47 7.391
45 48 7.642
45 49 6.262
45 50 5.640
45 51 7.470
45 52 8.380
45 53 6.187
45 54 6.409
45 55 6.418
45 56 6.979
45 57 6.325
45 58 4.809
45 59 7.959
45 60 3.559
45 61 5.869
45 62 6.972
45 63 6.843
45 64 5.600
45 65 8.066
45 66 7.656
45 67 6.034
45 68 6.590
45 69 4.091
45 70 4.682
45 71 7.677
45 72 7.080
45 73 6.888
45 74 8.414
45 75 5.125
45 76 7.322
45 77 5.929
45 78 7.987
45 79 6.254
45 80 5.535
45 81 7.981
45 82 4.768
45 83 5.381
45 84 4.322
45 85 6.826
45 86 5.208
45 87 6.704
45 88 6.584
45 89 4.047
45 90 4.142
45 91 3.463
45 92 3.901
45 93 3.578
45 94 4.248
45 95 7.167
45 96 7.218
45 97 6.928
45 98 6.583
45 99 6.370
45 100 6.369
45 101 7.957
45 102 7.779
45 103 7.278
45 104 5.380
45 105 8.310
45 106 5.195
45 107 5.912
45 108 3.177
45 109 5.531
45 110 7.420
45 111 7.091
45 112 4.023
45 113 5.317
45 114 5.140
45 115 4.083
45 116 3.999
45 117 4.058
45 118 4.289
45 119 4.626
45 120 3.142
45 121 5.152
45 122 5.777
45 123 6.269
45 124 6.183
45 125 6.466
45 126 4.498
45 127 4.866
45 128 3.957
45 129 3.779
45 130 3.830
45 131 5.888
45 132 3.461
45 133 3.123
45 134 4.569
45 135 4.828
45 136 5.111
45 137 5.633
45 138 5.126
45 139 4.691
45 140 4.348
45 141 6.630
45 142 8.061
45 143 8.016
45 144 6.746
45 145 6.748
45 146 8.068
45 147 5.974
45 148 6.347
45 149 5.719
45 150 5.542
45 151 8.640
45 152 6.123
45 153 4.662
45 154 4.857
45 155 5.957
45 156 6.286
45 157 5.618
45 158 3.316
45 159 3.345
45 160 8.452
45 161 7.213
45 162 8.347
45 163 7.468
45 164 5.477
45 165 4.586
45 166 1.448
45 167 4.648
45 168 8.716
45 169 7.955
45 170 7.142
45 171 7.010
45 172 9.116
45 173 5.777
45 174 8.121
45 175 4.874
45 176 3.102
45 177 6.787
45 178 7.030
45 179 5.381
45 180 7.065
45 181 7.491
45 182 7.568
45 183 6.584
45 184 7.747
45 185 4.314
45 186 6.902
45 187 7.145
45 188 5.863
45 189 5.275
45 190 5.877
45 191 7.204
45 192 4.032
45 193 6.679
45 194 5.580
45 195 7.690
45 196 7.718
45 197 7.040
45 198 8.876
45 199 3.709
45 200 8.604
45 201 3.827
45 202 4.363
45 203 4.384
45 204 5.835
45 205 4.065
45 206 5.554
45 207 3.969
45 208 4.517
45 209 6.484
45 210 4.882
45 211 6.166
45 212 5.991
45 213 4.509
45 214 4.326
45 215 4.631
45 216 6.224
45 217 6.165
45 218 6.835
45 219 5.224
45 220 7.274
45 221 4.580
45 222 8.997
45 223 7.713
45 224 6.224
45 225 7.236
45 226 8.584
45 227 3.815
45 228 4.819
45 229 10.006
45 230 7.033
45 231 7.499
45 232 6.506
45 233 6.320
45 234 4.853
45 235 5.284
45 236 7.216
45 237 4.994
45 238 6.903
45 239 6.833
45 240 7.395
45 241 7.164
45 242 9.528
45 243 8.201
45 244 5.475
45 245 3.394
45 246 7.063
45 247 7.431
45 248 6.789
45 249 5.584
45 250 5.257
45 251 5.316
45 252 6.681
45 253 6.755
45 254 6.724
45 255 7.410
45 256 8.025
45 257 6.476
45 258 7.041
45 259 6.887
45 260 6.886
45 261 7.692
45 262 7.068
45 263 7.712
45 264 9.087
45 265 8.729
45 266 9.655
45 267 7.374
45 268 7.255
45 269 6.927
45 270 7.359
45 271 6.695
45 272 8.070
45 273 7.190
45 274 6.607
45 275 5.654
45 276 6.178
45 277 7.403
45 278 8.932
45 279 5.608
45 280 7.076
45 281 5.803
45 282 5.940
45 283 6.997
45 284 7.368
45 285 6.971
45 286 6.275
45 287 7.920
45 288 7.898
45 289 7.782
45 290 4.109
45 291 4.287
45 292 4.906
45 293 6.035
45 294 5.551
45 295 5.526
45 296 8.418
45 297 7.655
45 298 7.257
45 299 5.944
45 300 7.626
45 301 7.393
45 302 7.714
45 303 7.242
45 304 6.836
45 305 7.530
45 306 8.688
45 307 6.181
45 308 5.733
45 309 6.637
45 310 8.094
45 311 4.677
45 312 6.802
45 313 7.329
45 314 7.239
45 315 6.316
45 316 7.876
45 317 7.966
45 318 6.351
45 319 7.342
45 320 7.967
45 321 7.383
45 322 7.153
45 323 7.404
45 324 3.360
45 325 4.244
45 326 4.455
45 327 4.850
45 328 5.463
45 329 6.406
45 330 6.686
45 331 3.879
45 332 7.642
45 333 9.335
45 334 5.092
45 335 5.083
45 336 6.129
45 337 7.387
45 338 6.371
45 339 4.125
45 340 4.083
45 341 4.403
45 342 4.784
45 343 5.928
45 344 4.657
45 345 4.600
45 346 4.942
45 347 5.240
45 348 5.246
45 349 7.964
45 350 4.783
45 351 5.275
45 352 8.557
45 353 8.003
45 354 7.920
45 355 8.005
45 356 7.063
45 357 7.099
45 358 8.156
45 359 7.762
45 360 7.401
45 361 7.668
45 362 7.764
45 363 6.983
45 364 5.889
45 365 7.892
45 366 6.225
45 367 7.768
45 368 6.846
45 369 4.610
45 370 8.487
45 371 7.566
45 372 5.992
45 373 9.106
45 374 5.691
45 375 5.235
45 376 6.578
45 377 7.547
45 378 5.851
45 379 7.861
45 380 4.747
45 381 4.459
45 382 5.150
45 383 7.306
45 384 4.976
45 385 4.650
45 386 4.300
45 387 4.291
45 388 4.936
45 389 7.049
45 390 6.569
45 391 5.740
45 392 6.266
45 393 6.132
45 394 7.083
45 395 7.365
45 396 6.900
45 397 6.726
45 398 6.908
45 399 7.103
45 400 5.203
45 401 6.398
45 402 6.619
45 403 6.247
45 404 8.366
45 405 8.372
45 406 8.052
45 407 3.965
45 408 7.312
45 409 6.925
45 410 6.001
45 411 6.697
45 412 6.099
45 413 6.358
45 414 4.123
45 415 4.012
45 416 4.243
45 417 6.495
45 418 4.184
45 419 5.608
45 420 8.297
45 421 6.339
45 422 5.550
45 423 6.792
45 424 6.839
45 425 6.715
45 426 4.196
45 427 4.287
45 428 4.332
45 429 4.691
45 430 3.947
45 431 3.968
45 432 5.910
45 433 5.214
45 434 4.521
45 435 6.631
45 436 5.733
45 437 6.512
45 438 4.955
45 439 5.188
45 440 6.077
45 441 7.321
45 442 5.818
45 443 7.409
45 444 6.726
45 445 6.808
45 446 7.025
45 447 5.515
45 448 6.865
45 449 7.821
45 450 6.461
45 451 5.408
45 452 6.699
45 453 5.955
45 454 4.154
45 455 4.038
45 456 4.297
45 457 4.183
45 458 3.731
45 459 4.416
45 460 4.170
45 461 4.002
45 462 3.975
45 463 3.726
45 464 2.999
45 465 5.444
45 466 4.997
45 467 4.820
45 468 7.220
45 469 5.735
45 470 5.893
45 471 4.406
45 472 3.418
45 473 7.167
45 474 4.424
45 475 7.901
45 476 8.605
45 477 6.355
45 478 6.204
45 479 7.776
45 480 4.053
45 481 5.220
45 482 5.411
45 483 6.880
45 484 5.998
45 485 7.019
45 486 7.545
45 487 6.803
45 488 5.222
45 489 5.890
45 490 6.510
45 491 5.354
45 492 8.605
45 493 5.840
45 494 5.414
45 495 7.075
45 496 5.617
45 497 5.404
45 498 6.659
45 499 9.352
45 500 8.313
45 501 5.435
45 502 7.635
45 503 7.367
45 504 5.573
45 505 7.346
45 506 6.695
45 507 5.427
45 508 4.975
45 509 5.939
45 510 5.620
45 511 4.183
45 512 3.612
45 513 6.948
45 514 5.034
45 515 6.352
45 516 5.401
45 517 7.603
45 518 5.070
45 519 7.182
45 520 5.900
45 521 5.986
45 522 5.098
45 523 5.008
45 524 8.041
45 525 4.477
45 526 4.238
45 527 4.053
45 528 4.205
45 529 7.070
45 530 5.780
45 531 6.899
45 532 4.536
45 533 4.691
45 534 4.460
45 535 4.212
45 536 4.167
45 537 6.428
45 538 5.005
45 539 4.927
45 540 4.308
45 541 3.976
45 542 4.394
45 543 4.553
45 544 4.184
45 545 7.112
45 546 4.401
45 547 4.299
45 548 4.635
45 549 5.921
45 550 3.972
45 551 4.491
45 552 4.333
45 553 4.130
45 554 5.249
45 555 5.233
45 556 3.674
45 557 5.334
45 558 5.497
45 559 6.090
45 560 5.414
45 561 6.514
45 562 4.874
45 563 4.881
45 564 5.516
45 565 5.270
45 566 6.003
45 567 4.441
45 568 6.016
45 569 7.396
45 570 5.850
45 571 5.931
45 572 4.201
45 573 4.239
45 574 3.143
45 575 6.758
45 576 6.591
45 577 5.127
45 578 6.356
45 579 6.721
45 580 4.566
45 581 4.386
45 582 7.531
45 583 5.361
45 584 4.668
45 585 4.909
45 586 4.595
45 587 7.380
45 588 6.736
45 589 9.003
45 590 4.997
45 591 6.070
45 592 5.818
45 593 6.048
45 594 6.926
45 595 4.893
45 596 5.876
45 597 5.521
45 598 6.871
45 599 6.449
45 600 5.473
45 601 5.543
45 602 8.145
45 603 9.428
45 604 6.629
45 605 6.245
45 606 7.934
45 607 6.310
45 608 7.499
45 609 5.784
45 610 4.279
45 611 5.514
45 612 5.212
45 613 5.307
45 614 8.122
45 615 6.425
45 616 3.718
45 617 7.276
45 618 6.303
45 619 4.075
45 620 4.315
45 621 6.765
45 622 7.464
45 623 6.537
45 624 4.380
45 625 5.769
45 626 7.661
45 627 6.035
45 628 7.635
45 629 3.926
46 47 7.861
46 48 8.164
46 49 5.344
46 50 8.191
46 51 6.875
46 52 9.070
46 53 7.366
46 54 8.204
46 55 7.464
46 56 8.333
46 57 7.464
46 58 6.906
46 59 6.892
46 60 6.470
46 61 4.556
46 62 6.554
46 63 7.529
46 64 7.031
46 65 6.684
46 66 5.481
46 67 7.077
46 68 8.241
46 69 6.747
46 70 7.511
46 71 8.241
46 72 9.121
46 73 6.961
46 74 7.555
46 75 7.246
46 76 7.927
46 77 7.258
46 78 9.275
46 79 6.877
46 80 6.404
46 81 8.455
46 82 5.835
46 83 8.001
46 84 7.125
46 85 7.769
46 86 6.831
46 87 8.536
46 88 8.082
46 89 6.522
46 90 6.779
46 91 6.386
46 92 6.801
46 93 6.353
46 94 6.617
46 95 5.711
46 96 7.508
46 97 5.453
46 98 8.442
46 99 8.429
46 100 7.473
46 101 8.502
46 102 9.315
46 103 7.024
46 104 5.811
46 105 7.238
46 106 6.867
46 107 6.763
46 108 6.130
46 109 7.153
46 110 9.215
46 111 8.803
46 112 7.416
46 113 7.817
46 114 7.070
46 115 6.568
46 116 6.500
46 117 6.194
46 118 6.638
46 119 6.705
46 120 5.416
46 121 7.232
46 122 8.194
46 123 8.491
46 124 7.424
46 125 8.591
46 126 6.928
46 127 7.764
46 128 6.122
46 129 6.276
46 130 6.874
46 131 7.463
46 132 6.801
46 133 6.413
46 134 7.003
46 135 7.709
46 136 7.588
46 137 7.567
46 138 7.537
46 139 7.519
46 140 7.421
46 141 7.651
46 142 8.481
46 143 8.368
46 144 7.594
46 145 7.723
46 146 6.939
46 147 7.044
46 148 4.969
46 149 4.599
46 150 4.180
46 151 10.436
46 152 6.908
46 153 7.172
46 154 6.468
46 155 6.642
46 156 8.716
46 157 8.160
46 158 5.418
46 159 5.185
46 160 8.364
46 161 9.314
46 162 6.915
46 163 9.764
46 164 6.919
46 165 6.590
46 166 5.602
46 167 6.168
46 168 10.071
46 169 9.343
46 170 9.076
46 171 8.890
46 172 8.108
46 173 7.566
46 174 9.676
46 175 7.067
46 176 6.264
46 177 7.338
46 178 8.008
46 179 3.926
46 180 7.743
46 181 8.131
46 182 9.567
46 183 6.877
46 184 8.362
46 185 5.342
46 186 7.727
46 187 7.693
46 188 7.162
46 189 5.814
46 190 6.170
46 191 5.686
46 192 5.996
46 193 8.000
46 194 7.431
46 195 9.424
46 196 9.531
46 197 8.611
46 198 8.090
46 199 5.944
46 200 8.325
46 201 6.800
46 202 6.602
46 203 6.049
46 204 7.855
46 205 6.741
46 206 8.056
46 207 7.242
46 208 7.220
46 209 8.387
46 210 7.034
46 211 7.778
46 212 7.696
46 213 6.813
46 214 6.482
46 215 6.779
46 216 6.696
46 217 8.651
46 218 6.793
46 219 7.009
46 220 6.653
46 221 7.323
46 222 10.210
46 223 8.743
46 224 7.583
46 225 8.404
46 226 9.155
46 227 7.088
46 228 7.185
46 229 11.474
46 230 8.043
46 231 8.507
46 232 7.826
46 233 7.924
46 234 6.821
46 235 6.817
46 236 8.601
46 237 7.617
46 238 7.080
46 239 7.069
46 240 8.547
46 241 8.199
46 242 9.752
46 243 8.228
46 244 6.829
46 245 6.838
46 246 8.821
46 247 8.211
46 248 8.532
46 249 7.604
46 250 7.029
46 251 7.169
46 252 8.591
46 253 8.541
46 254 7.440
46 255 9.260
46 256 8.820
46 257 7.842
46 258 8.791
46 259 7.206
46 260 8.643
46 261 8.569
46 262 7.437
46 263 8.879
46 264 8.753
46 265 9.428
46 266 8.991
46 267 7.024
46 268 9.135
46 269 8.580
46 270 8.932
46 271 8.234
46 272 8.799
46 273 8.452
46 274 9.212
46 275 7.255
46 276 7.491
46 277 8.350
46 278 8.686
46 279 6.978
46 280 8.275
46 281 7.196
46 282 7.504
46 283 8.435
46 284 9.389
46 285 8.871
46 286 9.219
46 287 9.543
46 288 9.602
46 289 9.646
46 290 7.034
46 291 6.972
46 292 6.947
46 293 8.104
46 294 8.319
46 295 7.844
46 296 8.975
46 297 9.329
46 298 8.628
46 299 7.867
46 300 9.556
46 301 8.493
46 302 8.806
46 303 9.095
46 304 8.656
46 305 8.756
46 306 9.699
46 307 7.767
46 308 7.182
46 309 9.116
46 310 9.879
46 311 6.872
46 312 8.949
46 313 9.186
46 314 9.260
46 315 7.926
46 316 9.164
46 317 7.439
46 318 8.238
46 319 8.835
46 320 8.368
46 321 9.353
46 322 8.655
46 323 8.273
46 324 6.710
46 325 6.498
46 326 6.444
46 327 7.118
46 328 7.202
46 329 8.097
46 330 8.559
46 331 6.883
46 332 8.981
46 333 10.358
46 334 7.479
46 335 7.078
46 336 7.495
46 337 9.420
46 338 8.744
46 339 7.004
46 340 6.625
46 341 6.938
46 342 6.358
46 343 8.402
46 344 6.389
46 345 6.470
46 346 6.652
46 347 7.316
46 348 7.689
46 349 8.326
46 350 7.803
46 351 7.738
46 352 9.714
46 353 9.847
46 354 8.839
46 355 8.126
46 356 8.067
46 357 8.721
46 358 8.941
46 359 9.787
46 360 9.324
46 361 9.229
46 362 9.059
46 363 9.747
46 364 7.743
46 365 9.958
46 366 7.920
46 367 8.784
46 368 8.815
46 369 6.685
46 370 8.962
46 371 7.861
46 372 8.378
46 373 8.836
46 374 7.980
46 375 6.427
46 376 8.402
46 377 9.593
46 378 7.293
46 379 9.309
46 380 7.010
46 381 6.584
46 382 6.968
46 383 8.866
46 384 6.995
46 385 6.904
46 386 6.393
46 387 6.522
46 388 6.754
46 389 9.069
46 390 8.163
46 391 7.269
46 392 7.526
46 393 7.271
46 394 8.588
46 395 8.268
46 396 8.753
46 397 8.296
46 398 8.929
46 399 9.555
46 400 7.548
46 401 8.270
46 402 8.234
46 403 6.738
46 404 10.059
46 405 7.959
46 406 7.965
46 407 6.239
46 408 8.488
46 409 7.959
46 410 7.628
46 411 7.999
46 412 8.576
46 413 8.536
46 414 7.286
46 415 6.730
46 416 7.506
46 417 8.376
46 418 7.118
46 419 8.024
46 420 8.373
46 421 7.813
46 422 7.717
46 423 8.833
46 424 8.384
46 425 8.481
46 426 7.322
46 427 6.489
46 428 6.988
46 429 6.961
46 430 6.390
46 431 6.815
46 432 7.774
46 433 7.323
46 434 7.024
46 435 8.423
46 436 7.221
46 437 7.714
46 438 6.582
46 439 7.259
46 440 8.137
46 441 7.441
46 442 7.994
46 443 8.702
46 444 8.575
46 445 8.185
46 446 6.943
46 447 6.460
46 448 7.507
46 449 8.512
46 450 7.845
46 451 7.091
46 452 8.337
46 453 8.064
46 454 7.128
46 455 6.725
46 456 6.885
46 457 6.577
46 458 6.581
46 459 7.763
46 460 6.633
46 461 6.794
46 462 6.971
46 463 6.967
46 464 6.576
46 465 6.934
46 466 6.942
46 467 6.156
46 468 8.657
46 469 8.473
46 470 7.233
46 471 6.181
46 472 7.030
46 473 8.305
46 474 6.983
46 475 7.496
46 476 8.852
46 477 8.139
46 478 8.262
46 479 8.894
46 480 7.403
46 481 6.347
46 482 6.618
46 483 8.328
46 484 8.645
46 485 9.125
46 486 6.627
46 487 8.260
46 488 6.440
46 489 7.877
46 490 7.380
46 491 6.760
46 492 9.317
46 493 7.008
46 494 6.604
46 495 8.572
46 496 6.572
46 497 6.646
46 498 8.457
46 499 9.165
46 500 9.339
46 501 6.026
46 502 8.606
46 503 8.773
46 504 7.966
46 505 8.985
46 506 7.891
46 507 7.738
46 508 7.042
46 509 6.942
46 510 6.888
46 511 6.845
46 512 6.913
46 513 9.465
46 514 7.907
46 515 8.509
46 516 7.459
46 517 9.688
46 518 7.457
46 519 8.423
46 520 7.803
46 521 7.794
46 522 5.537
46 523 5.922
46 524 7.808
46 525 6.538
46 526 6.514
46 527 6.612
46 528 6.438
46 529 8.548
46 530 7.236
46 531 7.812
46 532 6.996
46 533 6.570
46 534 6.476
46 535 6.557
46 536 6.702
46 537 8.020
46 538 6.686
46 539 6.877
46 540 6.495
46 541 6.436
46 542 6.883
46 543 6.951
46 544 6.826
46 545 8.782
46 546 6.919
46 547 6.686
46 548 6.921
46 549 6.760
46 550 6.796
46 551 7.028
46 552 6.964
46 553 6.683
46 554 7.061
46 555 6.954
46 556 6.598
46 557 6.597
46 558 6.433
46 559 6.256
46 560 6.240
46 561 7.231
46 562 7.837
46 563 6.680
46 564 6.541
46 565 6.023
46 566 6.834
46 567 6.509
46 568 6.848
46 569 7.069
46 570 6.811
46 571 6.955
46 572 6.480
46 573 6.853
46 574 6.606
46 575 6.995
46 576 6.552
46 577 6.495
46 578 7.078
46 579 7.656
46 580 6.810
46 581 6.768
46 582 9.358
46 583 6.180
46 584 7.197
46 585 7.060
46 586 7.289
46 587 7.842
46 588 8.727
46 589 10.021
46 590 6.403
46 591 7.011
46 592 7.094
46 593 7.834
46 594 8.787
46 595 6.599
46 596 6.896
46 597 6.866
46 598 8.094
46 599 7.992
46 600 6.800
46 601 6.864
46 602 9.389
46 603 10.002
46 604 8.658
46 605 7.877
46 606 9.021
46 607 7.895
46 608 7.681
46 609 7.150
46 610 6.170
46 611 7.443
46 612 7.473
46 613 7.424
46 614 9.357
46 615 8.790
46 616 6.582
46 617 8.922
46 618 8.521
46 619 6.798
46 620 6.856
46 621 8.730
46 622 8.419
46 623 8.596
46 624 6.720
46 625 7.166
46 626 9.684
46 627 8.033
46 628 8.563
46 629 6.647
47 48 2.516
47 49 8.577
47 50 7.185
47 51 8.974
47 52 5.128
47 53 7.277
47 54 7.978
47 55 7.988
47 56 9.639
47 57 7.962
47 58 6.563
47 59 5.529
47 60 7.484
47 61 8.997
47 62 9.368
47 63 9.426
47 64 7.906
47 65 10.255
47 66 9.719
47 67 7.968
47 68 7.509
47 69 5.934
47 70 6.674
47 71 7.888
47 72 7.054
47 73 7.332
47 74 9.056
47 75 7.615
47 76 6.217
47 77 7.298
47 78 9.839
47 79 7.867
47 80 7.092
47 81 8.234
47 82 7.001
47 83 8.456
47 84 7.747
47 85 8.484
47 86 7.316
47 87 7.159
47 88 6.813
47 89 6.670
47 90 6.805
47 91 6.883
47 92 6.918
47 93 7.223
47 94 7.059
47 95 9.093
47 96 9.405
47 97 8.697
47 98 5.212
47 99 5.985
47 100 8.885
47 101 8.063
47 102 7.383
47 103 7.551
47 104 6.653
47 105 8.084
47 106 7.614
47 107 7.679
47 108 7.483
47 109 7.129
47 110 7.728
47 111 7.543
47 112 8.107
47 113 8.402
47 114 6.692
47 115 6.746
47 116 6.919
47 117 7.122
47 118 6.825
47 119 7.743
47 120 7.905
47 121 6.452
47 122 6.697
47 123 7.149
47 124 6.753
47 125 6.888
47 126 7.492
47 127 8.297
47 128 7.425
47 129 7.339
47 130 7.733
47 131 6.450
47 132 6.859
47 133 7.060
47 134 7.785
47 135 7.826
47 136 7.522
47 137 7.762
47 138 7.713
47 139 7.989
47 140 7.192
47 141 7.459
47 142 3.472
47 143 3.740
47 144 5.062
47 145 4.503
47 146 5.509
47 147 7.615
47 148 8.703
47 149 7.951
47 150 8.045
47 151 6.439
47 152 7.175
47 153 8.679
47 154 8.428
47 155 7.560
47 156 8.467
47 157 8.302
47 158 7.182
47 159 7.330
47 160 4.158
47 161 9.057
47 162 6.250
47 163 6.824
47 164 8.387
47 165 8.103
47 166 7.409
47 167 7.363
47 168 7.458
47 169 8.097
47 170 8.002
47 171 7.950
47 172 10.580
47 173 7.986
47 174 8.084
47 175 7.774
47 176 7.865
47 177 8.147
47 178 7.156
47 179 8.129
47 180 7.932
47 181 8.081
47 182 6.036
47 183 9.493
47 184 9.419
47 185 8.716
47 186 7.771
47 187 8.488
47 188 7.385
47 189 8.012
47 190 7.967
47 191 6.212
47 192 7.793
47 193 7.597
47 194 7.883
47 195 7.714
47 196 7.756
47 197 6.996
47 198 5.340
47 199 7.503
47 200 5.270
47 201 7.368
47 202 7.219
47 203 7.290
47 204 5.808
47 205 6.323
47 206 6.544
47 207 6.862
47 208 6.344
47 209 7.758
47 210 6.334
47 211 7.127
47 212 6.240
47 213 6.348
47 214 6.464
47 215 6.766
47 216 8.489
47 217 8.948
47 218 8.586
47 219 7.454
47 220 9.651
47 221 7.955
47 222 10.290
47 223 8.629
47 224 8.521
47 225 6.722
47 226 7.476
47 227 6.794
47 228 8.312
47 229 8.400
47 230 7.305
47 231 8.017
47 232 7.591
47 233 6.618
47 234 6.511
47 235 7.605
47 236 8.472
47 237 7.556
47 238 8.090
47 239 7.807
47 240 8.397
47 241 8.640
47 242 10.929
47 243 9.657
47 244 6.254
47 245 6.629
47 246 10.121
47 247 7.545
47 248 9.333
47 249 7.143
47 250 6.453
47 251 6.806
47 252 7.798
47 253 9.583
47 254 9.057
47 255 10.156
47 256 8.896
47 257 8.772
47 258 9.026
47 259 8.489
47 260 9.558
47 261 9.671
47 262 9.371
47 263 7.824
47 264 8.408
47 265 7.359
47 266 9.029
47 267 9.325
47 268 8.230
47 269 8.690
47 270 10.077
47 271 8.857
47 272 8.042
47 273 8.907
47 274 9.165
47 275 7.384
47 276 7.158
47 277 9.016
47 278 10.093
47 279 8.009
47 280 8.049
47 281 6.643
47 282 6.680
47 283 6.957
47 284 9.538
47 285 8.743
47 286 8.600
47 287 9.624
47 288 9.342
47 289 8.757
47 290 6.110
47 291 6.184
47 292 5.738
47 293 9.389
47 294 7.008
47 295 6.463
47 296 8.366
47 297 8.855
47 298 8.972
47 299 6.493
47 300 7.511
47 301 6.946
47 302 9.081
47 303 8.385
47 304 8.272
47 305 9.377
47 306 9.180
47 307 6.811
47 308 5.924
47 309 8.702
47 310 8.631
47 311 6.599
47 312 8.062
47 313 9.228
47 314 9.708
47 315 9.001
47 316 8.652
47 317 6.444
47 318 8.866
47 319 10.105
47 320 9.963
47 321 8.596
47 322 8.791
47 323 7.424
47 324 6.646
47 325 6.273
47 326 6.530
47 327 6.543
47 328 6.511
47 329 8.973
47 330 6.054
47 331 6.072
47 332 6.889
47 333 10.111
47 334 6.970
47 335 6.837
47 336 7.179
47 337 8.883
47 338 9.189
47 339 6.783
47 340 6.428
47 341 6.312
47 342 6.480
47 343 7.792
47 344 6.346
47 345 6.673
47 346 6.426
47 347 6.341
47 348 6.803
47 349 9.616
47 350 6.735
47 351 6.565
47 352 10.363
47 353 9.949
47 354 8.576
47 355 5.902
47 356 9.094
47 357 9.560
47 358 9.601
47 359 8.106
47 360 8.568
47 361 9.990
47 362 8.280
47 363 7.116
47 364 6.966
47 365 7.500
47 366 6.763
47 367 7.901
47 368 9.331
47 369 6.216
47 370 9.856
47 371 9.172
47 372 9.392
47 373 10.747
47 374 7.428
47 375 6.264
47 376 7.909
47 377 9.038
47 378 6.602
47 379 7.516
47 380 6.347
47 381 6.344
47 382 6.339
47 383 9.137
47 384 6.216
47 385 6.159
47 386 6.258
47 387 6.453
47 388 9.268
47 389 9.316
47 390 8.973
47 391 8.678
47 392 7.199
47 393 7.294
47 394 5.485
47 395 9.261
47 396 8.833
47 397 8.868
47 398 9.066
47 399 9.560
47 400 9.340
47 401 8.327
47 402 8.460
47 403 8.605
47 404 8.319
47 405 7.367
47 406 7.137
47 407 6.219
47 408 7.766
47 409 6.273
47 410 8.549
47 411 9.561
47 412 8.085
47 413 9.574
47 414 6.861
47 415 6.885
47 416 7.392
47 417 8.341
47 418 7.440
47 419 7.651
47 420 10.270
47 421 7.738
47 422 9.229
47 423 8.614
47 424 9.291
47 425 8.642
47 426 6.238
47 427 5.963
47 428 6.389
47 429 6.458
47 430 6.112
47 431 6.411
47 432 8.457
47 433 8.567
47 434 8.714
47 435 8.336
47 436 7.422
47 437 8.619
47 438 7.487
47 439 7.189
47 440 7.276
47 441 7.029
47 442 6.365
47 443 8.682
47 444 6.429
47 445 6.108
47 446 8.402
47 447 7.777
47 448 9.301
47 449 8.977
47 450 7.620
47 451 7.343
47 452 8.165
47 453 6.999
47 454 6.388
47 455 6.294
47 456 6.415
47 457 6.516
47 458 6.671
47 459 7.515
47 460 5.870
47 461 6.259
47 462 6.495
47 463 6.661
47 464 6.615
47 465 8.128
47 466 8.010
47 467 7.510
47 468 9.385
47 469 7.947
47 470 8.049
47 471 6.841
47 472 7.055
47 473 9.668
47 474 8.109
47 475 5.351
47 476 5.831
47 477 9.748
47 478 8.299
47 479 5.090
47 480 7.247
47 481 8.413
47 482 7.382
47 483 9.630
47 484 7.707
47 485 7.587
47 486 8.072
47 487 7.635
47 488 7.724
47 489 8.053
47 490 8.752
47 491 8.545
47 492 10.030
47 493 7.947
47 494 7.191
47 495 8.397
47 496 7.703
47 497 7.165
47 498 8.366
47 499 6.355
47 500 5.875
47 501 7.710
47 502 9.048
47 503 8.419
47 504 7.785
47 505 8.115
47 506 5.971
47 507 8.306
47 508 8.429
47 509 6.215
47 510 6.676
47 511 6.126
47 512 6.628
47 513 7.664
47 514 7.690
47 515 7.032
47 516 6.734
47 517 8.015
47 518 6.568
47 519 8.452
47 520 8.392
47 521 7.370
47 522 8.392
47 523 7.350
47 524 6.459
47 525 6.886
47 526 7.007
47 527 6.577
47 528 6.913
47 529 9.088
47 530 7.712
47 531 8.003
47 532 7.064
47 533 6.691
47 534 6.921
47 535 6.265
47 536 6.906
47 537 9.083
47 538 6.772
47 539 6.991
47 540 6.597
47 541 6.585
47 542 6.850
47 543 6.829
47 544 6.749
47 545 8.301
47 546 6.418
47 547 6.118
47 548 5.678
47 549 6.163
47 550 7.104
47 551 6.398
47 552 6.658
47 553 6.546
47 554 6.645
47 555 6.902
47 556 6.517
47 557 6.731
47 558 7.420
47 559 8.091
47 560 7.128
47 561 6.841
47 562 7.570
47 563 6.686
47 564 7.154
47 565 7.147
47 566 7.243
47 567 6.408
47 568 7.016
47 569 8.992
47 570 7.303
47 571 6.749
47 572 6.409
47 573 7.055
47 574 6.802
47 575 8.123
47 576 8.404
47 577 6.577
47 578 7.535
47 579 7.233
47 580 6.449
47 581 6.598
47 582 8.807
47 583 6.953
47 584 6.515
47 585 6.775
47 586 6.532
47 587 9.258
47 588 8.857
47 589 10.143
47 590 8.000
47 591 8.512
47 592 7.720
47 593 9.313
47 594 9.009
47 595 7.648
47 596 8.226
47 597 9.071
47 598 9.020
47 599 8.280
47 600 7.590
47 601 7.480
47 602 8.401
47 603 9.214
47 604 8.319
47 605 7.086
47 606 9.115
47 607 8.109
47 608 10.135
47 609 7.793
47 610 6.732
47 611 8.100
47 612 6.759
47 613 6.930
47 614 9.046
47 615 7.580
47 616 6.288
47 617 7.991
47 618 7.724
47 619 6.382
47 620 6.526
47 621 9.071
47 622 9.288
47 623 7.480
47 624 6.219
47 625 7.980
47 626 8.537
47 627 7.412
47 628 7.972
47 629 6.304
48 49 8.719
48 50 7.150
48 51 8.980
48 52 4.994
48 53 7.229
48 54 8.202
48 55 8.321
48 56 9.657
48 57 8.119
48 58 6.761
48 59 5.542
48 60 7.362
48 61 9.054
48 62 9.702
48 63 9.827
48 64 8.306
48 65 10.524
48 66 10.092
48 67 8.433
48 68 7.390
48 69 5.931
48 70 6.515
48 71 8.486
48 72 6.847
48 73 7.763
48 74 9.710
48 75 7.899
48 76 6.102
48 77 7.514
48 78 9.773
48 79 8.026
48 80 7.109
48 81 8.284
48 82 7.166
48 83 9.080
48 84 8.330
48 85 8.413
48 86 7.199
48 87 7.390
48 88 7.118
48 89 6.812
48 90 6.960
48 91 7.191
48 92 7.057
48 93 7.526
48 94 7.409
48 95 9.490
48 96 9.822
48 97 9.180
48 98 5.036
48 99 5.638
48 100 9.121
48 101 8.679
48 102 7.219
48 103 7.978
48 104 6.837
48 105 8.455
48 106 7.955
48 107 8.001
48 108 7.463
48 109 6.973
48 110 7.959
48 111 7.829
48 112 8.517
48 113 8.772
48 114 6.841
48 115 6.987
48 116 7.039
48 117 7.400
48 118 7.050
48 119 7.648
48 120 8.235
48 121 6.790
48 122 6.688
48 123 7.102
48 124 7.129
48 125 6.674
48 126 7.742
48 127 8.339
48 128 7.525
48 129 7.366
48 130 7.775
48 131 6.271
48 132 7.027
48 133 7.333
48 134 8.010
48 135 7.990
48 136 7.655
48 137 8.051
48 138 7.877
48 139 8.034
48 140 7.269
48 141 7.408
48 142 3.376
48 143 3.344
48 144 5.148
48 145 4.351
48 146 5.736
48 147 7.677
48 148 9.037
48 149 8.342
48 150 8.368
48 151 6.593
48 152 7.258
48 153 9.332
48 154 9.021
48 155 7.768
48 156 8.576
48 157 8.434
48 158 7.450
48 159 7.659
48 160 4.164
48 161 9.232
48 162 6.281
48 163 6.744
48 164 8.699
48 165 8.263
48 166 7.701
48 167 7.651
48 168 7.714
48 169 8.484
48 170 8.353
48 171 8.297
48 172 10.838
48 173 8.018
48 174 8.370
48 175 8.091
48 176 7.959
48 177 8.088
48 178 7.008
48 179 8.295
48 180 7.957
48 181 7.988
48 182 6.009
48 183 9.745
48 184 9.526
48 185 8.910
48 186 7.880
48 187 8.549
48 188 7.442
48 189 8.327
48 190 8.467
48 191 6.632
48 192 7.955
48 193 7.921
48 194 7.824
48 195 8.007
48 196 8.031
48 197 7.301
48 198 5.589
48 199 7.639
48 200 5.130
48 201 7.534
48 202 7.434
48 203 7.567
48 204 6.091
48 205 6.478
48 206 6.630
48 207 7.051
48 208 6.502
48 209 7.705
48 210 6.387
48 211 7.483
48 212 6.412
48 213 6.597
48 214 6.616
48 215 6.744
48 216 8.912
48 217 9.033
48 218 9.123
48 219 7.991
48 220 9.880
48 221 8.129
48 222 10.736
48 223 8.862
48 224 8.819
48 225 6.494
48 226 6.853
48 227 6.932
48 228 8.262
48 229 8.553
48 230 7.395
48 231 7.903
48 232 8.024
48 233 6.937
48 234 6.742
48 235 7.685
48 236 8.516
48 237 7.473
48 238 8.581
48 239 8.234
48 240 8.360
48 241 8.586
48 242 11.005
48 243 9.703
48 244 6.404
48 245 6.634
48 246 10.397
48 247 7.991
48 248 9.590
48 249 7.265
48 250 6.459
48 251 6.830
48 252 7.693
48 253 9.974
48 254 9.360
48 255 10.503
48 256 9.413
48 257 9.158
48 258 9.605
48 259 8.765
48 260 9.907
48 261 9.738
48 262 9.613
48 263 7.870
48 264 8.634
48 265 7.714
48 266 8.993
48 267 9.343
48 268 8.434
48 269 8.769
48 270 10.122
48 271 9.147
48 272 8.382
48 273 9.123
48 274 9.410
48 275 7.725
48 276 7.257
48 277 9.187
48 278 10.147
48 279 8.175
48 280 8.523
48 281 6.746
48 282 7.119
48 283 7.454
48 284 9.689
48 285 8.574
48 286 8.664
48 287 9.912
48 288 9.247
48 289 9.050
48 290 6.194
48 291 6.330
48 292 5.851
48 293 9.569
48 294 6.870
48 295 6.872
48 296 8.333
48 297 8.879
48 298 9.137
48 299 6.321
48 300 7.417
48 301 7.255
48 302 9.173
48 303 8.609
48 304 8.383
48 305 9.481
48 306 9.045
48 307 6.845
48 308 5.753
48 309 8.727
48 310 8.561
48 311 6.667
48 312 7.842
48 313 9.186
48 314 10.059
48 315 9.360
48 316 9.183
48 317 6.604
48 318 9.191
48 319 10.138
48 320 9.942
48 321 8.493
48 322 9.048
48 323 7.871
48 324 6.682
48 325 6.408
48 326 6.574
48 327 6.601
48 328 6.887
48 329 9.337
48 330 5.830
48 331 6.127
48 332 7.062
48 333 10.075
48 334 7.100
48 335 7.024
48 336 7.359
48 337 9.368
48 338 9.356
48 339 6.902
48 340 6.535
48 341 6.370
48 342 6.668
48 343 7.851
48 344 6.237
48 345 6.743
48 346 6.438
48 347 6.431
48 348 6.914
48 349 9.700
48 350 6.384
48 351 6.225
48 352 10.200
48 353 10.291
48 354 9.019
48 355 5.963
48 356 9.439
48 357 9.536
48 358 9.535
48 359 8.315
48 360 8.548
48 361 10.065
48 362 8.633
48 363 7.125
48 364 7.328
48 365 7.344
48 366 7.081
48 367 8.225
48 368 9.324
48 369 6.367
48 370 9.984
48 371 9.243
48 372 9.580
48 373 10.941
48 374 7.592
48 375 6.211
48 376 7.761
48 377 9.126
48 378 6.729
48 379 7.622
48 380 6.395
48 381 6.542
48 382 6.336
48 383 9.372
48 384 6.421
48 385 6.139
48 386 6.515
48 387 6.706
48 388 9.523
48 389 9.574
48 390 8.936
48 391 8.682
48 392 7.714
48 393 7.604
48 394 5.057
48 395 9.577
48 396 9.003
48 397 8.997
48 398 9.229
48 399 9.750
48 400 9.390
48 401 8.603
48 402 8.655
48 403 8.970
48 404 8.467
48 405 7.056
48 406 6.772
48 407 6.394
48 408 7.873
48 409 6.386
48 410 8.599
48 411 9.705
48 412 8.105
48 413 9.771
48 414 7.058
48 415 7.065
48 416 7.732
48 417 8.502
48 418 7.649
48 419 7.821
48 420 10.645
48 421 7.660
48 422 9.204
48 423 8.668
48 424 9.415
48 425 8.880
48 426 6.309
48 427 6.168
48 428 6.699
48 429 6.544
48 430 6.308
48 431 6.772
48 432 8.590
48 433 8.579
48 434 8.878
48 435 8.431
48 436 7.724
48 437 8.910
48 438 7.836
48 439 7.411
48 440 7.370
48 441 6.883
48 442 6.571
48 443 8.508
48 444 6.687
48 445 6.348
48 446 8.513
48 447 8.183
48 448 9.663
48 449 8.764
48 450 7.967
48 451 7.634
48 452 8.493
48 453 7.443
48 454 6.483
48 455 6.543
48 456 6.555
48 457 6.841
48 458 6.993
48 459 7.650
48 460 6.066
48 461 6.539
48 462 6.664
48 463 6.814
48 464 6.617
48 465 8.686
48 466 8.301
48 467 7.814
48 468 9.848
48 469 8.075
48 470 8.436
48 471 6.980
48 472 7.187
48 473 10.051
48 474 8.473
48 475 5.594
48 476 5.769
48 477 9.696
48 478 8.279
48 479 4.787
48 480 7.467
48 481 8.818
48 482 7.761
48 483 9.549
48 484 7.794
48 485 7.853
48 486 8.065
48 487 8.007
48 488 8.051
48 489 8.495
48 490 9.567
48 491 8.983
48 492 10.031
48 493 8.555
48 494 7.461
48 495 8.809
48 496 8.156
48 497 7.800
48 498 8.720
48 499 6.428
48 500 5.840
48 501 8.013
48 502 8.956
48 503 8.389
48 504 8.068
48 505 8.524
48 506 6.254
48 507 8.677
48 508 8.723
48 509 6.719
48 510 7.169
48 511 6.201
48 512 6.797
48 513 8.050
48 514 7.826
48 515 7.433
48 516 6.952
48 517 8.309
48 518 6.789
48 519 8.871
48 520 8.775
48 521 7.624
48 522 8.724
48 523 7.512
48 524 6.461
48 525 7.099
48 526 7.151
48 527 6.785
48 528 7.046
48 529 9.275
48 530 7.931
48 531 8.450
48 532 7.314
48 533 7.026
48 534 7.189
48 535 6.484
48 536 7.071
48 537 9.283
48 538 6.931
48 539 7.097
48 540 6.738
48 541 6.681
48 542 6.976
48 543 6.990
48 544 6.945
48 545 8.145
48 546 6.631
48 547 6.482
48 548 5.887
48 549 6.172
48 550 7.365
48 551 6.605
48 552 6.657
48 553 6.779
48 554 6.742
48 555 7.087
48 556 6.617
48 557 6.946
48 558 7.827
48 559 8.393
48 560 7.405
48 561 6.812
48 562 7.811
48 563 6.820
48 564 7.387
48 565 7.469
48 566 7.527
48 567 6.581
48 568 7.374
48 569 9.218
48 570 7.536
48 571 7.138
48 572 6.559
48 573 7.206
48 574 7.001
48 575 8.444
48 576 8.728
48 577 6.790
48 578 7.819
48 579 7.378
48 580 6.556
48 581 6.665
48 582 8.704
48 583 7.121
48 584 6.733
48 585 6.907
48 586 6.650
48 587 9.943
48 588 9.009
48 589 10.577
48 590 8.355
48 591 8.829
48 592 8.111
48 593 9.954
48 594 9.266
48 595 7.920
48 596 8.427
48 597 9.087
48 598 9.612
48 599 8.657
48 600 7.989
48 601 7.832
48 602 8.309
48 603 9.240
48 604 8.788
48 605 7.511
48 606 9.353
48 607 8.390
48 608 9.969
48 609 8.164
48 610 6.820
48 611 8.188
48 612 6.969
48 613 7.040
48 614 9.605
48 615 7.772
48 616 6.416
48 617 8.404
48 618 8.018
48 619 6.590
48 620 6.566
48 621 9.298
48 622 9.381
48 623 7.709
48 624 6.424
48 625 7.926
48 626 8.787
48 627 7.651
48 628 8.299
48 629 6.471
49 50 7.972
49 51 6.155
49 52 9.521
49 53 8.343
49 54 8.122
49 55 8.846
49 56 6.472
49 57 8.240
49 58 7.475
49 59 7.304
49 60 7.216
49 61 3.140
49 62 6.030
49 63 7.726
49 64 6.574
49 65 6.564
49 66 5.711
49 67 6.753
49 68 9.110
49 69 7.170
49 70 7.615
49 71 7.041
49 72 9.613
49 73 5.837
49 74 8.072
49 75 6.800
49 76 8.861
49 77 7.640
49 78 9.275
49 79 7.427
49 80 6.723
49 81 8.517
49 82 7.465
49 83 7.311
49 84 6.763
49 85 9.086
49 86 7.810
49 87 8.595
49 88 8.453
49 89 6.552
49 90 6.302
49 91 6.077
49 92 6.578
49 93 6.319
49 94 7.045
49 95 5.850
49 96 7.841
49 97 6.102
49 98 9.253
49 99 9.058
49 100 7.218
49 101 7.593
49 102 10.317
49 103 6.184
49 104 7.256
49 105 7.897
49 106 7.128
49 107 6.342
49 108 6.980
49 109 7.823
49 110 9.371
49 111 9.081
49 112 7.353
49 113 7.731
49 114 7.118
49 115 6.402
49 116 6.378
49 117 6.528
49 118 6.964
49 119 8.281
49 120 6.969
49 121 8.101
49 122 9.250
49 123 9.652
49 124 6.404
49 125 9.081
49 126 6.374
49 127 7.868
49 128 6.934
49 129 7.076
49 130 7.439
49 131 8.541
49 132 6.278
49 133 5.762
49 134 6.329
49 135 6.969
49 136 7.104
49 137 7.022
49 138 7.044
49 139 6.725
49 140 6.520
49 141 8.879
49 142 9.076
49 143 8.988
49 144 8.065
49 145 8.277
49 146 7.384
49 147 7.668
49 148 4.017
49 149 4.404
49 150 4.358
49 151 9.720
49 152 7.321
49 153 7.518
49 154 8.069
49 155 8.658
49 156 9.019
49 157 8.698
49 158 7.278
49 159 7.181
49 160 8.543
49 161 8.313
49 162 7.067
49 163 9.663
49 164 8.285
49 165 5.749
49 166 6.096
49 167 6.417
49 168 9.611
49 169 8.801
49 170 8.343
49 171 8.170
49 172 9.196
49 173 7.207
49 174 9.497
49 175 6.987
49 176 7.070
49 177 8.427
49 178 6.503
49 179 5.354
49 180 9.156
49 181 9.735
49 182 9.562
49 183 5.550
49 184 9.227
49 185 5.987
49 186 7.784
49 187 6.994
49 188 7.735
49 189 6.776
49 190 6.507
49 191 6.684
49 192 8.051
49 193 7.860
49 194 7.031
49 195 8.996
49 196 9.085
49 197 8.332
49 198 8.737
49 199 6.775
49 200 9.158
49 201 6.181
49 202 6.095
49 203 6.118
49 204 8.382
49 205 6.856
49 206 8.137
49 207 6.708
49 208 6.735
49 209 8.338
49 210 7.395
49 211 8.440
49 212 8.518
49 213 7.331
49 214 7.211
49 215 8.139
49 216 6.836
49 217 9.108
49 218 7.578
49 219 7.510
49 220 6.396
49 221 7.305
49 222 10.183
49 223 7.943
49 224 6.977
49 225 8.475
49 226 9.348
49 227 6.209
49 228 8.099
49 229 11.044
49 230 8.482
49 231 8.959
49 232 8.714
49 233 8.586
49 234 7.330
49 235 7.502
49 236 8.655
49 237 7.894
49 238 7.665
49 239 7.909
49 240 8.890
49 241 8.653
49 242 9.547
49 243 8.015
49 244 7.248
49 245 6.324
49 246 9.050
49 247 8.928
49 248 8.680
49 249 7.389
49 250 7.527
49 251 7.237
49 252 8.883
49 253 7.860
49 254 6.762
49 255 8.688
49 256 8.350
49 257 6.646
49 258 8.213
49 259 6.510
49 260 8.294
49 261 8.499
49 262 7.227
49 263 9.248
49 264 7.916
49 265 8.870
49 266 10.185
49 267 6.636
49 268 8.915
49 269 8.103
49 270 8.470
49 271 7.884
49 272 8.053
49 273 8.033
49 274 8.828
49 275 8.236
49 276 8.482
49 277 8.827
49 278 8.237
49 279 7.805
49 280 8.844
49 281 7.722
49 282 7.880
49 283 7.608
49 284 9.185
49 285 9.765
49 286 8.807
49 287 7.619
49 288 8.010
49 289 9.914
49 290 6.923
49 291 6.550
49 292 6.982
49 293 8.193
49 294 7.602
49 295 7.124
49 296 9.810
49 297 10.300
49 298 8.618
49 299 8.252
49 300 10.597
49 301 9.568
49 302 9.497
49 303 9.644
49 304 10.114
49 305 8.784
49 306 7.723
49 307 8.882
49 308 8.291
49 309 9.065
49 310 9.321
49 311 7.906
49 312 9.845
49 313 8.011
49 314 7.683
49 315 6.498
49 316 7.662
49 317 8.274
49 318 6.679
49 319 8.124
49 320 7.468
49 321 8.506
49 322 7.616
49 323 6.960
49 324 6.812
49 325 6.860
49 326 6.300
49 327 7.022
49 328 7.155
49 329 6.336
49 330 8.774
49 331 6.549
49 332 9.622
49 333 8.562
49 334 7.120
49 335 6.550
49 336 7.246
49 337 8.067
49 338 7.228
49 339 6.735
49 340 6.391
49 341 7.077
49 342 6.252
49 343 7.986
49 344 6.981
49 345 6.214
49 346 6.453
49 347 7.120
49 348 7.202
49 349 6.993
49 350 8.058
49 351 8.337
49 352 7.900
49 353 8.230
49 354 7.344
49 355 8.240
49 356 6.154
49 357 7.649
49 358 7.803
49 359 8.975
49 360 8.275
49 361 7.521
49 362 7.441
49 363 9.553
49 364 8.062
49 365 10.538
49 366 8.105
49 367 9.413
49 368 8.640
49 369 7.464
49 370 8.449
49 371 7.160
49 372 8.629
49 373 8.074
49 374 8.082
49 375 7.792
49 376 9.076
49 377 9.874
49 378 7.886
49 379 9.469
49 380 7.457
49 381 7.233
49 382 7.655
49 383 8.086
49 384 7.579
49 385 7.228
49 386 6.941
49 387 7.098
49 388 6.892
49 389 7.969
49 390 7.328
49 391 6.542
49 392 8.535
49 393 9.232
49 394 9.196
49 395 9.071
49 396 7.476
49 397 7.359
49 398 7.600
49 399 8.615
49 400 6.155
49 401 7.217
49 402 7.236
49 403 7.653
49 404 10.084
49 405 8.478
49 406 8.528
49 407 6.978
49 408 9.637
49 409 9.357
49 410 7.646
49 411 8.473
49 412 6.833
49 413 7.925
49 414 6.673
49 415 6.364
49 416 6.897
49 417 7.033
49 418 6.261
49 419 7.330
49 420 7.917
49 421 6.995
49 422 6.405
49 423 8.324
49 424 7.403
49 425 7.338
49 426 7.078
49 427 6.568
49 428 6.588
49 429 7.029
49 430 6.489
49 431 6.744
49 432 7.332
49 433 6.182
49 434 6.368
49 435 8.328
49 436 7.207
49 437 7.051
49 438 6.564
49 439 7.237
49 440 8.642
49 441 7.606
49 442 8.842
49 443 8.531
49 444 9.012
49 445 8.455
49 446 6.406
49 447 7.354
49 448 6.379
49 449 8.751
49 450 8.353
49 451 7.842
49 452 8.891
49 453 8.426
49 454 6.843
49 455 6.583
49 456 6.494
49 457 6.317
49 458 6.487
49 459 7.785
49 460 7.065
49 461 6.699
49 462 6.501
49 463 6.337
49 464 6.765
49 465 8.515
49 466 6.615
49 467 8.493
49 468 8.606
49 469 8.210
49 470 6.921
49 471 8.165
49 472 6.472
49 473 8.774
49 474 6.758
49 475 9.058
49 476 10.528
49 477 6.493
49 478 7.429
49 479 9.561
49 480 6.728
49 481 7.320
49 482 8.494
49 483 6.648
49 484 8.322
49 485 9.256
49 486 7.283
49 487 8.187
49 488 8.296
49 489 8.515
49 490 8.440
49 491 7.316
49 492 10.942
49 493 7.141
49 494 8.743
49 495 9.161
49 496 8.436
49 497 8.100
49 498 8.832
49 499 8.928
49 500 9.238
49 501 8.078
49 502 8.172
49 503 8.637
49 504 7.871
49 505 8.518
49 506 7.986
49 507 7.499
49 508 7.134
49 509 8.183
49 510 8.020
49 511 6.666
49 512 6.499
49 513 9.436
49 514 7.435
49 515 8.380
49 516 7.482
49 517 9.605
49 518 7.194
49 519 9.016
49 520 7.959
49 521 7.237
49 522 6.230
49 523 5.819
49 524 7.927
49 525 6.196
49 526 6.179
49 527 6.542
49 528 6.636
49 529 9.015
49 530 8.057
49 531 8.431
49 532 6.312
49 533 6.252
49 534 6.193
49 535 6.475
49 536 6.713
49 537 8.024
49 538 6.467
49 539 6.479
49 540 6.486
49 541 6.521
49 542 6.846
49 543 7.230
49 544 6.674
49 545 9.040
49 546 6.471
49 547 6.625
49 548 7.138
49 549 7.900
49 550 6.513
49 551 6.858
49 552 6.918
49 553 6.693
49 554 7.173
49 555 6.998
49 556 6.828
49 557 6.899
49 558 7.820
49 559 7.719
49 560 7.359
49 561 8.163
49 562 7.890
49 563 7.083
49 564 6.905
49 565 6.886
49 566 7.531
49 567 7.217
49 568 6.988
49 569 6.888
49 570 7.206
49 571 7.232
49 572 7.267
49 573 6.976
49 574 6.172
49 575 7.629
49 576 7.632
49 577 7.023
49 578 7.361
49 579 7.895
49 580 7.061
49 581 7.150
49 582 9.391
49 583 6.639
49 584 6.788
49 585 7.072
49 586 6.624
49 587 9.344
49 588 7.974
49 589 9.314
49 590 7.449
49 591 7.726
49 592 7.914
49 593 7.991
49 594 8.105
49 595 6.876
49 596 8.375
49 597 7.372
49 598 8.798
49 599 7.796
49 600 7.331
49 601 7.327
49 602 10.065
49 603 10.449
49 604 8.658
49 605 7.775
49 606 8.973
49 607 9.359
49 608 6.829
49 609 7.223
49 610 8.087
49 611 7.569
49 612 7.508
49 613 7.405
49 614 9.356
49 615 7.891
49 616 6.681
49 617 8.575
49 618 7.712
49 619 6.578
49 620 6.915
49 621 8.152
49 622 8.959
49 623 8.205
49 624 7.263
49 625 7.337
49 626 8.976
49 627 7.617
49 628 8.507
49 629 6.501
50 51 8.920
50 52 8.629
50 53 4.568
50 54 5.433
50 55 5.670
50 56 9.064
50 57 4.858
50 58 3.204
50 59 8.163
50 60 5.449
50 61 8.562
50 62 7.257
50 63 7.462
50 64 6.461
50 65 8.174
50 66 8.113
50 67 6.376
50 68 5.504
50 69 5.658
50 70 5.597
50 71 7.392
50 72 4.621
50 73 7.098
50 74 7.761
50 75 7.096
50 76 7.495
50 77 7.860
50 78 7.557
50 79 7.096
50 80 6.155
50 81 7.656
50 82 7.334
50 83 7.230
50 84 6.768
50 85 7.727
50 86 6.562
50 87 7.642
50 88 8.085
50 89 5.430
50 90 5.234
50 91 5.571
50 92 5.136
50 93 5.722
50 94 6.073
50 95 7.443
50 96 7.603
50 97 7.307
50 98 6.085
50 99 5.922
50 100 8.395
50 101 7.517
50 102 4.825
50 103 7.184
50 104 6.623
50 105 7.312
50 106 7.314
50 107 6.271
50 108 5.512
50 109 6.392
50 110 7.790
50 111 7.829
50 112 6.508
50 113 7.054
50 114 5.497
50 115 5.200
50 116 5.168
50 117 5.941
50 118 5.860
50 119 5.859
50 120 5.704
50 121 5.043
50 122 4.427
50 123 4.527
50 124 7.294
50 125 5.335
50 126 6.997
50 127 7.215
50 128 6.361
50 129 6.021
50 130 5.882
50 131 6.773
50 132 5.244
50 133 5.291
50 134 5.410
50 135 5.195
50 136 4.690
50 137 4.679
50 138 3.974
50 139 3.689
50 140 4.946
50 141 4.882
50 142 6.952
50 143 6.651
50 144 6.481
50 145 5.270
50 146 7.987
50 147 5.001
50 148 8.044
50 149 7.418
50 150 7.189
50 151 9.545
50 152 7.329
50 153 7.498
50 154 7.763
50 155 7.004
50 156 8.005
50 157 7.732
50 158 6.665
50 159 6.416
50 160 7.361
50 161 9.035
50 162 8.368
50 163 8.799
50 164 5.264
50 165 7.508
50 166 5.724
50 167 5.416
50 168 9.012
50 169 8.033
50 170 6.947
50 171 6.959
50 172 7.846
50 173 5.462
50 174 7.262
50 175 3.865
50 176 5.725
50 177 6.403
50 178 6.061
50 179 7.670
50 180 6.372
50 181 6.110
50 182 8.566
50 183 8.121
50 184 7.910
50 185 7.368
50 186 6.528
50 187 6.826
50 188 5.424
50 189 7.376
50 190 7.540
50 191 8.743
50 192 6.015
50 193 7.259
50 194 6.108
50 195 7.303
50 196 7.332
50 197 7.483
50 198 7.770
50 199 6.056
50 200 7.151
50 201 5.181
50 202 5.350
50 203 5.659
50 204 7.018
50 205 5.000
50 206 6.913
50 207 5.327
50 208 5.214
50 209 7.920
50 210 6.567
50 211 7.967
50 212 7.148
50 213 5.996
50 214 5.680
50 215 6.643
50 216 8.786
50 217 7.395
50 218 8.856
50 219 6.226
50 220 7.988
50 221 6.079
50 222 9.610
50 223 9.561
50 224 7.956
50 225 7.211
50 226 8.175
50 227 5.024
50 228 5.658
50 229 9.533
50 230 7.196
50 231 7.076
50 232 7.943
50 233 6.936
50 234 5.638
50 235 6.073
50 236 9.271
50 237 6.858
50 238 9.062
50 239 9.196
50 240 6.901
50 241 6.789
50 242 9.029
50 243 7.379
50 244 6.170
50 245 5.088
50 246 8.953
50 247 8.381
50 248 8.596
50 249 5.126
50 250 5.469
50 251 5.113
50 252 6.047
50 253 8.688
50 254 8.566
50 255 9.183
50 256 9.364
50 257 7.937
50 258 8.360
50 259 8.081
50 260 8.801
50 261 8.806
50 262 8.888
50 263 9.036
50 264 9.764
50 265 8.258
50 266 9.428
50 267 8.967
50 268 8.997
50 269 8.871
50 270 9.374
50 271 8.301
50 272 8.537
50 273 8.528
50 274 8.369
50 275 5.578
50 276 5.580
50 277 9.017
50 278 10.171
50 279 6.375
50 280 7.954
50 281 6.203
50 282 6.647
50 283 6.581
50 284 8.185
50 285 8.190
50 286 7.655
50 287 9.401
50 288 10.000
50 289 8.574
50 290 4.850
50 291 4.902
50 292 5.989
50 293 7.861
50 294 4.572
50 295 6.474
50 296 8.565
50 297 9.060
50 298 8.475
50 299 5.663
50 300 8.113
50 301 7.330
50 302 8.802
50 303 8.087
50 304 8.062
50 305 8.444
50 306 9.428
50 307 7.276
50 308 6.741
50 309 8.109
50 310 9.781
50 311 6.599
50 312 7.551
50 313 8.656
50 314 8.761
50 315 7.870
50 316 8.498
50 317 7.974
50 318 7.576
50 319 9.277
50 320 10.004
50 321 9.088
50 322 8.206
50 323 7.729
50 324 4.698
50 325 5.783
50 326 5.631
50 327 5.873
50 328 6.912
50 329 7.120
50 330 6.288
50 331 5.262
50 332 7.888
50 333 10.676
50 334 5.541
50 335 5.680
50 336 6.498
50 337 8.155
50 338 8.060
50 339 5.140
50 340 5.544
50 341 5.491
50 342 6.115
50 343 5.989
50 344 5.894
50 345 5.485
50 346 5.544
50 347 6.196
50 348 6.090
50 349 8.339
50 350 5.479
50 351 6.407
50 352 10.463
50 353 9.255
50 354 8.269
50 355 8.092
50 356 7.636
50 357 9.079
50 358 9.727
50 359 9.479
50 360 9.281
50 361 8.803
50 362 7.967
50 363 5.753
50 364 5.657
50 365 6.726
50 366 5.572
50 367 7.119
50 368 7.260
50 369 5.883
50 370 8.462
50 371 7.383
50 372 7.868
50 373 9.540
50 374 6.214
50 375 6.223
50 376 6.901
50 377 8.093
50 378 6.929
50 379 6.746
50 380 5.563
50 381 5.432
50 382 5.666
50 383 6.965
50 384 5.904
50 385 5.372
50 386 6.211
50 387 5.773
50 388 7.713
50 389 7.220
50 390 7.650
50 391 7.808
50 392 7.936
50 393 6.244
50 394 6.827
50 395 6.795
50 396 6.502
50 397 6.838
50 398 6.718
50 399 7.197
50 400 7.723
50 401 6.502
50 402 6.741
50 403 7.574
50 404 9.053
50 405 8.112
50 406 7.582
50 407 5.840
50 408 5.885
50 409 4.809
50 410 7.906
50 411 6.376
50 412 6.481
50 413 6.582
50 414 4.451
50 415 4.590
50 416 5.057
50 417 6.465
50 418 5.447
50 419 5.981
50 420 8.535
50 421 6.141
50 422 8.072
50 423 5.724
50 424 7.145
50 425 6.409
50 426 5.074
50 427 5.588
50 428 5.547
50 429 5.762
50 430 5.794
50 431 5.830
50 432 7.613
50 433 7.475
50 434 7.298
50 435 5.760
50 436 6.538
50 437 6.933
50 438 5.772
50 439 6.310
50 440 5.863
50 441 6.855
50 442 5.494
50 443 7.388
50 444 6.458
50 445 6.068
50 446 6.762
50 447 7.113
50 448 8.830
50 449 8.330
50 450 6.464
50 451 5.999
50 452 6.901
50 453 5.797
50 454 5.160
50 455 5.104
50 456 4.946
50 457 5.657
50 458 5.338
50 459 6.638
50 460 5.881
50 461 5.436
50 462 5.794
50 463 4.896
50 464 5.034
50 465 6.851
50 466 8.095
50 467 6.353
50 468 6.545
50 469 7.530
50 470 8.715
50 471 6.038
50 472 4.746
50 473 6.914
50 474 7.556
50 475 8.606
50 476 9.286
50 477 8.671
50 478 8.253
50 479 6.885
50 480 4.662
50 481 7.683
50 482 5.573
50 483 9.334
50 484 7.513
50 485 8.942
50 486 8.516
50 487 5.835
50 488 6.721
50 489 7.713
50 490 8.784
50 491 7.975
50 492 8.843
50 493 8.186
50 494 6.164
50 495 8.187
50 496 7.600
50 497 7.460
50 498 6.378
50 499 9.126
50 500 8.271
50 501 6.361
50 502 9.567
50 503 9.321
50 504 5.691
50 505 6.766
50 506 6.194
50 507 7.531
50 508 7.432
50 509 6.455
50 510 7.169
50 511 5.915
50 512 5.033
50 513 7.886
50 514 6.635
50 515 5.871
50 516 5.876
50 517 8.197
50 518 5.150
50 519 8.603
50 520 7.193
50 521 5.481
50 522 7.683
50 523 7.139
50 524 8.001
50 525 5.872
50 526 5.260
50 527 5.212
50 528 5.084
50 529 6.671
50 530 6.608
50 531 7.880
50 532 5.136
50 533 5.925
50 534 5.797
50 535 5.589
50 536 5.580
50 537 7.132
50 538 6.098
50 539 5.923
50 540 5.471
50 541 5.021
50 542 5.976
50 543 5.777
50 544 5.786
50 545 6.276
50 546 5.229
50 547 5.536
50 548 5.230
50 549 7.278
50 550 5.691
50 551 5.578
50 552 5.476
50 553 5.651
50 554 5.266
50 555 4.958
50 556 5.550
50 557 7.157
50 558 5.929
50 559 6.896
50 560 6.410
50 561 6.571
50 562 5.964
50 563 5.730
50 564 7.345
50 565 6.791
50 566 6.535
50 567 5.933
50 568 7.614
50 569 9.126
50 570 6.879
50 571 6.070
50 572 6.232
50 573 6.133
50 574 4.950
50 575 7.887
50 576 7.954
50 577 7.177
50 578 6.195
50 579 6.252
50 580 5.630
50 581 5.663
50 582 6.739
50 583 6.321
50 584 5.186
50 585 5.409
50 586 4.914
50 587 8.382
50 588 9.121
50 589 9.489
50 590 7.121
50 591 7.843
50 592 7.365
50 593 8.203
50 594 9.115
50 595 6.875
50 596 7.730
50 597 7.602
50 598 8.799
50 599 7.896
50 600 7.526
50 601 7.354
50 602 6.923
50 603 8.889
50 604 7.421
50 605 6.012
50 606 8.709
50 607 7.032
50 608 8.695
50 609 8.179
50 610 6.299
50 611 6.879
50 612 5.169
50 613 5.346
50 614 8.043
50 615 6.539
50 616 5.460
50 617 7.009
50 618 6.768
50 619 5.365
50 620 5.546
50 621 8.767
50 622 7.224
50 623 6.394
50 624 5.726
50 625 6.815
50 626 7.639
50 627 6.574
50 628 7.244
50 629 5.395
51 52 10.280
51 53 9.182
51 54 9.057
51 55 9.580
51 56 7.507
51 57 9.128
51 58 8.805
51 59 7.857
51 60 7.758
51 61 5.876
51 62 9.018
51 63 9.988
51 64 9.069
51 65 8.694
51 66 7.599
51 67 9.393
51 68 9.228
51 69 8.694
51 70 8.671
51 71 9.603
51 72 9.985
51 73 8.381
51 74 10.066
51 75 8.856
51 76 9.289
51 77 9.305
51 78 10.569
51 79 9.094
51 80 8.788
51 81 9.370
51 82 8.064
51 83 8.577
51 84 8.154
51 85 8.655
51 86 7.949
51 87 9.554
51 88 9.323
51 89 8.177
51 90 7.949
51 91 8.075
51 92 8.355
51 93 8.322
51 94 8.642
51 95 8.533
51 96 10.013
51 97 8.563
51 98 9.363
51 99 8.966
51 100 8.273
51 101 9.701
51 102 10.513
51 103 8.639
51 104 8.360
51 105 9.062
51 106 8.848
51 107 8.635
51 108 7.626
51 109 8.126
51 110 10.103
51 111 9.923
51 112 8.409
51 113 8.865
51 114 8.352
51 115 8.098
51 116 7.962
51 117 8.429
51 118 8.231
51 119 7.852
51 120 7.991
51 121 9.822
51 122 9.471
51 123 9.898
51 124 8.364
51 125 9.546
51 126 8.508
51 127 8.452
51 128 7.562
51 129 7.665
51 130 8.007
51 131 7.971
51 132 7.700
51 133 7.836
51 134 7.889
51 135 8.108
51 136 7.651
51 137 8.795
51 138 8.365
51 139 7.980
51 140 8.338
51 141 9.358
51 142 9.183
51 143 9.311
51 144 8.863
51 145 9.091
51 146 7.969
51 147 8.573
51 148 7.287
51 149 7.396
51 150 7.523
51 151 10.594
51 152 8.100
51 153 8.301
51 154 8.234
51 155 8.654
51 156 9.511
51 157 9.312
51 158 8.011
51 159 8.313
51 160 8.960
51 161 8.774
51 162 7.845
51 163 10.896
51 164 9.377
51 165 8.316
51 166 7.566
51 167 8.533
51 168 11.119
51 169 10.122
51 170 9.632
51 171 9.460
51 172 9.261
51 173 7.968
51 174 10.644
51 175 8.227
51 176 7.959
51 177 9.616
51 178 8.201
51 179 6.803
51 180 9.691
51 181 9.742
51 182 10.750
51 183 6.279
51 184 9.074
51 185 7.430
51 186 8.347
51 187 7.576
51 188 8.341
51 189 8.201
51 190 8.656
51 191 6.985
51 192 8.337
51 193 9.690
51 194 7.590
51 195 10.078
51 196 10.164
51 197 9.541
51 198 8.748
51 199 7.890
51 200 8.927
51 201 7.829
51 202 7.677
51 203 8.325
51 204 9.334
51 205 8.223
51 206 9.406
51 207 8.318
51 208 8.365
51 209 8.981
51 210 8.300
51 211 9.427
51 212 9.391
51 213 8.479
51 214 8.343
51 215 8.416
51 216 7.046
51 217 8.989
51 218 8.108
51 219 8.283
51 220 7.813
51 221 8.253
51 222 10.704
51 223 8.893
51 224 8.962
51 225 8.915
51 226 9.577
51 227 7.923
51 228 8.496
51 229 10.864
51 230 9.159
51 231 9.253
51 232 9.601
51 233 9.515
51 234 8.588
51 235 8.678
51 236 9.081
51 237 8.193
51 238 8.230
51 239 8.279
51 240 9.115
51 241 8.824
51 242 9.912
51 243 9.080
51 244 8.439
51 245 7.574
51 246 8.325
51 247 8.691
51 248 8.479
51 249 8.624
51 250 8.638
51 251 8.565
51 252 9.008
51 253 8.166
51 254 8.188
51 255 9.269
51 256 8.124
51 257 7.246
51 258 8.661
51 259 7.783
51 260 8.888
51 261 8.330
51 262 8.173
51 263 10.338
51 264 8.063
51 265 9.899
51 266 10.947
51 267 8.098
51 268 9.604
51 269 9.057
51 270 7.661
51 271 8.053
51 272 8.338
51 273 8.212
51 274 9.304
51 275 9.007
51 276 9.118
51 277 8.325
51 278 8.342
51 279 8.742
51 280 9.845
51 281 9.082
51 282 9.159
51 283 9.186
51 284 9.606
51 285 9.106
51 286 9.117
51 287 7.870
51 288 8.418
51 289 9.801
51 290 7.963
51 291 8.086
51 292 8.418
51 293 7.848
51 294 8.326
51 295 8.706
51 296 9.931
51 297 9.953
51 298 8.560
51 299 8.524
51 300 10.700
51 301 10.016
51 302 9.454
51 303 10.100
51 304 9.814
51 305 8.510
51 306 9.390
51 307 8.772
51 308 8.860
51 309 9.302
51 310 9.190
51 311 8.047
51 312 9.134
51 313 8.268
51 314 8.472
51 315 7.627
51 316 8.161
51 317 8.979
51 318 7.698
51 319 7.792
51 320 7.305
51 321 9.352
51 322 8.431
51 323 8.746
51 324 7.633
51 325 8.050
51 326 8.013
51 327 8.333
51 328 8.487
51 329 7.885
51 330 9.911
51 331 8.126
51 332 10.039
51 333 9.102
51 334 8.315
51 335 8.549
51 336 8.972
51 337 8.428
51 338 7.994
51 339 8.111
51 340 7.991
51 341 8.440
51 342 8.167
51 343 8.540
51 344 8.448
51 345 8.249
51 346 8.478
51 347 8.743
51 348 8.686
51 349 7.799
51 350 7.994
51 351 8.247
51 352 8.162
51 353 8.948
51 354 8.623
51 355 8.583
51 356 7.831
51 357 7.908
51 358 8.318
51 359 9.508
51 360 9.114
51 361 7.802
51 362 8.278
51 363 9.413
51 364 9.436
51 365 9.830
51 366 9.284
51 367 9.967
51 368 9.067
51 369 8.611
51 370 9.455
51 371 8.547
51 372 8.469
51 373 8.292
51 374 8.970
51 375 8.674
51 376 9.298
51 377 9.872
51 378 9.135
51 379 10.016
51 380 8.496
51 381 8.444
51 382 8.901
51 383 9.499
51 384 8.537
51 385 8.248
51 386 8.392
51 387 8.438
51 388 8.171
51 389 7.990
51 390 8.577
51 391 8.315
51 392 9.241
51 393 9.733
51 394 9.650
51 395 10.113
51 396 9.043
51 397 9.038
51 398 9.181
51 399 8.164
51 400 7.686
51 401 8.686
51 402 8.881
51 403 8.619
51 404 10.739
51 405 8.398
51 406 8.657
51 407 8.212
51 408 10.084
51 409 9.836
51 410 8.755
51 411 9.611
51 412 8.726
51 413 8.972
51 414 7.824
51 415 8.058
51 416 8.261
51 417 8.867
51 418 8.748
51 419 8.496
51 420 9.602
51 421 7.574
51 422 8.100
51 423 9.710
51 424 9.125
51 425 9.099
51 426 8.120
51 427 8.012
51 428 7.947
51 429 8.476
51 430 8.071
51 431 8.159
51 432 8.765
51 433 8.031
51 434 7.721
51 435 9.648
51 436 8.215
51 437 8.586
51 438 8.457
51 439 8.790
51 440 8.974
51 441 8.217
51 442 9.841
51 443 9.835
51 444 9.815
51 445 9.870
51 446 8.042
51 447 8.214
51 448 8.579
51 449 9.027
51 450 9.037
51 451 9.056
51 452 9.573
51 453 9.308
51 454 7.954
51 455 7.846
51 456 8.165
51 457 8.332
51 458 8.213
51 459 8.748
51 460 8.511
51 461 8.157
51 462 7.630
51 463 7.901
51 464 7.584
51 465 8.660
51 466 8.049
51 467 8.535
51 468 10.282
51 469 8.958
51 470 8.493
51 471 8.399
51 472 7.954
51 473 10.408
51 474 8.139
51 475 8.989
51 476 9.307
51 477 7.585
51 478 8.253
51 479 9.755
51 480 8.295
51 481 8.375
51 482 9.321
51 483 8.051
51 484 9.090
51 485 9.990
51 486 7.763
51 487 10.012
51 488 8.970
51 489 10.040
51 490 9.739
51 491 9.244
51 492 11.294
51 493 8.683
51 494 9.353
51 495 10.320
51 496 9.849
51 497 9.232
51 498 9.836
51 499 9.700
51 500 10.525
51 501 9.077
51 502 8.738
51 503 9.285
51 504 8.210
51 505 10.092
51 506 9.710
51 507 8.635
51 508 8.858
51 509 9.553
51 510 9.519
51 511 7.947
51 512 8.060
51 513 10.263
51 514 8.670
51 515 9.493
51 516 8.700
51 517 10.456
51 518 8.742
51 519 9.021
51 520 9.523
51 521 8.093
51 522 7.940
51 523 7.680
51 524 8.768
51 525 8.240
51 526 7.883
51 527 8.068
51 528 8.044
51 529 10.119
51 530 9.572
51 531 10.280
51 532 8.108
51 533 8.119
51 534 8.122
51 535 8.254
51 536 8.108
51 537 9.700
51 538 8.362
51 539 8.203
51 540 7.851
51 541 7.780
51 542 8.267
51 543 8.247
51 544 8.237
51 545 9.077
51 546 8.288
51 547 8.316
51 548 8.527
51 549 8.736
51 550 7.920
51 551 8.280
51 552 8.047
51 553 8.038
51 554 8.978
51 555 8.705
51 556 8.052
51 557 8.427
51 558 9.168
51 559 9.066
51 560 8.700
51 561 9.200
51 562 8.206
51 563 8.242
51 564 8.618
51 565 8.692
51 566 8.836
51 567 8.466
51 568 8.097
51 569 7.585
51 570 9.148
51 571 8.843
51 572 8.266
51 573 7.673
51 574 7.269
51 575 9.319
51 576 9.314
51 577 8.423
51 578 8.856
51 579 9.303
51 580 8.165
51 581 8.296
51 582 9.492
51 583 8.497
51 584 8.563
51 585 8.877
51 586 8.210
51 587 9.720
51 588 9.100
51 589 9.945
51 590 8.575
51 591 8.920
51 592 8.733
51 593 8.387
51 594 9.056
51 595 7.969
51 596 9.199
51 597 8.791
51 598 8.828
51 599 8.685
51 600 8.738
51 601 8.718
51 602 8.744
51 603 9.255
51 604 8.772
51 605 9.065
51 606 9.587
51 607 8.788
51 608 8.765
51 609 8.515
51 610 8.124
51 611 9.161
51 612 8.646
51 613 8.637
51 614 11.308
51 615 8.214
51 616 8.061
51 617 9.847
51 618 8.121
51 619 8.101
51 620 8.467
51 621 9.253
51 622 10.596
51 623 8.575
51 624 8.293
51 625 7.777
51 626 8.078
51 627 8.062
51 628 9.903
51 629 7.956
52 53 9.132
52 54 8.006
52 55 8.268
52 56 8.622
52 57 8.363
52 58 7.719
52 59 6.361
52 60 8.986
52 61 9.930
52 62 9.150
52 63 9.819
52 64 7.753
52 65 10.052
52 66 10.377
52 67 7.818
52 68 9.076
52 69 7.543
52 70 8.620
52 71 8.729
52 72 8.497
52 73 8.354
52 74 9.135
52 75 7.556
52 76 7.759
52 77 7.611
52 78 9.767
52 79 8.565
52 80 7.822
52 81 8.711
52 82 8.547
52 83 8.120
52 84 7.774
52 85 10.016
52 86 8.921
52 87 7.177
52 88 7.137
52 89 7.104
52 90 7.267
52 91 7.109
52 92 7.217
52 93 7.349
52 94 7.883
52 95 9.118
52 96 9.843
52 97 9.052
52 98 7.300
52 99 8.166
52 100 10.564
52 101 8.777
52 102 8.381
52 103 8.573
52 104 7.797
52 105 8.433
52 106 7.579
52 107 8.103
52 108 8.695
52 109 8.585
52 110 7.800
52 111 7.720
52 112 7.943
52 113 7.548
52 114 6.959
52 115 7.085
52 116 7.337
52 117 7.056
52 118 7.613
52 119 9.582
52 120 8.664
52 121 7.253
52 122 7.510
52 123 7.816
52 124 8.675
52 125 8.450
52 126 7.555
52 127 8.767
52 128 8.745
52 129 8.684
52 130 8.693
52 131 8.468
52 132 7.324
52 133 7.281
52 134 8.033
52 135 7.857
52 136 8.626
52 137 7.502
52 138 7.896
52 139 8.419
52 140 7.362
52 141 9.055
52 142 5.466
52 143 5.781
52 144 6.816
52 145 6.443
52 146 6.481
52 147 8.776
52 148 8.896
52 149 8.505
52 150 8.572
52 151 4.240
52 152 8.876
52 153 8.655
52 154 9.130
52 155 8.932
52 156 8.189
52 157 8.329
52 158 8.102
52 159 8.078
52 160 6.169
52 161 7.803
52 162 6.877
52 163 4.954
52 164 8.857
52 165 8.144
52 166 8.147
52 167 8.042
52 168 6.400
52 169 7.687
52 170 7.391
52 171 7.290
52 172 10.445
52 173 8.627
[truncated: 2,308,404 more chars]
