# Supplementary material for: Fast structure similarity searches among protein models: efficient clustering of protein fragments
Source: Algorithms Mol Biol. 2012 May 29;7:16. doi: 10.1186/1748-7188-7-16 (PMC3403935; doi:10.1186/1748-7188-7-16)
Supplement: Additional file 1 — Zipped le with the Linux executable and example files. [file 1748-7188-7-16-S1.TGZ › fsss_distrib/4state_reduced_1ctf.rmsd]

34 136 2.222201
24 34 2.351272
24 136 2.588472
1 2 1.251454
1 22 2.704591
1 31 2.567793
1 134 2.648605
1 202 2.880449
2 31 2.675289
2 134 2.651331
2 22 2.852625
2 202 3.023305
31 134 2.012350
22 31 1.919224
31 202 2.350586
23 31 3.098681
31 33 2.962585
26 31 3.039004
31 36 2.901029
31 173 3.137172
31 613 3.195914
22 134 2.440756
134 202 1.815522
5 134 3.178683
134 167 3.126987
134 203 3.002286
134 135 2.996037
134 138 2.760212
134 139 2.917250
22 202 2.544436
22 26 3.107015
22 167 2.997355
22 613 2.918952
167 202 2.756344
202 203 2.788618
202 455 3.104324
3 23 2.976901
3 135 3.164463
3 130 3.056153
6 139 2.995484
6 201 3.120201
5 6 2.853199
6 140 3.167862
6 138 3.144385
128 129 1.390089
129 199 2.446714
129 130 2.973373
128 199 2.488773
30 50 2.805765
5 23 2.995781
5 25 2.449229
5 26 3.003303
5 33 3.031597
5 35 2.628324
5 36 2.768752
5 89 2.759282
5 90 2.760186
5 91 3.052651
5 92 3.051414
5 93 2.848774
5 114 3.131485
5 115 2.679051
5 116 2.854225
5 117 3.123577
5 132 2.654792
5 133 2.561438
5 135 3.036153
5 137 2.513992
5 138 2.627237
5 139 2.745781
5 140 2.635106
5 175 2.233239
5 201 2.670828
5 205 2.538889
5 227 3.051635
5 291 2.616383
5 331 3.188797
5 334 3.186061
5 335 3.014255
5 339 2.914298
5 340 3.120397
5 345 3.191003
5 414 2.571205
5 415 2.108085
5 416 3.140569
5 418 3.199028
5 455 3.069487
5 456 2.683887
5 457 3.002672
5 458 2.752107
5 461 3.099723
5 463 2.217676
5 472 2.309204
5 480 2.200527
5 512 2.463901
5 518 2.991681
5 525 2.706110
5 526 2.244326
5 527 2.521342
5 528 2.844402
5 532 2.592399
5 534 3.154757
5 536 3.196848
5 540 3.107270
5 541 2.875603
5 553 3.101661
5 574 2.559569
5 584 2.985585
5 586 2.678503
5 612 3.094232
5 616 3.084631
5 619 3.052404
5 629 2.793192
415 480 2.724750
415 463 2.075317
175 415 2.663063
415 526 2.145950
415 472 2.550424
25 415 3.130681
415 512 2.309790
137 415 2.723873
415 527 2.250965
205 415 2.309126
415 574 2.668452
133 415 2.787544
414 415 1.846064
415 532 2.398658
291 415 2.252983
138 415 3.036257
35 415 3.165197
140 415 2.991240
132 415 2.727654
201 415 2.496836
415 586 2.339338
115 415 2.285175
415 456 1.706008
415 525 2.436323
139 415 3.104883
415 458 1.863762
89 415 2.307300
90 415 2.439485
415 629 2.187810
415 528 2.822001
93 415 2.945321
116 415 2.470867
415 541 2.455115
339 415 2.765806
415 584 2.565018
415 518 2.714633
415 457 2.278858
335 415 2.381145
92 415 3.016339
227 415 2.501885
415 619 2.513745
91 415 2.813947
415 455 2.360213
415 616 2.858741
415 612 3.034380
415 461 2.657932
415 553 2.836649
415 540 2.534839
340 415 2.568593
117 415 3.088490
114 415 2.871023
415 416 3.158240
415 534 2.614788
334 415 3.085277
331 415 2.760061
345 415 2.552993
415 536 2.797467
415 418 3.082624
208 415 2.858683
415 620 2.936787
415 546 2.626208
415 544 3.093454
324 415 2.871575
342 415 2.847229
415 542 2.950141
290 415 3.053885
207 415 2.852417
415 533 2.832463
415 430 2.622954
415 552 3.105893
415 556 2.985396
415 538 3.006713
415 539 2.910083
326 415 2.757917
415 428 2.892578
415 551 3.045994
381 415 2.956136
415 516 3.189138
245 415 2.856313
415 454 2.632607
415 427 2.777825
415 426 2.741297
415 535 2.833222
415 429 2.600732
415 431 2.927244
346 415 3.167859
415 624 3.126530
415 511 3.129113
415 462 3.055002
387 415 2.765779
407 415 2.797195
325 415 3.027203
234 415 3.052686
327 415 2.980015
347 415 3.193704
386 415 3.013874
385 415 2.935748
384 415 3.176329
463 480 2.036506
480 526 3.025301
472 480 1.450931
480 512 1.850604
480 527 3.041168
480 574 2.485010
133 480 2.784378
414 480 2.881127
480 532 2.787028
291 480 3.051598
140 480 2.366771
132 480 2.770540
201 480 2.903551
480 586 3.006271
456 480 3.144010
139 480 3.035900
458 480 3.110889
227 480 3.052790
416 480 3.055020
418 480 3.127568
463 526 2.283270
463 472 1.572478
463 512 1.295661
463 527 1.929930
205 463 2.283282
463 574 1.975702
133 463 2.373583
414 463 2.179104
463 532 2.147683
291 463 2.008433
140 463 2.401816
132 463 1.837951
201 463 2.395052
463 586 1.909316
115 463 2.340000
456 463 2.190683
463 525 2.426232
458 463 2.362723
89 463 2.281294
90 463 2.148892
463 629 1.819007
463 528 2.810697
93 463 2.823976
116 463 2.387915
463 541 2.493260
339 463 2.330728
463 584 2.551030
463 518 2.666609
457 463 2.648039
335 463 2.805313
92 463 2.842315
227 463 2.289942
463 619 2.246014
91 463 2.625122
455 463 2.748805
463 616 2.326235
463 612 3.190744
461 463 2.206373
463 553 2.691554
463 540 2.379340
340 463 2.420793
117 463 3.040655
114 463 3.104550
463 534 2.618880
334 463 3.061346
331 463 2.202317
345 463 2.718136
463 536 2.610718
418 463 2.786338
208 463 2.730330
463 620 2.689187
463 546 2.672049
463 544 2.790725
324 463 2.772396
342 463 2.934417
463 542 2.792721
290 463 2.859085
207 463 2.607299
463 550 3.019106
463 533 2.827456
430 463 2.672784
463 585 3.163137
463 552 3.019221
463 556 2.639096
463 538 3.085797
463 539 3.080874
326 463 2.783328
428 463 3.060566
463 551 2.836973
341 463 2.747457
245 463 2.593130
454 463 2.704904
463 464 2.814653
427 463 2.998314
426 463 2.855927
463 535 2.670622
429 463 3.001057
431 463 3.012521
463 548 3.162797
463 624 3.147639
463 511 2.456086
462 463 2.662246
407 463 3.122459
325 463 3.024294
327 463 3.054936
460 463 3.156824
25 175 1.946371
137 175 2.197279
175 414 3.115035
138 175 2.755333
35 175 2.006620
139 175 3.097237
36 175 2.728911
26 175 2.993995
15 175 2.737882
472 526 2.862742
512 526 2.475961
137 526 2.943491
526 527 1.810386
205 526 2.205787
526 574 2.651883
133 526 2.566932
414 526 2.832746
526 532 2.238653
291 526 2.210140
132 526 2.428767
201 526 2.988713
526 586 2.156371
115 526 2.172045
456 526 2.211272
525 526 1.664839
458 526 2.437913
89 526 2.294445
90 526 2.145961
526 629 2.025423
526 528 2.148365
93 526 2.614001
116 526 2.104034
526 541 1.881068
339 526 2.511820
526 584 2.492685
518 526 2.541489
457 526 2.505714
335 526 2.128642
92 526 2.963972
227 526 2.854661
526 619 2.487398
91 526 2.646961
455 526 2.911092
526 616 2.599047
526 612 2.698114
461 526 2.606660
526 553 2.775709
526 540 2.227678
340 526 2.419717
117 526 2.527559
114 526 2.607627
526 534 2.152717
334 526 2.470677
331 526 2.674494
345 526 2.514014
526 536 2.237396
418 526 3.029214
526 613 2.745277
208 526 2.859611
526 620 2.617632
526 546 2.874692
526 544 2.687160
342 526 2.423092
526 542 2.602011
290 526 2.979338
207 526 2.924155
526 550 3.189498
526 533 2.432512
430 526 2.629419
526 585 2.796858
526 552 3.043959
526 556 3.048215
526 581 3.195027
526 538 2.290890
526 539 2.107235
326 526 2.634140
428 526 3.052128
526 551 3.014218
381 526 2.837224
516 526 3.001240
341 526 2.978561
427 526 3.023830
526 535 2.946943
429 526 2.683750
431 526 3.063809
526 580 3.107036
346 526 2.989559
526 563 3.117507
526 624 2.939055
511 526 3.160051
387 526 2.986545
407 526 2.945928
214 526 3.087384
325 526 2.916406
234 526 3.088313
327 526 2.837695
347 526 3.090262
348 526 3.106150
380 526 3.041351
386 526 3.130576
472 512 1.504325
472 527 2.713795
205 472 2.965613
472 574 1.833560
133 472 2.548269
414 472 2.573566
472 532 2.688050
291 472 2.805735
140 472 2.359844
132 472 2.044756
201 472 2.450629
472 586 2.835009
115 472 3.002547
456 472 2.864116
472 525 3.111679
458 472 2.849878
89 472 3.031760
90 472 2.955627
472 629 2.778593
472 528 3.093036
116 472 3.121247
472 541 3.179203
339 472 2.865886
457 472 3.171509
227 472 2.649081
472 619 3.188346
91 472 3.147261
455 472 3.182048
472 616 3.011095
461 472 2.820202
340 472 3.023061
416 472 3.021859
331 472 2.700957
418 472 3.067967
324 472 2.993367
207 472 3.042198
472 556 3.014847
245 472 2.630603
464 472 2.679198
166 472 3.139885
472 511 2.980185
462 472 2.935439
25 137 1.814663
25 138 2.644776
25 35 1.608904
25 36 2.574196
23 25 2.995021
25 26 2.416997
25 33 2.945128
25 612 3.124339
15 25 2.811206
512 527 2.249736
205 512 2.451940
512 574 2.040394
133 512 2.413388
414 512 2.577970
512 532 2.549311
291 512 2.306913
140 512 2.441118
132 512 1.891550
201 512 2.459668
512 586 2.484463
115 512 2.534160
456 512 2.447533
512 525 2.663453
458 512 2.351272
89 512 2.433876
90 512 2.501901
512 629 2.167250
512 528 2.800439
93 512 2.789310
116 512 2.638392
512 541 2.681536
339 512 2.755397
512 584 2.909325
512 518 3.040530
457 512 2.757879
335 512 3.034126
92 512 2.849019
227 512 2.356502
512 619 2.658451
91 512 2.745810
455 512 2.735455
512 616 2.638511
461 512 2.363361
512 553 2.874025
512 540 2.720732
340 512 2.566962
117 512 2.975989
512 534 2.832232
331 512 2.300204
345 512 3.008831
512 536 2.858948
418 512 2.806099
208 512 2.807250
512 620 2.844588
512 546 2.869114
512 544 2.912998
324 512 2.939240
342 512 3.063028
512 542 2.924653
290 512 3.040880
207 512 2.589026
512 550 3.051367
512 533 3.156843
430 512 2.685265
512 552 3.163788
512 556 2.604805
326 512 2.916225
428 512 3.066431
512 551 3.000284
341 512 2.989936
245 512 2.754472
454 512 2.999586
464 512 2.672771
427 512 3.061205
426 512 3.084934
512 535 2.924376
429 512 3.192814
431 512 2.979498
512 548 3.194077
511 512 2.525695
462 512 2.727028
407 512 3.136122
460 512 2.947686
137 414 3.118582
137 532 2.930799
137 138 2.494760
35 137 1.688422
137 586 3.035170
137 456 3.117813
137 525 3.109661
36 137 2.770376
137 518 2.694896
26 137 3.186592
137 335 2.801244
137 612 3.000272
114 137 3.146983
137 613 3.177817
15 137 2.888761
137 336 3.075052
205 527 1.762899
527 574 2.725014
133 527 2.683245
414 527 2.678002
527 532 2.167710
291 527 1.794623
132 527 2.415388
201 527 3.083371
527 586 1.978680
115 527 1.821424
456 527 2.046987
525 527 2.080506
458 527 2.266642
89 527 1.965913
90 527 1.612245
527 629 1.318564
527 528 2.154949
93 527 2.634937
116 527 1.706626
527 541 1.930064
339 527 2.325920
527 584 2.410105
518 527 2.213977
457 527 2.370700
335 527 2.368962
92 527 2.866574
227 527 2.694996
527 619 1.926408
91 527 2.528708
455 527 2.842479
527 616 2.119222
527 612 2.703814
461 527 1.904715
527 553 2.347994
527 540 1.679884
340 527 2.330299
117 527 2.449371
114 527 2.381671
527 534 2.104092
334 527 2.621463
331 527 2.223548
345 527 2.514283
527 536 1.941123
418 527 3.119632
527 613 2.940047
208 527 2.678267
527 620 2.450206
527 546 2.528905
527 544 2.373381
324 527 2.754903
342 527 2.609889
527 542 2.357609
290 527 2.530933
207 527 2.645821
527 550 3.182343
527 533 2.071526
430 527 2.304396
527 585 2.991352
527 552 2.854558
527 556 2.508946
527 581 2.701370
527 538 2.115449
527 539 2.414791
326 527 2.395559
428 527 3.033233
527 551 2.955965
381 527 2.448160
516 527 2.477947
341 527 2.642010
245 527 3.087527
454 527 2.701822
464 527 3.160133
427 527 2.767901
426 527 2.787260
527 535 2.461460
429 527 2.328678
431 527 2.776505
527 580 2.832783
527 548 3.037857
346 527 3.101873
527 563 2.892856
527 624 2.430620
511 527 2.642135
527 547 2.964335
462 527 3.115176
387 527 2.471073
407 527 2.445715
214 527 2.476279
325 527 2.533064
234 527 2.586804
327 527 2.571337
347 527 2.729272
348 527 2.914160
460 527 3.057892
380 527 2.726067
386 527 2.738965
385 527 2.899806
213 527 2.734522
384 527 2.710248
292 527 3.013780
527 567 2.798101
527 572 2.696424
369 527 3.049631
205 574 2.936474
133 205 2.860273
205 414 2.804222
205 532 2.571687
205 291 1.781150
132 205 2.603428
201 205 3.105389
205 586 2.103363
115 205 1.670986
205 456 1.846738
205 525 2.344139
205 458 2.356221
89 205 1.874903
90 205 1.962323
205 629 1.525892
205 528 2.721008
93 205 2.812723
116 205 1.914470
205 541 2.036739
205 339 2.404455
205 584 2.296854
205 518 2.287971
205 457 2.450556
205 335 2.382524
92 205 2.580921
205 227 2.829257
205 619 1.897590
91 205 2.647937
205 455 2.831123
205 616 2.058936
205 612 2.549361
205 461 2.072835
205 553 2.528991
205 540 2.101771
205 340 2.229120
117 205 2.610597
114 205 2.228446
205 534 2.748360
205 334 2.636915
205 331 2.232544
205 345 2.625287
205 536 2.392237
205 613 2.938086
205 208 2.587079
205 620 2.494404
205 546 2.663020
205 544 2.626196
205 324 2.586363
205 342 2.767153
205 542 2.473780
205 290 2.241584
205 207 2.857176
205 533 2.619500
205 430 2.312392
205 585 2.998235
205 552 2.936115
205 556 2.386937
205 581 2.734064
205 538 2.458304
205 539 2.828356
205 326 2.415809
205 551 2.779012
205 381 2.072378
205 516 2.358196
205 341 2.601710
205 245 3.074740
205 454 2.567679
205 464 3.145910
205 427 2.575553
205 426 2.630007
205 535 2.658079
205 429 2.181736
205 431 2.982515
205 580 2.663445
205 548 2.957856
205 543 3.108420
205 346 3.141554
205 563 2.856155
205 624 2.023044
205 511 2.841477
205 547 3.076599
205 387 2.555033
205 407 2.217393
205 214 2.128140
205 325 2.413455
205 234 2.268678
205 327 2.538550
205 347 2.786751
205 348 3.051901
205 460 3.073722
205 380 2.400454
205 386 2.668987
205 385 2.669656
205 213 2.513138
205 384 2.482996
205 292 3.061727
205 567 2.610202
205 382 2.806901
205 572 2.496863
205 244 3.170491
205 369 2.765653
205 210 3.099416
133 574 2.645283
414 574 2.701792
532 574 2.931231
291 574 2.807741
140 574 3.016839
132 574 1.955761
201 574 2.749500
574 586 2.898945
115 574 3.003514
456 574 2.960126
525 574 3.033061
458 574 2.879435
89 574 3.077083
90 574 2.912520
574 629 2.635176
528 574 2.924413
116 574 3.001730
541 574 2.814437
339 574 2.871500
227 574 2.730376
574 619 3.082423
91 574 3.185867
455 574 3.068218
574 616 2.813659
461 574 2.947891
553 574 3.132008
540 574 2.976249
340 574 2.789036
331 574 2.639125
536 574 3.069229
544 574 3.166908
324 574 2.725938
290 574 3.119232
207 574 3.067985
550 574 3.077397
556 574 2.830719
551 574 3.197709
245 574 2.353745
454 574 3.177822
464 574 2.352392
166 574 2.856887
511 574 3.075308
462 574 2.866763
45 574 3.142727
7 8 1.370938
7 37 2.892972
7 38 2.861560
7 53 1.766387
8 53 1.652396
8 38 2.746611
8 37 2.923946
38 53 2.642888
37 53 2.713189
37 38 1.169504
9 42 2.289107
9 43 1.936512
9 156 2.832484
9 157 2.269727
43 157 2.663032
42 43 1.565064
43 156 3.139601
42 157 2.870825
156 157 1.866876
42 156 2.887696
286 309 2.604886
10 44 2.843975
10 60 3.177062
10 108 2.141799
10 119 3.176507
10 176 2.978705
10 192 2.670002
10 610 3.193581
108 192 3.192434
108 176 2.365851
108 119 3.080685
60 108 2.662411
108 464 3.035935
45 108 3.176959
108 130 3.182912
192 610 2.938414
192 471 2.712241
158 192 3.037528
159 192 2.943796
120 192 3.035058
192 467 2.919818
44 119 3.138515
44 60 2.882157
45 176 3.102183
166 176 3.032512
60 119 3.155410
11 119 1.297894
471 610 2.117524
467 610 2.706344
158 610 2.830598
159 610 3.002897
572 610 3.192012
350 351 2.200020
467 471 2.142967
158 471 2.984778
159 471 3.062633
12 13 2.970996
198 200 2.467940
47 48 2.515973
14 106 2.674075
106 126 2.559045
64 106 3.120404
75 106 2.551307
77 106 2.897170
75 126 2.336064
126 165 2.629221
17 19 1.542905
19 88 3.043360
19 87 2.719436
19 111 2.223033
19 110 2.633452
211 232 2.586956
111 232 3.037748
482 488 2.906787
488 494 2.832724
17 88 2.908615
17 87 2.735254
17 111 2.433413
17 110 2.347390
158 159 2.024284
159 166 3.180785
120 159 2.675811
15 26 2.437944
15 35 2.753560
15 36 2.035346
15 57 2.750664
15 138 2.118516
15 139 2.930027
36 138 1.766800
26 36 1.572487
36 57 2.962088
35 36 2.393534
36 139 2.940363
33 36 2.502589
23 36 2.756947
36 613 2.936650
26 138 2.099967
35 138 2.759594
138 139 2.035798
33 138 2.838927
23 138 3.022092
138 613 3.067421
135 138 3.057074
26 35 2.767180
26 139 3.098744
26 33 2.734026
23 26 2.689318
35 57 3.122022
54 57 2.565409
57 188 3.158607
55 57 2.871520
33 35 2.856032
35 54 3.007367
23 35 3.086865
35 613 3.069336
35 612 2.966628
35 518 3.129464
139 414 3.005646
33 54 2.721481
23 33 1.413198
33 613 3.018573
33 135 2.137473
27 28 3.023173
62 95 2.353226
62 97 3.150932
95 97 2.344454
18 29 2.796394
49 61 3.140093
20 168 2.937043
21 167 3.036031
167 203 1.503202
203 342 3.080810
133 203 3.184911
203 418 3.114217
554 555 2.328643
80 251 3.153459
80 250 3.145622
80 346 3.035371
80 235 3.123253
250 251 2.101648
251 455 3.176199
251 438 3.046544
251 346 2.857162
251 345 3.046881
251 613 3.139238
251 326 2.817604
251 291 3.164410
251 586 3.105219
235 251 3.151895
251 541 2.736786
251 276 2.894374
251 620 3.140166
251 341 3.191227
251 536 3.195319
251 382 3.061721
251 380 3.196777
250 455 2.939169
250 346 2.926214
250 613 2.846572
250 427 3.092204
244 250 2.826406
250 585 3.133943
118 250 3.051704
250 326 3.039149
250 344 2.928059
250 291 3.184475
235 250 2.922334
250 541 2.859988
250 620 2.798628
250 292 3.185349
250 375 2.358081
250 341 3.097641
250 382 2.744228
23 54 3.175687
23 135 2.243580
23 613 3.128268
334 613 2.544622
612 613 2.022240
335 613 2.838015
532 613 3.098357
613 620 2.301302
586 613 2.564288
528 613 3.164035
291 613 2.694662
541 613 2.677925
89 613 3.184778
613 629 2.971633
613 619 2.819408
516 613 2.902858
114 613 2.892950
456 613 3.093386
518 613 2.699639
613 616 3.097632
585 613 2.559506
536 613 2.971737
540 613 3.105233
584 613 2.906734
563 613 2.957288
381 613 3.045652
342 613 2.934733
613 624 2.967413
336 613 3.193941
382 613 2.696825
244 613 2.785911
334 612 2.426164
115 334 2.901792
334 335 2.223896
334 532 2.914754
334 620 2.970412
334 586 2.587500
90 334 2.851319
334 528 3.061652
291 334 2.577732
334 541 2.748329
89 334 3.167700
334 629 2.638615
116 334 2.848442
334 619 2.759616
334 339 2.591389
334 340 2.730097
334 516 2.862570
91 334 3.162424
114 334 2.910212
334 456 2.796276
334 518 2.594370
334 616 3.021533
334 458 3.167744
334 525 2.997480
208 334 3.105416
334 536 2.899403
334 540 2.813165
334 584 2.940809
334 563 3.143163
334 381 2.930170
334 461 3.062265
334 342 2.812348
334 624 2.963314
334 457 3.143020
290 334 2.948096
331 334 3.095112
334 539 2.884793
334 341 3.159509
334 380 2.767792
334 429 3.055944
334 387 3.078696
334 538 3.029647
325 334 2.994199
244 334 3.094798
334 345 3.142830
327 334 2.971126
213 334 3.188285
334 348 3.062284
115 612 2.805374
335 612 2.609175
532 612 2.905566
612 620 2.845619
586 612 2.452001
90 612 2.866327
291 612 2.572173
541 612 2.818347
89 612 2.854421
612 629 2.688561
116 612 2.918649
612 619 2.542338
340 612 3.165675
516 612 2.524186
114 612 2.612797
456 612 2.841721
518 612 2.363978
612 616 2.952760
458 612 3.176003
525 612 2.929866
585 612 2.703057
536 612 3.003381
540 612 2.854411
584 612 2.191964
563 612 2.758199
546 612 2.929519
381 612 2.781342
542 612 2.835218
553 612 2.995853
461 612 3.088789
342 612 3.112676
581 612 3.144084
612 624 2.599643
457 612 3.058260
544 612 3.078180
382 612 3.185628
580 612 3.084280
380 612 3.115457
551 612 3.053596
387 612 3.069869
538 612 3.054599
214 612 3.140755
234 612 3.091134
244 612 2.868355
384 612 3.138085
213 612 3.166821
567 612 3.016641
142 143 1.872238
71 101 2.772372
73 103 1.868462
72 125 2.719247
98 99 2.468207
72 102 3.050394
45 120 3.141535
45 133 3.122890
45 166 1.447666
45 464 2.999444
166 464 2.942316
133 166 2.763530
120 166 2.884953
158 166 3.117320
132 166 3.177112
166 458 3.196030
324 464 2.074933
245 464 2.219127
132 464 2.836265
464 556 2.920681
464 616 2.973583
227 464 3.134041
331 464 2.876461
464 629 2.928250
407 464 3.125513
462 464 2.930109
464 541 3.127792
461 464 3.093500
290 464 3.164558
454 464 2.901901
464 511 3.108670
426 464 3.026389
132 133 2.462815
91 133 1.677327
93 133 2.087959
133 616 2.939232
133 458 2.438189
133 227 2.792714
133 201 2.933638
133 331 2.933590
92 133 2.805176
133 629 2.718315
133 430 2.866336
133 431 3.098732
133 207 2.826483
133 550 3.156613
133 541 2.892371
116 133 2.715785
133 461 2.924724
133 455 2.960656
89 133 2.867352
117 133 2.537113
133 619 2.930839
133 340 3.068690
115 133 2.639418
133 414 3.162118
133 339 3.115997
133 553 3.114836
90 133 2.552094
133 536 3.031235
133 457 2.600569
133 544 3.080492
133 418 2.892262
133 528 3.199356
133 291 2.836605
133 456 2.934128
133 540 3.164720
133 428 3.110094
133 140 2.896558
133 542 3.123855
133 546 3.186455
133 534 3.029092
133 525 2.720689
133 532 2.906950
133 586 2.874601
133 584 3.074084
120 158 2.835203
122 123 1.424261
324 414 2.802491
290 414 3.183976
291 414 2.598018
414 586 2.332764
414 456 2.408239
140 414 3.154656
414 541 2.762001
227 414 2.472250
414 426 2.491290
245 414 2.931745
414 455 2.454595
414 532 2.734714
339 414 2.739504
414 518 2.840625
414 454 2.252927
116 414 3.060999
201 414 2.560823
414 584 2.895315
115 414 2.885989
208 414 3.020516
414 546 3.057657
90 414 2.851655
132 414 2.788267
331 414 3.183287
207 414 2.700228
414 458 2.589171
414 619 2.740797
414 629 2.530775
89 414 2.880372
414 461 2.925569
414 616 3.152206
414 540 2.929449
345 414 3.004623
414 428 2.914324
91 414 3.147256
414 536 3.141334
414 427 3.156270
326 414 2.990199
414 457 2.825036
335 414 3.082124
414 429 3.129295
387 414 3.148482
414 462 2.803557
414 525 3.108398
499 500 3.009895
55 164 3.132307
55 393 2.991337
55 482 2.490420
393 482 2.566754
164 482 3.142395
482 494 2.759155
482 501 3.057651
482 558 3.155943
393 494 3.003632
477 483 2.615980
59 146 2.549753
59 162 2.277202
146 162 2.469924
63 96 2.135311
64 67 2.252376
77 193 3.173182
545 582 3.153975
173 194 2.900010
344 375 2.973823
344 346 2.652576
426 616 2.930540
426 556 2.781614
426 454 1.647042
331 426 2.883354
326 426 2.849669
426 427 2.670054
426 430 2.775862
290 426 2.649868
426 619 2.625929
213 426 2.991836
407 426 2.794354
245 426 2.761864
341 426 3.113783
426 629 2.429088
426 541 2.865441
207 426 2.908714
324 426 2.510869
426 546 3.029512
385 426 2.653393
426 431 2.985146
386 426 3.039939
292 426 3.150490
325 426 3.197308
426 461 2.838750
426 455 2.823975
340 426 3.138746
380 426 3.132343
426 624 3.083861
426 535 3.143042
291 426 2.721897
426 428 3.024930
426 462 2.734393
426 456 2.500306
426 511 3.009999
90 426 2.834845
345 426 3.116311
116 426 3.098663
132 426 3.155340
227 426 3.063000
115 426 2.944980
89 426 3.026307
384 426 2.733426
327 426 2.994553
426 458 2.809392
426 429 2.703009
387 426 2.981897
426 584 3.093493
339 426 3.122683
426 457 2.992004
426 586 2.858094
426 540 2.907173
234 426 3.168332
347 426 3.198343
460 616 2.799166
460 556 3.054980
331 460 2.868543
326 460 2.817881
427 460 2.756863
430 460 2.599419
460 619 2.692144
407 460 3.088793
341 460 2.829315
460 629 2.656885
460 541 2.893958
91 460 2.994327
460 620 2.668043
460 546 3.062281
460 548 3.104370
386 460 2.900033
292 460 3.002587
325 460 2.970769
460 461 2.356185
455 460 2.895499
340 460 3.015693
460 624 3.017686
291 460 2.845117
460 462 3.193101
456 460 3.141433
460 511 2.906694
460 547 3.129837
460 580 3.196199
381 460 3.155724
89 460 2.923586
458 460 3.067125
387 460 3.059647
457 460 2.828917
460 551 3.142336
460 586 3.145533
460 540 3.172147
382 460 3.193434
342 460 2.911651
347 460 3.080060
556 616 2.422609
454 616 2.657012
331 616 1.862408
326 616 2.528746
427 616 2.757116
430 616 2.428889
290 616 2.347311
616 619 1.727446
213 616 2.801283
407 616 2.575179
245 616 2.780707
341 616 2.446294
616 629 1.670449
541 616 2.071595
324 616 2.764224
91 616 2.715067
616 620 1.967358
546 616 2.732371
548 616 3.001748
385 616 3.011096
431 616 3.129815
386 616 2.856451
292 616 2.811741
572 616 2.519469
325 616 2.284722
567 616 2.827695
461 616 2.161558
455 616 3.121856
340 616 2.161318
380 616 2.752914
616 624 2.106731
535 616 2.678598
291 616 1.903242
462 616 3.045329
456 616 2.511211
511 616 2.687482
90 616 2.110971
346 616 2.998315
345 616 2.721145
116 616 2.212865
547 616 2.913693
214 616 2.613098
369 616 2.953217
580 616 2.822242
92 616 2.728452
536 616 2.328051
132 616 2.379837
227 616 3.082971
115 616 2.290544
381 616 2.492874
89 616 2.154945
384 616 2.849459
327 616 2.796801
458 616 2.849890
429 616 2.822731
387 616 2.917700
584 616 2.674642
339 616 2.670871
544 616 2.666720
457 616 2.900274
551 616 2.824631
586 616 2.307261
540 616 2.229548
552 616 3.036351
542 616 2.592980
208 616 3.083517
234 616 2.994583
382 616 3.049556
201 616 3.079351
585 616 3.046744
553 616 2.702223
528 616 2.883120
342 616 2.827570
581 616 2.819371
347 616 3.159755
534 616 2.828053
93 616 2.870670
518 616 3.001575
117 616 2.885841
525 616 2.788158
335 616 2.921236
538 616 2.943599
533 616 2.881931
563 616 3.161702
114 616 2.945028
539 616 2.991574
516 616 3.065906
532 616 2.864400
454 556 2.791293
331 556 2.362889
326 556 2.520073
427 556 2.780204
430 556 2.615684
290 556 2.741056
556 619 2.623559
213 556 2.940455
407 556 2.487639
245 556 3.083011
341 556 2.677354
556 629 2.181976
541 556 2.500229
324 556 2.891228
91 556 3.156921
556 620 2.925838
546 556 3.018357
385 556 3.052119
386 556 2.969090
556 572 2.310351
325 556 2.767133
556 567 3.014713
461 556 2.375225
455 556 3.178288
340 556 2.646664
556 624 2.909421
535 556 2.750576
291 556 2.515057
462 556 3.167433
456 556 2.607721
511 556 2.764550
90 556 2.646075
345 556 3.043959
116 556 2.668638
214 556 2.880296
556 580 3.035846
92 556 3.188626
536 556 2.741948
132 556 2.863294
115 556 2.542444
381 556 2.884545
89 556 2.717288
384 556 3.053732
327 556 2.670265
458 556 2.927202
429 556 2.900788
387 556 3.111830
339 556 2.864193
544 556 2.989653
457 556 3.041720
556 586 3.063664
556 573 2.911536
540 556 2.390282
542 556 2.808224
234 556 3.129885
553 556 3.081693
528 556 3.129468
556 581 3.153620
347 556 3.167961
525 556 3.102064
331 454 2.743065
326 454 2.608730
427 454 2.960917
430 454 2.853450
290 454 2.775203
454 619 2.415505
213 454 3.081133
407 454 2.672494
245 454 2.337420
341 454 3.041896
454 629 2.155729
454 541 2.773147
207 454 3.031167
324 454 2.417073
454 546 2.959092
385 454 2.471841
386 454 3.039235
454 572 3.061591
325 454 2.789376
454 461 2.603065
454 455 2.965962
340 454 2.923747
380 454 3.183846
454 624 2.808596
454 535 2.948669
291 454 2.542194
454 462 2.327445
454 456 2.487207
454 511 2.842106
90 454 2.713342
345 454 2.825982
116 454 2.926863
214 454 3.082781
369 454 3.090588
454 536 3.088532
132 454 3.037039
227 454 2.847256
115 454 2.736195
381 454 3.047389
89 454 2.700770
384 454 2.781598
327 454 2.812647
454 458 2.953072
429 454 2.791109
387 454 3.010283
454 584 3.036181
339 454 2.958327
454 457 2.946941
454 551 3.197919
454 586 2.697976
454 540 2.679222
234 454 2.999190
201 454 3.170091
454 553 3.100241
347 454 3.107179
326 331 2.408234
331 427 2.644753
331 430 2.388598
290 331 2.228380
331 619 2.231693
213 331 3.196620
331 407 2.700480
245 331 2.411413
331 341 2.408325
331 629 1.887145
331 541 2.421476
207 331 3.174060
324 331 2.876466
91 331 2.908882
331 620 2.420133
331 546 2.832656
331 548 2.963008
331 385 2.931639
331 431 3.003252
331 386 2.940673
292 331 2.666849
331 572 2.839620
325 331 2.174061
331 567 3.148171
331 461 2.265996
331 455 3.014337
331 340 1.751717
331 380 2.945876
331 624 2.699870
331 535 2.587049
291 331 1.688038
331 462 3.035310
331 456 2.236272
331 511 2.603858
90 331 2.328612
331 346 2.800070
331 345 2.647765
116 331 2.390815
331 547 3.131388
214 331 2.899349
92 331 2.946656
331 536 2.537194
132 331 2.250069
227 331 2.937486
115 331 2.457832
331 381 2.666537
89 331 2.503535
331 384 3.173927
327 331 2.620073
331 458 2.787943
331 429 2.763123
331 387 3.159608
331 584 2.808088
331 339 2.627689
331 544 2.889471
331 457 2.748430
331 551 2.803272
331 586 2.384072
331 540 2.444029
331 542 2.891607
208 331 2.988292
234 331 3.154451
331 382 3.059991
201 331 3.156012
331 585 3.159719
331 553 2.900324
331 528 2.931221
331 342 2.842256
331 347 3.069798
331 348 3.129961
331 534 2.819425
93 331 3.139600
331 518 2.942250
117 331 3.136655
331 525 2.804034
331 335 2.734392
331 538 3.051096
331 533 2.946642
331 539 2.981059
331 532 2.823087
326 427 2.507363
326 430 2.409066
290 326 2.923607
326 619 2.430365
213 326 2.793056
326 407 2.664584
326 341 2.577763
326 629 2.071222
326 541 2.085515
207 326 3.146292
91 326 3.021955
326 620 2.621516
326 546 2.798725
326 548 3.117331
326 385 2.759781
326 386 2.753534
292 326 2.739285
326 572 2.800217
325 326 2.529763
326 567 2.903784
326 461 2.400612
326 455 2.795354
326 340 2.520480
326 380 2.972310
326 624 2.769412
326 535 2.878937
291 326 2.223525
326 462 3.182624
326 456 2.368829
326 511 2.971178
90 326 2.417849
326 346 2.364702
326 345 2.099003
116 326 2.442828
214 326 2.844694
326 369 3.097749
326 580 3.058497
326 536 2.497177
132 326 3.065334
227 326 3.179871
115 326 2.438778
326 381 2.594771
89 326 2.500139
326 384 2.751689
326 327 2.447275
326 458 2.904915
326 429 2.640591
326 387 2.910777
326 584 2.795694
326 339 3.042683
326 544 3.106758
326 457 2.614688
326 551 3.086286
326 586 2.462328
326 540 2.201590
326 542 2.741268
234 326 2.905109
326 382 2.894346
326 585 3.196973
326 553 3.138179
326 528 3.021981
326 342 2.376575
326 347 2.564350
326 348 3.124593
326 534 2.858328
326 518 2.729630
117 326 3.157067
326 525 2.667109
326 335 2.604725
326 538 2.680422
326 533 2.755675
326 563 3.152411
114 326 2.834215
326 539 2.846003
244 326 3.013189
326 516 2.908685
326 532 2.944509
281 326 3.044895
427 430 1.657233
290 427 2.963235
427 619 2.496886
213 427 2.712777
407 427 2.384653
341 427 2.852122
427 629 2.388489
427 541 2.531555
207 427 3.177358
91 427 2.991345
427 620 2.730280
427 546 2.742436
427 548 3.131558
385 427 2.908959
427 431 2.402064
386 427 2.087716
292 427 2.550958
427 572 2.910148
325 427 2.954494
427 567 3.094601
427 461 2.811834
427 455 2.030062
340 427 2.687704
380 427 3.099231
427 624 2.830371
427 535 3.020721
291 427 2.430592
427 428 2.279004
427 456 2.312854
427 511 3.086344
90 427 2.942662
346 427 2.993202
345 427 2.711357
116 427 3.084988
214 427 3.104861
427 536 2.959210
115 427 2.877796
381 427 2.808017
118 427 3.181311
89 427 2.908731
384 427 2.583468
327 427 2.928649
427 458 2.253330
427 429 2.385456
387 427 2.454848
427 584 2.987823
427 544 3.199075
427 457 2.227701
427 586 2.773670
427 540 2.652423
427 552 3.181135
427 542 3.107239
234 427 2.874555
382 427 2.995210
427 553 3.187578
342 427 2.593535
347 427 2.697537
328 427 3.133253
427 518 3.112430
427 525 3.027608
335 427 2.833921
427 538 3.166258
427 533 3.195597
114 427 3.162776
244 427 3.131295
427 516 3.128077
281 427 3.151472
290 430 2.955666
430 619 2.206164
213 430 2.730675
407 430 1.947530
245 430 3.098657
341 430 2.837162
430 629 1.968302
430 541 2.415630
207 430 3.021818
91 430 2.588652
430 620 2.650270
430 546 2.506248
430 548 3.059063
385 430 2.704347
430 431 1.907424
386 430 1.695749
292 430 2.333059
430 572 2.564014
325 430 2.570818
430 567 2.733807
430 461 2.407394
430 455 2.278719
340 430 2.310341
380 430 2.858426
430 624 2.433357
430 535 2.667204
291 430 2.293781
428 430 2.333648
430 462 3.183797
430 456 2.156665
430 511 2.825096
90 430 2.549736
346 430 3.181620
345 430 2.755589
116 430 2.559980
430 547 2.898249
214 430 2.611436
369 430 3.095195
430 580 3.032275
430 536 2.638491
132 430 2.980411
227 430 3.055975
115 430 2.476493
381 430 2.494276
89 430 2.456753
384 430 2.583208
327 430 2.877708
430 458 1.908367
429 430 2.064492
387 430 2.163076
430 584 2.689336
430 544 2.740610
430 457 1.912867
430 551 3.143661
430 586 2.657556
430 540 2.383896
430 552 3.144190
430 542 2.694214
210 430 3.072952
234 430 2.622226
382 430 2.971835
430 585 3.089142
430 553 2.817519
342 430 2.482399
430 581 3.129039
347 430 2.829001
430 534 2.789906
93 430 2.909119
430 518 2.902441
117 430 2.454576
430 525 2.533002
335 430 2.715192
430 538 2.712226
430 533 2.700020
430 563 3.175816
114 430 2.860327
430 539 3.063711
244 430 3.066487
430 516 2.882369
430 532 3.074401
295 430 3.170246
290 619 2.577830
213 290 2.918931
290 407 2.945794
245 290 3.051228
290 341 2.652391
290 629 2.279972
290 541 2.440808
290 324 2.272801
91 290 3.122193
290 620 2.899777
290 385 2.868237
290 292 2.925094
290 572 2.981345
290 325 2.675691
290 461 2.724552
290 340 2.760493
290 380 2.140182
290 624 2.787350
290 535 3.185608
290 291 2.139862
290 456 2.659026
290 511 3.007101
90 290 2.523556
116 290 2.579162
214 290 2.785123
290 369 3.151112
290 580 3.146156
92 290 3.149922
290 536 2.918129
132 290 2.839967
115 290 2.606296
290 381 2.730765
89 290 2.959166
290 384 3.005861
290 327 2.717527
290 429 2.932224
290 584 3.054571
290 339 2.387789
290 544 3.080275
290 586 2.798448
290 540 2.790656
290 542 3.123004
208 290 3.187189
234 290 3.127327
290 553 3.124325
290 528 3.119115
290 581 3.009579
290 348 3.121286
290 518 3.098518
290 335 3.144778
114 290 2.968433
213 619 2.440890
407 619 2.509987
245 619 3.014026
341 619 2.538005
619 629 1.444998
541 619 2.111415
207 619 2.628315
324 619 2.945983
91 619 2.433936
619 620 1.909708
546 619 2.268732
548 619 2.922086
385 619 2.774313
431 619 2.821062
386 619 2.551471
292 619 2.882068
572 619 2.640003
325 619 2.321462
567 619 2.533828
461 619 1.958361
455 619 2.726520
340 619 2.257482
380 619 2.632554
619 624 1.887127
535 619 2.505205
291 619 1.839068
428 619 2.981938
462 619 2.966281
456 619 2.098995
511 619 2.703918
90 619 1.892274
346 619 3.018781
345 619 2.525718
116 619 2.056047
547 619 2.740884
214 619 2.465571
369 619 2.929603
580 619 2.722421
92 619 2.571517
536 619 2.325770
132 619 2.620379
227 619 2.722511
115 619 2.090406
381 619 2.365952
89 619 2.025794
384 619 2.502194
327 619 2.539097
458 619 2.463755
429 619 2.388879
387 619 2.478460
584 619 2.110423
339 619 2.605187
544 619 2.639442
457 619 2.435102
551 619 2.684510
586 619 1.803982
540 619 2.239941
552 619 2.798554
542 619 2.451102
208 619 2.724345
234 619 2.524917
382 619 2.984151
201 619 2.933941
585 619 2.815176
553 619 2.613784
528 619 3.044257
342 619 2.584937
581 619 2.970786
347 619 2.777463
348 619 2.984094
534 619 2.627817
93 619 2.805989
518 619 2.390591
117 619 2.853823
525 619 2.568047
335 619 2.422258
538 619 2.656169
533 619 2.599968
563 619 3.048103
114 619 2.607290
539 619 2.936058
244 619 3.165678
516 619 2.541661
532 619 2.497174
213 407 2.423100
213 629 2.405090
213 541 2.692312
207 213 3.070823
91 213 3.163596
213 620 3.074260
213 546 3.170719
213 385 2.730976
213 431 3.018183
213 386 2.262170
213 572 2.387353
213 325 2.640729
213 567 2.491840
213 461 2.918794
213 455 3.092562
213 340 3.149131
213 380 2.379914
213 624 2.057843
213 291 2.876913
213 456 2.897585
90 213 2.815239
116 213 2.890852
213 214 2.076250
213 369 2.591493
213 580 3.121277
213 536 2.935210
115 213 2.783917
213 381 2.188879
89 213 2.974266
213 384 2.023941
213 327 2.637786
213 458 2.944699
213 429 2.629848
213 387 2.251251
213 584 3.125055
213 457 3.017122
213 586 3.161875
213 540 2.832715
213 542 2.998089
213 234 2.298176
213 382 2.968921
213 347 3.012261
213 518 2.988367
213 335 3.097489
213 538 3.037211
114 213 2.967150
213 244 3.048833
213 516 2.570476
213 281 3.165405
245 407 3.180282
341 407 2.873254
407 629 2.032709
407 541 2.515929
324 407 2.872354
407 620 2.983058
407 546 2.779704
407 548 3.163170
385 407 2.108193
407 431 2.637709
386 407 1.671869
292 407 3.060568
407 572 1.936202
325 407 2.108560
407 567 2.342916
407 461 2.598823
407 455 2.882990
340 407 2.506587
380 407 2.420620
407 624 2.069585
407 535 2.601273
291 407 2.725350
407 428 3.154200
407 456 2.180364
407 511 2.895718
90 407 2.759472
345 407 2.957772
116 407 2.561284
407 547 3.168675
214 407 2.020130
369 407 2.264463
407 580 3.020169
407 536 2.720985
115 407 2.426324
381 407 2.032895
89 407 2.468534
384 407 2.025891
327 407 2.494861
407 458 2.398322
407 429 1.867896
387 407 1.831778
407 584 3.110602
339 407 3.130638
407 544 2.911407
407 457 2.621756
407 586 3.192887
407 540 2.316222
407 542 2.849938
210 407 2.731846
234 407 2.107582
382 407 2.934625
407 553 2.853827
342 407 2.908717
407 581 3.089054
347 407 2.916850
407 534 3.004970
117 407 3.115789
407 525 2.836914
335 407 2.884749
407 538 2.786017
407 533 2.872181
407 563 3.072779
114 407 2.768210
407 539 3.169233
244 407 3.137674
407 516 2.915297
281 407 3.107290
378 407 3.125549
245 629 2.677251
245 541 3.167731
245 324 2.389451
245 325 2.992928
245 461 2.999768
245 340 2.571804
245 535 3.066844
245 291 2.911434
245 462 2.560379
245 456 2.832068
245 511 2.996792
90 245 3.017612
116 245 3.053395
132 245 2.566077
227 245 2.674310
115 245 3.044944
89 245 3.046645
245 458 3.124363
245 339 3.184961
245 586 3.104767
245 540 3.098750
201 245 3.009271
341 629 2.316729
341 541 2.471917
341 620 2.204392
341 546 3.179044
341 548 3.163491
292 341 2.826964
341 572 2.970989
325 341 2.619576
341 461 2.687163
340 341 2.526704
341 380 2.882975
341 624 2.832182
341 535 2.985803
291 341 2.422083
341 456 2.621166
341 511 2.765934
90 341 2.910909
341 346 2.649509
341 345 2.772728
116 341 2.891555
214 341 3.117014
341 369 2.816425
341 536 2.681790
132 341 3.049836
115 341 2.738743
341 381 2.777551
89 341 2.896398
341 384 2.978932
327 341 2.353636
341 429 2.597058
341 387 3.131208
341 584 3.100939
339 341 2.374675
341 457 3.132229
341 586 2.683601
341 540 2.638500
341 542 3.130420
208 341 3.147668
234 341 3.162073
341 382 2.800771
341 585 3.028149
341 528 3.111005
341 342 2.783105
341 347 2.527859
341 348 2.613565
341 534 3.171523
341 518 2.837691
335 341 3.044688
341 538 3.175242
114 341 3.108271
341 539 3.147169
341 532 3.160957
541 629 1.757133
207 629 2.563937
324 629 2.522137
91 629 2.422900
620 629 2.095510
546 629 2.263588
548 629 2.739025
385 629 2.394740
431 629 2.651721
386 629 2.319212
292 629 2.707160
572 629 2.290865
325 629 2.039627
567 629 2.464995
461 629 1.653304
455 629 2.597995
340 629 1.973805
380 629 2.401533
624 629 1.918379
535 629 2.266941
291 629 1.496969
428 629 2.954404
462 629 2.580312
456 629 1.767381
511 629 2.251860
90 629 1.531214
346 629 2.910311
345 629 2.342180
116 629 1.688151
547 629 2.726673
214 629 2.216696
369 629 2.648461
580 629 2.606147
92 629 2.621133
536 629 1.975625
132 629 2.235376
227 629 2.478292
115 629 1.642782
381 629 2.146461
89 629 1.683004
384 629 2.287633
327 629 2.146129
458 629 2.209539
429 629 2.059951
387 629 2.246258
584 629 2.144785
339 629 2.214369
544 629 2.210487
457 629 2.250589
551 629 2.457088
586 629 1.822577
540 629 1.593006
552 629 2.743095
542 629 2.118252
210 629 2.853370
208 629 2.447773
234 629 2.304781
382 629 2.937320
201 629 2.884785
585 629 2.853536
553 629 2.183624
528 629 2.614637
342 629 2.340017
581 629 2.736336
347 629 2.454860
348 629 2.683836
534 629 2.220946
93 629 2.702674
518 629 2.273246
117 629 2.565087
543 629 3.092933
525 629 2.061517
335 629 2.253081
538 629 2.186145
533 629 2.180763
563 629 2.750613
114 629 2.221812
539 629 2.478305
550 629 3.136104
244 629 3.022385
516 629 2.371971
532 629 2.365638
207 541 2.999152
324 541 2.731286
91 541 2.675063
541 620 2.087401
541 546 2.740624
541 548 3.037748
385 541 2.791557
431 541 2.978929
386 541 2.689773
292 541 2.933571
541 572 2.633751
325 541 2.437668
541 567 2.801251
461 541 2.445618
455 541 2.542267
340 541 2.552113
380 541 2.462407
541 624 2.402983
535 541 2.670944
291 541 1.979757
428 541 2.998489
456 541 2.310519
511 541 3.052386
90 541 2.095422
346 541 2.668361
345 541 2.437475
116 541 2.029844
214 541 2.637796
369 541 2.935884
541 580 2.631989
92 541 2.992624
536 541 1.748208
132 541 2.619435
227 541 2.954009
115 541 2.225229
381 541 2.352200
89 541 2.275181
384 541 2.663503
327 541 2.471588
458 541 2.507078
429 541 2.580736
387 541 2.553057
541 584 2.623330
339 541 2.584095
541 544 2.724243
457 541 2.724242
541 551 2.959300
541 586 2.198147
540 541 1.742969
541 552 2.792642
541 542 2.508297
208 541 2.913184
234 541 2.794041
382 541 2.720870
541 585 2.729855
541 553 2.906079
528 541 2.122569
342 541 2.762684
541 581 2.960869
347 541 2.959825
534 541 2.445780
93 541 2.809025
518 541 2.731857
117 541 2.682384
541 543 3.151426
525 541 2.600633
335 541 2.701341
538 541 2.720642
533 541 2.721086
541 563 2.914210
114 541 2.527825
539 541 2.345645
516 541 2.861193
532 541 2.583916
149 150 1.989132
148 149 2.617521
375 382 2.986693
86 109 2.859818
308 380 3.184516
308 382 3.003948
308 369 3.162089
439 451 2.345305
381 439 3.130965
380 439 3.146524
111 211 3.063270
557 577 2.783308
557 565 3.178275
557 567 3.146491
87 88 2.275042
88 111 2.412587
88 197 2.724816
88 110 2.776770
567 577 3.189344
451 452 3.019962
386 538 2.793894
89 386 2.725605
386 565 3.177385
117 386 2.822576
214 386 2.302640
381 386 2.149482
386 624 2.113486
386 567 2.251440
114 386 2.888386
234 386 2.209591
386 429 2.192218
386 525 2.845228
325 386 2.360172
115 386 2.766236
369 386 2.571891
210 386 2.837554
386 387 1.524528
116 386 2.916635
386 533 2.905331
386 534 3.136854
386 572 2.299513
327 386 2.765045
386 553 3.052980
380 386 2.645651
90 386 2.970085
386 547 3.198316
292 386 2.854218
295 386 3.152431
386 620 2.962877
386 546 2.764354
384 386 2.067652
340 386 2.768854
386 540 2.614819
382 386 2.802101
386 516 2.845161
386 461 2.895290
386 535 2.920196
386 431 2.432983
335 386 2.919837
342 386 2.885189
385 386 2.300461
291 386 2.770307
386 456 2.517370
386 544 3.097418
378 386 2.972897
386 458 2.172606
386 542 2.934569
91 386 3.041929
386 457 2.157655
347 386 2.771454
386 584 3.018099
386 518 3.133560
386 586 3.148205
281 386 2.797599
386 563 3.077565
386 536 2.922277
244 386 2.801643
328 386 3.115819
345 386 3.061735
386 455 2.570689
282 386 3.103401
386 428 2.927796
89 538 2.527418
117 538 2.668468
214 538 2.752977
381 538 2.611893
538 624 2.798699
538 567 3.055922
114 538 2.323675
234 538 2.731344
429 538 2.381685
525 538 1.834154
325 538 2.976774
115 538 2.249511
369 538 3.127469
387 538 2.703109
116 538 2.466217
533 538 2.073087
534 538 2.559646
538 572 3.108066
93 538 3.104356
327 538 2.507010
538 553 2.819686
380 538 2.906280
90 538 2.370994
538 546 3.043906
384 538 2.890381
340 538 2.974586
538 540 2.235746
516 538 2.326284
461 538 2.751814
535 538 2.988485
335 538 2.314389
342 538 2.608069
385 538 3.133462
538 539 2.403931
291 538 2.494318
456 538 2.542344
538 544 2.858591
458 538 2.950065
538 542 2.788725
91 538 2.962521
457 538 2.556940
347 538 2.383950
348 538 2.877698
538 584 2.734508
518 538 2.205750
538 586 2.577282
281 538 3.185180
538 563 3.167660
536 538 2.862117
244 538 3.030390
339 538 2.908690
532 538 2.855686
345 538 3.001375
89 117 2.526597
89 214 2.425169
89 381 2.408401
89 624 2.377786
89 567 2.595627
89 114 2.432888
89 234 2.599982
89 429 2.490701
89 525 2.243124
89 325 2.528006
89 115 1.780146
89 369 3.014983
89 387 2.691550
89 116 2.022976
89 533 2.460654
89 534 2.501873
89 572 2.777051
89 92 2.564090
89 93 2.616152
89 327 2.714113
89 553 2.454261
89 380 2.958707
89 90 1.972168
89 547 2.969274
89 620 2.430753
89 546 2.503463
89 384 2.851840
89 340 2.399446
89 540 2.218381
89 382 3.111015
89 516 2.775083
89 461 2.266343
89 535 2.794426
89 431 3.123091
89 511 2.596120
89 335 2.513919
89 342 2.702345
89 385 2.890826
89 539 2.855512
89 291 2.178704
89 456 2.174736
89 544 2.624825
89 458 2.469706
89 542 2.476954
89 91 2.681750
89 457 2.539990
89 551 2.659472
89 347 2.951588
89 584 2.580677
89 518 2.673797
89 586 2.328631
89 208 2.839708
89 563 3.075680
89 132 2.657893
89 536 2.581301
89 580 2.644036
89 581 2.774535
89 227 2.819362
89 548 3.020395
89 462 2.948723
89 339 2.806629
89 532 2.663254
89 345 2.670517
89 455 3.029473
89 201 2.804823
89 552 3.042175
89 207 3.066083
89 324 3.041415
89 528 2.993202
89 140 3.071401
565 567 3.176019
564 565 2.983200
565 583 3.072799
560 565 3.199592
565 570 3.118527
558 565 3.184801
94 118 2.552289
83 84 3.187141
112 113 3.105839
87 110 2.253463
87 111 2.065097
87 195 2.847961
87 196 2.801736
87 197 3.012095
110 111 2.038892
111 196 2.441006
111 195 2.737282
111 197 2.837631
111 233 2.956193
110 196 2.571213
110 195 2.321944
195 196 1.231688
196 197 2.155327
171 196 2.687172
170 196 2.748556
169 196 3.175907
174 196 2.229583
195 197 2.189780
171 195 2.800874
170 195 2.487438
169 195 3.096388
174 195 2.070355
171 197 3.065229
197 233 3.154500
174 197 3.133216
170 171 1.427250
169 171 2.915303
90 91 2.419969
90 92 2.408367
90 93 2.648404
90 114 2.439099
90 115 1.433946
90 116 1.233494
90 117 2.547877
90 132 2.384871
90 201 2.946604
90 207 2.657014
90 208 2.716697
90 214 2.597062
90 227 2.569123
90 234 2.666769
90 291 1.964555
90 324 2.874253
90 325 2.730768
90 327 2.790053
90 335 2.430585
90 339 2.565617
90 340 2.422939
90 342 2.926816
90 345 2.616022
90 347 3.094607
90 348 3.094653
90 380 2.785543
90 381 2.672938
90 384 2.949301
90 385 2.946983
90 387 2.848188
90 429 2.590623
90 431 2.998241
90 455 3.104632
90 456 2.196244
90 457 2.659173
90 458 2.582547
90 461 2.126327
90 462 3.145718
90 511 2.919112
90 516 2.630844
90 518 2.516803
90 525 2.319741
90 528 2.751896
90 532 2.473930
90 533 2.556842
90 534 2.487931
90 535 2.772979
90 536 2.272556
90 539 2.673124
90 540 2.058878
90 542 2.394242
90 544 2.443290
90 546 2.465478
90 547 3.041383
90 551 2.820698
90 552 2.993006
90 553 2.489062
90 563 3.096703
90 567 2.913219
90 572 2.918819
90 580 2.865539
90 581 2.984735
90 584 2.356492
90 585 3.080112
90 586 2.062756
90 620 2.559226
90 624 2.578117
115 116 1.619270
116 291 2.104732
116 540 2.050363
116 586 2.430534
116 461 2.166173
116 456 2.198165
116 536 2.142185
116 525 2.396372
116 584 2.498514
116 132 2.604520
116 542 2.546807
92 116 2.412723
91 116 2.538748
116 340 2.350953
116 335 2.540661
114 116 2.414954
116 544 2.652207
116 546 2.801412
116 532 2.630712
116 534 2.438922
116 553 2.619990
116 518 2.692485
116 117 2.335577
116 533 2.582767
116 620 2.634261
116 339 2.578039
116 227 2.688899
116 624 2.596913
116 458 2.636029
116 429 2.543572
116 214 2.297642
116 345 2.639522
116 516 2.796050
93 116 2.546391
116 207 2.939827
116 457 2.804709
116 234 2.512347
116 381 2.489743
116 539 2.595272
116 208 2.762512
116 325 2.551975
116 528 2.607662
116 535 2.728993
116 380 2.612921
116 327 2.810065
116 551 2.844610
116 387 2.793444
116 580 2.989590
116 324 2.847420
116 567 2.863409
116 572 2.893232
116 511 3.086550
116 342 2.963493
116 201 3.150804
116 385 2.823792
116 384 3.025742
116 581 3.105740
116 552 3.088806
116 431 3.061627
116 585 3.034211
116 348 3.102300
116 563 3.031689
116 369 3.185613
115 291 2.133514
115 540 1.977524
115 586 2.238290
115 461 2.196818
115 456 1.806407
115 536 2.370233
115 525 2.208359
115 584 2.342510
115 132 2.569779
115 542 2.420411
92 115 2.435538
91 115 2.462474
115 340 2.344174
115 335 2.222642
114 115 2.161085
115 544 2.470841
115 546 2.307714
115 532 2.518410
115 534 2.424669
115 553 2.491691
115 518 2.447858
115 117 2.255468
115 533 2.410391
115 620 2.707622
115 339 2.550910
115 227 2.787971
115 624 2.392622
115 458 2.431019
115 429 2.402331
115 214 2.424280
115 345 2.680489
115 516 2.505044
93 115 2.624776
115 207 2.865248
115 457 2.298057
115 234 2.480502
115 381 2.334385
115 539 2.647028
115 208 2.762146
115 325 2.560530
115 528 2.827690
115 535 2.638806
115 380 2.686830
115 327 2.591315
115 551 2.756877
115 387 2.695404
115 580 2.752387
115 324 2.869036
115 567 2.680064
115 572 2.757158
115 511 2.808752
115 342 2.792245
115 201 3.050516
115 385 2.895410
115 384 2.804318
115 581 2.937984
115 431 3.123338
115 547 2.939900
115 585 3.030179
115 347 2.879472
115 348 2.971826
115 563 2.930068
115 455 3.001980
115 462 2.989285
115 418 3.157342
115 548 3.097912
115 369 3.004343
115 382 3.168062
291 540 1.913192
291 586 1.639241
291 461 1.986851
291 456 1.938533
291 536 2.369725
291 525 2.338745
291 584 2.212988
132 291 2.623031
291 542 2.590474
92 291 2.790472
91 291 2.571278
291 340 2.029802
291 335 2.201770
114 291 2.464715
291 544 2.720827
291 546 2.457224
291 532 2.313381
291 534 2.625070
291 553 2.583981
291 518 2.097895
117 291 2.807636
291 533 2.496288
291 620 2.246616
291 339 2.421362
227 291 2.649371
291 624 2.374101
291 458 2.479542
291 429 2.518139
214 291 2.707263
291 345 2.398948
291 516 2.543001
93 291 2.825725
207 291 2.895681
291 457 2.373287
234 291 2.648817
291 381 2.262811
291 539 2.618578
208 291 2.579935
291 325 2.270073
291 528 2.738307
291 535 2.570731
291 380 2.606649
291 327 2.423069
291 551 2.586186
291 387 2.691304
291 580 2.852983
291 324 2.879472
291 567 2.964184
291 572 2.892530
291 511 2.864084
291 342 2.547160
201 291 3.048290
291 385 2.669074
291 384 2.704774
291 581 2.983605
291 552 2.988267
291 431 2.962063
291 547 3.054774
291 585 2.812589
291 347 2.584219
291 348 2.994722
291 563 2.985397
291 455 2.636226
291 462 3.130696
291 292 2.602695
291 418 3.176846
291 548 2.823795
291 346 2.727219
291 428 2.979055
291 369 3.056178
291 382 2.789957
244 291 3.047430
540 586 2.207493
461 540 2.164912
456 540 2.179980
536 540 2.035336
525 540 2.256564
540 584 2.626448
132 540 2.887803
540 542 2.521482
91 540 2.888586
340 540 2.436285
335 540 2.561022
114 540 2.427319
540 544 2.548089
540 546 2.588292
532 540 2.423445
534 540 2.452999
540 553 2.637093
518 540 2.549264
117 540 2.687452
533 540 2.173898
540 620 2.730693
339 540 2.512368
227 540 3.019225
540 624 2.442391
458 540 2.576563
429 540 2.438246
214 540 2.609057
345 540 2.596912
516 540 2.576600
93 540 2.992308
207 540 3.197228
457 540 2.537175
234 540 2.634099
381 540 2.380304
539 540 2.228098
208 540 2.817414
325 540 2.353358
528 540 2.619981
535 540 2.347897
380 540 2.788288
327 540 2.285558
540 551 2.858925
387 540 2.426773
540 580 2.732387
324 540 2.915778
540 567 2.772130
540 572 2.481144
511 540 2.827687
342 540 2.664285
385 540 2.674002
384 540 2.646267
540 581 2.941527
540 552 3.033469
431 540 3.153792
540 585 3.164260
347 540 2.657599
348 540 3.079845
540 563 2.723280
455 540 2.886564
462 540 3.151446
292 540 3.058172
540 548 3.066521
346 540 3.108605
369 540 2.925283
382 540 3.128347
244 540 3.185830
461 586 2.293052
456 586 2.071073
536 586 2.556260
525 586 2.355900
584 586 2.051379
132 586 2.542220
542 586 2.718603
92 586 3.000562
91 586 2.731255
340 586 2.427622
335 586 2.266613
114 586 2.682849
544 586 2.875653
546 586 2.422354
532 586 2.162165
534 586 2.687612
553 586 2.761518
518 586 1.844869
117 586 3.076482
533 586 2.580373
586 620 2.345445
339 586 2.517835
227 586 2.540563
586 624 2.558048
458 586 2.629910
429 586 2.728409
214 586 3.085574
345 586 2.617730
516 586 2.693216
93 586 3.067007
207 586 2.760748
457 586 2.473774
234 586 2.974806
381 586 2.700382
539 586 2.716826
208 586 2.622205
325 586 2.775170
528 586 2.940525
535 586 2.868673
380 586 3.014811
327 586 2.605037
551 586 2.846691
387 586 2.884027
580 586 3.046986
324 586 3.189315
567 586 3.153669
511 586 3.015186
342 586 2.736795
201 586 2.932968
385 586 3.141667
384 586 3.019298
552 586 2.967976
431 586 3.194927
547 586 3.183820
585 586 2.756826
347 586 2.745974
348 586 3.043292
563 586 3.184795
455 586 2.677585
462 586 3.074601
292 586 3.185366
418 586 3.056529
548 586 3.009575
346 586 2.992274
140 586 3.127517
428 586 2.997635
382 586 3.160853
456 461 2.351631
461 536 2.696852
461 525 2.585572
461 584 2.652148
132 461 2.752987
461 542 2.761893
92 461 2.591166
91 461 2.706203
340 461 2.374182
335 461 2.760224
114 461 2.797978
461 544 2.846304
461 546 2.616700
461 532 2.578175
461 534 2.710926
461 553 2.636889
461 518 2.519850
117 461 2.861234
461 533 2.411534
461 620 2.728629
339 461 2.618611
227 461 2.677596
461 624 2.616840
458 461 2.656784
429 461 2.725437
214 461 2.633912
345 461 2.928356
461 516 2.689256
93 461 2.842774
207 461 2.816157
457 461 2.624770
234 461 2.706804
381 461 2.670124
461 539 3.067943
208 461 2.547974
325 461 2.537131
461 528 2.977928
461 535 2.643446
380 461 3.011815
327 461 2.630895
461 551 2.883941
387 461 2.820753
461 580 2.988626
324 461 3.055803
461 567 3.035950
461 572 2.810177
461 511 2.596995
342 461 2.693294
201 461 3.175424
385 461 2.974927
384 461 2.853593
461 581 3.134491
431 461 3.162079
461 547 2.977094
347 461 2.865303
348 461 3.121380
461 563 3.144611
455 461 3.061754
461 462 2.906267
292 461 3.056399
461 548 3.025124
369 461 3.196908
456 536 2.460670
456 525 2.325714
456 584 2.274212
132 456 2.658731
456 542 2.773384
92 456 2.864882
91 456 2.746106
340 456 2.079849
335 456 1.929000
114 456 2.446180
456 544 2.954630
456 546 2.193607
456 532 2.433727
456 534 2.464445
456 553 2.780081
456 518 2.366383
117 456 3.000091
456 533 2.559194
456 620 2.652739
339 456 2.588927
227 456 2.660330
456 624 2.588820
456 458 1.986337
429 456 1.840105
214 456 2.666936
345 456 2.354749
456 516 2.676198
93 456 3.106947
207 456 2.716893
456 457 1.912018
234 456 2.518618
381 456 2.425274
456 539 2.665806
208 456 2.662980
325 456 2.442415
456 528 2.888588
456 535 2.427407
380 456 2.759676
327 456 2.303031
456 551 2.813473
387 456 2.438976
456 580 3.047110
324 456 2.888488
456 567 2.936734
456 572 3.002524
456 511 2.757455
342 456 2.591201
201 456 2.951730
385 456 2.519132
384 456 2.632513
456 552 3.116475
431 456 2.754951
456 547 3.063216
456 585 2.953042
347 456 2.514511
348 456 2.689536
456 563 3.136967
455 456 2.364585
456 462 2.852348
292 456 3.016675
456 548 2.961746
346 456 2.878196
428 456 2.797027
369 456 3.050087
382 456 2.959453
244 456 3.150797
281 456 3.153161
336 456 3.121085
525 536 2.790785
536 584 2.775851
132 536 2.793805
536 542 2.567252
91 536 2.798542
340 536 2.625177
335 536 2.818171
114 536 2.795138
536 544 2.770102
536 546 2.976246
532 536 2.458455
534 536 2.226300
536 553 3.080111
518 536 2.912979
117 536 2.805922
533 536 2.584636
536 620 2.402332
339 536 2.720716
536 624 2.675221
458 536 2.723444
429 536 2.746697
214 536 2.935504
345 536 2.653182
516 536 2.955942
93 536 3.018495
207 536 3.152379
457 536 2.831307
234 536 3.143540
381 536 2.782768
536 539 2.286647
208 536 3.052546
325 536 2.633447
528 536 2.293231
535 536 2.502271
380 536 2.928946
327 536 2.711552
536 551 3.119043
387 536 2.868943
536 580 2.883489
324 536 3.156461
536 567 3.066209
536 572 2.900581
511 536 3.090579
342 536 2.897559
385 536 3.138799
384 536 3.046399
536 581 3.190336
536 552 3.175869
431 536 3.140874
536 585 2.955759
347 536 3.064067
348 536 3.140823
536 563 2.998500
455 536 2.965704
536 548 3.084569
346 536 2.971897
382 536 3.111392
525 584 2.524746
132 525 2.758433
525 542 2.588496
92 525 3.147074
91 525 2.754664
340 525 2.663915
335 525 2.164972
114 525 2.642538
525 544 2.702304
525 546 2.923955
525 532 2.444636
525 534 2.355137
525 553 2.687322
518 525 2.331620
117 525 2.449487
525 533 2.147400
525 620 3.051617
339 525 2.870983
227 525 3.092600
525 624 2.941129
458 525 2.430807
429 525 2.776547
214 525 3.034998
345 525 2.733194
516 525 2.771530
93 525 2.610310
207 525 3.127210
457 525 2.202132
234 525 3.009193
381 525 2.817200
525 539 2.368821
208 525 3.039952
325 525 3.032817
525 528 3.103764
525 535 2.865857
327 525 2.861614
525 551 2.990863
387 525 2.867894
525 572 3.194601
511 525 3.179232
342 525 2.381772
201 525 3.164194
431 525 3.170834
525 585 3.144445
347 525 2.720403
348 525 3.173841
525 563 3.129982
455 525 3.127298
336 525 3.057956
91 92 2.579639
91 93 1.947134
91 117 2.290393
91 118 3.099257
91 132 2.924568
91 201 3.018016
91 207 2.609731
91 208 3.119693
91 227 2.863241
91 335 2.927655
91 339 2.873749
91 340 2.860008
91 342 3.071432
91 345 3.054530
91 387 2.878661
91 418 3.030621
91 428 2.969221
91 429 3.180793
91 431 2.791825
91 455 2.761678
91 457 2.263497
91 458 2.282211
91 518 3.013665
91 532 2.838576
91 533 3.125580
91 534 2.830015
91 535 3.138949
91 542 2.842061
91 544 2.912731
91 546 2.837617
91 547 3.179838
91 550 3.182570
91 553 2.987664
91 580 3.191206
91 584 2.766393
91 620 2.867965
93 457 2.645001
93 458 2.574095
93 117 1.817185
92 93 2.621802
93 584 3.019250
93 534 2.864630
93 532 2.946086
93 542 2.974963
93 620 2.847178
93 544 3.013937
93 132 3.046604
93 553 2.943352
93 201 3.195118
93 418 3.031047
93 342 3.167021
93 533 3.113602
93 550 3.115594
93 585 3.115916
93 528 3.181852
457 458 1.577991
117 457 2.410139
207 457 2.787528
455 457 2.045655
457 584 2.480271
431 457 2.613703
457 534 2.693717
457 546 2.501204
457 532 2.618246
457 542 2.853233
340 457 2.618631
227 457 3.037796
457 620 2.924084
339 457 3.043195
387 457 2.269667
457 544 2.907127
132 457 3.141256
335 457 2.296398
428 457 2.525373
457 553 2.807125
457 518 2.565409
345 457 2.610642
342 457 2.313371
208 457 3.148808
457 533 2.556861
457 535 2.819681
457 547 3.015798
429 457 2.578762
457 551 3.091527
457 624 2.865184
457 585 3.079263
457 539 2.910793
381 457 2.819946
114 457 2.887565
325 457 2.911860
457 516 2.925954
214 457 3.076345
457 511 3.021223
457 552 3.195365
457 567 3.098746
347 457 2.442610
457 462 3.000024
327 457 3.000402
292 457 3.059888
234 457 2.970824
457 548 3.173798
295 457 2.999926
346 457 3.193730
384 457 3.028654
385 457 3.128139
328 457 3.062515
244 457 2.943533
336 457 3.132741
117 458 2.466064
92 458 3.166188
207 458 2.528953
455 458 1.801845
458 584 2.595308
431 458 2.067096
458 534 2.711122
458 546 2.545693
458 532 2.683669
458 542 2.839264
340 458 2.678168
227 458 2.713607
458 620 2.928914
339 458 3.074253
387 458 2.004879
458 544 2.844876
132 458 2.766040
335 458 2.534069
428 458 2.152420
458 553 2.752143
458 518 2.887396
201 458 3.077048
345 458 2.800760
342 458 2.816659
208 458 3.056461
458 533 2.835437
458 535 2.748459
458 547 3.045213
429 458 2.521220
458 550 3.041660
458 551 3.198453
458 624 2.904160
458 585 3.173410
458 539 3.081285
381 458 2.820704
458 528 3.052766
114 458 2.979592
325 458 2.969430
458 516 3.095872
214 458 3.040428
458 511 3.175333
458 552 2.982425
324 458 3.065018
458 567 3.109902
347 458 3.127456
327 458 3.112704
458 572 3.129204
234 458 2.896400
295 458 3.121089
384 458 2.929262
385 458 2.987131
92 117 3.053733
117 584 2.951630
117 431 3.152595
117 534 2.765964
117 546 3.180895
117 532 2.989480
117 542 2.817653
117 340 3.005748
117 620 2.987264
117 387 2.846914
117 544 2.823954
117 335 3.014953
117 553 2.953991
117 518 3.052296
117 342 2.994518
117 533 2.786757
117 429 3.165388
117 624 3.100432
117 585 3.022788
117 539 2.973004
117 381 2.855996
117 528 3.095474
114 117 2.859536
117 516 3.122566
117 214 2.971310
117 581 3.182246
117 234 3.133354
117 563 3.120043
92 207 3.056427
92 584 3.071519
92 546 3.049046
92 532 3.142816
92 340 2.902538
92 227 3.036644
92 620 2.943481
92 339 3.023201
92 132 2.933675
92 335 3.164327
92 201 2.887940
92 208 3.141473
207 455 2.786104
207 584 3.004822
207 431 2.978970
207 546 2.794559
207 532 3.108019
207 542 3.102257
207 340 3.163047
207 227 2.285250
207 339 3.154801
207 387 3.098533
207 544 3.125439
132 207 2.901085
207 335 3.078449
207 428 2.723901
207 518 3.124819
201 207 3.135338
207 345 3.069830
207 208 2.854590
207 429 3.182122
207 462 3.063396
455 584 2.887521
431 455 2.547603
455 546 2.825742
455 532 3.061296
340 455 3.064297
227 455 3.058390
455 620 2.858771
387 455 2.512259
132 455 3.098395
335 455 2.934919
428 455 1.963712
455 518 3.116532
345 455 2.851513
342 455 2.884760
118 455 2.770740
455 535 3.117136
429 455 2.888866
455 624 3.147988
455 585 3.183527
381 455 3.167924
455 552 2.979118
347 455 3.051548
455 462 3.068999
327 455 3.192029
292 455 3.128322
346 455 3.101011
384 455 3.035289
385 455 3.026292
328 455 3.113537
231 241 2.590388
231 240 3.078014
275 276 3.090126
240 241 2.743808
148 150 2.727877
169 170 2.679761
335 534 2.627110
335 533 2.619778
335 340 2.310946
335 532 2.483650
335 551 3.124426
335 553 2.991502
335 539 2.610733
335 429 2.365322
114 335 2.473228
335 584 2.450171
335 518 2.341831
227 335 3.161131
335 342 2.107785
234 335 2.734861
335 381 2.593936
335 339 2.929016
335 387 2.804597
335 535 3.094835
335 336 2.436240
214 335 3.043609
335 544 3.134644
325 335 2.695471
335 546 2.722739
335 516 2.561813
132 335 3.145905
335 528 3.147173
335 428 3.075759
335 345 2.400531
208 335 2.938323
327 335 2.545409
335 624 2.824681
335 348 2.842534
335 385 3.152324
335 542 2.933928
244 335 2.845478
335 380 2.926560
335 347 2.644268
335 384 2.928701
281 335 3.126403
335 585 3.045534
335 620 2.823021
335 346 2.866354
335 382 3.106357
533 534 2.249874
340 534 2.746290
532 534 2.271390
534 553 3.093376
534 539 2.084136
429 534 2.866707
114 534 2.798935
534 584 2.898197
518 534 2.888213
342 534 2.790323
381 534 3.057508
339 534 2.939668
387 534 3.091120
534 535 2.188796
534 544 3.047048
325 534 2.922217
534 546 3.061021
516 534 3.096819
132 534 2.918969
528 534 2.573692
345 534 2.968749
511 534 3.052851
534 547 3.151890
327 534 2.817952
534 624 3.120182
348 534 3.115283
534 542 2.813684
347 534 3.116252
418 534 3.136194
534 585 3.181420
534 620 2.918968
381 567 2.203022
214 567 2.199042
387 567 2.457815
234 567 2.387531
382 567 2.905756
385 567 2.675465
369 567 2.627557
567 624 1.928563
567 572 2.295128
380 567 2.688739
384 567 2.530612
325 567 2.496345
563 567 2.764986
429 567 2.777687
567 580 2.597824
244 567 3.183604
548 567 3.118880
547 567 3.069048
327 567 2.933117
546 567 2.681615
114 567 3.042948
210 567 2.997042
542 567 2.410223
544 567 2.814649
567 620 2.917228
567 581 2.824551
516 567 2.990076
533 567 3.178487
518 567 3.191068
567 584 2.862012
553 567 2.794431
340 567 3.078768
551 567 3.002689
214 381 1.607848
381 387 2.090449
234 381 1.764636
381 382 2.012608
381 385 2.375559
369 381 2.038080
381 624 1.523965
381 572 2.178748
380 381 1.880092
381 384 1.952113
281 381 2.569425
325 381 1.718495
381 563 2.644945
381 429 2.188818
381 580 2.898791
244 381 2.654674
378 381 2.944225
292 381 3.199192
381 548 3.155414
381 431 3.041858
327 381 2.313970
381 546 2.908366
381 535 2.958047
114 381 2.529708
210 381 3.043551
381 542 2.864985
381 544 3.098412
381 620 2.772607
381 581 3.064807
381 516 2.459864
381 533 2.821574
347 381 2.959974
381 518 2.524558
381 584 2.832258
381 553 3.041335
340 381 2.373607
342 381 3.063228
381 539 3.067752
324 381 3.187936
381 551 3.082984
345 381 3.008252
339 381 3.097063
214 387 2.323165
214 234 1.618016
214 382 2.618898
214 385 2.417292
214 369 2.224958
214 624 1.745826
214 572 2.220330
214 380 2.116134
214 384 2.259298
214 281 3.038128
214 325 2.169985
214 563 2.843129
214 429 2.372493
214 580 2.963647
214 244 2.977428
214 378 3.140442
214 327 2.560176
214 546 3.085683
214 535 3.131704
114 214 2.541537
210 214 2.921383
214 542 2.909576
214 544 3.053625
214 620 3.036320
214 581 3.099104
214 516 2.560366
214 533 2.996257
214 347 3.125370
214 518 2.902951
214 584 3.074011
214 553 3.074809
214 340 2.784893
214 324 3.137307
560 583 2.750806
559 560 3.030390
558 560 3.042028
560 566 2.916768
234 387 2.102314
382 387 2.870637
385 387 2.245527
369 387 2.413519
387 624 2.146024
387 572 2.386766
380 387 2.412989
384 387 1.930646
281 387 2.914063
325 387 2.398866
387 563 2.951397
387 429 2.127641
387 580 3.153069
244 387 2.870865
378 387 3.178674
387 431 2.435908
327 387 2.676840
387 546 2.771356
387 535 2.919442
114 387 2.814126
387 542 2.946689
387 544 3.047123
387 620 2.936225
387 581 3.154084
387 516 2.681711
282 387 3.050357
387 533 2.890166
347 387 2.775480
387 518 2.727042
387 584 2.871409
328 387 3.117258
387 553 2.981657
340 387 2.899864
342 387 3.034043
387 539 3.145539
345 387 3.076238
387 552 3.193550
295 387 3.036532
387 428 2.887821
339 387 3.188777
234 382 2.624102
234 385 2.321604
234 369 2.291441
234 624 2.026120
234 572 2.458759
234 380 2.276925
234 384 1.886410
234 281 2.831826
234 325 2.365618
234 563 3.067352
234 429 2.062878
234 580 3.126769
234 244 2.923171
234 378 2.936576
234 431 3.174323
234 327 2.622242
234 546 2.928928
234 535 3.153046
114 234 2.508290
210 234 2.878046
234 542 3.058687
234 620 3.111790
234 516 2.389862
234 533 2.976720
234 347 2.942030
234 518 2.752545
234 584 2.934624
234 553 3.151048
234 340 2.871573
234 345 3.100629
208 234 3.134668
382 385 2.869971
369 382 2.867037
382 624 2.454496
382 572 3.040522
380 382 2.648815
382 384 2.589012
281 382 2.436964
325 382 2.497655
382 429 2.771570
244 382 2.638890
378 382 3.067783
292 382 3.135226
327 382 2.829542
114 382 3.030863
382 620 2.527967
382 516 3.007145
382 585 3.028543
347 382 3.083885
382 518 3.117734
340 382 2.924023
346 382 3.058259
369 385 2.682411
385 624 2.452089
385 572 2.701448
380 385 2.267361
384 385 2.140525
281 385 3.029984
325 385 2.336396
385 429 2.436392
244 385 3.091738
292 385 3.126407
327 385 2.546335
385 546 3.048154
385 535 2.971385
114 385 2.748785
210 385 3.127867
385 516 3.068999
347 385 3.097506
385 584 3.135121
385 553 3.194175
340 385 3.015723
324 385 2.940957
369 624 2.146813
369 572 2.384177
369 380 2.334155
369 384 2.233095
281 369 3.023800
325 369 2.388500
369 429 2.492093
369 378 2.570986
327 369 2.566777
114 369 3.058830
210 369 3.126137
369 620 3.155789
369 516 3.174963
347 369 2.945101
340 369 3.096116
345 369 3.080544
572 624 1.918406
380 624 2.070412
384 624 1.892695
281 624 3.005008
325 624 1.805581
563 624 2.618917
429 624 2.392876
580 624 2.759012
244 624 2.721723
378 624 3.165435
292 624 3.107732
548 624 3.070819
431 624 3.050032
547 624 3.075328
327 624 2.585370
546 624 2.755080
535 624 2.956403
114 624 2.567847
210 624 2.753715
542 624 2.627956
544 624 2.851426
620 624 2.465819
581 624 2.957489
516 624 2.525600
533 624 2.928375
347 624 2.948784
518 624 2.722942
584 624 2.685274
553 624 2.878401
340 624 2.448525
342 624 3.031717
539 624 3.197198
324 624 3.179362
551 624 2.955216
345 624 3.063920
339 624 3.139972
511 624 3.160799
566 583 3.187136
571 583 3.135124
406 441 2.666946
459 514 2.319681
114 208 3.134152
114 244 2.743332
114 281 2.696329
114 292 2.866773
114 325 2.947973
114 327 2.621419
114 336 2.897327
114 339 3.079959
114 340 3.198677
114 342 2.742418
114 345 3.127580
114 347 2.719618
114 348 2.907698
114 380 2.573895
114 384 2.518547
114 429 2.447046
114 516 1.913327
114 518 2.515724
114 532 2.870016
114 533 2.650435
114 535 3.181642
114 539 2.779279
114 542 2.858113
114 544 2.966068
114 546 2.957682
114 553 2.928187
114 563 2.773473
114 572 3.129145
114 580 3.053785
114 584 2.639943
114 585 3.108621
114 620 2.914246
429 516 2.493686
516 518 1.917538
384 516 2.335217
380 516 2.823376
327 516 2.675905
516 584 2.752506
516 533 2.909173
281 516 2.764316
347 516 2.585519
342 516 3.019121
244 516 2.743701
516 563 2.878292
516 542 2.884236
516 532 3.089123
336 516 2.763791
348 516 3.108010
516 620 3.122237
325 516 3.133298
516 546 3.028607
516 580 3.098201
516 572 3.072690
378 516 3.182763
429 518 2.716166
384 429 2.043958
380 429 2.267414
327 429 2.175685
429 584 2.739387
429 533 2.731817
281 429 2.889820
347 429 2.411575
342 429 2.841634
244 429 3.033071
429 539 2.825814
429 542 2.926550
292 429 2.926609
429 532 3.107726
348 429 2.651188
429 620 2.846040
429 553 3.053419
325 429 2.434601
429 546 2.803083
429 544 3.076900
339 429 2.891239
345 429 2.729094
429 572 2.627598
208 429 3.038657
429 535 2.827403
340 429 2.453252
378 429 3.024309
429 511 3.041877
210 429 3.156360
429 431 2.558106
324 429 3.108365
428 429 3.160296
206 429 3.118925
384 518 2.898813
380 518 3.000971
327 518 2.586184
518 584 2.330150
518 533 2.660407
281 518 3.050659
347 518 2.372393
342 518 2.938439
244 518 3.014448
518 563 3.065283
518 539 2.896734
518 542 2.904058
518 532 2.586473
336 518 3.085022
348 518 2.825348
518 620 2.946244
518 553 3.128703
325 518 3.059302
518 546 2.877922
518 544 3.176263
518 580 3.161454
339 518 2.779270
518 585 3.003461
345 518 3.087185
208 518 2.964032
518 535 3.152269
340 518 2.955299
518 551 3.136841
380 384 2.099738
327 384 2.454819
384 584 3.068894
384 533 3.143839
281 384 2.649860
347 384 2.783546
342 384 3.148445
244 384 2.729541
384 542 3.094183
292 384 2.964342
384 620 2.993533
325 384 2.308694
384 546 3.049181
384 580 3.148306
345 384 3.085737
384 572 2.218953
384 535 3.145311
340 384 3.032464
378 384 2.691708
210 384 2.974713
384 431 3.044443
327 380 2.428194
380 584 3.071033
281 380 3.134554
244 380 2.953091
380 563 3.162742
380 539 3.092336
380 542 3.147852
292 380 3.043750
348 380 3.089507
380 620 2.892365
325 380 2.212457
380 580 3.157507
339 380 2.995698
380 572 2.525361
340 380 2.883915
380 581 3.140144
210 380 3.067439
324 380 2.965263
327 584 2.936931
327 533 2.713188
281 327 2.844985
327 347 2.234069
327 342 2.811991
244 327 3.066189
327 539 2.564172
327 542 2.980843
292 327 3.110480
327 532 3.029398
327 348 2.006000
327 620 2.877591
325 327 2.226700
327 546 2.966103
327 580 3.169451
327 339 2.688547
327 345 2.919014
327 572 2.626130
208 327 3.087253
327 535 2.744765
327 340 2.691522
327 378 3.028560
327 511 2.918412
327 551 3.143724
327 346 3.187371
327 462 3.127833
533 584 2.896326
347 584 2.911555
342 584 2.855932
563 584 3.046666
539 584 2.840049
542 584 2.455878
532 584 2.731798
348 584 3.193218
584 620 2.571268
553 584 2.572240
325 584 2.984129
546 584 2.332520
544 584 2.264356
580 584 2.910655
339 584 2.970238
584 585 1.849940
345 584 2.829209
208 584 3.006043
535 584 2.995940
340 584 2.828135
581 584 3.117997
528 584 3.018912
547 584 2.920580
551 584 2.428724
548 584 3.026936
552 584 2.884252
132 584 3.072878
227 584 3.034152
201 584 3.159965
347 533 2.798008
342 533 2.704166
533 563 3.198445
533 539 2.381831
533 542 2.969870
532 533 2.143492
348 533 3.132301
533 553 2.815721
325 533 2.798055
533 546 2.961643
533 544 2.868802
339 533 3.030863
345 533 3.004920
533 572 3.106201
208 533 3.195256
533 535 2.398660
340 533 2.888509
511 533 3.187353
533 547 2.941702
281 347 2.361605
244 281 2.410876
281 336 2.471872
281 325 3.194653
281 378 2.072089
281 282 2.853556
342 347 2.587199
244 347 2.721854
347 539 2.911611
347 542 3.053561
292 347 3.009374
347 532 3.109594
336 347 2.596661
347 348 2.491778
347 620 2.922985
325 347 3.071061
347 546 3.199873
339 347 3.072123
345 347 2.844477
347 572 3.158104
347 535 3.171847
340 347 3.180270
347 378 2.766596
347 511 3.021944
346 347 3.156716
328 347 2.962715
244 342 2.483288
342 563 3.195702
342 539 2.860915
342 542 3.095583
292 342 2.577315
342 532 2.869682
336 342 2.761485
342 348 3.140593
342 620 2.594578
342 553 2.967346
325 342 2.931104
342 546 2.933089
342 544 3.048262
339 342 3.018798
342 585 2.997597
342 345 2.537853
208 342 3.101352
342 535 3.155952
340 342 2.645300
342 511 2.917815
342 547 3.178586
342 346 2.746886
244 563 2.970067
244 292 2.968950
244 336 2.686560
244 620 3.172257
244 325 3.013818
244 378 2.798078
542 563 2.575739
553 563 3.078004
325 563 2.977380
546 563 3.168290
544 563 2.962006
563 580 2.529493
563 572 3.058210
563 581 2.814049
539 542 2.905271
532 539 2.451697
348 539 2.911008
539 620 3.072107
325 539 2.958383
539 544 3.053786
339 539 2.922168
539 585 3.133250
345 539 2.963947
535 539 2.672503
340 539 2.979447
528 539 2.567824
532 542 3.037863
542 620 2.702081
542 553 2.298688
325 542 2.980458
542 546 2.792335
542 544 2.082906
542 580 2.081090
339 542 3.042652
542 585 2.936354
345 542 2.950361
542 572 2.823671
208 542 3.149422
535 542 3.073546
340 542 2.884447
542 581 2.249064
528 542 3.076017
511 542 3.126478
542 547 3.156115
542 551 2.704988
210 542 3.173823
542 548 2.944328
542 552 2.442930
132 542 3.041594
542 543 2.849837
542 550 2.819222
118 428 3.058359
428 431 2.074872
428 546 3.192614
345 428 3.159335
340 428 3.078305
227 428 3.181329
295 428 3.091268
431 620 3.162563
292 431 3.077321
340 431 2.783242
325 431 3.151465
431 572 3.171835
132 431 3.113540
585 620 2.224471
552 620 2.967636
292 620 2.726602
528 620 2.755588
544 620 2.910638
546 620 2.689667
553 620 3.041647
346 620 2.570952
581 620 3.094853
580 620 2.933274
345 620 2.706588
340 620 2.591321
547 620 3.026174
325 620 2.694569
572 620 3.099160
132 620 2.894824
548 620 2.924725
339 620 2.931396
208 620 3.074217
532 620 3.056061
535 620 3.110003
551 620 3.041963
511 620 3.031681
201 620 3.175512
528 585 2.910258
544 585 2.854501
546 585 2.921397
346 585 3.180404
551 585 3.116357
544 552 2.697824
546 552 3.096022
552 553 2.598656
552 581 2.539782
552 580 2.740713
543 552 2.799275
547 552 3.176639
550 552 2.915493
548 552 3.097745
324 552 3.151828
551 552 3.132277
535 548 3.058387
339 535 3.036413
535 546 2.843010
528 535 3.088451
511 535 2.903845
340 535 2.785459
345 535 2.973466
535 547 2.879728
532 535 2.515778
535 544 3.166409
535 553 3.153027
535 572 3.007274
325 535 2.749220
324 535 3.151778
132 535 3.053261
546 548 2.722667
548 551 2.878523
548 580 3.017255
340 548 3.100970
547 548 2.843357
208 548 3.106545
544 548 3.078527
548 553 2.886152
325 548 3.176328
548 581 3.171413
339 546 3.188630
339 551 3.009619
339 528 2.913875
339 511 2.895276
339 340 2.533752
339 345 3.005720
339 532 2.689152
208 339 2.750032
339 544 2.887549
339 348 2.641036
339 553 2.914654
325 339 2.940632
324 339 2.716407
227 339 3.027629
132 339 2.756053
339 462 3.155521
201 339 3.139965
546 551 2.899493
546 580 2.865083
292 546 3.191955
511 546 3.014889
340 546 2.796166
345 546 3.009761
546 547 2.236260
532 546 3.001485
208 546 2.869003
544 546 2.605603
418 546 3.034000
546 553 2.611573
325 546 2.940141
546 581 3.100484
227 546 2.997377
462 546 3.119386
546 550 3.182353
551 580 2.998719
511 551 3.069803
340 551 2.725034
544 551 2.751149
551 553 2.537346
325 551 2.850862
340 528 2.898436
345 528 3.013020
528 532 2.815198
528 544 3.057868
346 528 3.108200
132 528 2.852210
544 580 2.632496
553 580 2.986127
572 580 3.029245
325 580 3.101706
580 581 1.948998
543 580 3.145950
364 366 2.876622
292 511 3.035658
292 340 3.134777
292 345 3.146138
292 325 3.091333
292 346 3.112400
340 511 2.881962
345 511 3.179067
511 544 3.078554
348 511 3.131828
511 553 2.968042
325 511 3.083004
324 511 3.155600
132 511 2.705925
462 511 1.964591
132 140 2.684429
132 201 2.380590
132 208 3.163324
132 227 2.595323
132 324 2.778367
132 340 2.635351
132 345 3.073859
132 418 3.177267
132 462 2.823635
132 532 2.729072
132 544 2.944486
132 550 3.094219
132 553 3.055006
201 227 2.872349
201 340 3.142878
140 201 2.211846
201 532 2.980114
201 462 3.179724
227 340 2.989850
227 532 2.922159
227 324 2.927138
227 462 2.922441
227 544 3.165798
227 553 2.965286
208 227 2.248391
227 418 2.981835
340 532 2.827534
324 340 3.170026
340 462 3.169824
340 544 2.985884
340 553 2.944949
340 345 2.482558
208 340 3.001534
325 340 1.910714
340 547 3.185715
340 346 2.821518
340 348 3.180034
340 572 2.737754
140 532 3.132516
532 544 3.069832
532 553 3.080774
345 532 2.792455
208 532 2.977948
418 532 3.104297
532 547 3.168872
324 462 2.906462
324 553 3.079479
324 325 3.082517
462 553 3.153693
544 553 2.316551
544 550 2.580873
208 544 3.141958
325 544 3.150328
544 547 2.768226
544 572 3.049379
544 581 2.542830
543 544 2.919977
550 553 2.389935
208 553 3.049851
325 553 3.077257
547 553 2.848667
553 572 3.174120
553 581 2.645123
564 568 3.022256
564 570 2.339262
325 572 2.058324
210 572 2.799826
572 581 3.061796
206 233 3.014693
204 233 2.773401
212 233 2.701476
423 435 2.079118
383 424 2.805039
397 424 2.306287
398 424 2.117067
424 425 2.823861
424 437 2.818171
396 424 2.987941
417 424 2.699845
401 424 3.181808
402 424 2.965189
173 188 2.646456
204 206 2.408815
204 212 1.863773
206 212 2.378969
210 325 2.959379
336 378 3.184627
325 345 2.803585
325 346 3.123887
547 581 3.159858
543 581 3.149457
550 581 3.102396
345 346 1.599977
547 550 3.123067
218 238 2.946892
243 371 2.275575
469 484 1.929532
502 503 2.834777
509 510 2.420434
601 609 2.891499
600 601 3.124550
592 601 2.813789
590 595 3.157031
269 321 3.118613
575 576 2.640808
242 370 3.035714
271 322 3.159787
618 623 2.648531
615 623 2.302136
295 328 2.730686
314 353 2.964361
255 260 2.686898
257 318 3.004911
254 259 3.106978
389 399 2.678445
282 328 2.271327
298 305 2.444988
298 302 2.833629
401 437 3.102814
402 437 2.430710
397 437 2.539383
417 437 2.804739
425 437 2.751507
398 437 3.043204
383 437 2.656681
401 402 2.692608
401 412 3.148871
397 401 2.799231
401 417 2.751995
401 425 2.717891
396 401 3.117283
398 401 2.943990
383 401 2.972214
615 618 2.519308
302 305 3.159766
402 412 2.975089
397 402 2.302170
402 417 2.213618
402 425 2.212898
396 402 2.993623
398 402 2.759186
383 402 2.700959
397 412 3.197080
412 417 2.347480
412 425 2.921202
398 412 2.802069
400 422 2.625616
397 417 2.355844
397 425 2.317725
396 397 2.531001
397 398 2.412904
383 397 2.471412
417 425 1.459571
396 417 2.827871
398 417 2.351741
383 417 2.666432
396 425 2.644487
398 425 2.287487
383 425 2.380111
396 398 2.669524
383 396 3.055838
383 398 2.223243
466 474 2.701514
470 493 2.865708
466 470 2.736481
444 453 3.100443
566 570 3.189459
391 433 2.929943
588 621 2.949310
558 566 3.021893
558 559 2.675876
390 432 2.723981
410 432 2.628569
468 473 2.231405
578 579 2.810930
319 357 2.882059
405 406 2.975195
