# Supplementary material for: Fast structure similarity searches among protein models: efficient clustering of protein fragments
Source: Algorithms Mol Biol. 2012 May 29;7:16. doi: 10.1186/1748-7188-7-16 (PMC3403935; doi:10.1186/1748-7188-7-16)
Supplement: Additional file 1 — Zipped le with the Linux executable and example files. [file 1748-7188-7-16-S1.TGZ › fsss_distrib/READ.ME]

FAST STRUCTURAL SIMILARITY SEARCH

F. FOGOLARI, A. CORAZZA, G. ESPOSITO, P. VIGLINO

-------------------------------------------------------------------------------
THE PROGRAM fsss IS PROVIDED HERE AS A REFERENCE IMPLEMENTATION FOR THE PAPER
SUBMITTED TO ALGORITHMS IN MOLECULAR BIOLOGY
-------------------------------------------------------------------------------

fsss - reads a list of structures which are assumed to contain the same set of 
atoms and searches pairs of structures with rmsd less than threshold.

Usage:
./fsss file_in_list file_out_rmsd [Options]
Options:
-s "chain:nres:atoms chain:nres:atoms ..."
-t x (set threshold to x Angstrom, 2.0 is the default value)
-v (verbose mode) This will print additional information and
   the names (rather than the 0-based indices) of the files

If no selection is asked all CA atoms will be used for superposition. 
The threshold is the upper bound value for an RMSD to be printed.
In the verbose mode information about the actual selection and the number of 
comparisons needed for each structure is printed.
In the non-verbose mode information is only printed when a new one-vs-all 
comparison is started.

The format of the file_in_list requires a filename on each line and no blank or 
additional lines. The structures will be numbered according to their order in 
this file, starting from number 0 (not 1!).
There is a current limitation on the number of files (125000) and the number of characters of the filename (79).

The format of the output file file_out_rmsd is: two numbers (filenames if the
-n option is used) identifying the structures and their RMSD. 

USAGE EXAMPLE

./fsss 4state_reduced_1ctf.list 4state_reduced_1ctf.rmsd -t 3.2 

The directory 4state_reduced/1ctf/ contains decoys from the Decoys'r'us 
database.
The file 4state_reduced_1ctf.list contains the list of structures to be 
compared.
The file 4state_reduced_1ctf.rmsd.orig contains the output that should be 
obtained.
The file 4state_reduced_1ctf.profit contains the all-vs-all RMSD computed using
the program ProFit by Dr. Andrew C.R. Martin, SciTech Software.

The file fsss.pl is a Perl script that implements the algorithm described in
the paper. Any external program that computes a structural distance may
be included in the subroutine dist(). In the script the external program is 
ProFit by Dr. Andrew C.R. Martin, SciTech Software.
Note that calling many times external programs in a script has a significant
processing time overhead. In the example provided the script is 6 to 7 times 
slower than the program fsss.
