# Supplementary material for: Fast structure similarity searches among protein models: efficient clustering of protein fragments
Source: Algorithms Mol Biol. 2012 May 29;7:16. doi: 10.1186/1748-7188-7-16 (PMC3403935; doi:10.1186/1748-7188-7-16)
Supplement: Additional file 1 — Zipped le with the Linux executable and example files. [file 1748-7188-7-16-S1.TGZ › fsss_distrib/4state_reduced_1ctf.list]

./4state_reduced/1ctf/1ctf.a10043_r.pdb
./4state_reduced/1ctf/1ctf.a10146_r.pdb
./4state_reduced/1ctf/1ctf.a10150_r.pdb
./4state_reduced/1ctf/1ctf.a10196_r.pdb
./4state_reduced/1ctf/1ctf.a10217_r.pdb
./4state_reduced/1ctf/1ctf.a10225_r.pdb
./4state_reduced/1ctf/1ctf.a10240_r.pdb
./4state_reduced/1ctf/1ctf.a10683_r.pdb
./4state_reduced/1ctf/1ctf.a10686_r.pdb
./4state_reduced/1ctf/1ctf.a11131_r.pdb
./4state_reduced/1ctf/1ctf.a11168_r.pdb
./4state_reduced/1ctf/1ctf.a11186_r.pdb
./4state_reduced/1ctf/1ctf.a11268_r.pdb
./4state_reduced/1ctf/1ctf.a11269_r.pdb
./4state_reduced/1ctf/1ctf.a1184_r.pdb
./4state_reduced/1ctf/1ctf.a12605_r.pdb
./4state_reduced/1ctf/1ctf.a12623_r.pdb
./4state_reduced/1ctf/1ctf.a1271_r.pdb
./4state_reduced/1ctf/1ctf.a12727_r.pdb
./4state_reduced/1ctf/1ctf.a1272_r.pdb
./4state_reduced/1ctf/1ctf.a12856_r.pdb
./4state_reduced/1ctf/1ctf.a12927_r.pdb
./4state_reduced/1ctf/1ctf.a13025_r.pdb
./4state_reduced/1ctf/1ctf.a13067_r.pdb
./4state_reduced/1ctf/1ctf.a13094_r.pdb
./4state_reduced/1ctf/1ctf.a13101_r.pdb
./4state_reduced/1ctf/1ctf.a13119_r.pdb
./4state_reduced/1ctf/1ctf.a13224_r.pdb
./4state_reduced/1ctf/1ctf.a13226_r.pdb
./4state_reduced/1ctf/1ctf.a13365_r.pdb
./4state_reduced/1ctf/1ctf.a13440_r.pdb
./4state_reduced/1ctf/1ctf.a13747_r.pdb
./4state_reduced/1ctf/1ctf.a13768_r.pdb
./4state_reduced/1ctf/1ctf.a13801_r.pdb
./4state_reduced/1ctf/1ctf.a13831_r.pdb
./4state_reduced/1ctf/1ctf.a13839_r.pdb
./4state_reduced/1ctf/1ctf.a13857_r.pdb
./4state_reduced/1ctf/1ctf.a14093_r.pdb
./4state_reduced/1ctf/1ctf.a14096_r.pdb
./4state_reduced/1ctf/1ctf.a14194_r.pdb
./4state_reduced/1ctf/1ctf.a14199_r.pdb
./4state_reduced/1ctf/1ctf.a14218_r.pdb
./4state_reduced/1ctf/1ctf.a14546_r.pdb
./4state_reduced/1ctf/1ctf.a14549_r.pdb
./4state_reduced/1ctf/1ctf.a14598_r.pdb
./4state_reduced/1ctf/1ctf.a14601_r.pdb
./4state_reduced/1ctf/1ctf.a14729_r.pdb
./4state_reduced/1ctf/1ctf.a14750_r.pdb
./4state_reduced/1ctf/1ctf.a14752_r.pdb
./4state_reduced/1ctf/1ctf.a14895_r.pdb
./4state_reduced/1ctf/1ctf.a14993_r.pdb
./4state_reduced/1ctf/1ctf.a15109_r.pdb
./4state_reduced/1ctf/1ctf.a15134_r.pdb
./4state_reduced/1ctf/1ctf.a1521_r.pdb
./4state_reduced/1ctf/1ctf.a15387_r.pdb
./4state_reduced/1ctf/1ctf.a15414_r.pdb
./4state_reduced/1ctf/1ctf.a15423_r.pdb
./4state_reduced/1ctf/1ctf.a15438_r.pdb
./4state_reduced/1ctf/1ctf.a15871_r.pdb
./4state_reduced/1ctf/1ctf.a16050_r.pdb
./4state_reduced/1ctf/1ctf.a16876_r.pdb
./4state_reduced/1ctf/1ctf.a16896_r.pdb
./4state_reduced/1ctf/1ctf.a17087_r.pdb
./4state_reduced/1ctf/1ctf.a17088_r.pdb
./4state_reduced/1ctf/1ctf.a17132_r.pdb
./4state_reduced/1ctf/1ctf.a17348_r.pdb
./4state_reduced/1ctf/1ctf.a17352_r.pdb
./4state_reduced/1ctf/1ctf.a17391_r.pdb
./4state_reduced/1ctf/1ctf.a17399_r.pdb
./4state_reduced/1ctf/1ctf.a17460_r.pdb
./4state_reduced/1ctf/1ctf.a17461_r.pdb
./4state_reduced/1ctf/1ctf.a17481_r.pdb
./4state_reduced/1ctf/1ctf.a17509_r.pdb
./4state_reduced/1ctf/1ctf.a17524_r.pdb
./4state_reduced/1ctf/1ctf.a17594_r.pdb
./4state_reduced/1ctf/1ctf.a17774_r.pdb
./4state_reduced/1ctf/1ctf.a17783_r.pdb
./4state_reduced/1ctf/1ctf.a17790_r.pdb
./4state_reduced/1ctf/1ctf.a17827_r.pdb
./4state_reduced/1ctf/1ctf.a17828_r.pdb
./4state_reduced/1ctf/1ctf.a17834_r.pdb
./4state_reduced/1ctf/1ctf.a17996_r.pdb
./4state_reduced/1ctf/1ctf.a17999_r.pdb
./4state_reduced/1ctf/1ctf.a18001_r.pdb
./4state_reduced/1ctf/1ctf.a18002_r.pdb
./4state_reduced/1ctf/1ctf.a18005_r.pdb
./4state_reduced/1ctf/1ctf.a18015_r.pdb
./4state_reduced/1ctf/1ctf.a18022_r.pdb
./4state_reduced/1ctf/1ctf.a18023_r.pdb
./4state_reduced/1ctf/1ctf.a18098_r.pdb
./4state_reduced/1ctf/1ctf.a18114_r.pdb
./4state_reduced/1ctf/1ctf.a18116_r.pdb
./4state_reduced/1ctf/1ctf.a18119_r.pdb
./4state_reduced/1ctf/1ctf.a18120_r.pdb
./4state_reduced/1ctf/1ctf.a18121_r.pdb
./4state_reduced/1ctf/1ctf.a18526_r.pdb
./4state_reduced/1ctf/1ctf.a18527_r.pdb
./4state_reduced/1ctf/1ctf.a18528_r.pdb
./4state_reduced/1ctf/1ctf.a18664_r.pdb
./4state_reduced/1ctf/1ctf.a18666_r.pdb
./4state_reduced/1ctf/1ctf.a18810_r.pdb
./4state_reduced/1ctf/1ctf.a19017_r.pdb
./4state_reduced/1ctf/1ctf.a19048_r.pdb
./4state_reduced/1ctf/1ctf.a19064_r.pdb
./4state_reduced/1ctf/1ctf.a19260_r.pdb
./4state_reduced/1ctf/1ctf.a19322_r.pdb
./4state_reduced/1ctf/1ctf.a19352_r.pdb
./4state_reduced/1ctf/1ctf.a19406_r.pdb
./4state_reduced/1ctf/1ctf.a1960_r.pdb
./4state_reduced/1ctf/1ctf.a19610_r.pdb
./4state_reduced/1ctf/1ctf.a19615_r.pdb
./4state_reduced/1ctf/1ctf.a19617_r.pdb
./4state_reduced/1ctf/1ctf.a19667_r.pdb
./4state_reduced/1ctf/1ctf.a19668_r.pdb
./4state_reduced/1ctf/1ctf.a19706_r.pdb
./4state_reduced/1ctf/1ctf.a19727_r.pdb
./4state_reduced/1ctf/1ctf.a19731_r.pdb
./4state_reduced/1ctf/1ctf.a19732_r.pdb
./4state_reduced/1ctf/1ctf.a19733_r.pdb
./4state_reduced/1ctf/1ctf.a1977_r.pdb
./4state_reduced/1ctf/1ctf.a1979_r.pdb
./4state_reduced/1ctf/1ctf.a19820_r.pdb
./4state_reduced/1ctf/1ctf.a19866_r.pdb
./4state_reduced/1ctf/1ctf.a19869_r.pdb
./4state_reduced/1ctf/1ctf.a20225_r.pdb
./4state_reduced/1ctf/1ctf.a20233_r.pdb
./4state_reduced/1ctf/1ctf.a20393_r.pdb
./4state_reduced/1ctf/1ctf.a20536_r.pdb
./4state_reduced/1ctf/1ctf.a20555_r.pdb
./4state_reduced/1ctf/1ctf.a20558_r.pdb
./4state_reduced/1ctf/1ctf.a20598_r.pdb
./4state_reduced/1ctf/1ctf.a20605_r.pdb
./4state_reduced/1ctf/1ctf.a20614_r.pdb
./4state_reduced/1ctf/1ctf.a20627_r.pdb
./4state_reduced/1ctf/1ctf.a20928_r.pdb
./4state_reduced/1ctf/1ctf.a20958_r.pdb
./4state_reduced/1ctf/1ctf.a20982_r.pdb
./4state_reduced/1ctf/1ctf.a20989_r.pdb
./4state_reduced/1ctf/1ctf.a20999_r.pdb
./4state_reduced/1ctf/1ctf.a21146_r.pdb
./4state_reduced/1ctf/1ctf.a21307_r.pdb
./4state_reduced/1ctf/1ctf.a21337_r.pdb
./4state_reduced/1ctf/1ctf.a21348_r.pdb
./4state_reduced/1ctf/1ctf.a21349_r.pdb
./4state_reduced/1ctf/1ctf.a21351_r.pdb
./4state_reduced/1ctf/1ctf.a21395_r.pdb
./4state_reduced/1ctf/1ctf.a21984_r.pdb
./4state_reduced/1ctf/1ctf.a21986_r.pdb
./4state_reduced/1ctf/1ctf.a22390_r.pdb
./4state_reduced/1ctf/1ctf.a22393_r.pdb
./4state_reduced/1ctf/1ctf.a22396_r.pdb
./4state_reduced/1ctf/1ctf.a2267_r.pdb
./4state_reduced/1ctf/1ctf.a23376_r.pdb
./4state_reduced/1ctf/1ctf.a23577_r.pdb
./4state_reduced/1ctf/1ctf.a23578_r.pdb
./4state_reduced/1ctf/1ctf.a23581_r.pdb
./4state_reduced/1ctf/1ctf.a23597_r.pdb
./4state_reduced/1ctf/1ctf.a23599_r.pdb
./4state_reduced/1ctf/1ctf.a23683_r.pdb
./4state_reduced/1ctf/1ctf.a23687_r.pdb
./4state_reduced/1ctf/1ctf.a24123_r.pdb
./4state_reduced/1ctf/1ctf.a24743_r.pdb
./4state_reduced/1ctf/1ctf.a24751_r.pdb
./4state_reduced/1ctf/1ctf.a24777_r.pdb
./4state_reduced/1ctf/1ctf.a2507_r.pdb
./4state_reduced/1ctf/1ctf.a25267_r.pdb
./4state_reduced/1ctf/1ctf.a25909_r.pdb
./4state_reduced/1ctf/1ctf.a2911_r.pdb
./4state_reduced/1ctf/1ctf.a2922_r.pdb
./4state_reduced/1ctf/1ctf.a3119_r.pdb
./4state_reduced/1ctf/1ctf.a3137_r.pdb
./4state_reduced/1ctf/1ctf.a3140_r.pdb
./4state_reduced/1ctf/1ctf.a4381_r.pdb
./4state_reduced/1ctf/1ctf.a4643_r.pdb
./4state_reduced/1ctf/1ctf.a4646_r.pdb
./4state_reduced/1ctf/1ctf.a5308_r.pdb
./4state_reduced/1ctf/1ctf.a5658_r.pdb
./4state_reduced/1ctf/1ctf.a6146_r.pdb
./4state_reduced/1ctf/1ctf.a6857_r.pdb
./4state_reduced/1ctf/1ctf.a7013_r.pdb
./4state_reduced/1ctf/1ctf.a7031_r.pdb
./4state_reduced/1ctf/1ctf.a7033_r.pdb
./4state_reduced/1ctf/1ctf.a7059_r.pdb
./4state_reduced/1ctf/1ctf.a7081_r.pdb
./4state_reduced/1ctf/1ctf.a7146_r.pdb
./4state_reduced/1ctf/1ctf.a7172_r.pdb
./4state_reduced/1ctf/1ctf.a7352_r.pdb
./4state_reduced/1ctf/1ctf.a7368_r.pdb
./4state_reduced/1ctf/1ctf.a7372_r.pdb
./4state_reduced/1ctf/1ctf.a7421_r.pdb
./4state_reduced/1ctf/1ctf.a7592_r.pdb
./4state_reduced/1ctf/1ctf.a8012_r.pdb
./4state_reduced/1ctf/1ctf.a836_r.pdb
./4state_reduced/1ctf/1ctf.a8381_r.pdb
./4state_reduced/1ctf/1ctf.a8569_r.pdb
./4state_reduced/1ctf/1ctf.a8574_r.pdb
./4state_reduced/1ctf/1ctf.a8576_r.pdb
./4state_reduced/1ctf/1ctf.a8577_r.pdb
./4state_reduced/1ctf/1ctf.a914_r.pdb
./4state_reduced/1ctf/1ctf.a9155_r.pdb
./4state_reduced/1ctf/1ctf.a915_r.pdb
./4state_reduced/1ctf/1ctf.a9200_r.pdb
./4state_reduced/1ctf/1ctf.a9632_r.pdb
./4state_reduced/1ctf/1ctf.a9979_r.pdb
./4state_reduced/1ctf/1ctf.b10201_r.pdb
./4state_reduced/1ctf/1ctf.b10229_r.pdb
./4state_reduced/1ctf/1ctf.b11702_r.pdb
./4state_reduced/1ctf/1ctf.b11721_r.pdb
./4state_reduced/1ctf/1ctf.b11726_r.pdb
./4state_reduced/1ctf/1ctf.b11871_r.pdb
./4state_reduced/1ctf/1ctf.b11952_r.pdb
./4state_reduced/1ctf/1ctf.b12881_r.pdb
./4state_reduced/1ctf/1ctf.b12883_r.pdb
./4state_reduced/1ctf/1ctf.b12907_r.pdb
./4state_reduced/1ctf/1ctf.b12912_r.pdb
./4state_reduced/1ctf/1ctf.b13805_r.pdb
./4state_reduced/1ctf/1ctf.b13884_r.pdb
./4state_reduced/1ctf/1ctf.b15888_r.pdb
./4state_reduced/1ctf/1ctf.b15911_r.pdb
./4state_reduced/1ctf/1ctf.b16761_r.pdb
./4state_reduced/1ctf/1ctf.b16836_r.pdb
./4state_reduced/1ctf/1ctf.b16929_r.pdb
./4state_reduced/1ctf/1ctf.b17042_r.pdb
./4state_reduced/1ctf/1ctf.b17339_r.pdb
./4state_reduced/1ctf/1ctf.b18909_r.pdb
./4state_reduced/1ctf/1ctf.b18922_r.pdb
./4state_reduced/1ctf/1ctf.b18929_r.pdb
./4state_reduced/1ctf/1ctf.b2832_r.pdb
./4state_reduced/1ctf/1ctf.b2842_r.pdb
./4state_reduced/1ctf/1ctf.b3265_r.pdb
./4state_reduced/1ctf/1ctf.b5598_r.pdb
./4state_reduced/1ctf/1ctf.b5606_r.pdb
./4state_reduced/1ctf/1ctf.b6694_r.pdb
./4state_reduced/1ctf/1ctf.b6696_r.pdb
./4state_reduced/1ctf/1ctf.b6726_r.pdb
./4state_reduced/1ctf/1ctf.b6737_r.pdb
./4state_reduced/1ctf/1ctf.b7293_r.pdb
./4state_reduced/1ctf/1ctf.b8345_r.pdb
./4state_reduced/1ctf/1ctf.b8381_r.pdb
./4state_reduced/1ctf/1ctf.b8384_r.pdb
./4state_reduced/1ctf/1ctf.b8472_r.pdb
./4state_reduced/1ctf/1ctf.b8478_r.pdb
./4state_reduced/1ctf/1ctf.c1000_r.pdb
./4state_reduced/1ctf/1ctf.c1012_r.pdb
./4state_reduced/1ctf/1ctf.c1033_r.pdb
./4state_reduced/1ctf/1ctf.c10379_r.pdb
./4state_reduced/1ctf/1ctf.c1047_r.pdb
./4state_reduced/1ctf/1ctf.c1052_r.pdb
./4state_reduced/1ctf/1ctf.c1057_r.pdb
./4state_reduced/1ctf/1ctf.c1065_r.pdb
./4state_reduced/1ctf/1ctf.c1074_r.pdb
./4state_reduced/1ctf/1ctf.c1080_r.pdb
./4state_reduced/1ctf/1ctf.c1103_r.pdb
./4state_reduced/1ctf/1ctf.c11181_r.pdb
./4state_reduced/1ctf/1ctf.c11185_r.pdb
./4state_reduced/1ctf/1ctf.c11187_r.pdb
./4state_reduced/1ctf/1ctf.c11191_r.pdb
./4state_reduced/1ctf/1ctf.c11200_r.pdb
./4state_reduced/1ctf/1ctf.c11204_r.pdb
./4state_reduced/1ctf/1ctf.c11205_r.pdb
./4state_reduced/1ctf/1ctf.c11206_r.pdb
./4state_reduced/1ctf/1ctf.c11230_r.pdb
./4state_reduced/1ctf/1ctf.c11233_r.pdb
./4state_reduced/1ctf/1ctf.c11235_r.pdb
./4state_reduced/1ctf/1ctf.c11237_r.pdb
./4state_reduced/1ctf/1ctf.c11240_r.pdb
./4state_reduced/1ctf/1ctf.c11248_r.pdb
./4state_reduced/1ctf/1ctf.c11249_r.pdb
./4state_reduced/1ctf/1ctf.c11250_r.pdb
./4state_reduced/1ctf/1ctf.c11251_r.pdb
./4state_reduced/1ctf/1ctf.c11285_r.pdb
./4state_reduced/1ctf/1ctf.c11287_r.pdb
./4state_reduced/1ctf/1ctf.c11291_r.pdb
./4state_reduced/1ctf/1ctf.c11298_r.pdb
./4state_reduced/1ctf/1ctf.c11303_r.pdb
./4state_reduced/1ctf/1ctf.c11308_r.pdb
./4state_reduced/1ctf/1ctf.c11319_r.pdb
./4state_reduced/1ctf/1ctf.c11327_r.pdb
./4state_reduced/1ctf/1ctf.c11335_r.pdb
./4state_reduced/1ctf/1ctf.c11349_r.pdb
./4state_reduced/1ctf/1ctf.c1136_r.pdb
./4state_reduced/1ctf/1ctf.c1140_r.pdb
./4state_reduced/1ctf/1ctf.c1145_r.pdb
./4state_reduced/1ctf/1ctf.c11590_r.pdb
./4state_reduced/1ctf/1ctf.c11598_r.pdb
./4state_reduced/1ctf/1ctf.c12211_r.pdb
./4state_reduced/1ctf/1ctf.c12224_r.pdb
./4state_reduced/1ctf/1ctf.c12663_r.pdb
./4state_reduced/1ctf/1ctf.c12671_r.pdb
./4state_reduced/1ctf/1ctf.c12795_r.pdb
./4state_reduced/1ctf/1ctf.c12811_r.pdb
./4state_reduced/1ctf/1ctf.c12821_r.pdb
./4state_reduced/1ctf/1ctf.c12850_r.pdb
./4state_reduced/1ctf/1ctf.c12865_r.pdb
./4state_reduced/1ctf/1ctf.c12885_r.pdb
./4state_reduced/1ctf/1ctf.c12934_r.pdb
./4state_reduced/1ctf/1ctf.c13325_r.pdb
./4state_reduced/1ctf/1ctf.c13538_r.pdb
./4state_reduced/1ctf/1ctf.c13547_r.pdb
./4state_reduced/1ctf/1ctf.c13858_r.pdb
./4state_reduced/1ctf/1ctf.c13926_r.pdb
./4state_reduced/1ctf/1ctf.c13928_r.pdb
./4state_reduced/1ctf/1ctf.c13935_r.pdb
./4state_reduced/1ctf/1ctf.c13938_r.pdb
./4state_reduced/1ctf/1ctf.c14095_r.pdb
./4state_reduced/1ctf/1ctf.c14104_r.pdb
./4state_reduced/1ctf/1ctf.c14655_r.pdb
./4state_reduced/1ctf/1ctf.c15360_r.pdb
./4state_reduced/1ctf/1ctf.c15368_r.pdb
./4state_reduced/1ctf/1ctf.c15468_r.pdb
./4state_reduced/1ctf/1ctf.c15636_r.pdb
./4state_reduced/1ctf/1ctf.c16224_r.pdb
./4state_reduced/1ctf/1ctf.c16300_r.pdb
./4state_reduced/1ctf/1ctf.c17391_r.pdb
./4state_reduced/1ctf/1ctf.c2241_r.pdb
./4state_reduced/1ctf/1ctf.c2245_r.pdb
./4state_reduced/1ctf/1ctf.c2251_r.pdb
./4state_reduced/1ctf/1ctf.c2255_r.pdb
./4state_reduced/1ctf/1ctf.c2260_r.pdb
./4state_reduced/1ctf/1ctf.c2287_r.pdb
./4state_reduced/1ctf/1ctf.c2303_r.pdb
./4state_reduced/1ctf/1ctf.c2311_r.pdb
./4state_reduced/1ctf/1ctf.c2344_r.pdb
./4state_reduced/1ctf/1ctf.c2348_r.pdb
./4state_reduced/1ctf/1ctf.c2980_r.pdb
./4state_reduced/1ctf/1ctf.c2989_r.pdb
./4state_reduced/1ctf/1ctf.c3061_r.pdb
./4state_reduced/1ctf/1ctf.c3116_r.pdb
./4state_reduced/1ctf/1ctf.c3118_r.pdb
./4state_reduced/1ctf/1ctf.c311_r.pdb
./4state_reduced/1ctf/1ctf.c3330_r.pdb
./4state_reduced/1ctf/1ctf.c3668_r.pdb
./4state_reduced/1ctf/1ctf.c4487_r.pdb
./4state_reduced/1ctf/1ctf.c5055_r.pdb
./4state_reduced/1ctf/1ctf.c5564_r.pdb
./4state_reduced/1ctf/1ctf.c5572_r.pdb
./4state_reduced/1ctf/1ctf.c5699_r.pdb
./4state_reduced/1ctf/1ctf.c6591_r.pdb
./4state_reduced/1ctf/1ctf.c6677_r.pdb
./4state_reduced/1ctf/1ctf.c7030_r.pdb
./4state_reduced/1ctf/1ctf.c7039_r.pdb
./4state_reduced/1ctf/1ctf.c7040_r.pdb
./4state_reduced/1ctf/1ctf.c7068_r.pdb
./4state_reduced/1ctf/1ctf.c7095_r.pdb
./4state_reduced/1ctf/1ctf.c7099_r.pdb
./4state_reduced/1ctf/1ctf.c7107_r.pdb
./4state_reduced/1ctf/1ctf.c7108_r.pdb
./4state_reduced/1ctf/1ctf.c7158_r.pdb
./4state_reduced/1ctf/1ctf.c7160_r.pdb
./4state_reduced/1ctf/1ctf.c750_r.pdb
./4state_reduced/1ctf/1ctf.c7521_r.pdb
./4state_reduced/1ctf/1ctf.c7945_r.pdb
./4state_reduced/1ctf/1ctf.c8367_r.pdb
./4state_reduced/1ctf/1ctf.c8651_r.pdb
./4state_reduced/1ctf/1ctf.c8661_r.pdb
./4state_reduced/1ctf/1ctf.c8665_r.pdb
./4state_reduced/1ctf/1ctf.c8671_r.pdb
./4state_reduced/1ctf/1ctf.c8694_r.pdb
./4state_reduced/1ctf/1ctf.c8710_r.pdb
./4state_reduced/1ctf/1ctf.c8717_r.pdb
./4state_reduced/1ctf/1ctf.c8718_r.pdb
./4state_reduced/1ctf/1ctf.c8744_r.pdb
./4state_reduced/1ctf/1ctf.c8749_r.pdb
./4state_reduced/1ctf/1ctf.c907_r.pdb
./4state_reduced/1ctf/1ctf.c912_r.pdb
./4state_reduced/1ctf/1ctf.c918_r.pdb
./4state_reduced/1ctf/1ctf.c923_r.pdb
./4state_reduced/1ctf/1ctf.c9306_r.pdb
./4state_reduced/1ctf/1ctf.c9513_r.pdb
./4state_reduced/1ctf/1ctf.c9544_r.pdb
./4state_reduced/1ctf/1ctf.c9547_r.pdb
./4state_reduced/1ctf/1ctf.c9559_r.pdb
./4state_reduced/1ctf/1ctf.c958_r.pdb
./4state_reduced/1ctf/1ctf.c9602_r.pdb
./4state_reduced/1ctf/1ctf.c9611_r.pdb
./4state_reduced/1ctf/1ctf.c9621_r.pdb
./4state_reduced/1ctf/1ctf.c9649_r.pdb
./4state_reduced/1ctf/1ctf.c965_r.pdb
./4state_reduced/1ctf/1ctf.c9687_r.pdb
./4state_reduced/1ctf/1ctf.c9847_r.pdb
./4state_reduced/1ctf/1ctf.c986_r.pdb
./4state_reduced/1ctf/1ctf.c997_r.pdb
./4state_reduced/1ctf/1ctf.c998_r.pdb
./4state_reduced/1ctf/1ctf.d10443_r.pdb
./4state_reduced/1ctf/1ctf.d10954_r.pdb
./4state_reduced/1ctf/1ctf.d10961_r.pdb
./4state_reduced/1ctf/1ctf.d10962_r.pdb
./4state_reduced/1ctf/1ctf.d10965_r.pdb
./4state_reduced/1ctf/1ctf.d11241_r.pdb
./4state_reduced/1ctf/1ctf.d1138_r.pdb
./4state_reduced/1ctf/1ctf.d11452_r.pdb
./4state_reduced/1ctf/1ctf.d11466_r.pdb
./4state_reduced/1ctf/1ctf.d11507_r.pdb
./4state_reduced/1ctf/1ctf.d11965_r.pdb
./4state_reduced/1ctf/1ctf.d11995_r.pdb
./4state_reduced/1ctf/1ctf.d12232_r.pdb
./4state_reduced/1ctf/1ctf.d13573_r.pdb
./4state_reduced/1ctf/1ctf.d1465_r.pdb
./4state_reduced/1ctf/1ctf.d15251_r.pdb
./4state_reduced/1ctf/1ctf.d15654_r.pdb
./4state_reduced/1ctf/1ctf.d15796_r.pdb
./4state_reduced/1ctf/1ctf.d15994_r.pdb
./4state_reduced/1ctf/1ctf.d16011_r.pdb
./4state_reduced/1ctf/1ctf.d16476_r.pdb
./4state_reduced/1ctf/1ctf.d16516_r.pdb
./4state_reduced/1ctf/1ctf.d16519_r.pdb
./4state_reduced/1ctf/1ctf.d16529_r.pdb
./4state_reduced/1ctf/1ctf.d16644_r.pdb
./4state_reduced/1ctf/1ctf.d16727_r.pdb
./4state_reduced/1ctf/1ctf.d16754_r.pdb
./4state_reduced/1ctf/1ctf.d17144_r.pdb
./4state_reduced/1ctf/1ctf.d17722_r.pdb
./4state_reduced/1ctf/1ctf.d18207_r.pdb
./4state_reduced/1ctf/1ctf.d18533_r.pdb
./4state_reduced/1ctf/1ctf.d19197_r.pdb
./4state_reduced/1ctf/1ctf.d19204_r.pdb
./4state_reduced/1ctf/1ctf.d20764_r.pdb
./4state_reduced/1ctf/1ctf.d2086_r.pdb
./4state_reduced/1ctf/1ctf.d208_r.pdb
./4state_reduced/1ctf/1ctf.d2127_r.pdb
./4state_reduced/1ctf/1ctf.d3442_r.pdb
./4state_reduced/1ctf/1ctf.d3829_r.pdb
./4state_reduced/1ctf/1ctf.d4139_r.pdb
./4state_reduced/1ctf/1ctf.d4234_r.pdb
./4state_reduced/1ctf/1ctf.d4364_r.pdb
./4state_reduced/1ctf/1ctf.d5024_r.pdb
./4state_reduced/1ctf/1ctf.d5492_r.pdb
./4state_reduced/1ctf/1ctf.d5493_r.pdb
./4state_reduced/1ctf/1ctf.d5496_r.pdb
./4state_reduced/1ctf/1ctf.d5499_r.pdb
./4state_reduced/1ctf/1ctf.d5500_r.pdb
./4state_reduced/1ctf/1ctf.d5503_r.pdb
./4state_reduced/1ctf/1ctf.d5864_r.pdb
./4state_reduced/1ctf/1ctf.d5876_r.pdb
./4state_reduced/1ctf/1ctf.d6137_r.pdb
./4state_reduced/1ctf/1ctf.d6680_r.pdb
./4state_reduced/1ctf/1ctf.d6822_r.pdb
./4state_reduced/1ctf/1ctf.d6835_r.pdb
./4state_reduced/1ctf/1ctf.d6847_r.pdb
./4state_reduced/1ctf/1ctf.d6891_r.pdb
./4state_reduced/1ctf/1ctf.d6957_r.pdb
./4state_reduced/1ctf/1ctf.d7258_r.pdb
./4state_reduced/1ctf/1ctf.d7280_r.pdb
./4state_reduced/1ctf/1ctf.d7690_r.pdb
./4state_reduced/1ctf/1ctf.d7903_r.pdb
./4state_reduced/1ctf/1ctf.d7969_r.pdb
./4state_reduced/1ctf/1ctf.d8272_r.pdb
./4state_reduced/1ctf/1ctf.d8374_r.pdb
./4state_reduced/1ctf/1ctf.d8781_r.pdb
./4state_reduced/1ctf/1ctf.d8787_r.pdb
./4state_reduced/1ctf/1ctf.d9023_r.pdb
./4state_reduced/1ctf/1ctf.d9082_r.pdb
./4state_reduced/1ctf/1ctf.d9096_r.pdb
./4state_reduced/1ctf/1ctf.d9132_r.pdb
./4state_reduced/1ctf/1ctf.d9486_r.pdb
./4state_reduced/1ctf/1ctf.d9487_r.pdb
./4state_reduced/1ctf/1ctf.d9493_r.pdb
./4state_reduced/1ctf/1ctf.d9494_r.pdb
./4state_reduced/1ctf/1ctf.d9497_r.pdb
./4state_reduced/1ctf/1ctf.e10382_r.pdb
./4state_reduced/1ctf/1ctf.e10427_r.pdb
./4state_reduced/1ctf/1ctf.e10429_r.pdb
./4state_reduced/1ctf/1ctf.e11247_r.pdb
./4state_reduced/1ctf/1ctf.e11299_r.pdb
./4state_reduced/1ctf/1ctf.e12164_r.pdb
./4state_reduced/1ctf/1ctf.e12937_r.pdb
./4state_reduced/1ctf/1ctf.e12986_r.pdb
./4state_reduced/1ctf/1ctf.e12996_r.pdb
./4state_reduced/1ctf/1ctf.e13075_r.pdb
./4state_reduced/1ctf/1ctf.e13477_r.pdb
./4state_reduced/1ctf/1ctf.e1444_r.pdb
./4state_reduced/1ctf/1ctf.e1460_r.pdb
./4state_reduced/1ctf/1ctf.e15202_r.pdb
./4state_reduced/1ctf/1ctf.e1536_r.pdb
./4state_reduced/1ctf/1ctf.e15540_r.pdb
./4state_reduced/1ctf/1ctf.e15577_r.pdb
./4state_reduced/1ctf/1ctf.e15632_r.pdb
./4state_reduced/1ctf/1ctf.e15790_r.pdb
./4state_reduced/1ctf/1ctf.e15827_r.pdb
./4state_reduced/1ctf/1ctf.e17371_r.pdb
./4state_reduced/1ctf/1ctf.e17503_r.pdb
./4state_reduced/1ctf/1ctf.e17833_r.pdb
./4state_reduced/1ctf/1ctf.e17849_r.pdb
./4state_reduced/1ctf/1ctf.e1880_r.pdb
./4state_reduced/1ctf/1ctf.e19749_r.pdb
./4state_reduced/1ctf/1ctf.e2011_r.pdb
./4state_reduced/1ctf/1ctf.e2051_r.pdb
./4state_reduced/1ctf/1ctf.e21118_r.pdb
./4state_reduced/1ctf/1ctf.e21287_r.pdb
./4state_reduced/1ctf/1ctf.e21332_r.pdb
./4state_reduced/1ctf/1ctf.e21343_r.pdb
./4state_reduced/1ctf/1ctf.e21344_r.pdb
./4state_reduced/1ctf/1ctf.e21351_r.pdb
./4state_reduced/1ctf/1ctf.e21356_r.pdb
./4state_reduced/1ctf/1ctf.e21363_r.pdb
./4state_reduced/1ctf/1ctf.e21499_r.pdb
./4state_reduced/1ctf/1ctf.e21565_r.pdb
./4state_reduced/1ctf/1ctf.e21686_r.pdb
./4state_reduced/1ctf/1ctf.e21788_r.pdb
./4state_reduced/1ctf/1ctf.e21800_r.pdb
./4state_reduced/1ctf/1ctf.e21810_r.pdb
./4state_reduced/1ctf/1ctf.e21819_r.pdb
./4state_reduced/1ctf/1ctf.e21840_r.pdb
./4state_reduced/1ctf/1ctf.e21844_r.pdb
./4state_reduced/1ctf/1ctf.e21950_r.pdb
./4state_reduced/1ctf/1ctf.e22051_r.pdb
./4state_reduced/1ctf/1ctf.e22078_r.pdb
./4state_reduced/1ctf/1ctf.e22344_r.pdb
./4state_reduced/1ctf/1ctf.e22345_r.pdb
./4state_reduced/1ctf/1ctf.e23094_r.pdb
./4state_reduced/1ctf/1ctf.e23487_r.pdb
./4state_reduced/1ctf/1ctf.e3865_r.pdb
./4state_reduced/1ctf/1ctf.e3917_r.pdb
./4state_reduced/1ctf/1ctf.e5038_r.pdb
./4state_reduced/1ctf/1ctf.e5152_r.pdb
./4state_reduced/1ctf/1ctf.e5514_r.pdb
./4state_reduced/1ctf/1ctf.e7115_r.pdb
./4state_reduced/1ctf/1ctf.e7366_r.pdb
./4state_reduced/1ctf/1ctf.e8141_r.pdb
./4state_reduced/1ctf/1ctf.e9064_r.pdb
./4state_reduced/1ctf/1ctf.e9077_r.pdb
./4state_reduced/1ctf/1ctf.f14810_r.pdb
./4state_reduced/1ctf/1ctf.f17056_r.pdb
./4state_reduced/1ctf/1ctf.f17076_r.pdb
./4state_reduced/1ctf/1ctf.f17078_r.pdb
./4state_reduced/1ctf/1ctf.f17768_r.pdb
./4state_reduced/1ctf/1ctf.f17770_r.pdb
./4state_reduced/1ctf/1ctf.f17870_r.pdb
./4state_reduced/1ctf/1ctf.f17872_r.pdb
./4state_reduced/1ctf/1ctf.f17954_r.pdb
./4state_reduced/1ctf/1ctf.f19616_r.pdb
./4state_reduced/1ctf/1ctf.f3279_r.pdb
./4state_reduced/1ctf/1ctf.f4937_r.pdb
./4state_reduced/1ctf/1ctf.f5809_r.pdb
./4state_reduced/1ctf/1ctf.f5811_r.pdb
./4state_reduced/1ctf/1ctf.f5913_r.pdb
./4state_reduced/1ctf/1ctf.f5916_r.pdb
./4state_reduced/1ctf/1ctf.f6013_r.pdb
./4state_reduced/1ctf/1ctf.f9600_r.pdb
./4state_reduced/1ctf/1ctf.f9602_r.pdb
./4state_reduced/1ctf/1ctf.f9713_r.pdb
./4state_reduced/1ctf/1ctf.f9716_r.pdb
./4state_reduced/1ctf/1ctf.g10998_r.pdb
./4state_reduced/1ctf/1ctf.g10999_r.pdb
./4state_reduced/1ctf/1ctf.g11002_r.pdb
./4state_reduced/1ctf/1ctf.g11212_r.pdb
./4state_reduced/1ctf/1ctf.g11484_r.pdb
./4state_reduced/1ctf/1ctf.g11488_r.pdb
./4state_reduced/1ctf/1ctf.g12071_r.pdb
./4state_reduced/1ctf/1ctf.g14514_r.pdb
./4state_reduced/1ctf/1ctf.g14604_r.pdb
./4state_reduced/1ctf/1ctf.g14606_r.pdb
./4state_reduced/1ctf/1ctf.g14607_r.pdb
./4state_reduced/1ctf/1ctf.g14610_r.pdb
./4state_reduced/1ctf/1ctf.g149_r.pdb
./4state_reduced/1ctf/1ctf.g155_r.pdb
./4state_reduced/1ctf/1ctf.g15913_r.pdb
./4state_reduced/1ctf/1ctf.g16817_r.pdb
./4state_reduced/1ctf/1ctf.g16865_r.pdb
./4state_reduced/1ctf/1ctf.g16876_r.pdb
./4state_reduced/1ctf/1ctf.g17103_r.pdb
./4state_reduced/1ctf/1ctf.g17112_r.pdb
./4state_reduced/1ctf/1ctf.g17440_r.pdb
./4state_reduced/1ctf/1ctf.g17457_r.pdb
./4state_reduced/1ctf/1ctf.g18338_r.pdb
./4state_reduced/1ctf/1ctf.g19239_r.pdb
./4state_reduced/1ctf/1ctf.g19492_r.pdb
./4state_reduced/1ctf/1ctf.g19836_r.pdb
./4state_reduced/1ctf/1ctf.g20147_r.pdb
./4state_reduced/1ctf/1ctf.g20434_r.pdb
./4state_reduced/1ctf/1ctf.g2214_r.pdb
./4state_reduced/1ctf/1ctf.g2446_r.pdb
./4state_reduced/1ctf/1ctf.g2786_r.pdb
./4state_reduced/1ctf/1ctf.g3600_r.pdb
./4state_reduced/1ctf/1ctf.g417_r.pdb
./4state_reduced/1ctf/1ctf.g4345_r.pdb
./4state_reduced/1ctf/1ctf.g4353_r.pdb
./4state_reduced/1ctf/1ctf.g6174_r.pdb
./4state_reduced/1ctf/1ctf.g6223_r.pdb
./4state_reduced/1ctf/1ctf.g6235_r.pdb
./4state_reduced/1ctf/1ctf.g6833_r.pdb
./4state_reduced/1ctf/1ctf.g6836_r.pdb
./4state_reduced/1ctf/1ctf.g8491_r.pdb
./4state_reduced/1ctf/1ctf.g9056_r.pdb
./4state_reduced/1ctf/1ctf.h10039_r.pdb
./4state_reduced/1ctf/1ctf.h10041_r.pdb
./4state_reduced/1ctf/1ctf.h11084_r.pdb
./4state_reduced/1ctf/1ctf.h12731_r.pdb
./4state_reduced/1ctf/1ctf.h12742_r.pdb
./4state_reduced/1ctf/1ctf.h12759_r.pdb
./4state_reduced/1ctf/1ctf.h13005_r.pdb
./4state_reduced/1ctf/1ctf.h13122_r.pdb
./4state_reduced/1ctf/1ctf.h13128_r.pdb
./4state_reduced/1ctf/1ctf.h14710_r.pdb
./4state_reduced/1ctf/1ctf.h14721_r.pdb
./4state_reduced/1ctf/1ctf.h15068_r.pdb
./4state_reduced/1ctf/1ctf.h15146_r.pdb
./4state_reduced/1ctf/1ctf.h15171_r.pdb
./4state_reduced/1ctf/1ctf.h15181_r.pdb
./4state_reduced/1ctf/1ctf.h15192_r.pdb
./4state_reduced/1ctf/1ctf.h15193_r.pdb
./4state_reduced/1ctf/1ctf.h15201_r.pdb
./4state_reduced/1ctf/1ctf.h15329_r.pdb
./4state_reduced/1ctf/1ctf.h15405_r.pdb
./4state_reduced/1ctf/1ctf.h15417_r.pdb
./4state_reduced/1ctf/1ctf.h15421_r.pdb
./4state_reduced/1ctf/1ctf.h15430_r.pdb
./4state_reduced/1ctf/1ctf.h16322_r.pdb
./4state_reduced/1ctf/1ctf.h16766_r.pdb
./4state_reduced/1ctf/1ctf.h16786_r.pdb
./4state_reduced/1ctf/1ctf.h1766_r.pdb
./4state_reduced/1ctf/1ctf.h3561_r.pdb
./4state_reduced/1ctf/1ctf.h3625_r.pdb
./4state_reduced/1ctf/1ctf.h3627_r.pdb
./4state_reduced/1ctf/1ctf.h4196_r.pdb
./4state_reduced/1ctf/1ctf.h4660_r.pdb
./4state_reduced/1ctf/1ctf.h4738_r.pdb
./4state_reduced/1ctf/1ctf.h5139_r.pdb
./4state_reduced/1ctf/1ctf.h5749_r.pdb
./4state_reduced/1ctf/1ctf.h5836_r.pdb
./4state_reduced/1ctf/1ctf.h5838_r.pdb
./4state_reduced/1ctf/1ctf.h708_r.pdb
./4state_reduced/1ctf/1ctf.h8431_r.pdb
./4state_reduced/1ctf/1ctf.h8581_r.pdb
./4state_reduced/1ctf/1ctf.h8677_r.pdb
./4state_reduced/1ctf/1ctf.h9028_r.pdb
./4state_reduced/1ctf/1ctf.h9057_r.pdb
./4state_reduced/1ctf/1ctf.h9067_r.pdb
./4state_reduced/1ctf/1ctf.h9173_r.pdb
./4state_reduced/1ctf/1ctf.pdb
