# Supplementary material for: Fast structure similarity searches among protein models: efficient clustering of protein fragments
Source: Algorithms Mol Biol. 2012 May 29;7:16. doi: 10.1186/1748-7188-7-16 (PMC3403935; doi:10.1186/1748-7188-7-16)
Supplement: Additional file 1 — Zipped le with the Linux executable and example files. [file 1748-7188-7-16-S1.TGZ › fsss_distrib/4state_reduced/1ctf/1ctf.c1012_r.pdb]

ATOM      1  N   GLU     1       7.930  14.813  -2.048  1.00  0.38
ATOM      2  CA  GLU     1       8.003  14.336  -3.439  1.00  0.01
ATOM      3  CB  GLU     1       8.896  15.260  -4.258  1.00  1.22
ATOM      4  CG  GLU     1       8.990  14.820  -5.714  1.00  1.68
ATOM      5  CD  GLU     1       9.866  15.789  -6.498  1.00  2.39
ATOM      6  OE1 GLU     1      11.081  15.658  -6.435  1.00  2.95
ATOM      7  OE2 GLU     1       9.299  16.689  -7.103  1.00  2.71
ATOM      8  C   GLU     1       8.540  12.910  -3.510  1.00  0.24
ATOM      9  O   GLU     1       9.753  12.681  -3.619  1.00  0.66
ATOM     10  N   PHE     2       7.618  11.964  -3.446  1.00  0.16
ATOM     11  CA  PHE     2       7.956  10.544  -3.607  1.00  0.01
ATOM     12  CB  PHE     2       6.727   9.687  -3.317  1.00  0.87
ATOM     13  CG  PHE     2       6.283   9.628  -1.858  1.00  1.19
ATOM     14  CD1 PHE     2       6.825   8.663  -1.020  1.00  2.00
ATOM     15  CE1 PHE     2       6.422   8.589   0.308  1.00  2.86
ATOM     16  CZ  PHE     2       5.473   9.478   0.794  1.00  3.11
ATOM     17  CE2 PHE     2       4.927  10.440  -0.045  1.00  2.62
ATOM     18  CD2 PHE     2       5.329  10.513  -1.372  1.00  1.67
ATOM     19  C   PHE     2       8.415  10.265  -5.032  1.00  0.21
ATOM     20  O   PHE     2       7.623  10.304  -5.980  1.00  0.35
ATOM     21  N   ASP     3       9.701  10.007  -5.175  1.00  0.14
ATOM     22  CA  ASP     3      10.256   9.745  -6.502  1.00  0.01
ATOM     23  CB  ASP     3      11.709  10.194  -6.515  1.00  1.20
ATOM     24  CG  ASP     3      11.784  11.668  -6.124  1.00  1.88
ATOM     25  OD1 ASP     3      10.993  12.443  -6.648  1.00  2.35
ATOM     26  OD2 ASP     3      12.652  11.986  -5.322  1.00  2.50
ATOM     27  C   ASP     3      10.120   8.270  -6.856  1.00  0.20
ATOM     28  O   ASP     3      10.495   7.373  -6.086  1.00  0.46
ATOM     29  N   VAL     4       9.463   8.038  -7.978  1.00  0.11
ATOM     30  CA  VAL     4       9.195   6.674  -8.447  1.00  0.01
ATOM     31  CB  VAL     4       7.699   6.375  -8.269  1.00  0.69
ATOM     32  CG1 VAL     4       7.372   4.914  -8.553  1.00  0.99
ATOM     33  CG2 VAL     4       7.211   6.715  -6.864  1.00  0.95
ATOM     34  C   VAL     4       9.612   6.550  -9.916  1.00  0.10
ATOM     35  O   VAL     4       8.787   6.289 -10.803  1.00  0.10
ATOM     36  N   ILE     5      10.886   6.793 -10.176  1.00  0.08
ATOM     37  CA  ILE     5      11.402   6.680 -11.549  1.00  0.01
ATOM     38  CB  ILE     5      12.485   7.733 -11.754  1.00  0.43
ATOM     39  CG2 ILE     5      12.811   7.864 -13.232  1.00  0.92
ATOM     40  CG1 ILE     5      12.032   9.088 -11.225  1.00  1.26
ATOM     41  CD1 ILE     5      13.067  10.168 -11.530  1.00  1.19
ATOM     42  C   ILE     5      11.948   5.268 -11.790  1.00  0.14
ATOM     43  O   ILE     5      13.165   5.028 -11.808  1.00  0.32
ATOM     44  N   LEU     6      11.015   4.358 -12.013  1.00  0.20
ATOM     45  CA  LEU     6      11.300   2.917 -12.031  1.00  0.01
ATOM     46  CB  LEU     6      10.028   2.180 -11.590  1.00  1.99
ATOM     47  CG  LEU     6       8.703   2.859 -11.960  1.00  2.57
ATOM     48  CD1 LEU     6       8.325   2.705 -13.433  1.00  3.74
ATOM     49  CD2 LEU     6       7.578   2.278 -11.114  1.00  2.72
ATOM     50  C   LEU     6      11.855   2.341 -13.338  1.00  0.43
ATOM     51  O   LEU     6      11.117   1.995 -14.267  1.00  0.83
ATOM     52  N   LYS     7      13.150   2.086 -13.328  1.00  0.41
ATOM     53  CA  LYS     7      13.771   1.350 -14.439  1.00  0.01
ATOM     54  CB  LYS     7      14.596   2.294 -15.300  1.00  1.51
ATOM     55  CG  LYS     7      15.121   1.618 -16.561  1.00  2.17
ATOM     56  CD  LYS     7      13.982   1.218 -17.492  1.00  2.55
ATOM     57  CE  LYS     7      13.222   2.441 -18.004  1.00  3.05
ATOM     58  NZ  LYS     7      14.097   3.317 -18.801  1.00  3.43
ATOM     59  C   LYS     7      14.656   0.230 -13.904  1.00  0.55
ATOM     60  O   LYS     7      15.839   0.451 -13.633  1.00  1.48
ATOM     61  N   ALA     8      14.094  -0.971 -13.924  1.00  0.34
ATOM     62  CA  ALA     8      14.644  -2.234 -13.363  1.00  0.01
ATOM     63  CB  ALA     8      14.527  -3.306 -14.441  1.00  1.17
ATOM     64  C   ALA     8      16.076  -2.254 -12.810  1.00  0.37
ATOM     65  O   ALA     8      16.447  -1.426 -11.969  1.00  0.71
ATOM     66  N   ALA     9      16.761  -3.349 -13.097  1.00  0.61
ATOM     67  CA  ALA     9      18.163  -3.551 -12.686  1.00  0.01
ATOM     68  CB  ALA     9      19.034  -2.415 -13.218  1.00  2.07
ATOM     69  C   ALA     9      18.365  -3.720 -11.179  1.00  1.07
ATOM     70  O   ALA     9      17.568  -3.259 -10.355  1.00  2.01
ATOM     71  N   GLY    10      19.423  -4.437 -10.839  1.00  0.31
ATOM     72  CA  GLY    10      19.761  -4.681  -9.431  1.00  0.01
ATOM     73  C   GLY    10      21.191  -4.242  -9.110  1.00  0.21
ATOM     74  O   GLY    10      22.032  -5.054  -8.709  1.00  0.31
ATOM     75  N   ALA    11      21.419  -2.940  -9.194  1.00  0.79
ATOM     76  CA  ALA    11      22.737  -2.347  -8.915  1.00  0.01
ATOM     77  CB  ALA    11      22.920  -1.132  -9.821  1.00  1.11
ATOM     78  C   ALA    11      22.920  -1.912  -7.455  1.00  0.65
ATOM     79  O   ALA    11      24.003  -1.456  -7.074  1.00  1.02
ATOM     80  N   ASN    12      21.868  -2.070  -6.667  1.00  0.41
ATOM     81  CA  ASN    12      21.855  -1.719  -5.234  1.00  0.01
ATOM     82  CB  ASN    12      22.776  -2.692  -4.495  1.00  1.68
ATOM     83  CG  ASN    12      22.002  -3.912  -3.993  1.00  2.41
ATOM     84  OD1 ASN    12      20.770  -3.935  -4.114  1.00  2.42
ATOM     85  ND2 ASN    12      22.655  -4.684  -3.143  1.00  3.31
ATOM     86  C   ASN    12      22.254  -0.276  -4.895  1.00  0.45
ATOM     87  O   ASN    12      22.972  -0.073  -3.913  1.00  0.79
ATOM     88  N   LYS    13      21.675   0.710  -5.557  1.00  0.43
ATOM     89  CA  LYS    13      21.979   2.105  -5.204  1.00  0.01
ATOM     90  CB  LYS    13      21.766   3.015  -6.416  1.00  2.44
ATOM     91  CG  LYS    13      20.381   2.885  -7.051  1.00  3.25
ATOM     92  CD  LYS    13      19.299   3.756  -6.415  1.00  4.27
ATOM     93  CE  LYS    13      17.932   3.551  -7.053  1.00  5.15
ATOM     94  NZ  LYS    13      17.436   2.192  -6.804  1.00  6.06
ATOM     95  C   LYS    13      21.167   2.565  -3.997  1.00  0.29
ATOM     96  O   LYS    13      19.984   2.258  -3.876  1.00  0.37
ATOM     97  N   VAL    14      21.775   3.413  -3.187  1.00  0.24
ATOM     98  CA  VAL    14      21.169   3.897  -1.935  1.00  0.01
ATOM     99  CB  VAL    14      22.290   3.974  -0.892  1.00  0.35
ATOM    100  CG1 VAL    14      21.852   4.502   0.472  1.00  1.08
ATOM    101  CG2 VAL    14      22.929   2.603  -0.711  1.00  0.52
ATOM    102  C   VAL    14      20.447   5.241  -2.147  1.00  0.07
ATOM    103  O   VAL    14      19.922   5.849  -1.205  1.00  0.11
ATOM    104  N   ALA    15      20.232   5.583  -3.404  1.00  0.08
ATOM    105  CA  ALA    15      19.577   6.846  -3.750  1.00  0.01
ATOM    106  CB  ALA    15      19.812   7.115  -5.220  1.00  0.14
ATOM    107  C   ALA    15      18.071   6.895  -3.503  1.00  0.13
ATOM    108  O   ALA    15      17.542   7.995  -3.330  1.00  0.17
ATOM    109  N   VAL    16      17.397   5.774  -3.319  1.00  0.04
ATOM    110  CA  VAL    16      15.994   5.917  -2.928  1.00  0.01
ATOM    111  CB  VAL    16      15.165   4.720  -3.351  1.00  0.16
ATOM    112  CG1 VAL    16      13.683   5.054  -3.230  1.00  0.17
ATOM    113  CG2 VAL    16      15.485   4.320  -4.774  1.00  0.30
ATOM    114  C   VAL    16      15.910   6.087  -1.418  1.00  0.07
ATOM    115  O   VAL    16      15.029   6.799  -0.922  1.00  0.15
ATOM    116  N   ILE    17      16.959   5.652  -0.740  1.00  0.09
ATOM    117  CA  ILE    17      17.062   5.893   0.690  1.00  0.01
ATOM    118  CB  ILE    17      18.145   5.011   1.305  1.00  0.33
ATOM    119  CG2 ILE    17      18.198   5.176   2.819  1.00  0.32
ATOM    120  CG1 ILE    17      17.905   3.549   0.969  1.00  0.55
ATOM    121  CD1 ILE    17      18.911   2.636   1.660  1.00  0.71
ATOM    122  C   ILE    17      17.371   7.368   0.906  1.00  0.04
ATOM    123  O   ILE    17      16.430   8.142   1.080  1.00  0.04
ATOM    124  N   LYS    18      18.585   7.799   0.615  1.00  0.05
ATOM    125  CA  LYS    18      18.956   9.159   1.019  1.00  0.00
ATOM    126  CB  LYS    18      20.405   9.146   1.465  1.00  0.19
ATOM    127  CG  LYS    18      20.544   8.239   2.682  1.00  0.26
ATOM    128  CD  LYS    18      21.961   8.225   3.236  1.00  1.22
ATOM    129  CE  LYS    18      22.037   7.351   4.484  1.00  1.53
ATOM    130  NZ  LYS    18      23.395   7.366   5.055  1.00  2.67
ATOM    131  C   LYS    18      18.715  10.264  -0.010  1.00  0.08
ATOM    132  O   LYS    18      18.507  11.412   0.401  1.00  0.14
ATOM    133  N   ALA    19      18.537   9.937  -1.278  1.00  0.08
ATOM    134  CA  ALA    19      18.263  11.014  -2.237  1.00  0.01
ATOM    135  CB  ALA    19      18.842  10.674  -3.601  1.00  0.07
ATOM    136  C   ALA    19      16.764  11.271  -2.346  1.00  0.05
ATOM    137  O   ALA    19      16.338  12.432  -2.404  1.00  0.07
ATOM    138  N   VAL    20      15.979  10.226  -2.138  1.00  0.06
ATOM    139  CA  VAL    20      14.529  10.403  -2.064  1.00  0.00
ATOM    140  CB  VAL    20      13.836   9.139  -2.564  1.00  0.19
ATOM    141  CG1 VAL    20      12.322   9.197  -2.383  1.00  0.31
ATOM    142  CG2 VAL    20      14.183   8.895  -4.027  1.00  0.78
ATOM    143  C   VAL    20      14.122  10.774  -0.638  1.00  0.06
ATOM    144  O   VAL    20      13.128  11.484  -0.462  1.00  0.10
ATOM    145  N   ARG    21      15.008  10.551   0.321  1.00  0.02
ATOM    146  CA  ARG    21      14.820  11.134   1.654  1.00  0.01
ATOM    147  CB  ARG    21      15.845  10.536   2.603  1.00  0.14
ATOM    148  CG  ARG    21      15.732  11.097   4.009  1.00  0.27
ATOM    149  CD  ARG    21      16.815  10.509   4.898  1.00  0.44
ATOM    150  NE  ARG    21      18.152  10.922   4.460  1.00  1.22
ATOM    151  CZ  ARG    21      19.224  10.798   5.243  1.00  1.82
ATOM    152  NH1 ARG    21      19.112  10.193   6.429  1.00  2.84
ATOM    153  NH2 ARG    21      20.415  11.221   4.820  1.00  1.77
ATOM    154  C   ARG    21      15.040  12.639   1.604  1.00  0.07
ATOM    155  O   ARG    21      14.319  13.381   2.280  1.00  0.03
ATOM    156  N   GLY    22      15.907  13.078   0.706  1.00  0.08
ATOM    157  CA  GLY    22      16.081  14.503   0.437  1.00  0.01
ATOM    158  C   GLY    22      14.822  15.121  -0.172  1.00  0.20
ATOM    159  O   GLY    22      14.193  15.971   0.467  1.00  0.57
ATOM    160  N   ALA    23      14.374  14.585  -1.298  1.00  0.09
ATOM    161  CA  ALA    23      13.240  15.192  -2.015  1.00  0.00
ATOM    162  CB  ALA    23      13.259  14.688  -3.453  1.00  0.50
ATOM    163  C   ALA    23      11.852  14.937  -1.411  1.00  0.15
ATOM    164  O   ALA    23      10.929  15.722  -1.657  1.00  0.44
ATOM    165  N   THR    24      11.712  13.920  -0.578  1.00  0.09
ATOM    166  CA  THR    24      10.425  13.681   0.082  1.00  0.01
ATOM    167  CB  THR    24      10.163  12.180   0.135  1.00  0.38
ATOM    168  OG1 THR    24      10.397  11.629  -1.152  1.00  1.04
ATOM    169  CG2 THR    24       8.725  11.869   0.526  1.00  1.45
ATOM    170  C   THR    24      10.419  14.241   1.501  1.00  0.07
ATOM    171  O   THR    24       9.365  14.624   2.025  1.00  0.08
ATOM    172  N   GLY    25      11.600  14.315   2.092  1.00  0.03
ATOM    173  CA  GLY    25      11.774  14.839   3.451  1.00  0.01
ATOM    174  C   GLY    25      11.171  13.939   4.528  1.00  0.09
ATOM    175  O   GLY    25      10.640  14.439   5.526  1.00  0.13
ATOM    176  N   LEU    26      11.302  12.633   4.366  1.00  0.42
ATOM    177  CA  LEU    26      10.642  11.707   5.301  1.00  0.01
ATOM    178  CB  LEU    26       9.720  10.769   4.544  1.00  2.56
ATOM    179  CG  LEU    26       8.380  11.444   4.280  1.00  3.40
ATOM    180  CD1 LEU    26       7.408  10.463   3.638  1.00  4.60
ATOM    181  CD2 LEU    26       7.790  11.985   5.579  1.00  3.76
ATOM    182  C   LEU    26      11.581  10.917   6.211  1.00  0.20
ATOM    183  O   LEU    26      11.183   9.885   6.771  1.00  0.28
ATOM    184  N   GLY    27      12.824  11.348   6.302  1.00  0.78
ATOM    185  CA  GLY    27      13.768  10.711   7.227  1.00  0.00
ATOM    186  C   GLY    27      14.196   9.316   6.792  1.00  0.79
ATOM    187  O   GLY    27      13.581   8.691   5.916  1.00  1.61
ATOM    188  N   LEU    28      15.095   8.752   7.580  1.00  0.04
ATOM    189  CA  LEU    28      15.716   7.469   7.239  1.00  0.00
ATOM    190  CB  LEU    28      16.969   7.338   8.099  1.00  1.15
ATOM    191  CG  LEU    28      17.867   6.198   7.638  1.00  1.68
ATOM    192  CD1 LEU    28      18.309   6.412   6.196  1.00  2.74
ATOM    193  CD2 LEU    28      19.079   6.064   8.552  1.00  1.45
ATOM    194  C   LEU    28      14.783   6.281   7.486  1.00  0.03
ATOM    195  O   LEU    28      14.903   5.263   6.797  1.00  0.16
ATOM    196  N   LYS    29      13.724   6.500   8.250  1.00  0.16
ATOM    197  CA  LYS    29      12.757   5.431   8.496  1.00  0.01
ATOM    198  CB  LYS    29      11.830   5.860   9.627  1.00  0.40
ATOM    199  CG  LYS    29      10.835   4.760   9.979  1.00  0.71
ATOM    200  CD  LYS    29       9.892   5.206  11.090  1.00  1.34
ATOM    201  CE  LYS    29       8.923   4.094  11.479  1.00  2.28
ATOM    202  NZ  LYS    29       8.100   3.684  10.330  1.00  2.87
ATOM    203  C   LYS    29      11.942   5.159   7.242  1.00  0.13
ATOM    204  O   LYS    29      12.059   4.067   6.669  1.00  0.15
ATOM    205  N   GLU    30      11.431   6.220   6.634  1.00  0.03
ATOM    206  CA  GLU    30      10.607   6.035   5.438  1.00  0.00
ATOM    207  CB  GLU    30       9.718   7.256   5.252  1.00  0.14
ATOM    208  CG  GLU    30       8.841   7.513   6.475  1.00  0.77
ATOM    209  CD  GLU    30       7.847   6.373   6.694  1.00  0.88
ATOM    210  OE1 GLU    30       7.368   5.837   5.703  1.00  0.95
ATOM    211  OE2 GLU    30       7.485   6.165   7.841  1.00  0.92
ATOM    212  C   GLU    30      11.483   5.823   4.208  1.00  0.05
ATOM    213  O   GLU    30      11.112   5.035   3.326  1.00  0.08
ATOM    214  N   ALA    31      12.734   6.244   4.325  1.00  0.05
ATOM    215  CA  ALA    31      13.739   6.003   3.292  1.00  0.00
ATOM    216  CB  ALA    31      14.899   6.956   3.542  1.00  0.12
ATOM    217  C   ALA    31      14.262   4.560   3.287  1.00  0.06
ATOM    218  O   ALA    31      14.912   4.151   2.324  1.00  0.13
ATOM    219  N   LYS    32      13.997   3.795   4.331  1.00  0.04
ATOM    220  CA  LYS    32      14.284   2.361   4.267  1.00  0.01
ATOM    221  CB  LYS    32      14.925   1.906   5.572  1.00  0.15
ATOM    222  CG  LYS    32      16.308   2.515   5.740  1.00  1.04
ATOM    223  CD  LYS    32      17.018   1.938   6.956  1.00  1.73
ATOM    224  CE  LYS    32      18.424   2.513   7.084  1.00  2.60
ATOM    225  NZ  LYS    32      19.195   2.294   5.849  1.00  3.49
ATOM    226  C   LYS    32      13.011   1.571   4.005  1.00  0.05
ATOM    227  O   LYS    32      13.020   0.651   3.178  1.00  0.07
ATOM    228  N   ASP    33      11.890   2.093   4.478  1.00  0.04
ATOM    229  CA  ASP    33      10.604   1.404   4.303  1.00  0.00
ATOM    230  CB  ASP    33       9.511   2.177   5.040  1.00  0.25
ATOM    231  CG  ASP    33       9.759   2.247   6.546  1.00  0.65
ATOM    232  OD1 ASP    33      10.249   1.271   7.098  1.00  1.00
ATOM    233  OD2 ASP    33       9.378   3.259   7.125  1.00  0.88
ATOM    234  C   ASP    33      10.198   1.305   2.837  1.00  0.05
ATOM    235  O   ASP    33      10.051   0.192   2.319  1.00  0.18
ATOM    236  N   LEU    34      10.342   2.412   2.129  1.00  0.12
ATOM    237  CA  LEU    34       9.894   2.478   0.734  1.00  0.01
ATOM    238  CB  LEU    34       9.806   3.962   0.396  1.00  0.22
ATOM    239  CG  LEU    34       9.085   4.222  -0.919  1.00  1.12
ATOM    240  CD1 LEU    34       7.678   3.632  -0.901  1.00  1.23
ATOM    241  CD2 LEU    34       9.045   5.718  -1.220  1.00  1.40
ATOM    242  C   LEU    34      10.846   1.761  -0.230  1.00  0.07
ATOM    243  O   LEU    34      10.393   1.148  -1.208  1.00  0.17
ATOM    244  N   VAL    35      12.086   1.591   0.204  1.00  0.05
ATOM    245  CA  VAL    35      13.104   0.936  -0.621  1.00  0.01
ATOM    246  CB  VAL    35      14.429   1.639  -0.382  1.00  0.32
ATOM    247  CG1 VAL    35      14.187   3.134  -0.360  1.00  0.34
ATOM    248  CG2 VAL    35      15.102   1.203   0.914  1.00  0.88
ATOM    249  C   VAL    35      13.228  -0.553  -0.309  1.00  0.08
ATOM    250  O   VAL    35      14.121  -1.229  -0.830  1.00  0.20
ATOM    251  N   GLU    36      12.393  -1.019   0.605  1.00  0.12
ATOM    252  CA  GLU    36      12.286  -2.446   0.894  1.00  0.01
ATOM    253  CB  GLU    36      12.211  -2.637   2.401  1.00  0.36
ATOM    254  CG  GLU    36      13.558  -2.324   3.042  1.00  0.60
ATOM    255  CD  GLU    36      13.405  -2.198   4.553  1.00  1.57
ATOM    256  OE1 GLU    36      12.508  -2.830   5.092  1.00  2.01
ATOM    257  OE2 GLU    36      14.154  -1.421   5.136  1.00  2.17
ATOM    258  C   GLU    36      11.061  -3.045   0.205  1.00  0.13
ATOM    259  O   GLU    36      10.730  -4.217   0.426  1.00  0.22
ATOM    260  N   SER    37      10.366  -2.221  -0.562  1.00  0.14
ATOM    261  CA  SER    37       9.213  -2.695  -1.326  1.00  0.01
ATOM    262  CB  SER    37       8.171  -1.581  -1.371  1.00  1.02
ATOM    263  OG  SER    37       6.988  -2.102  -1.970  1.00  1.75
ATOM    264  C   SER    37       9.624  -3.093  -2.745  1.00  0.26
ATOM    265  O   SER    37       9.922  -4.265  -3.009  1.00  0.70
ATOM    266  N   ALA    38       9.534  -2.131  -3.653  1.00  0.10
ATOM    267  CA  ALA    38       9.841  -2.360  -5.080  1.00  0.01
ATOM    268  CB  ALA    38       8.880  -3.381  -5.692  1.00  0.62
ATOM    269  C   ALA    38       9.923  -1.089  -5.955  1.00  0.17
ATOM    270  O   ALA    38      11.022  -0.804  -6.440  1.00  0.35
ATOM    271  N   PRO    39       8.841  -0.333  -6.158  1.00  0.23
ATOM    272  CA  PRO    39       8.813   0.605  -7.299  1.00  0.00
ATOM    273  CB  PRO    39       7.359   0.808  -7.593  1.00  1.42
ATOM    274  CG  PRO    39       6.530   0.279  -6.438  1.00  1.69
ATOM    275  CD  PRO    39       7.512  -0.419  -5.517  1.00  1.46
ATOM    276  C   PRO    39       9.476   1.969  -7.060  1.00  0.15
ATOM    277  O   PRO    39       9.649   2.734  -8.015  1.00  0.30
ATOM    278  N   ALA    40       9.875   2.242  -5.828  1.00  0.14
ATOM    279  CA  ALA    40      10.445   3.545  -5.478  1.00  0.01
ATOM    280  CB  ALA    40      10.557   3.609  -3.965  1.00  1.26
ATOM    281  C   ALA    40      11.818   3.738  -6.110  1.00  0.16
ATOM    282  O   ALA    40      12.681   2.856  -6.019  1.00  0.31
ATOM    283  N   ALA    41      12.044   4.919  -6.653  1.00  0.34
ATOM    284  CA  ALA    41      13.292   5.158  -7.370  1.00  0.01
ATOM    285  CB  ALA    41      13.196   4.533  -8.747  1.00  0.48
ATOM    286  C   ALA    41      13.682   6.631  -7.470  1.00  0.28
ATOM    287  O   ALA    41      12.875   7.498  -7.830  1.00  0.27
ATOM    288  N   LEU    42      14.995   6.775  -7.418  1.00  0.38
ATOM    289  CA  LEU    42      15.770   8.028  -7.285  1.00  0.01
ATOM    290  CB  LEU    42      17.237   7.679  -7.550  1.00  2.57
ATOM    291  CG  LEU    42      17.497   6.758  -8.756  1.00  3.25
ATOM    292  CD1 LEU    42      16.957   7.271 -10.090  1.00  4.39
ATOM    293  CD2 LEU    42      18.990   6.480  -8.898  1.00  3.68
ATOM    294  C   LEU    42      15.425   9.241  -8.150  1.00  0.24
ATOM    295  O   LEU    42      14.445   9.304  -8.900  1.00  0.43
ATOM    296  N   LYS    43      16.235  10.258  -7.908  1.00  0.22
ATOM    297  CA  LYS    43      16.273  11.463  -8.742  1.00  0.01
ATOM    298  CB  LYS    43      16.324  12.697  -7.844  1.00  2.85
ATOM    299  CG  LYS    43      14.984  13.072  -7.214  1.00  3.80
ATOM    300  CD  LYS    43      14.088  13.912  -8.133  1.00  5.05
ATOM    301  CE  LYS    43      13.429  13.120  -9.259  1.00  6.07
ATOM    302  NZ  LYS    43      12.619  13.996 -10.120  1.00  7.05
ATOM    303  C   LYS    43      17.502  11.474  -9.651  1.00  0.11
ATOM    304  O   LYS    43      18.099  10.439  -9.971  1.00  0.25
ATOM    305  N   GLU    44      17.891  12.684 -10.013  1.00  0.23
ATOM    306  CA  GLU    44      19.039  12.926 -10.899  1.00  0.01
ATOM    307  CB  GLU    44      18.759  14.152 -11.774  1.00  0.44
ATOM    308  CG  GLU    44      17.618  13.949 -12.775  1.00  1.37
ATOM    309  CD  GLU    44      16.309  14.584 -12.298  1.00  1.22
ATOM    310  OE1 GLU    44      15.410  14.717 -13.115  1.00  1.56
ATOM    311  OE2 GLU    44      16.197  14.826 -11.102  1.00  1.41
ATOM    312  C   GLU    44      20.359  13.154 -10.147  1.00  0.18
ATOM    313  O   GLU    44      21.376  13.452 -10.786  1.00  0.49
ATOM    314  N   GLY    45      20.384  12.887  -8.848  1.00  0.07
ATOM    315  CA  GLY    45      21.559  13.191  -8.011  1.00  0.01
ATOM    316  C   GLY    45      22.668  12.130  -8.018  1.00  0.19
ATOM    317  O   GLY    45      23.419  11.990  -7.038  1.00  0.18
ATOM    318  N   VAL    46      22.933  11.578  -9.188  1.00  0.10
ATOM    319  CA  VAL    46      24.023  10.620  -9.325  1.00  0.01
ATOM    320  CB  VAL    46      23.741   9.731 -10.536  1.00  2.76
ATOM    321  CG1 VAL    46      23.231  10.519 -11.738  1.00  3.40
ATOM    322  CG2 VAL    46      24.936   8.859 -10.901  1.00  3.28
ATOM    323  C   VAL    46      25.337  11.380  -9.442  1.00  0.05
ATOM    324  O   VAL    46      26.244  11.087  -8.654  1.00  0.20
ATOM    325  N   SER    47      25.213  12.600  -9.948  1.00  0.06
ATOM    326  CA  SER    47      26.363  13.498 -10.083  1.00  0.01
ATOM    327  CB  SER    47      26.050  14.529 -11.160  1.00  0.70
ATOM    328  OG  SER    47      24.996  15.355 -10.680  1.00  0.79
ATOM    329  C   SER    47      26.702  14.235  -8.786  1.00  0.07
ATOM    330  O   SER    47      27.732  14.910  -8.710  1.00  0.08
ATOM    331  N   LYS    48      25.857  14.101  -7.775  1.00  0.07
ATOM    332  CA  LYS    48      26.160  14.657  -6.455  1.00  0.01
ATOM    333  CB  LYS    48      24.944  15.409  -5.936  1.00  0.15
ATOM    334  CG  LYS    48      24.627  16.585  -6.852  1.00  0.76
ATOM    335  CD  LYS    48      23.478  17.427  -6.314  1.00  1.37
ATOM    336  CE  LYS    48      23.214  18.629  -7.215  1.00  2.06
ATOM    337  NZ  LYS    48      22.133  19.467  -6.673  1.00  2.86
ATOM    338  C   LYS    48      26.573  13.549  -5.492  1.00  0.13
ATOM    339  O   LYS    48      26.687  13.764  -4.280  1.00  0.22
ATOM    340  N   ASP    49      26.670  12.348  -6.045  1.00  0.06
ATOM    341  CA  ASP    49      27.097  11.125  -5.350  1.00  0.02
ATOM    342  CB  ASP    49      28.428  11.357  -4.639  1.00  0.24
ATOM    343  CG  ASP    49      29.553  11.274  -5.664  1.00  0.35
ATOM    344  OD1 ASP    49      29.445  10.401  -6.518  1.00  0.57
ATOM    345  OD2 ASP    49      30.518  12.008  -5.530  1.00  0.46
ATOM    346  C   ASP    49      26.069  10.533  -4.395  1.00  0.06
ATOM    347  O   ASP    49      26.310   9.427  -3.891  1.00  0.07
ATOM    348  N   ASP    50      24.843  11.032  -4.437  1.00  0.18
ATOM    349  CA  ASP    50      23.794  10.461  -3.590  1.00  0.01
ATOM    350  CB  ASP    50      22.801  11.548  -3.168  1.00  0.23
ATOM    351  CG  ASP    50      22.269  12.346  -4.356  1.00  1.40
ATOM    352  OD1 ASP    50      22.734  13.460  -4.551  1.00  2.40
ATOM    353  OD2 ASP    50      21.363  11.853  -5.016  1.00  1.69
ATOM    354  C   ASP    50      23.111   9.301  -4.313  1.00  0.06
ATOM    355  O   ASP    50      22.469   8.452  -3.689  1.00  0.08
ATOM    356  N   ALA    51      23.361   9.217  -5.611  1.00  0.07
ATOM    357  CA  ALA    51      22.968   8.043  -6.390  1.00  0.01
ATOM    358  CB  ALA    51      21.974   8.469  -7.465  1.00  0.16
ATOM    359  C   ALA    51      24.172   7.366  -7.043  1.00  0.12
ATOM    360  O   ALA    51      24.000   6.587  -7.987  1.00  0.17
ATOM    361  N   GLU    52      25.372   7.728  -6.612  1.00  0.11
ATOM    362  CA  GLU    52      26.578   7.194  -7.261  1.00  0.01
ATOM    363  CB  GLU    52      27.251   8.322  -8.029  1.00  0.34
ATOM    364  CG  GLU    52      28.517   7.871  -8.749  1.00  0.86
ATOM    365  CD  GLU    52      29.045   9.010  -9.617  1.00  1.55
ATOM    366  OE1 GLU    52      28.237   9.593 -10.329  1.00  2.14
ATOM    367  OE2 GLU    52      30.257   9.160  -9.683  1.00  2.17
ATOM    368  C   GLU    52      27.571   6.591  -6.272  1.00  0.12
ATOM    369  O   GLU    52      28.113   5.508  -6.518  1.00  0.18
ATOM    370  N   ALA    53      27.815   7.289  -5.175  1.00  0.06
ATOM    371  CA  ALA    53      28.748   6.782  -4.166  1.00  0.01
ATOM    372  CB  ALA    53      29.507   7.950  -3.549  1.00  0.14
ATOM    373  C   ALA    53      27.939   6.061  -3.104  1.00  0.07
ATOM    374  O   ALA    53      28.422   5.171  -2.392  1.00  0.17
ATOM    375  N   LEU    54      26.685   6.464  -3.027  1.00  0.05
ATOM    376  CA  LEU    54      25.695   5.729  -2.247  1.00  0.00
ATOM    377  CB  LEU    54      24.530   6.656  -1.905  1.00  0.91
ATOM    378  CG  LEU    54      24.666   7.420  -0.586  1.00  1.52
ATOM    379  CD1 LEU    54      25.799   8.442  -0.571  1.00  2.51
ATOM    380  CD2 LEU    54      23.355   8.128  -0.276  1.00  1.10
ATOM    381  C   LEU    54      25.172   4.581  -3.101  1.00  0.09
ATOM    382  O   LEU    54      24.182   4.754  -3.824  1.00  0.27
ATOM    383  N   LYS    55      25.817   3.428  -3.017  1.00  0.17
ATOM    384  CA  LYS    55      25.406   2.294  -3.851  1.00  0.01
ATOM    385  CB  LYS    55      25.949   2.559  -5.253  1.00  1.50
ATOM    386  CG  LYS    55      25.412   1.585  -6.294  1.00  1.84
ATOM    387  CD  LYS    55      25.802   2.037  -7.695  1.00  1.99
ATOM    388  CE  LYS    55      25.273   3.439  -7.977  1.00  2.50
ATOM    389  NZ  LYS    55      25.652   3.895  -9.323  1.00  3.00
ATOM    390  C   LYS    55      25.923   0.955  -3.318  1.00  0.26
ATOM    391  O   LYS    55      26.897   0.403  -3.844  1.00  0.38
ATOM    392  N   LYS    56      25.325   0.483  -2.235  1.00  0.09
ATOM    393  CA  LYS    56      25.686  -0.834  -1.700  1.00  0.01
ATOM    394  CB  LYS    56      26.496  -0.673  -0.419  1.00  0.28
ATOM    395  CG  LYS    56      27.928  -0.243  -0.723  1.00  0.94
ATOM    396  CD  LYS    56      28.635  -1.290  -1.583  1.00  1.42
ATOM    397  CE  LYS    56      30.017  -0.827  -2.028  1.00  2.39
ATOM    398  NZ  LYS    56      30.881  -0.551  -0.869  1.00  3.05
ATOM    399  C   LYS    56      24.486  -1.759  -1.445  1.00  0.22
ATOM    400  O   LYS    56      24.640  -2.984  -1.571  1.00  0.38
ATOM    401  N   ALA    57      23.301  -1.205  -1.216  1.00  0.17
ATOM    402  CA  ALA    57      22.148  -2.058  -0.860  1.00  0.00
ATOM    403  CB  ALA    57      22.340  -2.551   0.570  1.00  0.57
ATOM    404  C   ALA    57      20.783  -1.378  -0.966  1.00  0.26
ATOM    405  O   ALA    57      20.457  -0.514  -0.141  1.00  1.01
ATOM    406  N   LEU    58      19.985  -1.808  -1.938  1.00  0.07
ATOM    407  CA  LEU    58      18.591  -1.341  -2.046  1.00  0.01
ATOM    408  CB  LEU    58      18.594   0.105  -2.521  1.00  0.19
ATOM    409  CG  LEU    58      17.237   0.805  -2.434  1.00  1.03
ATOM    410  CD1 LEU    58      17.442   2.292  -2.213  1.00  1.16
ATOM    411  CD2 LEU    58      16.329   0.571  -3.642  1.00  0.89
ATOM    412  C   LEU    58      17.755  -2.184  -3.005  1.00  0.05
ATOM    413  O   LEU    58      16.679  -2.666  -2.636  1.00  0.08
ATOM    414  N   GLU    59      18.331  -2.517  -4.147  1.00  0.14
ATOM    415  CA  GLU    59      17.559  -3.120  -5.243  1.00  0.00
ATOM    416  CB  GLU    59      18.220  -2.761  -6.555  1.00  1.45
ATOM    417  CG  GLU    59      17.916  -1.302  -6.847  1.00  2.21
ATOM    418  CD  GLU    59      18.835  -0.798  -7.933  1.00  3.18
ATOM    419  OE1 GLU    59      18.962  -1.516  -8.905  1.00  3.94
ATOM    420  OE2 GLU    59      19.725  -0.051  -7.554  1.00  3.56
ATOM    421  C   GLU    59      17.359  -4.619  -5.098  1.00  0.10
ATOM    422  O   GLU    59      16.469  -5.196  -5.736  1.00  0.20
ATOM    423  N   GLU    60      17.979  -5.159  -4.062  1.00  0.12
ATOM    424  CA  GLU    60      17.689  -6.511  -3.604  1.00  0.00
ATOM    425  CB  GLU    60      18.819  -6.861  -2.638  1.00  0.31
ATOM    426  CG  GLU    60      18.811  -8.319  -2.187  1.00  1.15
ATOM    427  CD  GLU    60      20.059  -8.554  -1.346  1.00  1.87
ATOM    428  OE1 GLU    60      21.006  -7.799  -1.534  1.00  2.67
ATOM    429  OE2 GLU    60      20.033  -9.445  -0.510  1.00  2.33
ATOM    430  C   GLU    60      16.317  -6.573  -2.897  1.00  0.12
ATOM    431  O   GLU    60      15.760  -7.665  -2.728  1.00  0.25
ATOM    432  N   ALA    61      15.751  -5.415  -2.576  1.00  0.13
ATOM    433  CA  ALA    61      14.381  -5.302  -2.070  1.00  0.01
ATOM    434  CB  ALA    61      14.440  -4.965  -0.587  1.00  0.23
ATOM    435  C   ALA    61      13.626  -4.199  -2.825  1.00  0.15
ATOM    436  O   ALA    61      12.774  -3.510  -2.253  1.00  0.36
ATOM    437  N   GLY    62      13.966  -4.014  -4.092  1.00  0.25
ATOM    438  CA  GLY    62      13.342  -2.957  -4.905  1.00  0.01
ATOM    439  C   GLY    62      14.212  -2.605  -6.110  1.00  0.32
ATOM    440  O   GLY    62      14.906  -1.576  -6.121  1.00  0.42
ATOM    441  N   ALA    63      14.108  -3.415  -7.149  1.00  0.13
ATOM    442  CA  ALA    63      15.015  -3.308  -8.303  1.00  0.01
ATOM    443  CB  ALA    63      15.227  -4.716  -8.857  1.00  0.68
ATOM    444  C   ALA    63      14.490  -2.404  -9.417  1.00  0.12
ATOM    445  O   ALA    63      13.923  -2.908 -10.398  1.00  0.16
ATOM    446  N   GLU    64      14.669  -1.097  -9.266  1.00  0.20
ATOM    447  CA  GLU    64      14.180  -0.137 -10.275  1.00  0.01
ATOM    448  CB  GLU    64      12.719   0.177  -9.967  1.00  0.65
ATOM    449  CG  GLU    64      11.787  -0.815 -10.658  1.00  1.15
ATOM    450  CD  GLU    64      10.802  -1.431  -9.672  1.00  1.87
ATOM    451  OE1 GLU    64       9.615  -1.186  -9.839  1.00  2.60
ATOM    452  OE2 GLU    64      11.223  -2.278  -8.893  1.00  1.87
ATOM    453  C   GLU    64      14.981   1.167 -10.367  1.00  0.24
ATOM    454  O   GLU    64      14.368   2.240 -10.359  1.00  0.79
ATOM    455  N   VAL    65      16.247   1.075 -10.735  1.00  0.07
ATOM    456  CA  VAL    65      17.124   2.256 -10.780  1.00  0.01
ATOM    457  CB  VAL    65      18.511   1.798 -10.335  1.00  0.77
ATOM    458  CG1 VAL    65      19.016   0.601 -11.129  1.00  1.25
ATOM    459  CG2 VAL    65      19.512   2.939 -10.382  1.00  0.84
ATOM    460  C   VAL    65      17.213   2.942 -12.158  1.00  0.08
ATOM    461  O   VAL    65      18.000   2.560 -13.034  1.00  0.13
ATOM    462  N   GLU    66      16.521   4.058 -12.299  1.00  0.38
ATOM    463  CA  GLU    66      16.698   4.821 -13.541  1.00  0.01
ATOM    464  CB  GLU    66      15.355   5.339 -14.026  1.00  0.87
ATOM    465  CG  GLU    66      15.441   5.854 -15.460  1.00  1.22
ATOM    466  CD  GLU    66      14.036   6.113 -15.990  1.00  1.48
ATOM    467  OE1 GLU    66      13.124   5.451 -15.514  1.00  1.69
ATOM    468  OE2 GLU    66      13.893   6.977 -16.843  1.00  1.95
ATOM    469  C   GLU    66      17.664   5.983 -13.341  1.00  0.53
ATOM    470  O   GLU    66      17.234   7.134 -13.196  1.00  0.66
ATOM    471  N   VAL    67      18.954   5.679 -13.356  1.00  0.54
ATOM    472  CA  VAL    67      19.995   6.708 -13.178  1.00  0.01
ATOM    473  CB  VAL    67      21.365   6.027 -13.207  1.00  0.75
ATOM    474  CG1 VAL    67      22.515   7.020 -13.336  1.00  1.36
ATOM    475  CG2 VAL    67      21.577   5.138 -11.992  1.00  0.89
ATOM    476  C   VAL    67      19.930   7.763 -14.278  1.00  0.07
ATOM    477  O   VAL    67      20.003   7.445 -15.469  1.00  0.24
ATOM    478  N   LYS    68      19.730   9.004 -13.868  1.00  0.31
ATOM    479  CA  LYS    68      19.721  10.113 -14.823  1.00  0.01
ATOM    480  CB  LYS    68      18.456  10.936 -14.626  1.00  0.97
ATOM    481  CG  LYS    68      17.204  10.138 -14.968  1.00  1.71
ATOM    482  CD  LYS    68      15.957  11.000 -14.837  1.00  2.23
ATOM    483  CE  LYS    68      14.713  10.242 -15.278  1.00  3.33
ATOM    484  NZ  LYS    68      13.515  11.091 -15.180  1.00  3.92
ATOM    485  C   LYS    68      20.944  11.002 -14.644  1.00  0.95
ATOM    486  O   LYS    68      20.747  12.173 -14.338  1.00  1.39
ATOM    487  OXT LYS    68      22.033  10.535 -14.938  1.00  1.39
