# Supplementary material for: Fast structure similarity searches among protein models: efficient clustering of protein fragments
Source: Algorithms Mol Biol. 2012 May 29;7:16. doi: 10.1186/1748-7188-7-16 (PMC3403935; doi:10.1186/1748-7188-7-16)
Supplement: Additional file 1 — Zipped le with the Linux executable and example files. [file 1748-7188-7-16-S1.TGZ › fsss_distrib/4state_reduced/1ctf/1ctf.pdb]

ATOM      1  N   GLU     1      18.222  18.496 -16.203  0.00 21.95
ATOM      2  CA  GLU     1      17.706  17.982 -14.905  0.00 16.74
ATOM      3  C   GLU     1      17.368  16.466 -15.121  0.00 15.45
ATOM      4  O   GLU     1      16.780  16.073 -16.175  0.00 18.81
ATOM      5  CB  GLU     1      16.552  18.744 -14.351  0.00 17.35
ATOM      6  CG  GLU     1      16.952  20.118 -13.803  0.00 24.48
ATOM      7  CD  GLU     1      15.881  21.145 -13.597  0.00 31.51
ATOM      8  OE1 GLU     1      16.012  22.316 -13.292  0.00 29.12
ATOM      9  OE2 GLU     1      14.701  20.768 -13.799  0.00 35.19
ATOM     10  N   PHE     2      17.762  15.746 -14.052  0.00 15.83
ATOM     11  CA  PHE     2      17.509  14.262 -14.184  0.00 13.24
ATOM     12  C   PHE     2      16.655  13.688 -13.048  0.00 11.80
ATOM     13  O   PHE     2      16.617  14.260 -11.961  0.00 15.12
ATOM     14  CB  PHE     2      18.928  13.635 -14.095  0.00 18.56
ATOM     15  CG  PHE     2      19.836  14.203 -15.170  0.00 24.67
ATOM     16  CD1 PHE     2      20.563  15.365 -14.970  0.00 24.04
ATOM     17  CD2 PHE     2      19.871  13.589 -16.420  0.00 30.07
ATOM     18  CE1 PHE     2      21.351  15.859 -15.995  0.00 24.78
ATOM     19  CE2 PHE     2      20.714  14.074 -17.440  0.00 34.33
ATOM     20  CZ  PHE     2      21.466  15.233 -17.214  0.00 22.21
ATOM     21  N   ASP     3      16.142  12.505 -13.309  0.00 11.83
ATOM     22  CA  ASP     3      15.330  11.738 -12.384  0.00 11.19
ATOM     23  C   ASP     3      16.106  10.419 -12.018  0.00 12.50
ATOM     24  O   ASP     3      16.766   9.876 -12.932  0.00 16.87
ATOM     25  CB  ASP     3      14.019  11.368 -12.982  0.00 11.78
ATOM     26  CG  ASP     3      13.257  12.635 -13.381  0.00 22.20
ATOM     27  OD1 ASP     3      13.461  13.787 -12.991  0.00 20.32
ATOM     28  OD2 ASP     3      12.360  12.468 -14.195  0.00 27.80
ATOM     29  N   VAL     4      15.972   9.986 -10.814  0.00 10.11
ATOM     30  CA  VAL     4      16.640   8.752 -10.373  0.00  6.11
ATOM     31  C   VAL     4      15.468   7.830 -10.059  0.00 12.17
ATOM     32  O   VAL     4      14.647   8.099  -9.142  0.00 10.92
ATOM     33  CB  VAL     4      17.550   9.015  -9.125  0.00  7.20
ATOM     34  CG1 VAL     4      18.272   7.720  -8.689  0.00 15.02
ATOM     35  CG2 VAL     4      18.613  10.063  -9.467  0.00 12.49
ATOM     36  N   ILE     5      15.428   6.674 -10.737  0.00  9.15
ATOM     37  CA  ILE     5      14.361   5.721 -10.503  0.00  6.28
ATOM     38  C   ILE     5      14.926   4.428  -9.933  0.00  7.56
ATOM     39  O   ILE     5      15.892   3.898 -10.465  0.00 10.20
ATOM     40  CB  ILE     5      13.534   5.480 -11.801  0.00 11.90
ATOM     41  CG1 ILE     5      12.772   6.790 -12.289  0.00 18.26
ATOM     42  CG2 ILE     5      12.598   4.256 -11.549  0.00 11.20
ATOM     43  CD1 ILE     5      13.324   7.109 -13.674  0.00 26.31
ATOM     44  N   LEU     6      14.296   3.997  -8.885  0.00 10.38
ATOM     45  CA  LEU     6      14.621   2.726  -8.176  0.00 11.59
ATOM     46  C   LEU     6      13.793   1.714  -8.964  0.00 12.87
ATOM     47  O   LEU     6      12.581   1.769  -8.886  0.00 10.89
ATOM     48  CB  LEU     6      14.374   2.825  -6.675  0.00 16.83
ATOM     49  CG  LEU     6      14.305   1.506  -5.855  0.00 22.35
ATOM     50  CD1 LEU     6      15.670   0.881  -6.012  0.00 22.54
ATOM     51  CD2 LEU     6      13.996   1.738  -4.400  0.00 20.38
ATOM     52  N   LYS     7      14.433   0.897  -9.764  0.00  9.84
ATOM     53  CA  LYS     7      13.722  -0.100 -10.583  0.00  9.63
ATOM     54  C   LYS     7      13.448  -1.357  -9.774  0.00 11.64
ATOM     55  O   LYS     7      12.371  -1.937  -9.930  0.00 12.12
ATOM     56  CB  LYS     7      14.424  -0.560 -11.873  0.00 13.31
ATOM     57  CG  LYS     7      14.329   0.483 -13.016  0.00 27.72
ATOM     58  CD  LYS     7      13.087   0.370 -13.932  0.00 31.82
ATOM     59  CE  LYS     7      12.780  -1.102 -14.220  0.00 38.21
ATOM     60  NZ  LYS     7      11.445  -1.415 -14.785  0.00 45.22
ATOM     61  N   ALA     8      14.292  -1.868  -8.909  0.00  8.29
ATOM     62  CA  ALA     8      14.133  -3.034  -8.084  0.00  5.67
ATOM     63  C   ALA     8      15.167  -3.159  -7.000  0.00 10.44
ATOM     64  O   ALA     8      16.239  -2.706  -7.279  0.00 10.04
ATOM     65  CB  ALA     8      14.325  -4.327  -8.973  0.00  5.81
ATOM     66  N   ALA     9      14.841  -3.701  -5.851  0.00  7.19
ATOM     67  CA  ALA     9      15.878  -3.899  -4.798  0.00  5.70
ATOM     68  C   ALA     9      16.050  -5.373  -4.543  0.00  7.78
ATOM     69  O   ALA     9      16.952  -5.757  -3.802  0.00  7.24
ATOM     70  CB  ALA     9      15.421  -3.132  -3.592  0.00 14.20
ATOM     71  N   GLY    10      15.045  -6.218  -4.965  0.00  7.79
ATOM     72  CA  GLY    10      15.247  -7.661  -4.788  0.00  7.12
ATOM     73  C   GLY    10      15.599  -8.124  -3.426  0.00  8.99
ATOM     74  O   GLY    10      14.949  -7.874  -2.382  0.00  7.85
ATOM     75  N   ALA    11      16.675  -8.929  -3.330  0.00  6.81
ATOM     76  CA  ALA    11      17.148  -9.442  -2.071  0.00  5.22
ATOM     77  C   ALA    11      17.940  -8.494  -1.192  0.00 10.37
ATOM     78  O   ALA    11      18.382  -8.807  -0.099  0.00 11.13
ATOM     79  CB  ALA    11      18.085 -10.703  -2.357  0.00  8.08
ATOM     80  N   ASN    12      18.215  -7.277  -1.724  0.00  6.84
ATOM     81  CA  ASN    12      19.064  -6.269  -0.996  0.00  6.28
ATOM     82  C   ASN    12      18.209  -5.210  -0.359  0.00  7.13
ATOM     83  O   ASN    12      18.752  -4.130  -0.147  0.00  8.05
ATOM     84  CB  ASN    12      19.941  -5.694  -2.122  0.00  7.45
ATOM     85  CG  ASN    12      20.879  -6.786  -2.732  0.00  6.88
ATOM     86  OD1 ASN    12      21.377  -7.632  -1.972  0.00  9.07
ATOM     87  ND2 ASN    12      21.082  -6.641  -4.020  0.00  5.87
ATOM     88  N   LYS    13      16.949  -5.484  -0.050  0.00  7.79
ATOM     89  CA  LYS    13      16.107  -4.398   0.515  0.00  8.69
ATOM     90  C   LYS    13      16.571  -3.716   1.778  0.00  7.19
ATOM     91  O   LYS    13      16.338  -2.482   1.899  0.00  8.29
ATOM     92  CB  LYS    13      14.641  -4.943   0.612  0.00  9.22
ATOM     93  CG  LYS    13      13.970  -5.112  -0.723  0.00 11.25
ATOM     94  CD  LYS    13      12.479  -5.461  -0.679  0.00 11.54
ATOM     95  CE  LYS    13      12.006  -5.646  -2.137  0.00 10.79
ATOM     96  NZ  LYS    13      12.295  -7.041  -2.495  0.00 11.99
ATOM     97  N   VAL    14      17.161  -4.435   2.702  0.00  7.00
ATOM     98  CA  VAL    14      17.592  -3.824   3.948  0.00 13.14
ATOM     99  C   VAL    14      18.629  -2.726   3.685  0.00  9.02
ATOM    100  O   VAL    14      18.462  -1.567   4.155  0.00  8.12
ATOM    101  CB  VAL    14      18.001  -4.912   4.926  0.00 15.86
ATOM    102  CG1 VAL    14      18.679  -4.391   6.162  0.00 13.87
ATOM    103  CG2 VAL    14      16.678  -5.603   5.312  0.00 21.29
ATOM    104  N   ALA    15      19.620  -3.087   2.920  0.00  8.96
ATOM    105  CA  ALA    15      20.698  -2.211   2.544  0.00  6.50
ATOM    106  C   ALA    15      20.178  -1.016   1.780  0.00  6.80
ATOM    107  O   ALA    15      20.548   0.144   1.980  0.00  7.86
ATOM    108  CB  ALA    15      21.830  -2.976   1.836  0.00  9.28
ATOM    109  N   VAL    16      19.313  -1.255   0.811  0.00  5.06
ATOM    110  CA  VAL    16      18.742  -0.208  -0.025  0.00  5.73
ATOM    111  C   VAL    16      17.892   0.679   0.851  0.00  5.58
ATOM    112  O   VAL    16      18.056   1.913   0.535  0.00  6.45
ATOM    113  CB  VAL    16      18.011  -0.868  -1.262  0.00  6.92
ATOM    114  CG1 VAL    16      17.228   0.168  -2.086  0.00  5.51
ATOM    115  CG2 VAL    16      19.045  -1.499  -2.266  0.00  4.44
ATOM    116  N   ILE    17      17.099   0.203   1.744  0.00  5.29
ATOM    117  CA  ILE    17      16.291   1.102   2.563  0.00  7.88
ATOM    118  C   ILE    17      17.166   2.091   3.361  0.00  6.17
ATOM    119  O   ILE    17      16.906   3.321   3.488  0.00  7.20
ATOM    120  CB  ILE    17      15.390   0.280   3.534  0.00  8.14
ATOM    121  CG1 ILE    17      14.287  -0.431   2.668  0.00  9.31
ATOM    122  CG2 ILE    17      14.707   1.195   4.570  0.00  9.84
ATOM    123  CD1 ILE    17      13.569  -1.563   3.529  0.00  8.69
ATOM    124  N   LYS    18      18.292   1.559   3.889  0.00  7.03
ATOM    125  CA  LYS    18      19.274   2.342   4.627  0.00  6.37
ATOM    126  C   LYS    18      19.822   3.479   3.706  0.00  6.68
ATOM    127  O   LYS    18      19.850   4.679   4.141  0.00  6.76
ATOM    128  CB  LYS    18      20.393   1.500   5.217  0.00  8.37
ATOM    129  CG  LYS    18      21.406   2.340   6.040  0.00 13.06
ATOM    130  CD  LYS    18      22.727   1.557   6.316  0.00 18.25
ATOM    131  CE  LYS    18      22.381   0.205   6.797  0.00 20.33
ATOM    132  NZ  LYS    18      23.571  -0.615   7.260  0.00 17.48
ATOM    133  N   ALA    19      20.250   3.217   2.533  0.00  5.89
ATOM    134  CA  ALA    19      20.821   4.121   1.540  0.00  5.82
ATOM    135  C   ALA    19      19.737   5.163   1.172  0.00  7.09
ATOM    136  O   ALA    19      20.075   6.330   1.104  0.00  7.19
ATOM    137  CB  ALA    19      21.311   3.361   0.342  0.00  6.53
ATOM    138  N   VAL    20      18.506   4.687   0.920  0.00  7.05
ATOM    139  CA  VAL    20      17.433   5.677   0.564  0.00  9.48
ATOM    140  C   VAL    20      17.221   6.621   1.778  0.00  4.83
ATOM    141  O   VAL    20      17.155   7.873   1.493  0.00  9.13
ATOM    142  CB  VAL    20      16.096   4.986   0.270  0.00  7.79
ATOM    143  CG1 VAL    20      14.919   5.956   0.264  0.00  5.01
ATOM    144  CG2 VAL    20      16.310   4.289  -1.040  0.00  5.23
ATOM    145  N   ARG    21      17.250   6.244   2.972  0.00  4.52
ATOM    146  CA  ARG    21      17.064   7.126   4.138  0.00  4.77
ATOM    147  C   ARG    21      18.218   8.069   4.250  0.00  7.11
ATOM    148  O   ARG    21      18.072   9.249   4.671  0.00  6.61
ATOM    149  CB  ARG    21      16.853   6.347   5.411  0.00  7.33
ATOM    150  CG  ARG    21      15.577   5.428   5.393  0.00  8.82
ATOM    151  CD  ARG    21      15.407   4.826   6.766  0.00  9.26
ATOM    152  NE  ARG    21      15.046   5.848   7.748  0.00 14.98
ATOM    153  CZ  ARG    21      15.156   5.571   9.032  0.00 11.71
ATOM    154  NH1 ARG    21      15.650   4.376   9.345  0.00 17.61
ATOM    155  NH2 ARG    21      14.763   6.352  10.034  0.00 14.14
ATOM    156  N   GLY    22      19.429   7.632   3.982  0.00  5.98
ATOM    157  CA  GLY    22      20.583   8.513   4.093  0.00  7.66
ATOM    158  C   GLY    22      20.517   9.554   2.975  0.00  8.48
ATOM    159  O   GLY    22      21.008  10.643   3.231  0.00 12.04
ATOM    160  N   ALA    23      20.038   9.236   1.831  0.00  7.97
ATOM    161  CA  ALA    23      20.001  10.145   0.700  0.00 12.31
ATOM    162  C   ALA    23      18.825  11.092   0.715  0.00 12.07
ATOM    163  O   ALA    23      19.025  12.188   0.175  0.00 15.65
ATOM    164  CB  ALA    23      20.003   9.519  -0.676  0.00 11.02
ATOM    165  N   THR    24      17.760  10.705   1.340  0.00 12.37
ATOM    166  CA  THR    24      16.513  11.507   1.388  0.00 15.64
ATOM    167  C   THR    24      16.032  11.974   2.727  0.00 12.55
ATOM    168  O   THR    24      15.180  12.937   2.724  0.00 17.82
ATOM    169  CB  THR    24      15.431  10.634   0.611  0.00  8.89
ATOM    170  OG1 THR    24      14.968   9.645   1.573  0.00 14.89
ATOM    171  CG2 THR    24      15.677   9.897  -0.624  0.00 15.40
ATOM    172  N   GLY    25      16.277  11.448   3.940  0.00  8.34
ATOM    173  CA  GLY    25      15.814  11.822   5.208  0.00 10.48
ATOM    174  C   GLY    25      14.467  11.182   5.468  0.00 10.34
ATOM    175  O   GLY    25      13.875  11.468   6.456  0.00 11.75
ATOM    176  N   LEU    26      13.947  10.285   4.579  0.00 13.36
ATOM    177  CA  LEU    26      12.671   9.632   4.871  0.00 13.26
ATOM    178  C   LEU    26      12.699   8.771   6.124  0.00 13.06
ATOM    179  O   LEU    26      13.769   8.143   6.492  0.00 12.56
ATOM    180  CB  LEU    26      12.279   8.827   3.620  0.00 12.51
ATOM    181  CG  LEU    26      11.629   9.495   2.486  0.00 20.30
ATOM    182  CD1 LEU    26      11.474   8.600   1.259  0.00 25.81
ATOM    183  CD2 LEU    26      10.249  10.022   3.021  0.00 19.17
ATOM    184  N   GLY    27      11.542   8.592   6.833  0.00 10.80
ATOM    185  CA  GLY    27      11.413   7.801   8.011  0.00 10.34
ATOM    186  C   GLY    27      11.476   6.306   7.559  0.00 12.92
ATOM    187  O   GLY    27      11.402   6.157   6.341  0.00 15.37
ATOM    188  N   LEU    28      11.609   5.412   8.469  0.00 13.58
ATOM    189  CA  LEU    28      11.697   3.979   8.156  0.00 12.72
ATOM    190  C   LEU    28      10.467   3.437   7.444  0.00 26.51
ATOM    191  O   LEU    28      10.660   2.810   6.405  0.00 18.71
ATOM    192  CB  LEU    28      11.962   3.188   9.386  0.00 15.95
ATOM    193  CG  LEU    28      12.114   1.659   9.139  0.00 13.57
ATOM    194  CD1 LEU    28      13.216   1.324   8.137  0.00 16.53
ATOM    195  CD2 LEU    28      12.485   1.091  10.498  0.00 23.88
ATOM    196  N   LYS    29       9.281   3.712   7.949  0.00 19.58
ATOM    197  CA  LYS    29       8.076   3.162   7.278  0.00 21.29
ATOM    198  C   LYS    29       7.967   3.592   5.848  0.00 17.47
ATOM    199  O   LYS    29       7.586   2.856   4.915  0.00 15.24
ATOM    200  CB  LYS    29       6.860   3.713   8.023  0.00 24.72
ATOM    201  CG  LYS    29       5.698   4.162   7.143  0.00 29.09
ATOM    202  CD  LYS    29       4.423   4.034   7.988  0.00 34.00
ATOM    203  CE  LYS    29       3.335   4.923   7.432  0.00 35.69
ATOM    204  NZ  LYS    29       3.911   5.683   6.260  0.00 52.59
ATOM    205  N   GLU    30       8.250   4.885   5.632  0.00 16.42
ATOM    206  CA  GLU    30       8.182   5.487   4.340  0.00 14.19
ATOM    207  C   GLU    30       9.229   4.961   3.294  0.00  8.60
ATOM    208  O   GLU    30       8.870   4.774   2.155  0.00 11.78
ATOM    209  CB  GLU    30       8.244   7.017   4.491  0.00 20.79
ATOM    210  CG  GLU    30       7.166   7.476   5.498  0.00 18.11
ATOM    211  CD  GLU    30       7.363   7.319   6.941  0.00 19.04
ATOM    212  OE1 GLU    30       8.418   7.197   7.515  0.00 20.81
ATOM    213  OE2 GLU    30       6.299   7.330   7.696  0.00 26.28
ATOM    214  N   ALA    31      10.448   4.884   3.767  0.00 10.81
ATOM    215  CA  ALA    31      11.494   4.355   2.882  0.00 11.52
ATOM    216  C   ALA    31      11.184   2.860   2.579  0.00 10.58
ATOM    217  O   ALA    31      11.398   2.402   1.478  0.00 10.95
ATOM    218  CB  ALA    31      12.821   4.549   3.569  0.00  7.70
ATOM    219  N   LYS    32      10.736   2.127   3.581  0.00 10.54
ATOM    220  CA  LYS    32      10.398   0.686   3.379  0.00 14.22
ATOM    221  C   LYS    32       9.249   0.572   2.389  0.00 15.24
ATOM    222  O   LYS    32       9.375  -0.236   1.456  0.00 11.07
ATOM    223  CB  LYS    32      10.001   0.106   4.695  0.00 13.55
ATOM    224  CG  LYS    32       9.658  -1.355   4.663  0.00 16.41
ATOM    225  CD  LYS    32       9.632  -1.844   6.140  0.00 25.52
ATOM    226  CE  LYS    32       8.218  -2.207   6.531  0.00 36.49
ATOM    227  NZ  LYS    32       7.352  -2.238   5.312  0.00 44.32
ATOM    228  N   ASP    33       8.199   1.382   2.485  0.00 12.23
ATOM    229  CA  ASP    33       7.067   1.328   1.549  0.00 11.95
ATOM    230  C   ASP    33       7.580   1.736   0.213  0.00 10.61
ATOM    231  O   ASP    33       7.177   1.116  -0.800  0.00 14.92
ATOM    232  CB  ASP    33       5.820   2.193   1.985  0.00 20.58
ATOM    233  CG  ASP    33       5.184   1.699   3.286  0.00 27.87
ATOM    234  OD1 ASP    33       4.514   2.456   4.073  0.00 37.06
ATOM    235  OD2 ASP    33       5.270   0.505   3.725  0.00 28.64
ATOM    236  N   LEU    34       8.510   2.705   0.003  0.00  9.80
ATOM    237  CA  LEU    34       8.972   3.048  -1.331  0.00  9.96
ATOM    238  C   LEU    34       9.801   1.921  -1.964  0.00  9.12
ATOM    239  O   LEU    34       9.555   1.613  -3.116  0.00 11.68
ATOM    240  CB  LEU    34       9.753   4.346  -1.197  0.00 14.94
ATOM    241  CG  LEU    34      10.118   5.335  -2.248  0.00 24.25
ATOM    242  CD1 LEU    34      10.740   6.517  -1.476  0.00 19.29
ATOM    243  CD2 LEU    34      11.328   4.754  -3.020  0.00 29.47
ATOM    244  N   VAL    35      10.649   1.341  -1.167  0.00  8.59
ATOM    245  CA  VAL    35      11.498   0.263  -1.792  0.00  8.46
ATOM    246  C   VAL    35      10.626  -0.935  -2.156  0.00 11.32
ATOM    247  O   VAL    35      10.826  -1.573  -3.214  0.00 13.96
ATOM    248  CB  VAL    35      12.571  -0.032  -0.688  0.00 12.75
ATOM    249  CG1 VAL    35      13.417  -1.252  -0.976  0.00 13.79
ATOM    250  CG2 VAL    35      13.503   1.186  -0.489  0.00  8.81
ATOM    251  N   GLU    36       9.646  -1.209  -1.296  0.00 10.09
ATOM    252  CA  GLU    36       8.774  -2.348  -1.562  0.00  9.41
ATOM    253  C   GLU    36       7.855  -2.020  -2.664  0.00 14.22
ATOM    254  O   GLU    36       7.193  -2.915  -3.270  0.00 24.22
ATOM    255  CB  GLU    36       8.076  -2.864  -0.302  0.00 15.23
ATOM    256  CG  GLU    36       8.972  -3.311   0.825  0.00 13.31
ATOM    257  CD  GLU    36       8.577  -3.716   2.186  0.00 17.11
ATOM    258  OE1 GLU    36       9.269  -4.305   2.970  0.00 22.99
ATOM    259  OE2 GLU    36       7.441  -3.352   2.446  0.00 22.21
ATOM    260  N   SER    37       7.686  -0.863  -3.167  0.00 15.67
ATOM    261  CA  SER    37       6.829  -0.400  -4.239  0.00 14.84
ATOM    262  C   SER    37       7.508  -0.141  -5.516  0.00 14.05
ATOM    263  O   SER    37       6.934   0.481  -6.381  0.00 14.94
ATOM    264  CB  SER    37       6.106   0.945  -3.842  0.00 25.91
ATOM    265  OG  SER    37       5.389   0.609  -2.671  0.00 22.17
ATOM    266  N   ALA    38       8.782  -0.576  -5.724  0.00 14.95
ATOM    267  CA  ALA    38       9.475  -0.334  -6.938  0.00 16.09
ATOM    268  C   ALA    38       8.783  -0.987  -8.132  0.00 15.62
ATOM    269  O   ALA    38       8.201  -2.052  -7.924  0.00 18.37
ATOM    270  CB  ALA    38      10.929  -0.825  -6.852  0.00 12.85
ATOM    271  N   PRO    39       8.874  -0.388  -9.292  0.00 13.73
ATOM    272  CA  PRO    39       9.588   0.843  -9.614  0.00 10.39
ATOM    273  C   PRO    39       9.134   2.127  -9.011  0.00 17.07
ATOM    274  O   PRO    39       7.916   2.355  -8.899  0.00 16.14
ATOM    275  CB  PRO    39       9.614   0.779 -11.151  0.00 17.24
ATOM    276  CG  PRO    39       8.250   0.191 -11.336  0.00 16.75
ATOM    277  CD  PRO    39       8.340  -1.034 -10.520  0.00 14.49
ATOM    278  N   ALA    40      10.044   2.987  -8.622  0.00 13.15
ATOM    279  CA  ALA    40       9.611   4.312  -8.068  0.00 19.09
ATOM    280  C   ALA    40      10.598   5.411  -8.366  0.00 17.69
ATOM    281  O   ALA    40      11.798   5.173  -8.245  0.00 15.30
ATOM    282  CB  ALA    40       9.352   4.158  -6.578  0.00 21.30
ATOM    283  N   ALA    41      10.116   6.602  -8.712  0.00 13.60
ATOM    284  CA  ALA    41      10.971   7.755  -8.990  0.00 13.08
ATOM    285  C   ALA    41      11.320   8.276  -7.630  0.00 19.08
ATOM    286  O   ALA    41      10.497   8.925  -6.967  0.00 23.37
ATOM    287  CB  ALA    41      10.255   8.773  -9.834  0.00 14.48
ATOM    288  N   LEU    42      12.506   8.130  -7.154  0.00 11.15
ATOM    289  CA  LEU    42      12.969   8.508  -5.861  0.00 11.72
ATOM    290  C   LEU    42      13.334   9.967  -5.773  0.00 12.67
ATOM    291  O   LEU    42      12.984  10.537  -4.759  0.00 14.88
ATOM    292  CB  LEU    42      14.143   7.522  -5.630  0.00 20.21
ATOM    293  CG  LEU    42      15.042   7.736  -4.455  0.00 25.27
ATOM    294  CD1 LEU    42      14.121   7.886  -3.239  0.00 25.73
ATOM    295  CD2 LEU    42      15.860   6.440  -4.351  0.00 26.85
ATOM    296  N   LYS    43      13.965  10.482  -6.729  0.00 11.42
ATOM    297  CA  LYS    43      14.403  11.899  -6.827  0.00 15.80
ATOM    298  C   LYS    43      14.199  12.432  -8.202  0.00 18.28
ATOM    299  O   LYS    43      14.672  11.821  -9.142  0.00 14.72
ATOM    300  CB  LYS    43      15.824  12.148  -6.303  0.00 16.03
ATOM    301  CG  LYS    43      15.523  13.214  -5.209  0.00 25.25
ATOM    302  CD  LYS    43      16.624  13.691  -4.355  0.00 27.15
ATOM    303  CE  LYS    43      16.159  15.104  -3.887  0.00 37.45
ATOM    304  NZ  LYS    43      15.721  14.741  -2.505  0.00 38.28
ATOM    305  N   GLU    44      13.524  13.597  -8.416  0.00 12.99
ATOM    306  CA  GLU    44      13.299  14.153  -9.770  0.00  9.41
ATOM    307  C   GLU    44      13.849  15.613  -9.772  0.00 12.15
ATOM    308  O   GLU    44      13.957  16.168  -8.699  0.00 12.84
ATOM    309  CB  GLU    44      11.792  14.227 -10.048  0.00 14.22
ATOM    310  CG  GLU    44      11.128  12.857 -10.171  0.00 14.44
ATOM    311  CD  GLU    44       9.727  12.739 -10.540  0.00 16.92
ATOM    312  OE1 GLU    44       9.273  11.778 -11.079  0.00 17.83
ATOM    313  OE2 GLU    44       9.002  13.725 -10.348  0.00 19.21
ATOM    314  N   GLY    45      14.316  16.050 -10.865  0.00 13.56
ATOM    315  CA  GLY    45      14.905  17.401 -11.016  0.00 11.78
ATOM    316  C   GLY    45      16.221  17.629 -10.374  0.00 16.41
ATOM    317  O   GLY    45      16.486  18.774  -9.923  0.00 15.86
ATOM    318  N   VAL    46      17.123  16.622 -10.311  0.00 16.50
ATOM    319  CA  VAL    46      18.453  16.760  -9.713  0.00 12.79
ATOM    320  C   VAL    46      19.421  17.000 -10.924  0.00 12.70
ATOM    321  O   VAL    46      19.173  16.641 -12.050  0.00 15.57
ATOM    322  CB  VAL    46      18.873  15.658  -8.727  0.00 16.46
ATOM    323  CG1 VAL    46      17.940  15.514  -7.550  0.00 15.91
ATOM    324  CG2 VAL    46      18.870  14.303  -9.405  0.00 15.46
ATOM    325  N   SER    47      20.551  17.578 -10.507  0.00 14.78
ATOM    326  CA  SER    47      21.599  17.903 -11.486  0.00 16.52
ATOM    327  C   SER    47      22.238  16.572 -11.909  0.00 17.87
ATOM    328  O   SER    47      22.105  15.581 -11.157  0.00 14.13
ATOM    329  CB  SER    47      22.626  18.765 -10.804  0.00 15.31
ATOM    330  OG  SER    47      23.398  17.983  -9.891  0.00 20.23
ATOM    331  N   LYS    48      22.992  16.611 -12.967  0.00 15.14
ATOM    332  CA  LYS    48      23.724  15.447 -13.446  0.00 18.22
ATOM    333  C   LYS    48      24.640  14.833 -12.395  0.00 20.11
ATOM    334  O   LYS    48      24.516  13.576 -12.239  0.00 19.55
ATOM    335  CB  LYS    48      24.660  15.686 -14.674  0.00 26.51
ATOM    336  CG  LYS    48      24.883  14.324 -15.412  0.00 26.54
ATOM    337  CD  LYS    48      25.165  14.612 -16.892  0.00 40.10
ATOM    338  CE  LYS    48      26.198  13.847 -17.647  0.00 48.65
ATOM    339  NZ  LYS    48      27.616  14.347 -17.709  0.00 51.08
ATOM    340  N   ASP    49      25.431  15.585 -11.642  0.00 16.94
ATOM    341  CA  ASP    49      26.334  15.044 -10.646  0.00 14.89
ATOM    342  C   ASP    49      25.576  14.435  -9.484  0.00 15.79
ATOM    343  O   ASP    49      25.974  13.421  -8.925  0.00 15.70
ATOM    344  CB  ASP    49      27.390  16.055 -10.237  0.00 19.01
ATOM    345  CG  ASP    49      28.188  16.479 -11.469  0.00 31.84
ATOM    346  OD1 ASP    49      28.516  17.694 -11.481  0.00 39.35
ATOM    347  OD2 ASP    49      28.490  15.744 -12.423  0.00 31.16
ATOM    348  N   ASP    50      24.471  15.021  -9.085  0.00 12.64
ATOM    349  CA  ASP    50      23.678  14.531  -7.966  0.00 13.62
ATOM    350  C   ASP    50      23.040  13.170  -8.395  0.00  8.80
ATOM    351  O   ASP    50      23.037  12.335  -7.449  0.00 11.28
ATOM    352  CB  ASP    50      22.686  15.483  -7.401  0.00 12.32
ATOM    353  CG  ASP    50      23.391  16.542  -6.539  0.00 21.75
ATOM    354  OD1 ASP    50      24.644  16.551  -6.341  0.00 20.20
ATOM    355  OD2 ASP    50      22.657  17.413  -6.014  0.00 27.12
ATOM    356  N   ALA    51      22.592  13.136  -9.598  0.00  9.95
ATOM    357  CA  ALA    51      21.958  11.895 -10.075  0.00  8.52
ATOM    358  C   ALA    51      22.928  10.691 -10.188  0.00 11.77
ATOM    359  O   ALA    51      22.566   9.574  -9.791  0.00  9.70
ATOM    360  CB  ALA    51      21.272  12.135 -11.393  0.00  9.58
ATOM    361  N   GLU    52      24.090  10.970 -10.676  0.00 13.10
ATOM    362  CA  GLU    52      25.173   9.962 -10.832  0.00 12.79
ATOM    363  C   GLU    52      25.644   9.572  -9.455  0.00 10.07
ATOM    364  O   GLU    52      25.831   8.379  -9.200  0.00 11.74
ATOM    365  CB  GLU    52      26.331  10.526 -11.690  0.00 16.19
ATOM    366  CG  GLU    52      25.969  10.659 -13.179  0.00 21.99
ATOM    367  CD  GLU    52      25.194   9.547 -13.858  0.00 28.60
ATOM    368  OE1 GLU    52      24.309   9.633 -14.717  0.00 33.94
ATOM    369  OE2 GLU    52      25.545   8.411 -13.441  0.00 29.43
ATOM    370  N   ALA    53      25.821  10.439  -8.429  0.00  9.24
ATOM    371  CA  ALA    53      26.213  10.037  -7.103  0.00 11.80
ATOM    372  C   ALA    53      25.108   9.172  -6.410  0.00  8.55
ATOM    373  O   ALA    53      25.436   8.227  -5.753  0.00  7.93
ATOM    374  CB  ALA    53      26.503  11.259  -6.199  0.00 11.07
ATOM    375  N   LEU    54      23.820   9.497  -6.519  0.00  6.73
ATOM    376  CA  LEU    54      22.738   8.769  -5.921  0.00  8.16
ATOM    377  C   LEU    54      22.656   7.351  -6.635  0.00  6.17
ATOM    378  O   LEU    54      22.491   6.429  -5.858  0.00  8.04
ATOM    379  CB  LEU    54      21.442   9.569  -6.132  0.00  9.84
ATOM    380  CG  LEU    54      20.308   8.946  -5.352  0.00 13.38
ATOM    381  CD1 LEU    54      20.519   8.600  -3.911  0.00 12.09
ATOM    382  CD2 LEU    54      19.115   9.859  -5.622  0.00 20.84
ATOM    383  N   LYS    55      22.798   7.335  -7.940  0.00  9.60
ATOM    384  CA  LYS    55      22.764   6.116  -8.714  0.00  7.94
ATOM    385  C   LYS    55      23.849   5.148  -8.120  0.00  7.55
ATOM    386  O   LYS    55      23.626   3.959  -7.855  0.00  8.56
ATOM    387  CB  LYS    55      23.040   6.350 -10.153  0.00  5.72
ATOM    388  CG  LYS    55      22.956   5.048 -10.922  0.00  9.64
ATOM    389  CD  LYS    55      23.370   5.277 -12.354  0.00 19.59
ATOM    390  CE  LYS    55      24.849   5.508 -12.575  0.00 22.77
ATOM    391  NZ  LYS    55      25.030   5.489 -14.069  0.00 24.73
ATOM    392  N   LYS    56      25.077   5.685  -7.994  0.00  9.39
ATOM    393  CA  LYS    56      26.165   4.875  -7.480  0.00 10.14
ATOM    394  C   LYS    56      25.947   4.399  -6.089  0.00  8.35
ATOM    395  O   LYS    56      26.316   3.205  -5.852  0.00 11.20
ATOM    396  CB  LYS    56      27.454   5.715  -7.544  0.00  7.88
ATOM    397  CG  LYS    56      28.048   5.792  -8.937  0.00 26.63
ATOM    398  CD  LYS    56      29.491   6.312  -8.674  0.00 38.51
ATOM    399  CE  LYS    56      30.329   6.538  -9.926  0.00 47.23
ATOM    400  NZ  LYS    56      31.414   7.548  -9.640  0.00 52.26
ATOM    401  N   ALA    57      25.427   5.266  -5.186  0.00  6.74
ATOM    402  CA  ALA    57      25.152   4.909  -3.819  0.00  6.10
ATOM    403  C   ALA    57      24.073   3.772  -3.857  0.00  8.98
ATOM    404  O   ALA    57      24.287   2.802  -3.072  0.00  9.39
ATOM    405  CB  ALA    57      24.612   6.049  -2.978  0.00  6.20
ATOM    406  N   LEU    58      23.018   3.861  -4.638  0.00  6.41
ATOM    407  CA  LEU    58      22.009   2.789  -4.605  0.00  6.41
ATOM    408  C   LEU    58      22.555   1.510  -5.231  0.00  6.17
ATOM    409  O   LEU    58      22.214   0.490  -4.648  0.00  6.42
ATOM    410  CB  LEU    58      20.753   3.335  -5.338  0.00  8.39
ATOM    411  CG  LEU    58      20.073   4.510  -4.549  0.00  8.84
ATOM    412  CD1 LEU    58      19.017   5.064  -5.535  0.00 15.41
ATOM    413  CD2 LEU    58      19.550   3.963  -3.317  0.00 15.96
ATOM    414  N   GLU    59      23.299   1.706  -6.260  0.00  4.07
ATOM    415  CA  GLU    59      23.971   0.468  -6.903  0.00  7.54
ATOM    416  C   GLU    59      24.844  -0.182  -5.876  0.00  7.20
ATOM    417  O   GLU    59      24.765  -1.388  -5.709  0.00  9.02
ATOM    418  CB  GLU    59      24.780   0.811  -8.164  0.00  8.54
ATOM    419  CG  GLU    59      23.883   1.079  -9.390  0.00  9.15
ATOM    420  CD  GLU    59      24.638   1.548 -10.626  0.00 14.76
ATOM    421  OE1 GLU    59      25.828   1.849 -10.464  0.00 16.55
ATOM    422  OE2 GLU    59      23.867   1.565 -11.606  0.00 17.27
ATOM    423  N   GLU    60      25.680   0.460  -5.097  0.00  5.58
ATOM    424  CA  GLU    60      26.493  -0.182  -4.081  0.00  9.09
ATOM    425  C   GLU    60      25.683  -0.822  -2.982  0.00  7.62
ATOM    426  O   GLU    60      26.148  -1.806  -2.366  0.00  6.47
ATOM    427  CB  GLU    60      27.467   0.786  -3.392  0.00 14.11
ATOM    428  CG  GLU    60      28.542   1.098  -4.409  0.00 19.93
ATOM    429  CD  GLU    60      29.439   2.261  -4.113  0.00 30.71
ATOM    430  OE1 GLU    60      30.288   2.560  -4.941  0.00 30.24
ATOM    431  OE2 GLU    60      29.172   2.906  -3.098  0.00 30.71
ATOM    432  N   ALA    61      24.505  -0.298  -2.657  0.00  6.49
ATOM    433  CA  ALA    61      23.619  -0.900  -1.672  0.00  6.69
ATOM    434  C   ALA    61      22.937  -2.118  -2.300  0.00  7.54
ATOM    435  O   ALA    61      22.499  -2.953  -1.482  0.00  9.73
ATOM    436  CB  ALA    61      22.592   0.163  -1.129  0.00  9.54
ATOM    437  N   GLY    62      22.900  -2.265  -3.619  0.00  8.77
ATOM    438  CA  GLY    62      22.345  -3.459  -4.250  0.00  3.81
ATOM    439  C   GLY    62      21.091  -3.287  -4.996  0.00  7.13
ATOM    440  O   GLY    62      20.411  -4.212  -5.351  0.00  6.21
ATOM    441  N   ALA    63      20.753  -2.036  -5.369  0.00  8.45
ATOM    442  CA  ALA    63      19.570  -1.799  -6.196  0.00  9.71
ATOM    443  C   ALA    63      19.834  -1.691  -7.646  0.00  9.79
ATOM    444  O   ALA    63      20.886  -1.272  -8.171  0.00  8.66
ATOM    445  CB  ALA    63      18.937  -0.393  -5.778  0.00  6.03
ATOM    446  N   GLU    64      18.801  -1.983  -8.495  0.00  5.79
ATOM    447  CA  GLU    64      18.765  -1.821  -9.900  0.00  9.95
ATOM    448  C   GLU    64      18.188  -0.357 -10.066  0.00  8.40
ATOM    449  O   GLU    64      17.116  -0.163  -9.605  0.00  7.96
ATOM    450  CB  GLU    64      17.819  -2.777 -10.625  0.00  8.12
ATOM    451  CG  GLU    64      17.916  -2.695 -12.129  0.00  7.35
ATOM    452  CD  GLU    64      16.868  -3.444 -12.916  0.00 10.68
ATOM    453  OE1 GLU    64      16.635  -3.205 -14.060  0.00 11.35
ATOM    454  OE2 GLU    64      16.253  -4.251 -12.287  0.00 10.88
ATOM    455  N   VAL    65      18.955   0.567 -10.619  0.00  6.04
ATOM    456  CA  VAL    65      18.540   1.944 -10.734  0.00 11.21
ATOM    457  C   VAL    65      18.661   2.452 -12.168  0.00 12.64
ATOM    458  O   VAL    65      19.510   2.031 -12.987  0.00 14.78
ATOM    459  CB  VAL    65      19.582   2.772  -9.868  0.00 17.81
ATOM    460  CG1 VAL    65      19.233   4.294  -9.873  0.00 15.70
ATOM    461  CG2 VAL    65      19.706   2.344  -8.447  0.00 14.21
ATOM    462  N   GLU    66      17.858   3.420 -12.460  0.00 10.76
ATOM    463  CA  GLU    66      17.906   4.068 -13.781  0.00 15.40
ATOM    464  C   GLU    66      17.957   5.593 -13.612  0.00 16.70
ATOM    465  O   GLU    66      17.288   6.059 -12.674  0.00 12.30
ATOM    466  CB  GLU    66      16.675   3.609 -14.502  0.00 20.61
ATOM    467  CG  GLU    66      16.258   4.388 -15.719  0.00 25.95
ATOM    468  CD  GLU    66      15.220   3.593 -16.491  0.00 36.80
ATOM    469  OE1 GLU    66      15.452   3.177 -17.595  0.00 47.45
ATOM    470  OE2 GLU    66      14.209   3.368 -15.820  0.00 48.55
ATOM    471  N   VAL    67      18.680   6.235 -14.487  0.00 15.88
ATOM    472  CA  VAL    67      18.833   7.754 -14.448  0.00 20.02
ATOM    473  C   VAL    67      18.221   8.166 -15.778  0.00 20.41
ATOM    474  O   VAL    67      18.595   7.627 -16.820  0.00 16.72
ATOM    475  CB  VAL    67      20.265   8.272 -14.203  0.00 12.68
ATOM    476  CG1 VAL    67      20.386   9.767 -14.518  0.00 13.24
ATOM    477  CG2 VAL    67      20.848   8.121 -12.806  0.00 16.42
ATOM    478  N   LYS    68      17.265   9.104 -15.813  0.00 16.51
ATOM    479  CA  LYS    68      16.641   9.501 -17.085  0.00 18.80
ATOM    480  C   LYS    68      16.582  11.019 -17.176  0.00 21.49
ATOM    481  O   LYS    68      16.570  11.627 -16.100  0.00 27.04
ATOM    482  CB  LYS    68      15.203   8.972 -17.030  0.00 23.56
ATOM    483  CG  LYS    68      15.106   7.602 -17.687  0.00 27.83
ATOM    484  CD  LYS    68      13.711   7.087 -17.322  0.00 39.31
ATOM    485  CE  LYS    68      12.827   8.303 -17.008  0.00 37.90
ATOM    486  NZ  LYS    68      11.428   7.919 -17.375  0.00 42.51
