# Supplementary material for: Fast structure similarity searches among protein models: efficient clustering of protein fragments
Source: Algorithms Mol Biol. 2012 May 29;7:16. doi: 10.1186/1748-7188-7-16 (PMC3403935; doi:10.1186/1748-7188-7-16)
Supplement: Additional file 1 — Zipped le with the Linux executable and example files. [file 1748-7188-7-16-S1.TGZ › fsss_distrib/4state_reduced/1ctf/1ctf.c14655_r.pdb]

ATOM      1  N   GLU     1      23.267  22.862 -20.715  1.00  0.37
ATOM      2  CA  GLU     1      22.801  22.722 -19.332  1.00  0.01
ATOM      3  CB  GLU     1      21.446  23.400 -19.150  1.00  0.48
ATOM      4  CG  GLU     1      21.545  24.899 -19.400  1.00  1.56
ATOM      5  CD  GLU     1      20.178  25.557 -19.229  1.00  1.91
ATOM      6  OE1 GLU     1      20.150  26.676 -18.736  1.00  2.28
ATOM      7  OE2 GLU     1      19.199  24.962 -19.657  1.00  2.10
ATOM      8  C   GLU     1      22.673  21.248 -18.947  1.00  0.10
ATOM      9  O   GLU     1      21.647  20.610 -19.208  1.00  0.21
ATOM     10  N   PHE     2      23.692  20.741 -18.275  1.00  0.10
ATOM     11  CA  PHE     2      23.722  19.326 -17.880  1.00  0.01
ATOM     12  CB  PHE     2      25.173  18.884 -17.740  1.00  0.53
ATOM     13  CG  PHE     2      25.982  18.994 -19.034  1.00  0.67
ATOM     14  CD1 PHE     2      27.059  19.864 -19.109  1.00  0.87
ATOM     15  CE1 PHE     2      27.790  19.963 -20.284  1.00  1.40
ATOM     16  CZ  PHE     2      27.446  19.187 -21.385  1.00  1.80
ATOM     17  CE2 PHE     2      26.368  18.312 -21.305  1.00  1.65
ATOM     18  CD2 PHE     2      25.637  18.214 -20.129  1.00  1.05
ATOM     19  C   PHE     2      22.985  19.087 -16.565  1.00  0.18
ATOM     20  O   PHE     2      23.590  19.044 -15.487  1.00  0.30
ATOM     21  N   ASP     3      21.680  18.900 -16.673  1.00  0.15
ATOM     22  CA  ASP     3      20.842  18.671 -15.490  1.00  0.01
ATOM     23  CB  ASP     3      19.400  19.046 -15.831  1.00  0.80
ATOM     24  CG  ASP     3      19.292  20.513 -16.258  1.00  1.32
ATOM     25  OD1 ASP     3      20.092  21.311 -15.787  1.00  1.58
ATOM     26  OD2 ASP     3      18.367  20.816 -16.997  1.00  2.12
ATOM     27  C   ASP     3      20.911  17.214 -15.042  1.00  0.06
ATOM     28  O   ASP     3      20.696  16.290 -15.836  1.00  0.15
ATOM     29  N   VAL     4      21.202  17.021 -13.767  1.00  0.15
ATOM     30  CA  VAL     4      21.301  15.664 -13.210  1.00  0.01
ATOM     31  CB  VAL     4      22.233  15.699 -12.001  1.00  0.48
ATOM     32  CG1 VAL     4      22.436  14.303 -11.422  1.00  0.54
ATOM     33  CG2 VAL     4      23.578  16.312 -12.377  1.00  0.65
ATOM     34  C   VAL     4      19.927  15.129 -12.807  1.00  0.11
ATOM     35  O   VAL     4      19.399  15.448 -11.735  1.00  0.15
ATOM     36  N   ILE     5      19.331  14.380 -13.718  1.00  0.19
ATOM     37  CA  ILE     5      18.038  13.747 -13.445  1.00  0.01
ATOM     38  CB  ILE     5      17.373  13.406 -14.774  1.00  1.46
ATOM     39  CG2 ILE     5      15.940  12.928 -14.559  1.00  2.39
ATOM     40  CG1 ILE     5      17.376  14.626 -15.688  1.00  2.01
ATOM     41  CD1 ILE     5      16.716  14.317 -17.027  1.00  2.24
ATOM     42  C   ILE     5      18.268  12.497 -12.605  1.00  0.17
ATOM     43  O   ILE     5      19.055  11.612 -12.963  1.00  0.35
ATOM     44  N   LEU     6      17.638  12.484 -11.447  1.00  0.23
ATOM     45  CA  LEU     6      17.850  11.392 -10.501  1.00  0.01
ATOM     46  CB  LEU     6      17.645  11.936  -9.093  1.00  2.00
ATOM     47  CG  LEU     6      18.556  13.134  -8.831  1.00  3.04
ATOM     48  CD1 LEU     6      18.230  13.793  -7.497  1.00  4.08
ATOM     49  CD2 LEU     6      20.031  12.750  -8.903  1.00  3.52
ATOM     50  C   LEU     6      16.900  10.234 -10.764  1.00  0.58
ATOM     51  O   LEU     6      17.306   9.217 -11.340  1.00  1.78
ATOM     52  N   LYS     7      15.655  10.405 -10.347  1.00  0.14
ATOM     53  CA  LYS     7      14.631   9.346 -10.436  1.00  0.01
ATOM     54  CB  LYS     7      14.132   9.249 -11.871  1.00  0.78
ATOM     55  CG  LYS     7      13.481  10.550 -12.330  1.00  1.43
ATOM     56  CD  LYS     7      12.219  10.862 -11.532  1.00  1.92
ATOM     57  CE  LYS     7      11.166   9.772 -11.704  1.00  2.39
ATOM     58  NZ  LYS     7       9.972  10.064 -10.896  1.00  3.10
ATOM     59  C   LYS     7      15.160   7.992  -9.960  1.00  0.24
ATOM     60  O   LYS     7      16.018   7.935  -9.073  1.00  0.96
ATOM     61  N   ALA     8      14.617   6.910 -10.479  1.00  0.24
ATOM     62  CA  ALA     8      15.041   5.594  -9.992  1.00  0.00
ATOM     63  CB  ALA     8      13.852   4.637 -10.028  1.00  0.78
ATOM     64  C   ALA     8      16.209   5.000 -10.770  1.00  0.34
ATOM     65  O   ALA     8      16.871   5.692 -11.552  1.00  1.44
ATOM     66  N   ALA     9      16.633   3.855 -10.263  1.00  0.16
ATOM     67  CA  ALA     9      17.504   2.927 -10.978  1.00  0.01
ATOM     68  CB  ALA     9      18.918   2.974 -10.413  1.00  0.83
ATOM     69  C   ALA     9      16.869   1.547 -10.814  1.00  0.38
ATOM     70  O   ALA     9      15.758   1.461 -10.278  1.00  1.02
ATOM     71  N   GLY    10      17.503   0.512 -11.338  1.00  0.41
ATOM     72  CA  GLY    10      16.940  -0.844 -11.230  1.00  0.01
ATOM     73  C   GLY    10      17.705  -1.729 -10.246  1.00  0.89
ATOM     74  O   GLY    10      18.617  -2.465 -10.642  1.00  1.88
ATOM     75  N   ALA    11      17.252  -1.708  -8.999  1.00  0.31
ATOM     76  CA  ALA    11      17.904  -2.431  -7.889  1.00  0.01
ATOM     77  CB  ALA    11      19.392  -2.096  -7.833  1.00  0.98
ATOM     78  C   ALA    11      17.274  -2.095  -6.532  1.00  0.11
ATOM     79  O   ALA    11      16.218  -1.462  -6.436  1.00  0.25
ATOM     80  N   ASN    12      18.001  -2.431  -5.480  1.00  0.15
ATOM     81  CA  ASN    12      17.524  -2.217  -4.102  1.00  0.01
ATOM     82  CB  ASN    12      18.108  -3.372  -3.286  1.00  2.06
ATOM     83  CG  ASN    12      18.473  -2.973  -1.853  1.00  3.32
ATOM     84  OD1 ASN    12      19.607  -2.555  -1.577  1.00  4.02
ATOM     85  ND2 ASN    12      17.519  -3.159  -0.961  1.00  3.98
ATOM     86  C   ASN    12      17.991  -0.900  -3.480  1.00  0.08
ATOM     87  O   ASN    12      17.261  -0.284  -2.696  1.00  0.11
ATOM     88  N   LYS    13      19.044  -0.367  -4.069  1.00  0.15
ATOM     89  CA  LYS    13      19.954   0.582  -3.416  1.00  0.01
ATOM     90  CB  LYS    13      21.048   0.789  -4.445  1.00  0.88
ATOM     91  CG  LYS    13      21.482  -0.566  -4.998  1.00  1.39
ATOM     92  CD  LYS    13      22.474  -0.435  -6.145  1.00  2.26
ATOM     93  CE  LYS    13      22.860  -1.796  -6.707  1.00  2.67
ATOM     94  NZ  LYS    13      23.444  -2.656  -5.666  1.00  3.33
ATOM     95  C   LYS    13      19.415   1.946  -2.952  1.00  0.11
ATOM     96  O   LYS    13      19.413   2.907  -3.722  1.00  0.10
ATOM     97  N   VAL    14      19.207   2.012  -1.639  1.00  0.72
ATOM     98  CA  VAL    14      19.012   3.221  -0.787  1.00  0.01
ATOM     99  CB  VAL    14      20.252   3.128   0.154  1.00  1.60
ATOM    100  CG1 VAL    14      21.544   2.729  -0.543  1.00  2.28
ATOM    101  CG2 VAL    14      20.503   4.130   1.288  1.00  2.29
ATOM    102  C   VAL    14      18.723   4.559  -1.542  1.00  0.85
ATOM    103  O   VAL    14      17.776   4.567  -2.338  1.00  1.41
ATOM    104  N   ALA    15      19.185   5.673  -0.996  1.00  0.30
ATOM    105  CA  ALA    15      19.200   7.010  -1.624  1.00  0.02
ATOM    106  CB  ALA    15      19.966   6.906  -2.923  1.00  0.61
ATOM    107  C   ALA    15      17.867   7.744  -1.815  1.00  0.22
ATOM    108  O   ALA    15      17.574   8.635  -1.012  1.00  0.41
ATOM    109  N   VAL    16      17.034   7.375  -2.778  1.00  0.89
ATOM    110  CA  VAL    16      15.723   8.056  -2.866  1.00  0.01
ATOM    111  CB  VAL    16      15.265   8.328  -4.301  1.00  1.43
ATOM    112  CG1 VAL    16      13.777   8.651  -4.385  1.00  1.76
ATOM    113  CG2 VAL    16      16.037   9.510  -4.874  1.00  1.59
ATOM    114  C   VAL    16      14.683   7.337  -2.010  1.00  0.90
ATOM    115  O   VAL    16      13.680   7.941  -1.600  1.00  1.21
ATOM    116  N   ILE    17      15.116   6.228  -1.437  1.00  0.62
ATOM    117  CA  ILE    17      14.371   5.680  -0.305  1.00  0.02
ATOM    118  CB  ILE    17      14.941   4.316   0.027  1.00  0.96
ATOM    119  CG2 ILE    17      14.051   3.669   1.074  1.00  1.10
ATOM    120  CG1 ILE    17      15.058   3.445  -1.219  1.00  0.87
ATOM    121  CD1 ILE    17      15.564   2.042  -0.908  1.00  1.25
ATOM    122  C   ILE    17      14.549   6.597   0.913  1.00  0.13
ATOM    123  O   ILE    17      13.578   6.922   1.607  1.00  0.30
ATOM    124  N   LYS    18      15.708   7.239   0.957  1.00  0.78
ATOM    125  CA  LYS    18      16.043   8.219   1.989  1.00  0.01
ATOM    126  CB  LYS    18      17.552   8.168   2.207  1.00  0.92
ATOM    127  CG  LYS    18      17.975   8.986   3.418  1.00  1.37
ATOM    128  CD  LYS    18      19.488   9.079   3.538  1.00  1.81
ATOM    129  CE  LYS    18      19.861   9.996   4.695  1.00  2.48
ATOM    130  NZ  LYS    18      19.241  11.319   4.519  1.00  2.97
ATOM    131  C   LYS    18      15.619   9.635   1.573  1.00  0.50
ATOM    132  O   LYS    18      15.720  10.573   2.373  1.00  0.43
ATOM    133  N   ALA    19      14.982   9.770   0.419  1.00  0.08
ATOM    134  CA  ALA    19      14.446  11.072   0.010  1.00  0.01
ATOM    135  CB  ALA    19      14.313  11.142  -1.504  1.00  0.25
ATOM    136  C   ALA    19      13.092  11.314   0.671  1.00  0.04
ATOM    137  O   ALA    19      12.688  12.474   0.834  1.00  0.13
ATOM    138  N   VAL    20      12.563  10.264   1.286  1.00  0.20
ATOM    139  CA  VAL    20      11.411  10.400   2.176  1.00  0.02
ATOM    140  CB  VAL    20      10.795   9.017   2.366  1.00  0.18
ATOM    141  CG1 VAL    20       9.503   9.090   3.172  1.00  0.29
ATOM    142  CG2 VAL    20      10.528   8.362   1.015  1.00  0.23
ATOM    143  C   VAL    20      11.861  10.988   3.520  1.00  0.10
ATOM    144  O   VAL    20      11.071  11.624   4.224  1.00  0.17
ATOM    145  N   ARG    21      13.158  10.954   3.775  1.00  0.09
ATOM    146  CA  ARG    21      13.711  11.690   4.904  1.00  0.01
ATOM    147  CB  ARG    21      14.982  11.003   5.378  1.00  0.20
ATOM    148  CG  ARG    21      15.410  11.523   6.741  1.00  1.13
ATOM    149  CD  ARG    21      16.655  10.792   7.225  1.00  1.41
ATOM    150  NE  ARG    21      16.522   9.336   7.038  1.00  1.70
ATOM    151  CZ  ARG    21      16.027   8.491   7.946  1.00  2.08
ATOM    152  NH1 ARG    21      15.517   8.955   9.092  1.00  3.25
ATOM    153  NH2 ARG    21      15.981   7.186   7.680  1.00  1.62
ATOM    154  C   ARG    21      14.038  13.099   4.444  1.00  0.08
ATOM    155  O   ARG    21      13.303  14.035   4.779  1.00  0.10
ATOM    156  N   GLY    22      14.894  13.156   3.435  1.00  0.23
ATOM    157  CA  GLY    22      15.399  14.417   2.869  1.00  0.02
ATOM    158  C   GLY    22      14.324  15.469   2.599  1.00  0.22
ATOM    159  O   GLY    22      14.271  16.495   3.286  1.00  0.39
ATOM    160  N   ALA    23      13.419  15.166   1.685  1.00  0.14
ATOM    161  CA  ALA    23      12.398  16.140   1.298  1.00  0.02
ATOM    162  CB  ALA    23      12.301  16.152  -0.223  1.00  0.18
ATOM    163  C   ALA    23      11.015  15.868   1.889  1.00  0.24
ATOM    164  O   ALA    23      10.061  16.566   1.527  1.00  0.65
ATOM    165  N   THR    24      10.877  14.857   2.732  1.00  0.10
ATOM    166  CA  THR    24       9.526  14.508   3.186  1.00  0.02
ATOM    167  CB  THR    24       9.142  13.190   2.526  1.00  0.35
ATOM    168  OG1 THR    24       9.533  13.237   1.161  1.00  0.31
ATOM    169  CG2 THR    24       7.648  12.893   2.608  1.00  0.72
ATOM    170  C   THR    24       9.415  14.396   4.708  1.00  0.15
ATOM    171  O   THR    24       8.304  14.370   5.254  1.00  0.37
ATOM    172  N   GLY    25      10.545  14.391   5.390  1.00  0.48
ATOM    173  CA  GLY    25      10.541  14.252   6.848  1.00  0.00
ATOM    174  C   GLY    25      11.408  13.086   7.320  1.00  0.24
ATOM    175  O   GLY    25      12.546  13.276   7.762  1.00  0.68
ATOM    176  N   LEU    26      10.842  11.890   7.290  1.00  0.11
ATOM    177  CA  LEU    26      11.581  10.716   7.768  1.00  0.02
ATOM    178  CB  LEU    26      11.129  10.371   9.190  1.00  1.23
ATOM    179  CG  LEU    26       9.613  10.335   9.389  1.00  1.74
ATOM    180  CD1 LEU    26       9.009   8.980   9.025  1.00  1.89
ATOM    181  CD2 LEU    26       9.278  10.641  10.845  1.00  2.02
ATOM    182  C   LEU    26      11.496   9.521   6.818  1.00  0.12
ATOM    183  O   LEU    26      10.434   9.149   6.308  1.00  0.27
ATOM    184  N   GLY    27      12.619   8.837   6.705  1.00  0.31
ATOM    185  CA  GLY    27      12.729   7.684   5.800  1.00  0.01
ATOM    186  C   GLY    27      12.694   6.375   6.579  1.00  0.30
ATOM    187  O   GLY    27      13.244   5.354   6.143  1.00  0.35
ATOM    188  N   LEU    28      11.824   6.361   7.579  1.00  0.43
ATOM    189  CA  LEU    28      11.712   5.247   8.531  1.00  0.02
ATOM    190  CB  LEU    28      11.252   5.798   9.875  1.00  1.08
ATOM    191  CG  LEU    28      12.303   6.721  10.483  1.00  1.82
ATOM    192  CD1 LEU    28      11.781   7.384  11.753  1.00  2.36
ATOM    193  CD2 LEU    28      13.599   5.965  10.766  1.00  2.14
ATOM    194  C   LEU    28      10.759   4.145   8.071  1.00  0.85
ATOM    195  O   LEU    28      10.270   3.347   8.875  1.00  1.88
ATOM    196  N   LYS    29      10.520   4.102   6.768  1.00  0.19
ATOM    197  CA  LYS    29       9.696   3.065   6.156  1.00  0.02
ATOM    198  CB  LYS    29       9.099   3.635   4.881  1.00  1.39
ATOM    199  CG  LYS    29       8.247   4.853   5.217  1.00  1.99
ATOM    200  CD  LYS    29       7.577   5.449   3.988  1.00  2.58
ATOM    201  CE  LYS    29       6.691   6.619   4.393  1.00  3.39
ATOM    202  NZ  LYS    29       6.015   7.200   3.221  1.00  3.78
ATOM    203  C   LYS    29      10.502   1.818   5.829  1.00  0.35
ATOM    204  O   LYS    29       9.980   0.906   5.172  1.00  0.43
ATOM    205  N   GLU    30      11.799   1.881   6.121  1.00  0.41
ATOM    206  CA  GLU    30      12.735   0.747   6.026  1.00  0.01
ATOM    207  CB  GLU    30      12.196  -0.321   6.979  1.00  1.77
ATOM    208  CG  GLU    30      13.228  -0.885   7.939  1.00  2.15
ATOM    209  CD  GLU    30      13.809   0.192   8.855  1.00  2.74
ATOM    210  OE1 GLU    30      13.174   1.226   9.031  1.00  3.48
ATOM    211  OE2 GLU    30      14.918  -0.026   9.323  1.00  2.90
ATOM    212  C   GLU    30      12.791   0.187   4.612  1.00  0.52
ATOM    213  O   GLU    30      13.005  -1.018   4.423  1.00  1.64
ATOM    214  N   ALA    31      12.642   1.092   3.656  1.00  0.22
ATOM    215  CA  ALA    31      12.361   0.822   2.238  1.00  0.01
ATOM    216  CB  ALA    31      13.627   0.325   1.578  1.00  1.06
ATOM    217  C   ALA    31      11.222  -0.130   1.842  1.00  0.24
ATOM    218  O   ALA    31      10.759   0.019   0.708  1.00  0.32
ATOM    219  N   LYS    32      10.550  -0.771   2.786  1.00  0.17
ATOM    220  CA  LYS    32       9.636  -1.857   2.453  1.00  0.02
ATOM    221  CB  LYS    32       9.556  -2.823   3.637  1.00  0.24
ATOM    222  CG  LYS    32       8.921  -2.173   4.864  1.00  0.67
ATOM    223  CD  LYS    32       8.885  -3.107   6.065  1.00  0.52
ATOM    224  CE  LYS    32       8.014  -2.531   7.180  1.00  1.05
ATOM    225  NZ  LYS    32       8.445  -1.170   7.538  1.00  1.85
ATOM    226  C   LYS    32       8.249  -1.341   2.080  1.00  0.10
ATOM    227  O   LYS    32       7.491  -2.033   1.390  1.00  0.34
ATOM    228  N   ASP    33       8.005  -0.068   2.348  1.00  0.67
ATOM    229  CA  ASP    33       6.727   0.539   1.967  1.00  0.01
ATOM    230  CB  ASP    33       6.484   1.813   2.772  1.00  1.35
ATOM    231  CG  ASP    33       6.135   1.520   4.239  1.00  1.49
ATOM    232  OD1 ASP    33       5.831   2.480   4.931  1.00  1.77
ATOM    233  OD2 ASP    33       6.212   0.374   4.655  1.00  2.17
ATOM    234  C   ASP    33       6.670   0.841   0.471  1.00  0.38
ATOM    235  O   ASP    33       6.794  -0.058  -0.373  1.00  0.31
ATOM    236  N   LEU    34       6.637   2.121   0.144  1.00  0.08
ATOM    237  CA  LEU    34       6.485   2.533  -1.258  1.00  0.02
ATOM    238  CB  LEU    34       5.764   3.882  -1.313  1.00  0.27
ATOM    239  CG  LEU    34       6.280   4.932  -0.323  1.00  0.83
ATOM    240  CD1 LEU    34       7.560   5.607  -0.808  1.00  0.95
ATOM    241  CD2 LEU    34       5.213   5.998  -0.117  1.00  0.69
ATOM    242  C   LEU    34       7.786   2.537  -2.069  1.00  0.06
ATOM    243  O   LEU    34       7.812   3.112  -3.163  1.00  0.07
ATOM    244  N   VAL    35       8.855   1.986  -1.508  1.00  0.11
ATOM    245  CA  VAL    35      10.116   1.890  -2.234  1.00  0.00
ATOM    246  CB  VAL    35      11.205   2.643  -1.487  1.00  0.58
ATOM    247  CG1 VAL    35      12.019   3.427  -2.502  1.00  0.66
ATOM    248  CG2 VAL    35      10.623   3.602  -0.451  1.00  0.68
ATOM    249  C   VAL    35      10.517   0.430  -2.456  1.00  0.14
ATOM    250  O   VAL    35      11.577   0.155  -3.042  1.00  0.18
ATOM    251  N   GLU    36       9.734  -0.491  -1.912  1.00  0.14
ATOM    252  CA  GLU    36       9.927  -1.914  -2.206  1.00  0.01
ATOM    253  CB  GLU    36       9.773  -2.740  -0.936  1.00  0.26
ATOM    254  CG  GLU    36      10.176  -4.194  -1.153  1.00  0.59
ATOM    255  CD  GLU    36      10.095  -4.971   0.161  1.00  1.37
ATOM    256  OE1 GLU    36      11.006  -5.748   0.420  1.00  2.15
ATOM    257  OE2 GLU    36       9.078  -4.851   0.833  1.00  1.80
ATOM    258  C   GLU    36       8.861  -2.279  -3.215  1.00  0.17
ATOM    259  O   GLU    36       9.011  -3.203  -4.020  1.00  0.25
ATOM    260  N   SER    37       7.753  -1.570  -3.090  1.00  0.24
ATOM    261  CA  SER    37       6.829  -1.430  -4.211  1.00  0.02
ATOM    262  CB  SER    37       5.430  -1.103  -3.699  1.00  1.32
ATOM    263  OG  SER    37       5.495   0.139  -3.016  1.00  2.09
ATOM    264  C   SER    37       7.376  -0.283  -5.045  1.00  0.59
ATOM    265  O   SER    37       7.998   0.620  -4.480  1.00  1.39
ATOM    266  N   ALA    38       7.038  -0.246  -6.321  1.00  0.10
ATOM    267  CA  ALA    38       7.647   0.728  -7.248  1.00  0.01
ATOM    268  CB  ALA    38       7.552   0.130  -8.647  1.00  0.32
ATOM    269  C   ALA    38       7.229   2.223  -7.338  1.00  0.14
ATOM    270  O   ALA    38       7.720   2.814  -8.305  1.00  0.18
ATOM    271  N   PRO    39       6.369   2.851  -6.528  1.00  0.09
ATOM    272  CA  PRO    39       6.094   4.275  -6.794  1.00  0.01
ATOM    273  CB  PRO    39       4.845   4.594  -6.034  1.00  0.61
ATOM    274  CG  PRO    39       4.517   3.444  -5.105  1.00  1.45
ATOM    275  CD  PRO    39       5.535   2.364  -5.416  1.00  0.98
ATOM    276  C   PRO    39       7.206   5.254  -6.386  1.00  0.17
ATOM    277  O   PRO    39       7.133   6.424  -6.780  1.00  0.46
ATOM    278  N   ALA    40       8.202   4.821  -5.632  1.00  0.15
ATOM    279  CA  ALA    40       9.317   5.716  -5.309  1.00  0.02
ATOM    280  CB  ALA    40       9.647   5.633  -3.826  1.00  1.08
ATOM    281  C   ALA    40      10.544   5.379  -6.146  1.00  0.17
ATOM    282  O   ALA    40      10.443   4.782  -7.226  1.00  0.26
ATOM    283  N   ALA    41      11.701   5.788  -5.662  1.00  0.20
ATOM    284  CA  ALA    41      12.904   5.616  -6.470  1.00  0.00
ATOM    285  CB  ALA    41      13.153   6.916  -7.218  1.00  0.82
ATOM    286  C   ALA    41      14.150   5.193  -5.697  1.00  0.13
ATOM    287  O   ALA    41      14.206   5.175  -4.463  1.00  0.19
ATOM    288  N   LEU    42      15.159   4.847  -6.480  1.00  0.44
ATOM    289  CA  LEU    42      16.431   4.365  -5.946  1.00  0.01
ATOM    290  CB  LEU    42      16.893   3.255  -6.891  1.00  1.42
ATOM    291  CG  LEU    42      18.181   2.526  -6.512  1.00  2.08
ATOM    292  CD1 LEU    42      18.193   1.166  -7.176  1.00  3.28
ATOM    293  CD2 LEU    42      19.459   3.281  -6.880  1.00  1.99
ATOM    294  C   LEU    42      17.448   5.497  -5.882  1.00  0.53
ATOM    295  O   LEU    42      18.183   5.549  -4.896  1.00  1.32
ATOM    296  N   LYS    43      17.315   6.460  -6.792  1.00  0.64
ATOM    297  CA  LYS    43      18.226   7.618  -6.985  1.00  0.01
ATOM    298  CB  LYS    43      18.972   8.041  -5.726  1.00  2.44
ATOM    299  CG  LYS    43      20.052   9.109  -5.876  1.00  3.43
ATOM    300  CD  LYS    43      19.508  10.524  -5.788  1.00  4.51
ATOM    301  CE  LYS    43      20.643  11.512  -5.555  1.00  5.39
ATOM    302  NZ  LYS    43      21.378  11.185  -4.324  1.00  6.42
ATOM    303  C   LYS    43      19.259   7.359  -8.062  1.00  0.31
ATOM    304  O   LYS    43      20.124   6.491  -7.909  1.00  1.07
ATOM    305  N   GLU    44      19.021   7.986  -9.198  1.00  0.70
ATOM    306  CA  GLU    44      20.062   8.309 -10.177  1.00  0.01
ATOM    307  CB  GLU    44      21.125   9.141  -9.438  1.00  2.98
ATOM    308  CG  GLU    44      22.559   8.605  -9.463  1.00  3.80
ATOM    309  CD  GLU    44      22.820   7.497  -8.435  1.00  4.81
ATOM    310  OE1 GLU    44      22.668   7.800  -7.262  1.00  5.51
ATOM    311  OE2 GLU    44      23.417   6.508  -8.831  1.00  5.15
ATOM    312  C   GLU    44      20.678   7.146 -10.947  1.00  0.25
ATOM    313  O   GLU    44      20.945   6.062 -10.414  1.00  0.25
ATOM    314  N   GLY    45      20.820   7.370 -12.240  1.00  0.29
ATOM    315  CA  GLY    45      21.789   6.585 -12.997  1.00  0.00
ATOM    316  C   GLY    45      23.147   7.114 -12.537  1.00  0.35
ATOM    317  O   GLY    45      23.344   8.332 -12.575  1.00  0.71
ATOM    318  N   VAL    46      24.038   6.201 -12.166  1.00  0.44
ATOM    319  CA  VAL    46      25.347   6.416 -11.477  1.00  0.01
ATOM    320  CB  VAL    46      26.422   5.695 -12.305  1.00  2.62
ATOM    321  CG1 VAL    46      26.329   5.951 -13.809  1.00  3.18
ATOM    322  CG2 VAL    46      27.839   5.900 -11.780  1.00  3.38
ATOM    323  C   VAL    46      25.757   7.853 -11.057  1.00  0.58
ATOM    324  O   VAL    46      25.656   8.158  -9.862  1.00  1.44
ATOM    325  N   SER    47      26.092   8.736 -11.992  1.00  0.40
ATOM    326  CA  SER    47      26.489  10.124 -11.697  1.00  0.01
ATOM    327  CB  SER    47      25.232  10.929 -11.363  1.00  0.76
ATOM    328  OG  SER    47      25.482  12.306 -11.631  1.00  0.82
ATOM    329  C   SER    47      27.536  10.224 -10.576  1.00  0.46
ATOM    330  O   SER    47      28.597   9.597 -10.653  1.00  1.14
ATOM    331  N   LYS    48      27.228  10.993  -9.544  1.00  0.17
ATOM    332  CA  LYS    48      28.214  11.333  -8.510  1.00  0.00
ATOM    333  CB  LYS    48      27.627  12.412  -7.611  1.00  0.84
ATOM    334  CG  LYS    48      27.344  13.683  -8.400  1.00  1.03
ATOM    335  CD  LYS    48      26.819  14.790  -7.496  1.00  1.92
ATOM    336  CE  LYS    48      26.564  16.068  -8.285  1.00  2.20
ATOM    337  NZ  LYS    48      26.078  17.142  -7.404  1.00  3.11
ATOM    338  C   LYS    48      28.637  10.149  -7.655  1.00  0.48
ATOM    339  O   LYS    48      27.837   9.261  -7.349  1.00  1.35
ATOM    340  N   ASP    49      29.833  10.250  -7.098  1.00  0.09
ATOM    341  CA  ASP    49      30.337   9.175  -6.229  1.00  0.02
ATOM    342  CB  ASP    49      31.862   9.244  -6.150  1.00  0.29
ATOM    343  CG  ASP    49      32.519   9.029  -7.517  1.00  0.39
ATOM    344  OD1 ASP    49      31.869   8.468  -8.388  1.00  0.61
ATOM    345  OD2 ASP    49      33.597   9.575  -7.703  1.00  0.53
ATOM    346  C   ASP    49      29.746   9.259  -4.824  1.00  0.06
ATOM    347  O   ASP    49      29.551   8.221  -4.185  1.00  0.10
ATOM    348  N   ASP    50      29.193  10.414  -4.481  1.00  0.10
ATOM    349  CA  ASP    50      28.430  10.525  -3.232  1.00  0.02
ATOM    350  CB  ASP    50      28.298  11.998  -2.861  1.00  0.28
ATOM    351  CG  ASP    50      27.467  12.153  -1.588  1.00  1.20
ATOM    352  OD1 ASP    50      27.803  11.503  -0.608  1.00  2.20
ATOM    353  OD2 ASP    50      26.521  12.924  -1.622  1.00  1.56
ATOM    354  C   ASP    50      27.043   9.916  -3.409  1.00  0.08
ATOM    355  O   ASP    50      26.559   9.226  -2.505  1.00  0.12
ATOM    356  N   ALA    51      26.585   9.890  -4.651  1.00  0.07
ATOM    357  CA  ALA    51      25.310   9.258  -4.973  1.00  0.01
ATOM    358  CB  ALA    51      24.775   9.877  -6.257  1.00  0.11
ATOM    359  C   ALA    51      25.500   7.753  -5.141  1.00  0.10
ATOM    360  O   ALA    51      24.606   6.993  -4.771  1.00  0.17
ATOM    361  N   GLU    52      26.728   7.341  -5.423  1.00  0.13
ATOM    362  CA  GLU    52      27.089   5.918  -5.416  1.00  0.01
ATOM    363  CB  GLU    52      28.393   5.724  -6.173  1.00  0.26
ATOM    364  CG  GLU    52      28.294   6.054  -7.655  1.00  0.86
ATOM    365  CD  GLU    52      29.677   5.842  -8.258  1.00  1.80
ATOM    366  OE1 GLU    52      30.633   6.055  -7.524  1.00  2.28
ATOM    367  OE2 GLU    52      29.750   5.314  -9.358  1.00  2.49
ATOM    368  C   GLU    52      27.299   5.385  -3.999  1.00  0.08
ATOM    369  O   GLU    52      26.981   4.221  -3.736  1.00  0.11
ATOM    370  N   ALA    53      27.642   6.261  -3.066  1.00  0.17
ATOM    371  CA  ALA    53      27.719   5.860  -1.657  1.00  0.01
ATOM    372  CB  ALA    53      28.520   6.905  -0.887  1.00  0.11
ATOM    373  C   ALA    53      26.315   5.752  -1.077  1.00  0.14
ATOM    374  O   ALA    53      26.000   4.782  -0.376  1.00  0.20
ATOM    375  N   LEU    54      25.424   6.561  -1.628  1.00  0.02
ATOM    376  CA  LEU    54      23.993   6.459  -1.332  1.00  0.01
ATOM    377  CB  LEU    54      23.349   7.810  -1.626  1.00  0.32
ATOM    378  CG  LEU    54      23.911   8.912  -0.737  1.00  0.81
ATOM    379  CD1 LEU    54      23.425  10.284  -1.192  1.00  0.85
ATOM    380  CD2 LEU    54      23.567   8.671   0.728  1.00  0.86
ATOM    381  C   LEU    54      23.306   5.380  -2.171  1.00  0.05
ATOM    382  O   LEU    54      22.115   5.134  -1.983  1.00  0.11
ATOM    383  N   LYS    55      24.055   4.711  -3.030  1.00  0.16
ATOM    384  CA  LYS    55      23.543   3.647  -3.893  1.00  0.02
ATOM    385  CB  LYS    55      23.918   4.011  -5.329  1.00  0.45
ATOM    386  CG  LYS    55      23.122   3.250  -6.383  1.00  1.41
ATOM    387  CD  LYS    55      24.028   2.767  -7.510  1.00  1.76
ATOM    388  CE  LYS    55      24.882   3.892  -8.077  1.00  2.72
ATOM    389  NZ  LYS    55      25.746   3.400  -9.162  1.00  3.40
ATOM    390  C   LYS    55      24.208   2.323  -3.513  1.00  0.16
ATOM    391  O   LYS    55      24.139   1.343  -4.262  1.00  0.20
ATOM    392  N   LYS    56      24.864   2.291  -2.366  1.00  0.23
ATOM    393  CA  LYS    56      25.611   1.089  -1.967  1.00  0.01
ATOM    394  CB  LYS    56      26.732   1.538  -1.034  1.00  0.74
ATOM    395  CG  LYS    56      27.714   0.414  -0.713  1.00  1.21
ATOM    396  CD  LYS    56      28.747   0.873   0.313  1.00  1.21
ATOM    397  CE  LYS    56      29.693  -0.259   0.700  1.00  1.89
ATOM    398  NZ  LYS    56      30.671   0.198   1.700  1.00  1.91
ATOM    399  C   LYS    56      24.727   0.039  -1.279  1.00  0.39
ATOM    400  O   LYS    56      24.826  -0.155  -0.063  1.00  1.40
ATOM    401  N   ALA    57      23.936  -0.656  -2.093  1.00  0.45
ATOM    402  CA  ALA    57      23.015  -1.753  -1.695  1.00  0.01
ATOM    403  CB  ALA    57      23.711  -3.079  -1.977  1.00  1.43
ATOM    404  C   ALA    57      22.547  -1.728  -0.240  1.00  0.54
ATOM    405  O   ALA    57      22.994  -2.541   0.579  1.00  1.01
ATOM    406  N   LEU    58      21.645  -0.810   0.061  1.00  0.44
ATOM    407  CA  LEU    58      21.242  -0.580   1.451  1.00  0.01
ATOM    408  CB  LEU    58      22.173   0.437   2.125  1.00  2.29
ATOM    409  CG  LEU    58      23.408  -0.211   2.749  1.00  3.21
ATOM    410  CD1 LEU    58      24.345   0.849   3.306  1.00  4.20
ATOM    411  CD2 LEU    58      23.002  -1.204   3.832  1.00  3.66
ATOM    412  C   LEU    58      19.818  -0.068   1.571  1.00  0.31
ATOM    413  O   LEU    58      19.055  -0.011   0.600  1.00  0.35
ATOM    414  N   GLU    59      19.614   0.547   2.723  1.00  0.13
ATOM    415  CA  GLU    59      18.312   1.008   3.214  1.00  0.01
ATOM    416  CB  GLU    59      17.763   2.142   2.369  1.00  1.17
ATOM    417  CG  GLU    59      16.785   3.012   3.141  1.00  1.54
ATOM    418  CD  GLU    59      17.388   4.407   3.217  1.00  2.75
ATOM    419  OE1 GLU    59      17.517   4.995   2.145  1.00  3.21
ATOM    420  OE2 GLU    59      18.044   4.657   4.214  1.00  3.51
ATOM    421  C   GLU    59      17.332  -0.147   3.186  1.00  0.09
ATOM    422  O   GLU    59      16.344  -0.105   2.448  1.00  0.14
ATOM    423  N   GLU    60      17.630  -1.134   4.013  1.00  0.57
ATOM    424  CA  GLU    60      16.813  -2.336   4.200  1.00  0.02
ATOM    425  CB  GLU    60      15.780  -2.097   5.309  1.00  2.43
ATOM    426  CG  GLU    60      16.416  -1.857   6.683  1.00  3.23
ATOM    427  CD  GLU    60      16.797  -0.387   6.900  1.00  4.09
ATOM    428  OE1 GLU    60      17.995  -0.143   6.972  1.00  4.48
ATOM    429  OE2 GLU    60      15.951   0.445   6.602  1.00  4.55
ATOM    430  C   GLU    60      16.122  -2.843   2.927  1.00  0.26
ATOM    431  O   GLU    60      16.729  -2.864   1.850  1.00  0.20
ATOM    432  N   ALA    61      14.865  -3.233   3.052  1.00  0.38
ATOM    433  CA  ALA    61      14.201  -3.983   1.978  1.00  0.02
ATOM    434  CB  ALA    61      13.199  -4.923   2.634  1.00  0.99
ATOM    435  C   ALA    61      13.480  -3.139   0.922  1.00  0.27
ATOM    436  O   ALA    61      12.254  -3.002   0.972  1.00  0.92
ATOM    437  N   GLY    62      14.232  -2.607  -0.027  1.00  0.10
ATOM    438  CA  GLY    62      13.637  -1.905  -1.182  1.00  0.02
ATOM    439  C   GLY    62      13.937  -2.607  -2.510  1.00  0.24
ATOM    440  O   GLY    62      14.789  -3.509  -2.543  1.00  0.77
ATOM    441  N   ALA    63      13.248  -2.192  -3.569  1.00  0.12
ATOM    442  CA  ALA    63      13.403  -2.803  -4.902  1.00  0.01
ATOM    443  CB  ALA    63      12.827  -4.215  -4.879  1.00  0.84
ATOM    444  C   ALA    63      12.705  -2.007  -6.018  1.00  0.17
ATOM    445  O   ALA    63      11.671  -2.439  -6.542  1.00  0.30
ATOM    446  N   GLU    64      13.342  -0.936  -6.466  1.00  0.34
ATOM    447  CA  GLU    64      12.770  -0.090  -7.535  1.00  0.01
ATOM    448  CB  GLU    64      13.000   1.380  -7.190  1.00  1.77
ATOM    449  CG  GLU    64      12.420   1.723  -5.815  1.00  2.39
ATOM    450  CD  GLU    64      10.895   1.576  -5.747  1.00  3.20
ATOM    451  OE1 GLU    64      10.268   2.529  -5.309  1.00  3.62
ATOM    452  OE2 GLU    64      10.419   0.462  -5.902  1.00  3.80
ATOM    453  C   GLU    64      13.350  -0.465  -8.899  1.00  0.48
ATOM    454  O   GLU    64      14.419  -1.081  -8.973  1.00  1.53
ATOM    455  N   VAL    65      12.647  -0.107  -9.963  1.00  0.36
ATOM    456  CA  VAL    65      12.969  -0.704 -11.263  1.00  0.01
ATOM    457  CB  VAL    65      11.666  -1.357 -11.731  1.00  1.00
ATOM    458  CG1 VAL    65      10.472  -0.419 -11.569  1.00  1.62
ATOM    459  CG2 VAL    65      11.749  -1.910 -13.150  1.00  1.43
ATOM    460  C   VAL    65      13.556   0.184 -12.382  1.00  0.33
ATOM    461  O   VAL    65      14.393  -0.320 -13.143  1.00  0.44
ATOM    462  N   GLU    66      13.243   1.469 -12.460  1.00  0.29
ATOM    463  CA  GLU    66      13.599   2.164 -13.711  1.00  0.01
ATOM    464  CB  GLU    66      12.332   2.709 -14.369  1.00  1.23
ATOM    465  CG  GLU    66      12.637   3.363 -15.716  1.00  1.79
ATOM    466  CD  GLU    66      11.349   3.643 -16.486  1.00  2.36
ATOM    467  OE1 GLU    66      10.703   4.634 -16.184  1.00  2.92
ATOM    468  OE2 GLU    66      10.980   2.794 -17.287  1.00  2.65
ATOM    469  C   GLU    66      14.640   3.267 -13.566  1.00  0.46
ATOM    470  O   GLU    66      14.349   4.355 -13.057  1.00  1.42
ATOM    471  N   VAL    67      15.786   3.018 -14.181  1.00  0.77
ATOM    472  CA  VAL    67      16.901   3.969 -14.183  1.00  0.01
ATOM    473  CB  VAL    67      18.131   3.249 -14.745  1.00  2.20
ATOM    474  CG1 VAL    67      17.827   2.548 -16.066  1.00  2.67
ATOM    475  CG2 VAL    67      19.347   4.161 -14.874  1.00  2.87
ATOM    476  C   VAL    67      16.573   5.233 -14.981  1.00  0.42
ATOM    477  O   VAL    67      16.066   5.164 -16.108  1.00  1.21
ATOM    478  N   LYS    68      16.764   6.371 -14.337  1.00  0.56
ATOM    479  CA  LYS    68      16.542   7.662 -14.986  1.00  0.01
ATOM    480  CB  LYS    68      15.044   7.957 -14.954  1.00  1.63
ATOM    481  CG  LYS    68      14.626   8.984 -16.003  1.00  2.31
ATOM    482  CD  LYS    68      13.132   9.282 -15.921  1.00  3.23
ATOM    483  CE  LYS    68      12.298   8.025 -16.145  1.00  4.03
ATOM    484  NZ  LYS    68      12.530   7.463 -17.486  1.00  4.32
ATOM    485  C   LYS    68      17.338   8.750 -14.261  1.00  1.38
ATOM    486  O   LYS    68      18.538   8.548 -14.118  1.00  2.27
ATOM    487  OXT LYS    68      16.789   9.834 -14.092  1.00  2.27
