# Supplementary material for: Fast structure similarity searches among protein models: efficient clustering of protein fragments
Source: Algorithms Mol Biol. 2012 May 29;7:16. doi: 10.1186/1748-7188-7-16 (PMC3403935; doi:10.1186/1748-7188-7-16)
Supplement: Additional file 1 — Zipped le with the Linux executable and example files. [file 1748-7188-7-16-S1.TGZ › fsss_distrib/4state_reduced/1ctf/1ctf.c11191_r.pdb]

ATOM      1  N   GLU     1      16.682  18.580  -7.265  1.00  1.15
ATOM      2  CA  GLU     1      16.799  17.538  -8.300  1.00  0.01
ATOM      3  CB  GLU     1      16.165  17.993  -9.610  1.00  1.60
ATOM      4  CG  GLU     1      14.678  18.278  -9.447  1.00  2.24
ATOM      5  CD  GLU     1      14.007  18.357 -10.814  1.00  2.96
ATOM      6  OE1 GLU     1      14.533  17.761 -11.745  1.00  3.55
ATOM      7  OE2 GLU     1      13.004  19.050 -10.915  1.00  3.30
ATOM      8  C   GLU     1      18.263  17.188  -8.549  1.00  0.19
ATOM      9  O   GLU     1      18.964  17.892  -9.284  1.00  0.78
ATOM     10  N   PHE     2      18.691  16.083  -7.967  1.00  0.23
ATOM     11  CA  PHE     2      20.089  15.661  -8.071  1.00  0.01
ATOM     12  CB  PHE     2      20.569  15.327  -6.663  1.00  0.94
ATOM     13  CG  PHE     2      20.307  16.434  -5.639  1.00  1.27
ATOM     14  CD1 PHE     2      19.298  16.290  -4.694  1.00  1.69
ATOM     15  CE1 PHE     2      19.057  17.301  -3.773  1.00  2.32
ATOM     16  CZ  PHE     2      19.827  18.456  -3.792  1.00  2.51
ATOM     17  CE2 PHE     2      20.839  18.599  -4.733  1.00  2.10
ATOM     18  CD2 PHE     2      21.080  17.588  -5.655  1.00  1.52
ATOM     19  C   PHE     2      20.265  14.455  -8.997  1.00  0.20
ATOM     20  O   PHE     2      20.577  14.602 -10.183  1.00  0.59
ATOM     21  N   ASP     3      20.081  13.267  -8.449  1.00  0.20
ATOM     22  CA  ASP     3      20.259  12.007  -9.199  1.00  0.01
ATOM     23  CB  ASP     3      21.706  11.516  -9.106  1.00  1.02
ATOM     24  CG  ASP     3      22.679  12.404  -9.883  1.00  1.15
ATOM     25  OD1 ASP     3      22.943  12.081 -11.032  1.00  1.94
ATOM     26  OD2 ASP     3      23.262  13.276  -9.253  1.00  1.20
ATOM     27  C   ASP     3      19.345  10.926  -8.624  1.00  0.09
ATOM     28  O   ASP     3      19.705  10.259  -7.645  1.00  0.21
ATOM     29  N   VAL     4      18.273  10.635  -9.342  1.00  0.23
ATOM     30  CA  VAL     4      17.211   9.755  -8.829  1.00  0.01
ATOM     31  CB  VAL     4      15.881  10.382  -9.251  1.00  1.52
ATOM     32  CG1 VAL     4      15.784  10.598 -10.752  1.00  1.87
ATOM     33  CG2 VAL     4      14.631   9.699  -8.700  1.00  1.36
ATOM     34  C   VAL     4      17.355   8.300  -9.307  1.00  0.28
ATOM     35  O   VAL     4      16.376   7.655  -9.694  1.00  0.54
ATOM     36  N   ILE     5      18.546   7.746  -9.161  1.00  0.13
ATOM     37  CA  ILE     5      18.806   6.399  -9.677  1.00  0.01
ATOM     38  CB  ILE     5      20.306   6.280  -9.897  1.00  0.61
ATOM     39  CG2 ILE     5      20.582   5.504 -11.175  1.00  0.89
ATOM     40  CG1 ILE     5      20.925   7.662 -10.034  1.00  0.57
ATOM     41  CD1 ILE     5      22.405   7.570 -10.383  1.00  1.23
ATOM     42  C   ILE     5      18.248   5.303  -8.754  1.00  0.14
ATOM     43  O   ILE     5      18.691   5.136  -7.609  1.00  0.22
ATOM     44  N   LEU     6      17.421   4.465  -9.368  1.00  0.41
ATOM     45  CA  LEU     6      16.535   3.460  -8.725  1.00  0.01
ATOM     46  CB  LEU     6      15.705   2.816  -9.825  1.00  2.54
ATOM     47  CG  LEU     6      15.762   3.467 -11.203  1.00  3.27
ATOM     48  CD1 LEU     6      16.691   2.682 -12.125  1.00  4.32
ATOM     49  CD2 LEU     6      14.375   3.475 -11.834  1.00  3.97
ATOM     50  C   LEU     6      17.229   2.353  -7.920  1.00  0.22
ATOM     51  O   LEU     6      18.445   2.424  -7.797  1.00  0.34
ATOM     52  N   LYS     7      16.494   1.437  -7.285  1.00  0.26
ATOM     53  CA  LYS     7      17.119   0.298  -6.555  1.00  0.01
ATOM     54  CB  LYS     7      16.736   0.332  -5.091  1.00  1.78
ATOM     55  CG  LYS     7      17.873  -0.210  -4.237  1.00  2.77
ATOM     56  CD  LYS     7      17.493  -0.218  -2.769  1.00  3.37
ATOM     57  CE  LYS     7      18.685  -0.554  -1.898  1.00  4.50
ATOM     58  NZ  LYS     7      19.715   0.488  -1.985  1.00  4.85
ATOM     59  C   LYS     7      16.666  -1.064  -7.077  1.00  0.15
ATOM     60  O   LYS     7      15.477  -1.247  -7.325  1.00  0.28
ATOM     61  N   ALA     8      17.547  -2.049  -7.074  1.00  0.21
ATOM     62  CA  ALA     8      17.283  -3.307  -7.788  1.00  0.01
ATOM     63  CB  ALA     8      18.579  -4.099  -7.920  1.00  0.96
ATOM     64  C   ALA     8      16.234  -4.207  -7.159  1.00  0.18
ATOM     65  O   ALA     8      16.514  -4.929  -6.196  1.00  0.17
ATOM     66  N   ALA     9      15.182  -4.419  -7.930  1.00  0.07
ATOM     67  CA  ALA     9      14.143  -5.377  -7.539  1.00  0.01
ATOM     68  CB  ALA     9      12.921  -5.147  -8.419  1.00  0.32
ATOM     69  C   ALA     9      14.634  -6.815  -7.716  1.00  0.12
ATOM     70  O   ALA     9      14.304  -7.682  -6.899  1.00  0.25
ATOM     71  N   GLY    10      15.636  -6.972  -8.570  1.00  0.15
ATOM     72  CA  GLY    10      16.268  -8.275  -8.803  1.00  0.01
ATOM     73  C   GLY    10      17.140  -8.721  -7.629  1.00  0.12
ATOM     74  O   GLY    10      17.198  -9.914  -7.315  1.00  0.31
ATOM     75  N   ALA    11      17.728  -7.760  -6.934  1.00  0.10
ATOM     76  CA  ALA    11      18.568  -8.058  -5.770  1.00  0.01
ATOM     77  CB  ALA    11      19.727  -7.068  -5.736  1.00  0.40
ATOM     78  C   ALA    11      17.783  -7.966  -4.464  1.00  0.14
ATOM     79  O   ALA    11      18.368  -8.146  -3.388  1.00  0.23
ATOM     80  N   ASN    12      16.469  -7.831  -4.582  1.00  0.21
ATOM     81  CA  ASN    12      15.602  -7.478  -3.459  1.00  0.00
ATOM     82  CB  ASN    12      15.498  -8.606  -2.437  1.00  1.08
ATOM     83  CG  ASN    12      14.446  -8.265  -1.379  1.00  0.90
ATOM     84  OD1 ASN    12      13.903  -7.152  -1.336  1.00  1.70
ATOM     85  ND2 ASN    12      14.188  -9.231  -0.515  1.00  1.08
ATOM     86  C   ASN    12      16.138  -6.210  -2.827  1.00  0.23
ATOM     87  O   ASN    12      16.837  -6.220  -1.803  1.00  0.17
ATOM     88  N   LYS    13      15.559  -5.125  -3.304  1.00  0.11
ATOM     89  CA  LYS    13      15.983  -3.799  -2.897  1.00  0.01
ATOM     90  CB  LYS    13      15.415  -2.810  -3.908  1.00  0.55
ATOM     91  CG  LYS    13      13.905  -2.926  -4.080  1.00  1.45
ATOM     92  CD  LYS    13      13.407  -1.958  -5.144  1.00  1.69
ATOM     93  CE  LYS    13      11.897  -2.045  -5.318  1.00  1.89
ATOM     94  NZ  LYS    13      11.474  -3.428  -5.572  1.00  2.12
ATOM     95  C   LYS    13      15.530  -3.434  -1.490  1.00  0.12
ATOM     96  O   LYS    13      16.286  -2.726  -0.813  1.00  0.15
ATOM     97  N   VAL    14      14.588  -4.188  -0.936  1.00  0.11
ATOM     98  CA  VAL    14      13.958  -3.809   0.331  1.00  0.01
ATOM     99  CB  VAL    14      12.678  -4.626   0.478  1.00  0.31
ATOM    100  CG1 VAL    14      11.944  -4.290   1.772  1.00  0.65
ATOM    101  CG2 VAL    14      11.763  -4.412  -0.721  1.00  0.61
ATOM    102  C   VAL    14      14.870  -4.041   1.530  1.00  0.09
ATOM    103  O   VAL    14      14.846  -3.232   2.468  1.00  0.11
ATOM    104  N   ALA    15      15.868  -4.890   1.352  1.00  0.06
ATOM    105  CA  ALA    15      16.803  -5.148   2.443  1.00  0.01
ATOM    106  CB  ALA    15      17.552  -6.440   2.136  1.00  0.19
ATOM    107  C   ALA    15      17.797  -4.004   2.625  1.00  0.07
ATOM    108  O   ALA    15      18.061  -3.597   3.763  1.00  0.23
ATOM    109  N   VAL    16      18.159  -3.346   1.535  1.00  0.07
ATOM    110  CA  VAL    16      19.121  -2.249   1.639  1.00  0.01
ATOM    111  CB  VAL    16      20.161  -2.401   0.532  1.00  0.23
ATOM    112  CG1 VAL    16      21.349  -1.470   0.753  1.00  0.95
ATOM    113  CG2 VAL    16      20.655  -3.842   0.448  1.00  0.24
ATOM    114  C   VAL    16      18.411  -0.889   1.592  1.00  0.10
ATOM    115  O   VAL    16      19.002   0.132   1.975  1.00  0.17
ATOM    116  N   ILE    17      17.103  -0.920   1.369  1.00  0.04
ATOM    117  CA  ILE    17      16.283   0.302   1.379  1.00  0.01
ATOM    118  CB  ILE    17      14.864  -0.044   0.939  1.00  0.30
ATOM    119  CG2 ILE    17      13.851   0.993   1.414  1.00  0.89
ATOM    120  CG1 ILE    17      14.785  -0.185  -0.566  1.00  0.65
ATOM    121  CD1 ILE    17      13.420  -0.694  -0.984  1.00  0.67
ATOM    122  C   ILE    17      16.200   0.923   2.758  1.00  0.11
ATOM    123  O   ILE    17      16.372   2.144   2.872  1.00  0.25
ATOM    124  N   LYS    18      16.299   0.089   3.780  1.00  0.10
ATOM    125  CA  LYS    18      16.212   0.593   5.149  1.00  0.01
ATOM    126  CB  LYS    18      15.973  -0.596   6.075  1.00  0.28
ATOM    127  CG  LYS    18      14.842  -1.487   5.567  1.00  1.11
ATOM    128  CD  LYS    18      13.506  -0.754   5.509  1.00  1.56
ATOM    129  CE  LYS    18      12.431  -1.611   4.852  1.00  2.38
ATOM    130  NZ  LYS    18      11.169  -0.864   4.741  1.00  3.18
ATOM    131  C   LYS    18      17.509   1.300   5.543  1.00  0.05
ATOM    132  O   LYS    18      17.454   2.372   6.158  1.00  0.22
ATOM    133  N   ALA    19      18.599   0.897   4.908  1.00  0.05
ATOM    134  CA  ALA    19      19.898   1.490   5.205  1.00  0.01
ATOM    135  CB  ALA    19      20.989   0.493   4.831  1.00  0.07
ATOM    136  C   ALA    19      20.110   2.793   4.447  1.00  0.08
ATOM    137  O   ALA    19      20.536   3.778   5.062  1.00  0.17
ATOM    138  N   VAL    20      19.603   2.883   3.229  1.00  0.09
ATOM    139  CA  VAL    20      19.803   4.127   2.482  1.00  0.00
ATOM    140  CB  VAL    20      19.860   3.837   0.985  1.00  0.32
ATOM    141  CG1 VAL    20      18.696   2.984   0.507  1.00  0.43
ATOM    142  CG2 VAL    20      19.967   5.124   0.175  1.00  0.85
ATOM    143  C   VAL    20      18.745   5.180   2.814  1.00  0.06
ATOM    144  O   VAL    20      19.110   6.353   2.949  1.00  0.15
ATOM    145  N   ARG    21      17.583   4.750   3.275  1.00  0.07
ATOM    146  CA  ARG    21      16.568   5.708   3.712  1.00  0.01
ATOM    147  CB  ARG    21      15.225   4.976   3.720  1.00  0.17
ATOM    148  CG  ARG    21      14.026   5.824   4.138  1.00  0.78
ATOM    149  CD  ARG    21      13.779   5.764   5.641  1.00  0.89
ATOM    150  NE  ARG    21      13.711   4.361   6.080  1.00  1.16
ATOM    151  CZ  ARG    21      12.572   3.756   6.418  1.00  1.25
ATOM    152  NH1 ARG    21      12.571   2.454   6.711  1.00  1.64
ATOM    153  NH2 ARG    21      11.425   4.432   6.383  1.00  1.51
ATOM    154  C   ARG    21      16.951   6.258   5.084  1.00  0.06
ATOM    155  O   ARG    21      16.853   7.473   5.312  1.00  0.19
ATOM    156  N   GLY    22      17.624   5.423   5.860  1.00  0.09
ATOM    157  CA  GLY    22      18.173   5.836   7.152  1.00  0.01
ATOM    158  C   GLY    22      19.357   6.787   6.992  1.00  0.05
ATOM    159  O   GLY    22      19.364   7.859   7.606  1.00  0.16
ATOM    160  N   ALA    23      20.259   6.471   6.072  1.00  0.14
ATOM    161  CA  ALA    23      21.452   7.299   5.844  1.00  0.01
ATOM    162  CB  ALA    23      22.491   6.457   5.114  1.00  0.24
ATOM    163  C   ALA    23      21.198   8.584   5.052  1.00  0.14
ATOM    164  O   ALA    23      22.060   9.472   5.037  1.00  0.35
ATOM    165  N   THR    24      20.049   8.689   4.405  1.00  0.13
ATOM    166  CA  THR    24      19.659   9.970   3.806  1.00  0.01
ATOM    167  CB  THR    24      18.855   9.745   2.528  1.00  0.96
ATOM    168  OG1 THR    24      17.746   8.907   2.827  1.00  1.16
ATOM    169  CG2 THR    24      19.688   9.071   1.443  1.00  1.43
ATOM    170  C   THR    24      18.832  10.790   4.790  1.00  0.16
ATOM    171  O   THR    24      18.735  12.015   4.647  1.00  0.27
ATOM    172  N   GLY    25      18.257  10.103   5.769  1.00  0.07
ATOM    173  CA  GLY    25      17.531  10.723   6.882  1.00  0.01
ATOM    174  C   GLY    25      16.472  11.723   6.443  1.00  0.25
ATOM    175  O   GLY    25      16.466  12.874   6.896  1.00  0.41
ATOM    176  N   LEU    26      15.584  11.291   5.570  1.00  0.47
ATOM    177  CA  LEU    26      14.590  12.223   5.044  1.00  0.01
ATOM    178  CB  LEU    26      14.848  12.424   3.554  1.00  2.96
ATOM    179  CG  LEU    26      14.740  13.892   3.144  1.00  3.84
ATOM    180  CD1 LEU    26      15.734  14.749   3.919  1.00  4.63
ATOM    181  CD2 LEU    26      14.944  14.050   1.642  1.00  4.79
ATOM    182  C   LEU    26      13.192  11.681   5.304  1.00  0.87
ATOM    183  O   LEU    26      12.918  11.118   6.370  1.00  1.64
ATOM    184  N   GLY    27      12.317  11.855   4.331  1.00  0.76
ATOM    185  CA  GLY    27      10.943  11.370   4.461  1.00  0.01
ATOM    186  C   GLY    27      10.894   9.854   4.388  1.00  0.78
ATOM    187  O   GLY    27      11.890   9.215   4.041  1.00  1.61
ATOM    188  N   LEU    28       9.721   9.302   4.640  1.00  0.57
ATOM    189  CA  LEU    28       9.507   7.853   4.523  1.00  0.00
ATOM    190  CB  LEU    28       8.027   7.599   4.816  1.00  1.09
ATOM    191  CG  LEU    28       7.764   6.338   5.636  1.00  1.91
ATOM    192  CD1 LEU    28       8.081   5.056   4.874  1.00  2.46
ATOM    193  CD2 LEU    28       8.498   6.388   6.970  1.00  2.18
ATOM    194  C   LEU    28       9.822   7.425   3.094  1.00  1.18
ATOM    195  O   LEU    28      10.961   7.084   2.756  1.00  2.15
ATOM    196  N   LYS    29       8.884   7.726   2.217  1.00  0.11
ATOM    197  CA  LYS    29       9.076   7.421   0.803  1.00  0.01
ATOM    198  CB  LYS    29       7.702   7.219   0.186  1.00  0.78
ATOM    199  CG  LYS    29       6.939   6.201   1.024  1.00  1.36
ATOM    200  CD  LYS    29       5.578   5.850   0.440  1.00  2.03
ATOM    201  CE  LYS    29       4.861   4.864   1.352  1.00  3.02
ATOM    202  NZ  LYS    29       5.716   3.696   1.623  1.00  3.68
ATOM    203  C   LYS    29       9.865   8.512   0.076  1.00  0.12
ATOM    204  O   LYS    29      10.421   8.245  -0.990  1.00  0.39
ATOM    205  N   GLU    30      10.140   9.616   0.752  1.00  0.29
ATOM    206  CA  GLU    30      10.938  10.675   0.124  1.00  0.00
ATOM    207  CB  GLU    30      10.431  12.041   0.576  1.00  0.49
ATOM    208  CG  GLU    30      10.824  13.130  -0.425  1.00  1.14
ATOM    209  CD  GLU    30      10.212  12.829  -1.795  1.00  1.60
ATOM    210  OE1 GLU    30      10.925  12.923  -2.789  1.00  2.03
ATOM    211  OE2 GLU    30       9.051  12.449  -1.817  1.00  1.98
ATOM    212  C   GLU    30      12.441  10.521   0.408  1.00  0.22
ATOM    213  O   GLU    30      13.226  11.364  -0.035  1.00  0.34
ATOM    214  N   ALA    31      12.815   9.532   1.207  1.00  0.10
ATOM    215  CA  ALA    31      14.219   9.118   1.295  1.00  0.01
ATOM    216  CB  ALA    31      14.635   8.987   2.751  1.00  0.70
ATOM    217  C   ALA    31      14.388   7.776   0.586  1.00  0.11
ATOM    218  O   ALA    31      15.486   7.210   0.508  1.00  0.16
ATOM    219  N   LYS    32      13.257   7.234   0.162  1.00  0.13
ATOM    220  CA  LYS    32      13.255   6.015  -0.639  1.00  0.00
ATOM    221  CB  LYS    32      12.017   5.203  -0.290  1.00  0.37
ATOM    222  CG  LYS    32      12.129   4.639   1.115  1.00  1.25
ATOM    223  CD  LYS    32      10.903   3.817   1.486  1.00  1.55
ATOM    224  CE  LYS    32      11.055   3.232   2.882  1.00  2.62
ATOM    225  NZ  LYS    32       9.929   2.344   3.202  1.00  3.24
ATOM    226  C   LYS    32      13.257   6.305  -2.133  1.00  0.16
ATOM    227  O   LYS    32      13.844   5.525  -2.877  1.00  0.29
ATOM    228  N   ASP    33      12.718   7.455  -2.500  1.00  0.13
ATOM    229  CA  ASP    33      12.567   8.074  -3.847  1.00  0.01
ATOM    230  CB  ASP    33      12.877   9.551  -3.613  1.00  1.95
ATOM    231  CG  ASP    33      14.315   9.735  -3.127  1.00  2.64
ATOM    232  OD1 ASP    33      14.540   9.674  -1.927  1.00  3.26
ATOM    233  OD2 ASP    33      15.158  10.005  -3.971  1.00  2.97
ATOM    234  C   ASP    33      13.342   7.654  -5.119  1.00  0.12
ATOM    235  O   ASP    33      13.614   8.584  -5.890  1.00  0.22
ATOM    236  N   LEU    34      13.496   6.388  -5.486  1.00  0.09
ATOM    237  CA  LEU    34      14.368   6.085  -6.639  1.00  0.01
ATOM    238  CB  LEU    34      15.730   5.589  -6.146  1.00  0.58
ATOM    239  CG  LEU    34      16.677   6.567  -5.416  1.00  1.33
ATOM    240  CD1 LEU    34      16.719   7.951  -6.033  1.00  1.82
ATOM    241  CD2 LEU    34      16.451   6.700  -3.914  1.00  1.89
ATOM    242  C   LEU    34      13.783   5.082  -7.670  1.00  0.18
ATOM    243  O   LEU    34      13.990   5.316  -8.868  1.00  0.29
ATOM    244  N   VAL    35      13.195   3.966  -7.224  1.00  0.66
ATOM    245  CA  VAL    35      12.378   2.949  -8.007  1.00  0.01
ATOM    246  CB  VAL    35      11.741   3.455  -9.335  1.00  2.52
ATOM    247  CG1 VAL    35      10.583   2.571  -9.814  1.00  3.36
ATOM    248  CG2 VAL    35      11.095   4.828  -9.193  1.00  2.91
ATOM    249  C   VAL    35      13.073   1.540  -8.091  1.00  0.87
ATOM    250  O   VAL    35      13.563   1.081  -7.057  1.00  1.10
ATOM    251  N   GLU    36      13.112   0.869  -9.248  1.00  0.63
ATOM    252  CA  GLU    36      13.384  -0.597  -9.328  1.00  0.00
ATOM    253  CB  GLU    36      12.197  -1.229 -10.042  1.00  2.23
ATOM    254  CG  GLU    36      10.930  -1.162  -9.194  1.00  3.08
ATOM    255  CD  GLU    36       9.727  -1.588 -10.026  1.00  3.52
ATOM    256  OE1 GLU    36       9.686  -1.187 -11.182  1.00  4.11
ATOM    257  OE2 GLU    36       8.815  -2.178  -9.462  1.00  3.55
ATOM    258  C   GLU    36      14.683  -1.166  -9.968  1.00  0.69
ATOM    259  O   GLU    36      14.746  -2.395 -10.126  1.00  1.74
ATOM    260  N   SER    37      15.688  -0.377 -10.320  1.00  0.29
ATOM    261  CA  SER    37      16.973  -0.957 -10.795  1.00  0.01
ATOM    262  CB  SER    37      17.061  -0.805 -12.303  1.00  1.00
ATOM    263  OG  SER    37      15.960  -1.503 -12.869  1.00  1.64
ATOM    264  C   SER    37      18.209  -0.354 -10.096  1.00  0.27
ATOM    265  O   SER    37      18.345   0.875 -10.110  1.00  0.71
ATOM    266  N   ALA    38      19.234  -1.192  -9.970  1.00  0.38
ATOM    267  CA  ALA    38      20.301  -1.173  -8.924  1.00  0.01
ATOM    268  CB  ALA    38      21.659  -1.533  -9.513  1.00  0.58
ATOM    269  C   ALA    38      20.414  -0.090  -7.826  1.00  0.45
ATOM    270  O   ALA    38      20.084  -0.463  -6.698  1.00  0.92
ATOM    271  N   PRO    39      20.898   1.129  -8.056  1.00  0.38
ATOM    272  CA  PRO    39      21.368   2.031  -6.960  1.00  0.01
ATOM    273  CB  PRO    39      21.559   3.360  -7.609  1.00  0.81
ATOM    274  CG  PRO    39      21.622   3.144  -9.109  1.00  1.40
ATOM    275  CD  PRO    39      21.241   1.700  -9.361  1.00  0.87
ATOM    276  C   PRO    39      20.561   2.146  -5.643  1.00  0.40
ATOM    277  O   PRO    39      20.765   1.299  -4.767  1.00  0.72
ATOM    278  N   ALA    40      19.848   3.245  -5.424  1.00  0.12
ATOM    279  CA  ALA    40      19.226   3.490  -4.099  1.00  0.01
ATOM    280  CB  ALA    40      19.574   4.884  -3.609  1.00  1.78
ATOM    281  C   ALA    40      17.707   3.266  -4.048  1.00  0.37
ATOM    282  O   ALA    40      17.052   3.255  -5.084  1.00  1.03
ATOM    283  N   ALA    41      17.161   3.353  -2.844  1.00  0.59
ATOM    284  CA  ALA    41      15.835   2.816  -2.416  1.00  0.01
ATOM    285  CB  ALA    41      15.510   3.467  -1.082  1.00  2.50
ATOM    286  C   ALA    41      14.553   2.788  -3.291  1.00  0.51
ATOM    287  O   ALA    41      14.530   2.954  -4.520  1.00  0.96
ATOM    288  N   LEU    42      13.471   2.551  -2.552  1.00  0.25
ATOM    289  CA  LEU    42      12.100   2.210  -3.019  1.00  0.00
ATOM    290  CB  LEU    42      11.320   1.889  -1.731  1.00  1.78
ATOM    291  CG  LEU    42      10.151   0.895  -1.831  1.00  2.70
ATOM    292  CD1 LEU    42      10.449  -0.293  -2.731  1.00  3.00
ATOM    293  CD2 LEU    42       9.698   0.441  -0.448  1.00  3.56
ATOM    294  C   LEU    42      11.392   3.302  -3.853  1.00  0.21
ATOM    295  O   LEU    42      12.030   3.989  -4.652  1.00  0.36
ATOM    296  N   LYS    43      10.106   3.494  -3.591  1.00  0.18
ATOM    297  CA  LYS    43       9.165   4.252  -4.439  1.00  0.01
ATOM    298  CB  LYS    43       7.893   4.491  -3.639  1.00  0.98
ATOM    299  CG  LYS    43       7.235   3.185  -3.220  1.00  1.27
ATOM    300  CD  LYS    43       5.939   3.452  -2.467  1.00  1.96
ATOM    301  CE  LYS    43       5.266   2.150  -2.050  1.00  2.17
ATOM    302  NZ  LYS    43       6.153   1.362  -1.180  1.00  2.37
ATOM    303  C   LYS    43       9.678   5.600  -4.892  1.00  0.22
ATOM    304  O   LYS    43      10.394   6.275  -4.154  1.00  0.39
ATOM    305  N   GLU    44       9.250   5.997  -6.078  1.00  0.93
ATOM    306  CA  GLU    44       9.652   7.275  -6.672  1.00  0.01
ATOM    307  CB  GLU    44       9.060   7.431  -8.080  1.00  0.84
ATOM    308  CG  GLU    44       7.532   7.533  -8.123  1.00  1.32
ATOM    309  CD  GLU    44       6.877   6.202  -8.500  1.00  1.33
ATOM    310  OE1 GLU    44       6.411   6.092  -9.622  1.00  1.79
ATOM    311  OE2 GLU    44       6.957   5.282  -7.692  1.00  1.54
ATOM    312  C   GLU    44       9.195   8.452  -5.822  1.00  1.31
ATOM    313  O   GLU    44       8.171   8.390  -5.128  1.00  2.21
ATOM    314  N   GLY    45      10.016   9.482  -5.829  1.00  0.12
ATOM    315  CA  GLY    45       9.659  10.745  -5.186  1.00  0.00
ATOM    316  C   GLY    45       9.454  11.752  -6.303  1.00  0.36
ATOM    317  O   GLY    45       8.527  11.614  -7.111  1.00  1.28
ATOM    318  N   VAL    46      10.300  12.767  -6.332  1.00  0.30
ATOM    319  CA  VAL    46      10.326  13.656  -7.494  1.00  0.00
ATOM    320  CB  VAL    46      11.009  14.964  -7.102  1.00  1.34
ATOM    321  CG1 VAL    46      10.767  16.049  -8.148  1.00  2.69
ATOM    322  CG2 VAL    46      10.488  15.450  -5.754  1.00  1.57
ATOM    323  C   VAL    46      11.063  12.914  -8.615  1.00  0.15
ATOM    324  O   VAL    46      12.064  12.232  -8.349  1.00  0.43
ATOM    325  N   SER    47      10.541  13.006  -9.828  1.00  0.16
ATOM    326  CA  SER    47      10.984  12.148 -10.947  1.00  0.01
ATOM    327  CB  SER    47       9.887  12.116 -12.011  1.00  0.66
ATOM    328  OG  SER    47       9.655  13.439 -12.486  1.00  1.45
ATOM    329  C   SER    47      12.309  12.552 -11.596  1.00  0.49
ATOM    330  O   SER    47      13.280  12.844 -10.888  1.00  1.65
ATOM    331  N   LYS    48      12.385  12.169 -12.869  1.00  0.18
ATOM    332  CA  LYS    48      13.465  12.478 -13.834  1.00  0.01
ATOM    333  CB  LYS    48      14.391  13.599 -13.396  1.00  2.12
ATOM    334  CG  LYS    48      14.055  14.898 -14.114  1.00  2.85
ATOM    335  CD  LYS    48      14.328  14.768 -15.608  1.00  3.71
ATOM    336  CE  LYS    48      14.012  16.063 -16.342  1.00  4.34
ATOM    337  NZ  LYS    48      12.592  16.416 -16.184  1.00  5.03
ATOM    338  C   LYS    48      14.268  11.243 -14.197  1.00  0.09
ATOM    339  O   LYS    48      15.448  11.124 -13.837  1.00  0.17
ATOM    340  N   ASP    49      13.761  10.579 -15.224  1.00  0.12
ATOM    341  CA  ASP    49      14.280   9.274 -15.647  1.00  0.01
ATOM    342  CB  ASP    49      13.228   8.596 -16.516  1.00  0.72
ATOM    343  CG  ASP    49      12.018   8.241 -15.654  1.00  1.48
ATOM    344  OD1 ASP    49      12.124   7.258 -14.934  1.00  2.18
ATOM    345  OD2 ASP    49      11.103   9.052 -15.595  1.00  2.13
ATOM    346  C   ASP    49      15.625   9.306 -16.375  1.00  0.16
ATOM    347  O   ASP    49      16.326   8.288 -16.345  1.00  0.19
ATOM    348  N   ASP    50      16.120  10.487 -16.709  1.00  0.11
ATOM    349  CA  ASP    50      17.438  10.587 -17.347  1.00  0.01
ATOM    350  CB  ASP    50      17.529  11.913 -18.098  1.00  0.33
ATOM    351  CG  ASP    50      16.460  11.988 -19.185  1.00  1.16
ATOM    352  OD1 ASP    50      15.392  12.513 -18.897  1.00  1.78
ATOM    353  OD2 ASP    50      16.701  11.451 -20.256  1.00  1.76
ATOM    354  C   ASP    50      18.566  10.504 -16.320  1.00  0.09
ATOM    355  O   ASP    50      19.683  10.093 -16.651  1.00  0.20
ATOM    356  N   ALA    51      18.228  10.753 -15.066  1.00  0.11
ATOM    357  CA  ALA    51      19.174  10.555 -13.970  1.00  0.01
ATOM    358  CB  ALA    51      19.306  11.847 -13.175  1.00  0.13
ATOM    359  C   ALA    51      18.669   9.438 -13.068  1.00  0.07
ATOM    360  O   ALA    51      19.076   9.338 -11.905  1.00  0.19
ATOM    361  N   GLU    52      17.706   8.685 -13.573  1.00  0.06
ATOM    362  CA  GLU    52      17.042   7.652 -12.781  1.00  0.00
ATOM    363  CB  GLU    52      15.542   7.924 -12.866  1.00  0.45
ATOM    364  CG  GLU    52      14.653   7.032 -12.009  1.00  1.07
ATOM    365  CD  GLU    52      13.259   7.657 -11.941  1.00  1.84
ATOM    366  OE1 GLU    52      13.119   8.751 -12.485  1.00  2.44
ATOM    367  OE2 GLU    52      12.329   6.963 -11.556  1.00  2.24
ATOM    368  C   GLU    52      17.363   6.267 -13.313  1.00  0.08
ATOM    369  O   GLU    52      17.818   5.404 -12.553  1.00  0.20
ATOM    370  N   ALA    53      17.331   6.132 -14.626  1.00  0.26
ATOM    371  CA  ALA    53      17.477   4.817 -15.260  1.00  0.01
ATOM    372  CB  ALA    53      16.581   4.777 -16.493  1.00  0.82
ATOM    373  C   ALA    53      18.908   4.461 -15.657  1.00  0.33
ATOM    374  O   ALA    53      19.160   4.115 -16.816  1.00  0.47
ATOM    375  N   LEU    54      19.825   4.513 -14.704  1.00  1.24
ATOM    376  CA  LEU    54      21.205   4.099 -14.987  1.00  0.01
ATOM    377  CB  LEU    54      22.172   5.062 -14.312  1.00  2.42
ATOM    378  CG  LEU    54      22.000   6.475 -14.865  1.00  2.97
ATOM    379  CD1 LEU    54      22.838   7.479 -14.085  1.00  4.00
ATOM    380  CD2 LEU    54      22.338   6.533 -16.352  1.00  3.24
ATOM    381  C   LEU    54      21.433   2.655 -14.536  1.00  1.45
ATOM    382  O   LEU    54      22.467   2.057 -14.857  1.00  2.17
ATOM    383  N   LYS    55      20.517   2.186 -13.696  1.00  0.36
ATOM    384  CA  LYS    55      20.225   0.762 -13.393  1.00  0.01
ATOM    385  CB  LYS    55      19.657   0.178 -14.682  1.00  1.56
ATOM    386  CG  LYS    55      18.392   0.903 -15.125  1.00  2.00
ATOM    387  CD  LYS    55      17.892   0.363 -16.456  1.00  2.06
ATOM    388  CE  LYS    55      18.952   0.524 -17.540  1.00  1.97
ATOM    389  NZ  LYS    55      18.474  -0.009 -18.825  1.00  2.26
ATOM    390  C   LYS    55      21.294  -0.233 -12.901  1.00  0.33
ATOM    391  O   LYS    55      20.894  -1.354 -12.568  1.00  0.38
ATOM    392  N   LYS    56      22.575   0.097 -12.843  1.00  0.09
ATOM    393  CA  LYS    56      23.566  -0.918 -12.437  1.00  0.01
ATOM    394  CB  LYS    56      24.439  -1.224 -13.649  1.00  0.47
ATOM    395  CG  LYS    56      23.645  -1.898 -14.764  1.00  1.59
ATOM    396  CD  LYS    56      24.491  -2.083 -16.019  1.00  2.15
ATOM    397  CE  LYS    56      24.851  -0.741 -16.648  1.00  3.44
ATOM    398  NZ  LYS    56      23.643  -0.035 -17.106  1.00  4.38
ATOM    399  C   LYS    56      24.474  -0.520 -11.274  1.00  0.04
ATOM    400  O   LYS    56      25.249  -1.347 -10.780  1.00  0.10
ATOM    401  N   ALA    57      24.309   0.689 -10.772  1.00  0.19
ATOM    402  CA  ALA    57      25.272   1.227  -9.804  1.00  0.01
ATOM    403  CB  ALA    57      25.195   2.747  -9.851  1.00  0.39
ATOM    404  C   ALA    57      25.160   0.752  -8.350  1.00  0.29
ATOM    405  O   ALA    57      25.234  -0.444  -8.032  1.00  0.34
ATOM    406  N   LEU    58      24.821   1.715  -7.512  1.00  0.51
ATOM    407  CA  LEU    58      25.085   1.694  -6.065  1.00  0.01
ATOM    408  CB  LEU    58      24.835   3.109  -5.563  1.00  0.52
ATOM    409  CG  LEU    58      25.806   4.087  -6.219  1.00  0.62
ATOM    410  CD1 LEU    58      25.468   5.529  -5.873  1.00  0.78
ATOM    411  CD2 LEU    58      27.254   3.775  -5.854  1.00  0.68
ATOM    412  C   LEU    58      24.394   0.685  -5.133  1.00  0.58
ATOM    413  O   LEU    58      24.802   0.643  -3.977  1.00  1.36
ATOM    414  N   GLU    59      23.581  -0.258  -5.570  1.00  0.09
ATOM    415  CA  GLU    59      23.219  -1.285  -4.581  1.00  0.01
ATOM    416  CB  GLU    59      21.859  -1.905  -4.856  1.00  0.36
ATOM    417  CG  GLU    59      21.399  -2.768  -3.684  1.00  0.54
ATOM    418  CD  GLU    59      19.970  -3.242  -3.914  1.00  0.81
ATOM    419  OE1 GLU    59      19.315  -3.603  -2.948  1.00  1.64
ATOM    420  OE2 GLU    59      19.545  -3.200  -5.062  1.00  1.41
ATOM    421  C   GLU    59      24.305  -2.357  -4.579  1.00  0.08
ATOM    422  O   GLU    59      24.494  -3.074  -3.592  1.00  0.17
ATOM    423  N   GLU    60      25.137  -2.301  -5.608  1.00  0.08
ATOM    424  CA  GLU    60      26.307  -3.162  -5.708  1.00  0.01
ATOM    425  CB  GLU    60      26.508  -3.452  -7.193  1.00  0.39
ATOM    426  CG  GLU    60      25.213  -3.961  -7.820  1.00  0.98
ATOM    427  CD  GLU    60      25.361  -4.159  -9.329  1.00  1.28
ATOM    428  OE1 GLU    60      26.435  -4.573  -9.742  1.00  1.50
ATOM    429  OE2 GLU    60      24.335  -4.105  -9.995  1.00  1.60
ATOM    430  C   GLU    60      27.565  -2.497  -5.130  1.00  0.07
ATOM    431  O   GLU    60      28.617  -3.141  -5.073  1.00  0.16
ATOM    432  N   ALA    61      27.462  -1.248  -4.692  1.00  0.08
ATOM    433  CA  ALA    61      28.657  -0.537  -4.215  1.00  0.01
ATOM    434  CB  ALA    61      29.193   0.318  -5.358  1.00  0.63
ATOM    435  C   ALA    61      28.432   0.347  -2.984  1.00  0.10
ATOM    436  O   ALA    61      29.389   0.922  -2.454  1.00  0.17
ATOM    437  N   GLY    62      27.194   0.443  -2.536  1.00  0.94
ATOM    438  CA  GLY    62      26.827   1.359  -1.446  1.00  0.01
ATOM    439  C   GLY    62      25.937   2.476  -1.998  1.00  0.61
ATOM    440  O   GLY    62      26.400   3.314  -2.782  1.00  1.13
ATOM    441  N   ALA    63      24.677   2.487  -1.593  1.00  0.21
ATOM    442  CA  ALA    63      23.709   3.452  -2.135  1.00  0.01
ATOM    443  CB  ALA    63      22.312   3.033  -1.701  1.00  1.61
ATOM    444  C   ALA    63      24.013   4.876  -1.675  1.00  0.15
ATOM    445  O   ALA    63      24.288   5.117  -0.494  1.00  0.66
ATOM    446  N   GLU    64      23.944   5.810  -2.609  1.00  0.36
ATOM    447  CA  GLU    64      24.391   7.175  -2.310  1.00  0.01
ATOM    448  CB  GLU    64      25.912   7.150  -2.461  1.00  1.46
ATOM    449  CG  GLU    64      26.627   8.307  -1.773  1.00  2.30
ATOM    450  CD  GLU    64      28.123   8.188  -2.034  1.00  3.21
ATOM    451  OE1 GLU    64      28.891   8.623  -1.186  1.00  3.64
ATOM    452  OE2 GLU    64      28.474   7.643  -3.072  1.00  3.74
ATOM    453  C   GLU    64      23.775   8.241  -3.235  1.00  0.32
ATOM    454  O   GLU    64      24.320   9.345  -3.352  1.00  1.10
ATOM    455  N   VAL    65      22.653   7.941  -3.869  1.00  0.09
ATOM    456  CA  VAL    65      22.053   8.936  -4.778  1.00  0.01
ATOM    457  CB  VAL    65      21.566   8.272  -6.058  1.00  2.86
ATOM    458  CG1 VAL    65      22.731   7.629  -6.792  1.00  3.33
ATOM    459  CG2 VAL    65      20.472   7.252  -5.800  1.00  3.66
ATOM    460  C   VAL    65      20.947   9.748  -4.100  1.00  0.08
ATOM    461  O   VAL    65      20.513   9.433  -2.985  1.00  0.14
ATOM    462  N   GLU    66      20.569  10.844  -4.743  1.00  0.36
ATOM    463  CA  GLU    66      19.674  11.827  -4.111  1.00  0.01
ATOM    464  CB  GLU    66      20.470  13.103  -3.868  1.00  1.62
ATOM    465  CG  GLU    66      21.791  12.869  -3.142  1.00  2.09
ATOM    466  CD  GLU    66      22.918  13.429  -4.003  1.00  2.80
ATOM    467  OE1 GLU    66      23.650  14.264  -3.491  1.00  3.36
ATOM    468  OE2 GLU    66      22.849  13.207  -5.206  1.00  3.04
ATOM    469  C   GLU    66      18.464  12.187  -4.980  1.00  0.28
ATOM    470  O   GLU    66      18.622  12.467  -6.171  1.00  0.58
ATOM    471  N   VAL    67      17.370  12.478  -4.290  1.00  0.30
ATOM    472  CA  VAL    67      16.035  12.792  -4.860  1.00  0.01
ATOM    473  CB  VAL    67      15.316  13.642  -3.808  1.00  1.59
ATOM    474  CG1 VAL    67      13.838  13.841  -4.128  1.00  2.14
ATOM    475  CG2 VAL    67      15.468  13.028  -2.423  1.00  1.99
ATOM    476  C   VAL    67      16.046  13.551  -6.186  1.00  0.22
ATOM    477  O   VAL    67      16.769  14.550  -6.332  1.00  0.50
ATOM    478  N   LYS    68      15.238  13.070  -7.125  1.00  0.34
ATOM    479  CA  LYS    68      15.031  13.674  -8.454  1.00  0.00
ATOM    480  CB  LYS    68      16.366  13.877  -9.168  1.00  1.10
ATOM    481  CG  LYS    68      16.203  14.494 -10.551  1.00  1.27
ATOM    482  CD  LYS    68      17.543  14.676 -11.246  1.00  1.73
ATOM    483  CE  LYS    68      17.412  15.452 -12.549  1.00  1.78
ATOM    484  NZ  LYS    68      18.721  15.606 -13.203  1.00  2.68
ATOM    485  C   LYS    68      14.230  14.971  -8.365  1.00  1.50
ATOM    486  O   LYS    68      14.314  15.626  -7.334  1.00  2.08
ATOM    487  OXT LYS    68      13.547  15.309  -9.321  1.00  2.08
