# Supplementary material for: Fast structure similarity searches among protein models: efficient clustering of protein fragments
Source: Algorithms Mol Biol. 2012 May 29;7:16. doi: 10.1186/1748-7188-7-16 (PMC3403935; doi:10.1186/1748-7188-7-16)
Supplement: Additional file 1 — Zipped le with the Linux executable and example files. [file 1748-7188-7-16-S1.TGZ › fsss_distrib/4state_reduced/1ctf/1ctf.e21565_r.pdb]

ATOM      1  N   GLU     1      23.392   8.537   0.513  1.00  1.08
ATOM      2  CA  GLU     1      23.154   7.963  -0.821  1.00  0.01
ATOM      3  CB  GLU     1      23.757   6.572  -0.896  1.00  1.47
ATOM      4  CG  GLU     1      25.189   6.592  -0.371  1.00  1.76
ATOM      5  CD  GLU     1      25.811   5.208  -0.493  1.00  2.92
ATOM      6  OE1 GLU     1      26.595   4.861   0.380  1.00  3.57
ATOM      7  OE2 GLU     1      25.608   4.601  -1.534  1.00  3.54
ATOM      8  C   GLU     1      21.648   7.926  -1.072  1.00  0.45
ATOM      9  O   GLU     1      20.862   8.270  -0.181  1.00  1.59
ATOM     10  N   PHE     2      21.251   7.575  -2.284  1.00  0.21
ATOM     11  CA  PHE     2      19.819   7.590  -2.608  1.00  0.01
ATOM     12  CB  PHE     2      19.372   9.022  -2.887  1.00  0.99
ATOM     13  CG  PHE     2      17.879   9.158  -3.169  1.00  1.67
ATOM     14  CD1 PHE     2      17.443   9.515  -4.442  1.00  2.62
ATOM     15  CE1 PHE     2      16.085   9.634  -4.698  1.00  3.72
ATOM     16  CZ  PHE     2      15.163   9.396  -3.687  1.00  3.88
ATOM     17  CE2 PHE     2      15.599   9.038  -2.416  1.00  3.06
ATOM     18  CD2 PHE     2      16.959   8.918  -2.159  1.00  2.01
ATOM     19  C   PHE     2      19.477   6.740  -3.825  1.00  0.32
ATOM     20  O   PHE     2      19.922   7.000  -4.949  1.00  0.82
ATOM     21  N   ASP     3      18.673   5.721  -3.581  1.00  0.40
ATOM     22  CA  ASP     3      18.140   4.904  -4.671  1.00  0.01
ATOM     23  CB  ASP     3      18.588   3.456  -4.474  1.00  2.61
ATOM     24  CG  ASP     3      18.882   2.768  -5.809  1.00  3.41
ATOM     25  OD1 ASP     3      18.313   3.190  -6.809  1.00  3.80
ATOM     26  OD2 ASP     3      19.788   1.945  -5.831  1.00  3.94
ATOM     27  C   ASP     3      16.618   5.014  -4.649  1.00  0.25
ATOM     28  O   ASP     3      16.044   5.517  -3.675  1.00  0.60
ATOM     29  N   VAL     4      15.998   4.682  -5.765  1.00  0.24
ATOM     30  CA  VAL     4      14.536   4.667  -5.856  1.00  0.00
ATOM     31  CB  VAL     4      14.190   4.545  -7.335  1.00  0.41
ATOM     32  CG1 VAL     4      12.688   4.519  -7.569  1.00  1.14
ATOM     33  CG2 VAL     4      14.825   5.684  -8.127  1.00  0.73
ATOM     34  C   VAL     4      14.000   3.480  -5.053  1.00  0.15
ATOM     35  O   VAL     4      14.177   2.319  -5.437  1.00  0.48
ATOM     36  N   ILE     5      13.402   3.782  -3.912  1.00  0.17
ATOM     37  CA  ILE     5      12.981   2.726  -2.984  1.00  0.01
ATOM     38  CB  ILE     5      12.885   3.314  -1.578  1.00  1.60
ATOM     39  CG2 ILE     5      12.794   2.193  -0.551  1.00  2.26
ATOM     40  CG1 ILE     5      14.099   4.177  -1.248  1.00  2.35
ATOM     41  CD1 ILE     5      15.362   3.341  -1.060  1.00  3.21
ATOM     42  C   ILE     5      11.646   2.113  -3.420  1.00  0.23
ATOM     43  O   ILE     5      10.629   2.804  -3.564  1.00  0.37
ATOM     44  N   LEU     6      11.678   0.802  -3.606  1.00  0.28
ATOM     45  CA  LEU     6      10.544   0.061  -4.182  1.00  0.01
ATOM     46  CB  LEU     6      11.072  -0.689  -5.405  1.00  2.10
ATOM     47  CG  LEU     6      10.678  -0.075  -6.749  1.00  2.75
ATOM     48  CD1 LEU     6      11.075   1.389  -6.881  1.00  4.00
ATOM     49  CD2 LEU     6      11.276  -0.882  -7.896  1.00  2.98
ATOM     50  C   LEU     6       9.938  -0.964  -3.221  1.00  0.25
ATOM     51  O   LEU     6      10.221  -2.167  -3.340  1.00  0.80
ATOM     52  N   LYS     7       9.030  -0.511  -2.366  1.00  0.10
ATOM     53  CA  LYS     7       8.374  -1.421  -1.410  1.00  0.01
ATOM     54  CB  LYS     7       7.535  -0.618  -0.430  1.00  1.32
ATOM     55  CG  LYS     7       6.928  -1.482   0.668  1.00  1.52
ATOM     56  CD  LYS     7       6.157  -0.632   1.671  1.00  2.49
ATOM     57  CE  LYS     7       5.545  -1.494   2.765  1.00  2.75
ATOM     58  NZ  LYS     7       4.795  -0.671   3.726  1.00  3.35
ATOM     59  C   LYS     7       7.462  -2.410  -2.124  1.00  0.53
ATOM     60  O   LYS     7       6.516  -2.024  -2.820  1.00  1.68
ATOM     61  N   ALA     8       7.801  -3.680  -1.947  1.00  0.15
ATOM     62  CA  ALA     8       7.090  -4.815  -2.550  1.00  0.01
ATOM     63  CB  ALA     8       5.679  -4.894  -1.974  1.00  1.80
ATOM     64  C   ALA     8       7.032  -4.760  -4.074  1.00  0.15
ATOM     65  O   ALA     8       5.996  -5.069  -4.672  1.00  0.21
ATOM     66  N   ALA     9       8.119  -4.321  -4.690  1.00  0.19
ATOM     67  CA  ALA     9       8.200  -4.366  -6.148  1.00  0.01
ATOM     68  CB  ALA     9       8.523  -2.978  -6.678  1.00  1.41
ATOM     69  C   ALA     9       9.248  -5.375  -6.602  1.00  0.11
ATOM     70  O   ALA     9       9.348  -5.696  -7.791  1.00  0.26
ATOM     71  N   GLY    10      10.036  -5.847  -5.651  1.00  0.14
ATOM     72  CA  GLY    10      11.001  -6.915  -5.930  1.00  0.01
ATOM     73  C   GLY    10      12.410  -6.397  -6.206  1.00  0.12
ATOM     74  O   GLY    10      13.179  -7.040  -6.930  1.00  0.11
ATOM     75  N   ALA    11      12.739  -5.247  -5.644  1.00  0.21
ATOM     76  CA  ALA    11      14.091  -4.708  -5.807  1.00  0.01
ATOM     77  CB  ALA    11      14.053  -3.194  -5.663  1.00  0.39
ATOM     78  C   ALA    11      15.024  -5.334  -4.774  1.00  0.35
ATOM     79  O   ALA    11      14.589  -5.726  -3.685  1.00  1.06
ATOM     80  N   ASN    12      16.285  -5.470  -5.147  1.00  0.26
ATOM     81  CA  ASN    12      17.279  -6.103  -4.274  1.00  0.00
ATOM     82  CB  ASN    12      18.546  -6.387  -5.079  1.00  0.81
ATOM     83  CG  ASN    12      19.147  -5.100  -5.640  1.00  0.32
ATOM     84  OD1 ASN    12      19.553  -4.217  -4.876  1.00  0.36
ATOM     85  ND2 ASN    12      19.279  -5.041  -6.953  1.00  0.68
ATOM     86  C   ASN    12      17.583  -5.242  -3.049  1.00  0.21
ATOM     87  O   ASN    12      17.384  -4.020  -3.053  1.00  0.39
ATOM     88  N   LYS    13      18.231  -5.856  -2.074  1.00  0.05
ATOM     89  CA  LYS    13      18.467  -5.182  -0.794  1.00  0.00
ATOM     90  CB  LYS    13      18.838  -6.233   0.244  1.00  0.50
ATOM     91  CG  LYS    13      17.699  -7.220   0.460  1.00  1.42
ATOM     92  CD  LYS    13      18.066  -8.265   1.507  1.00  1.54
ATOM     93  CE  LYS    13      16.932  -9.264   1.705  1.00  2.49
ATOM     94  NZ  LYS    13      16.615  -9.947   0.441  1.00  3.26
ATOM     95  C   LYS    13      19.553  -4.107  -0.817  1.00  0.09
ATOM     96  O   LYS    13      19.479  -3.197   0.017  1.00  0.18
ATOM     97  N   VAL    14      20.383  -4.039  -1.847  1.00  0.07
ATOM     98  CA  VAL    14      21.396  -2.983  -1.833  1.00  0.00
ATOM     99  CB  VAL    14      22.685  -3.449  -2.520  1.00  0.27
ATOM    100  CG1 VAL    14      22.471  -3.976  -3.933  1.00  1.01
ATOM    101  CG2 VAL    14      23.746  -2.358  -2.508  1.00  0.44
ATOM    102  C   VAL    14      20.834  -1.694  -2.435  1.00  0.16
ATOM    103  O   VAL    14      21.146  -0.609  -1.936  1.00  0.27
ATOM    104  N   ALA    15      19.794  -1.835  -3.240  1.00  0.11
ATOM    105  CA  ALA    15      19.121  -0.668  -3.808  1.00  0.01
ATOM    106  CB  ALA    15      18.596  -1.044  -5.188  1.00  0.38
ATOM    107  C   ALA    15      17.961  -0.181  -2.941  1.00  0.06
ATOM    108  O   ALA    15      17.517   0.964  -3.097  1.00  0.18
ATOM    109  N   VAL    16      17.510  -1.006  -2.011  1.00  0.38
ATOM    110  CA  VAL    16      16.408  -0.582  -1.138  1.00  0.00
ATOM    111  CB  VAL    16      15.367  -1.699  -1.086  1.00  0.68
ATOM    112  CG1 VAL    16      14.211  -1.344  -0.156  1.00  1.69
ATOM    113  CG2 VAL    16      14.837  -2.009  -2.476  1.00  0.75
ATOM    114  C   VAL    16      16.867  -0.255   0.283  1.00  0.93
ATOM    115  O   VAL    16      16.568   0.827   0.801  1.00  1.13
ATOM    116  N   ILE    17      17.653  -1.138   0.874  1.00  0.41
ATOM    117  CA  ILE    17      18.011  -0.979   2.284  1.00  0.01
ATOM    118  CB  ILE    17      17.991  -2.365   2.923  1.00  1.13
ATOM    119  CG2 ILE    17      18.269  -2.276   4.420  1.00  1.52
ATOM    120  CG1 ILE    17      16.649  -3.043   2.672  1.00  2.08
ATOM    121  CD1 ILE    17      16.612  -4.450   3.260  1.00  2.47
ATOM    122  C   ILE    17      19.395  -0.362   2.432  1.00  0.53
ATOM    123  O   ILE    17      19.596   0.558   3.236  1.00  0.90
ATOM    124  N   LYS    18      20.255  -0.694   1.482  1.00  0.08
ATOM    125  CA  LYS    18      21.624  -0.171   1.477  1.00  0.00
ATOM    126  CB  LYS    18      22.572  -1.266   0.995  1.00  0.45
ATOM    127  CG  LYS    18      24.017  -0.986   1.387  1.00  0.82
ATOM    128  CD  LYS    18      24.936  -2.141   1.001  1.00  0.99
ATOM    129  CE  LYS    18      26.374  -1.863   1.418  1.00  1.15
ATOM    130  NZ  LYS    18      27.252  -2.993   1.073  1.00  1.62
ATOM    131  C   LYS    18      21.738   1.110   0.639  1.00  0.22
ATOM    132  O   LYS    18      22.839   1.551   0.289  1.00  0.37
ATOM    133  N   ALA    19      20.604   1.778   0.467  1.00  0.29
ATOM    134  CA  ALA    19      20.560   3.093  -0.172  1.00  0.01
ATOM    135  CB  ALA    19      19.136   3.354  -0.648  1.00  0.43
ATOM    136  C   ALA    19      20.984   4.184   0.815  1.00  0.66
ATOM    137  O   ALA    19      21.225   5.322   0.401  1.00  1.69
ATOM    138  N   VAL    20      21.107   3.800   2.083  1.00  0.23
ATOM    139  CA  VAL    20      21.751   4.593   3.147  1.00  0.01
ATOM    140  CB  VAL    20      23.110   5.101   2.666  1.00  1.45
ATOM    141  CG1 VAL    20      23.783   6.023   3.671  1.00  1.83
ATOM    142  CG2 VAL    20      24.033   3.922   2.368  1.00  2.11
ATOM    143  C   VAL    20      20.833   5.687   3.683  1.00  0.24
ATOM    144  O   VAL    20      20.461   6.643   2.989  1.00  0.46
ATOM    145  N   ARG    21      20.522   5.524   4.964  1.00  0.22
ATOM    146  CA  ARG    21      19.533   6.342   5.685  1.00  0.01
ATOM    147  CB  ARG    21      19.969   7.803   5.828  1.00  0.49
ATOM    148  CG  ARG    21      21.144   8.027   6.777  1.00  1.01
ATOM    149  CD  ARG    21      22.444   8.249   6.015  1.00  1.58
ATOM    150  NE  ARG    21      22.270   9.295   4.995  1.00  2.45
ATOM    151  CZ  ARG    21      23.282   9.863   4.333  1.00  3.13
ATOM    152  NH1 ARG    21      23.035  10.773   3.388  1.00  4.14
ATOM    153  NH2 ARG    21      24.541   9.495   4.591  1.00  3.15
ATOM    154  C   ARG    21      18.203   6.320   4.956  1.00  0.21
ATOM    155  O   ARG    21      17.705   7.386   4.580  1.00  0.29
ATOM    156  N   GLY    22      17.647   5.128   4.790  1.00  0.58
ATOM    157  CA  GLY    22      16.415   4.925   4.016  1.00  0.01
ATOM    158  C   GLY    22      16.513   5.584   2.646  1.00  1.34
ATOM    159  O   GLY    22      17.343   5.214   1.807  1.00  1.70
ATOM    160  N   ALA    23      15.688   6.599   2.473  1.00  0.03
ATOM    161  CA  ALA    23      15.748   7.440   1.282  1.00  0.01
ATOM    162  CB  ALA    23      14.353   7.514   0.672  1.00  0.93
ATOM    163  C   ALA    23      16.210   8.836   1.688  1.00  0.14
ATOM    164  O   ALA    23      15.367   9.730   1.855  1.00  0.30
ATOM    165  N   THR    24      17.523   9.010   1.792  1.00  0.15
ATOM    166  CA  THR    24      18.159  10.259   2.275  1.00  0.01
ATOM    167  CB  THR    24      18.312  11.290   1.152  1.00  1.67
ATOM    168  OG1 THR    24      17.093  11.408   0.429  1.00  2.34
ATOM    169  CG2 THR    24      19.402  10.918   0.163  1.00  2.54
ATOM    170  C   THR    24      17.408  10.905   3.433  1.00  0.16
ATOM    171  O   THR    24      16.764  11.949   3.262  1.00  0.20
ATOM    172  N   GLY    25      17.392  10.231   4.568  1.00  0.22
ATOM    173  CA  GLY    25      16.738  10.784   5.756  1.00  0.00
ATOM    174  C   GLY    25      15.355  10.176   5.982  1.00  0.29
ATOM    175  O   GLY    25      14.982   9.887   7.126  1.00  1.02
ATOM    176  N   LEU    26      14.583  10.060   4.911  1.00  0.07
ATOM    177  CA  LEU    26      13.243   9.478   5.005  1.00  0.00
ATOM    178  CB  LEU    26      12.553   9.578   3.651  1.00  0.93
ATOM    179  CG  LEU    26      12.332  11.028   3.238  1.00  1.27
ATOM    180  CD1 LEU    26      11.826  11.114   1.802  1.00  1.77
ATOM    181  CD2 LEU    26      11.371  11.730   4.191  1.00  1.45
ATOM    182  C   LEU    26      13.305   8.018   5.426  1.00  0.27
ATOM    183  O   LEU    26      14.021   7.196   4.837  1.00  0.62
ATOM    184  N   GLY    27      12.537   7.719   6.458  1.00  0.07
ATOM    185  CA  GLY    27      12.439   6.350   6.962  1.00  0.01
ATOM    186  C   GLY    27      10.984   5.901   7.048  1.00  0.07
ATOM    187  O   GLY    27      10.129   6.342   6.267  1.00  0.05
ATOM    188  N   LEU    28      10.730   5.029   8.012  1.00  0.27
ATOM    189  CA  LEU    28       9.397   4.439   8.234  1.00  0.01
ATOM    190  CB  LEU    28       8.451   5.507   8.784  1.00  1.81
ATOM    191  CG  LEU    28       8.897   6.044  10.140  1.00  2.73
ATOM    192  CD1 LEU    28       8.052   7.247  10.547  1.00  3.36
ATOM    193  CD2 LEU    28       8.844   4.960  11.214  1.00  2.78
ATOM    194  C   LEU    28       8.802   3.856   6.953  1.00  0.68
ATOM    195  O   LEU    28       9.495   3.608   5.958  1.00  1.73
ATOM    196  N   LYS    29       7.482   3.798   6.949  1.00  1.06
ATOM    197  CA  LYS    29       6.743   3.254   5.806  1.00  0.01
ATOM    198  CB  LYS    29       5.308   3.033   6.273  1.00  0.99
ATOM    199  CG  LYS    29       4.388   2.578   5.146  1.00  1.09
ATOM    200  CD  LYS    29       2.971   2.339   5.654  1.00  1.48
ATOM    201  CE  LYS    29       2.049   1.885   4.528  1.00  1.80
ATOM    202  NZ  LYS    29       2.002   2.894   3.459  1.00  1.86
ATOM    203  C   LYS    29       6.750   4.198   4.604  1.00  0.88
ATOM    204  O   LYS    29       6.823   3.717   3.465  1.00  0.83
ATOM    205  N   GLU    30       7.021   5.471   4.850  1.00  0.10
ATOM    206  CA  GLU    30       6.970   6.442   3.763  1.00  0.01
ATOM    207  CB  GLU    30       6.839   7.853   4.330  1.00  0.33
ATOM    208  CG  GLU    30       6.700   8.889   3.213  1.00  0.68
ATOM    209  CD  GLU    30       5.476   8.585   2.352  1.00  1.54
ATOM    210  OE1 GLU    30       5.646   8.476   1.146  1.00  2.34
ATOM    211  OE2 GLU    30       4.439   8.297   2.937  1.00  1.99
ATOM    212  C   GLU    30       8.197   6.359   2.867  1.00  0.07
ATOM    213  O   GLU    30       8.010   6.456   1.653  1.00  0.14
ATOM    214  N   ALA    31       9.316   5.866   3.378  1.00  0.07
ATOM    215  CA  ALA    31      10.521   5.777   2.546  1.00  0.01
ATOM    216  CB  ALA    31      11.712   5.443   3.431  1.00  0.29
ATOM    217  C   ALA    31      10.407   4.702   1.472  1.00  0.09
ATOM    218  O   ALA    31      10.822   4.932   0.332  1.00  0.12
ATOM    219  N   LYS    32       9.671   3.644   1.769  1.00  0.05
ATOM    220  CA  LYS    32       9.507   2.581   0.784  1.00  0.01
ATOM    221  CB  LYS    32       9.499   1.253   1.527  1.00  0.30
ATOM    222  CG  LYS    32      10.843   0.974   2.187  1.00  0.52
ATOM    223  CD  LYS    32      10.931  -0.464   2.680  1.00  0.67
ATOM    224  CE  LYS    32      12.320  -0.773   3.227  1.00  1.15
ATOM    225  NZ  LYS    32      12.430  -2.188   3.620  1.00  1.70
ATOM    226  C   LYS    32       8.232   2.755  -0.038  1.00  0.06
ATOM    227  O   LYS    32       8.179   2.344  -1.206  1.00  0.12
ATOM    228  N   ASP    33       7.304   3.530   0.500  1.00  0.13
ATOM    229  CA  ASP    33       6.031   3.779  -0.177  1.00  0.01
ATOM    230  CB  ASP    33       4.972   4.028   0.889  1.00  2.70
ATOM    231  CG  ASP    33       3.586   4.063   0.256  1.00  3.48
ATOM    232  OD1 ASP    33       2.799   4.901   0.668  1.00  3.96
ATOM    233  OD2 ASP    33       3.403   3.364  -0.731  1.00  4.08
ATOM    234  C   ASP    33       6.102   4.963  -1.146  1.00  0.16
ATOM    235  O   ASP    33       5.243   5.059  -2.037  1.00  0.22
ATOM    236  N   LEU    34       7.227   5.669  -1.132  1.00  0.03
ATOM    237  CA  LEU    34       7.470   6.815  -2.022  1.00  0.01
ATOM    238  CB  LEU    34       8.935   7.228  -1.918  1.00  0.28
ATOM    239  CG  LEU    34       9.256   7.954  -0.621  1.00  1.13
ATOM    240  CD1 LEU    34      10.752   8.213  -0.497  1.00  1.31
ATOM    241  CD2 LEU    34       8.473   9.257  -0.513  1.00  1.15
ATOM    242  C   LEU    34       7.192   6.503  -3.482  1.00  0.13
ATOM    243  O   LEU    34       6.317   7.137  -4.080  1.00  0.37
ATOM    244  N   VAL    35       7.792   5.446  -4.001  1.00  0.25
ATOM    245  CA  VAL    35       7.563   5.101  -5.405  1.00  0.01
ATOM    246  CB  VAL    35       8.876   4.562  -5.949  1.00  0.21
ATOM    247  CG1 VAL    35       8.826   4.415  -7.466  1.00  0.30
ATOM    248  CG2 VAL    35      10.015   5.488  -5.546  1.00  0.35
ATOM    249  C   VAL    35       6.456   4.058  -5.573  1.00  0.16
ATOM    250  O   VAL    35       5.828   3.987  -6.635  1.00  0.45
ATOM    251  N   GLU    36       6.060   3.452  -4.466  1.00  0.50
ATOM    252  CA  GLU    36       5.099   2.345  -4.508  1.00  0.01
ATOM    253  CB  GLU    36       5.225   1.590  -3.191  1.00  1.10
ATOM    254  CG  GLU    36       4.216   0.455  -3.070  1.00  2.23
ATOM    255  CD  GLU    36       4.207  -0.018  -1.624  1.00  3.24
ATOM    256  OE1 GLU    36       3.665  -1.081  -1.353  1.00  3.88
ATOM    257  OE2 GLU    36       4.681   0.747  -0.792  1.00  3.83
ATOM    258  C   GLU    36       3.655   2.821  -4.674  1.00  0.21
ATOM    259  O   GLU    36       2.866   2.165  -5.363  1.00  0.34
ATOM    260  N   SER    37       3.326   3.957  -4.082  1.00  0.08
ATOM    261  CA  SER    37       1.985   4.524  -4.266  1.00  0.01
ATOM    262  CB  SER    37       1.225   4.467  -2.949  1.00  0.68
ATOM    263  OG  SER    37       1.870   5.360  -2.055  1.00  1.51
ATOM    264  C   SER    37       2.084   5.973  -4.715  1.00  0.09
ATOM    265  O   SER    37       1.080   6.692  -4.759  1.00  0.17
ATOM    266  N   ALA    38       3.304   6.361  -5.054  1.00  0.19
ATOM    267  CA  ALA    38       3.683   7.759  -5.326  1.00  0.01
ATOM    268  CB  ALA    38       3.458   8.033  -6.808  1.00  0.71
ATOM    269  C   ALA    38       2.982   8.845  -4.493  1.00  0.15
ATOM    270  O   ALA    38       2.328   9.708  -5.092  1.00  0.38
ATOM    271  N   PRO    39       3.122   8.859  -3.168  1.00  0.22
ATOM    272  CA  PRO    39       2.583   9.981  -2.391  1.00  0.01
ATOM    273  CB  PRO    39       2.447   9.435  -1.002  1.00  1.69
ATOM    274  CG  PRO    39       3.269   8.160  -0.897  1.00  1.84
ATOM    275  CD  PRO    39       3.811   7.901  -2.292  1.00  1.61
ATOM    276  C   PRO    39       3.498  11.215  -2.387  1.00  0.16
ATOM    277  O   PRO    39       3.083  12.294  -1.945  1.00  0.22
ATOM    278  N   ALA    40       4.713  11.064  -2.889  1.00  0.18
ATOM    279  CA  ALA    40       5.655  12.180  -2.950  1.00  0.01
ATOM    280  CB  ALA    40       6.549  12.146  -1.716  1.00  1.21
ATOM    281  C   ALA    40       6.506  12.097  -4.211  1.00  0.52
ATOM    282  O   ALA    40       7.518  11.383  -4.253  1.00  1.64
ATOM    283  N   ALA    41       6.124  12.877  -5.209  1.00  0.66
ATOM    284  CA  ALA    41       6.862  12.916  -6.479  1.00  0.01
ATOM    285  CB  ALA    41       5.902  13.318  -7.593  1.00  0.94
ATOM    286  C   ALA    41       8.035  13.895  -6.425  1.00  0.49
ATOM    287  O   ALA    41       7.985  15.000  -6.978  1.00  1.04
ATOM    288  N   LEU    42       9.088  13.474  -5.744  1.00  0.13
ATOM    289  CA  LEU    42      10.283  14.308  -5.599  1.00  0.01
ATOM    290  CB  LEU    42      10.796  14.149  -4.172  1.00  1.45
ATOM    291  CG  LEU    42       9.734  14.529  -3.145  1.00  2.01
ATOM    292  CD1 LEU    42      10.166  14.132  -1.739  1.00  3.23
ATOM    293  CD2 LEU    42       9.395  16.015  -3.213  1.00  2.05
ATOM    294  C   LEU    42      11.369  13.876  -6.578  1.00  0.35
ATOM    295  O   LEU    42      12.250  14.666  -6.943  1.00  0.68
ATOM    296  N   LYS    43      11.195  12.684  -7.123  1.00  0.17
ATOM    297  CA  LYS    43      12.179  12.102  -8.043  1.00  0.01
ATOM    298  CB  LYS    43      12.162  10.599  -7.818  1.00  1.85
ATOM    299  CG  LYS    43      12.248  10.311  -6.326  1.00  2.80
ATOM    300  CD  LYS    43      11.958   8.851  -6.008  1.00  3.07
ATOM    301  CE  LYS    43      11.792   8.680  -4.506  1.00  4.29
ATOM    302  NZ  LYS    43      10.765   9.610  -4.007  1.00  4.84
ATOM    303  C   LYS    43      11.802  12.403  -9.486  1.00  0.29
ATOM    304  O   LYS    43      11.623  11.483 -10.291  1.00  0.52
ATOM    305  N   GLU    44      11.898  13.673  -9.845  1.00  0.28
ATOM    306  CA  GLU    44      11.379  14.160 -11.133  1.00  0.01
ATOM    307  CB  GLU    44      10.927  15.605 -10.949  1.00  1.40
ATOM    308  CG  GLU    44       9.911  15.745  -9.813  1.00  1.99
ATOM    309  CD  GLU    44       8.689  14.852 -10.035  1.00  2.68
ATOM    310  OE1 GLU    44       7.794  15.272 -10.755  1.00  3.11
ATOM    311  OE2 GLU    44       8.706  13.735  -9.527  1.00  2.97
ATOM    312  C   GLU    44      12.356  14.052 -12.309  1.00  0.63
ATOM    313  O   GLU    44      12.156  14.718 -13.332  1.00  1.68
ATOM    314  N   GLY    45      13.385  13.233 -12.175  1.00  0.06
ATOM    315  CA  GLY    45      14.360  13.070 -13.253  1.00  0.01
ATOM    316  C   GLY    45      15.617  13.891 -13.004  1.00  0.24
ATOM    317  O   GLY    45      16.193  14.465 -13.937  1.00  0.34
ATOM    318  N   VAL    46      16.122  13.817 -11.784  1.00  0.18
ATOM    319  CA  VAL    46      17.329  14.573 -11.413  1.00  0.01
ATOM    320  CB  VAL    46      17.190  15.031  -9.964  1.00  1.43
ATOM    321  CG1 VAL    46      18.158  16.173  -9.658  1.00  2.14
ATOM    322  CG2 VAL    46      15.764  15.495  -9.683  1.00  1.64
ATOM    323  C   VAL    46      18.570  13.694 -11.590  1.00  0.11
ATOM    324  O   VAL    46      19.442  13.616 -10.710  1.00  0.16
ATOM    325  N   SER    47      18.710  13.159 -12.793  1.00  0.20
ATOM    326  CA  SER    47      19.716  12.134 -13.067  1.00  0.01
ATOM    327  CB  SER    47      19.277  11.369 -14.309  1.00  1.63
ATOM    328  OG  SER    47      18.010  10.787 -14.031  1.00  2.44
ATOM    329  C   SER    47      21.111  12.703 -13.281  1.00  0.07
ATOM    330  O   SER    47      22.079  12.068 -12.861  1.00  0.18
ATOM    331  N   LYS    48      21.183  13.980 -13.617  1.00  0.26
ATOM    332  CA  LYS    48      22.482  14.630 -13.817  1.00  0.01
ATOM    333  CB  LYS    48      22.263  15.811 -14.759  1.00  0.36
ATOM    334  CG  LYS    48      23.571  16.479 -15.171  1.00  1.29
ATOM    335  CD  LYS    48      23.323  17.726 -16.011  1.00  1.70
ATOM    336  CE  LYS    48      22.605  18.810 -15.209  1.00  2.59
ATOM    337  NZ  LYS    48      23.435  19.274 -14.086  1.00  3.26
ATOM    338  C   LYS    48      23.086  15.123 -12.498  1.00  0.19
ATOM    339  O   LYS    48      24.292  15.376 -12.410  1.00  0.28
ATOM    340  N   ASP    49      22.286  15.145 -11.445  1.00  0.17
ATOM    341  CA  ASP    49      22.794  15.637 -10.161  1.00  0.01
ATOM    342  CB  ASP    49      21.964  16.839  -9.708  1.00  0.32
ATOM    343  CG  ASP    49      22.009  17.975 -10.728  1.00  0.91
ATOM    344  OD1 ASP    49      22.814  18.876 -10.547  1.00  1.16
ATOM    345  OD2 ASP    49      21.168  17.964 -11.619  1.00  1.36
ATOM    346  C   ASP    49      22.712  14.556  -9.095  1.00  0.24
ATOM    347  O   ASP    49      23.680  13.826  -8.838  1.00  0.69
ATOM    348  N   ASP    50      21.484  14.321  -8.663  1.00  0.19
ATOM    349  CA  ASP    50      21.210  13.442  -7.527  1.00  0.01
ATOM    350  CB  ASP    50      19.731  13.596  -7.191  1.00  0.37
ATOM    351  CG  ASP    50      19.314  12.649  -6.074  1.00  1.07
ATOM    352  OD1 ASP    50      19.842  12.797  -4.982  1.00  1.46
ATOM    353  OD2 ASP    50      18.369  11.906  -6.296  1.00  1.82
ATOM    354  C   ASP    50      21.509  11.998  -7.886  1.00  0.22
ATOM    355  O   ASP    50      22.441  11.416  -7.318  1.00  0.22
ATOM    356  N   ALA    51      21.016  11.599  -9.047  1.00  0.11
ATOM    357  CA  ALA    51      21.226  10.232  -9.519  1.00  0.01
ATOM    358  CB  ALA    51      20.076   9.834 -10.433  1.00  0.27
ATOM    359  C   ALA    51      22.558  10.038 -10.244  1.00  0.04
ATOM    360  O   ALA    51      22.831   8.934 -10.716  1.00  0.08
ATOM    361  N   GLU    52      23.399  11.060 -10.282  1.00  0.17
ATOM    362  CA  GLU    52      24.705  10.920 -10.912  1.00  0.01
ATOM    363  CB  GLU    52      25.004  12.196 -11.682  1.00  0.17
ATOM    364  CG  GLU    52      26.095  11.986 -12.721  1.00  0.64
ATOM    365  CD  GLU    52      25.598  11.020 -13.796  1.00  0.79
ATOM    366  OE1 GLU    52      26.127   9.919 -13.852  1.00  1.04
ATOM    367  OE2 GLU    52      24.853  11.473 -14.656  1.00  1.04
ATOM    368  C   GLU    52      25.763  10.725  -9.833  1.00  0.18
ATOM    369  O   GLU    52      26.471   9.710  -9.825  1.00  0.20
ATOM    370  N   ALA    53      25.695  11.563  -8.811  1.00  0.22
ATOM    371  CA  ALA    53      26.678  11.477  -7.728  1.00  0.01
ATOM    372  CB  ALA    53      26.681  12.794  -6.958  1.00  0.26
ATOM    373  C   ALA    53      26.347  10.331  -6.782  1.00  0.15
ATOM    374  O   ALA    53      27.236   9.551  -6.412  1.00  0.18
ATOM    375  N   LEU    54      25.061  10.066  -6.635  1.00  0.02
ATOM    376  CA  LEU    54      24.641   8.944  -5.800  1.00  0.01
ATOM    377  CB  LEU    54      23.323   9.296  -5.126  1.00  0.19
ATOM    378  CG  LEU    54      23.521  10.545  -4.266  1.00  0.30
ATOM    379  CD1 LEU    54      22.210  11.041  -3.679  1.00  0.36
ATOM    380  CD2 LEU    54      24.553  10.320  -3.168  1.00  0.41
ATOM    381  C   LEU    54      24.571   7.642  -6.595  1.00  0.09
ATOM    382  O   LEU    54      24.565   6.568  -5.985  1.00  0.04
ATOM    383  N   LYS    55      24.764   7.732  -7.904  1.00  0.11
ATOM    384  CA  LYS    55      24.983   6.539  -8.726  1.00  0.01
ATOM    385  CB  LYS    55      24.919   6.928 -10.195  1.00  0.20
ATOM    386  CG  LYS    55      25.490   5.843 -11.099  1.00  0.58
ATOM    387  CD  LYS    55      25.607   6.336 -12.535  1.00  0.55
ATOM    388  CE  LYS    55      26.288   5.296 -13.416  1.00  1.21
ATOM    389  NZ  LYS    55      27.642   5.012 -12.916  1.00  1.68
ATOM    390  C   LYS    55      26.376   6.002  -8.466  1.00  0.21
ATOM    391  O   LYS    55      26.523   4.819  -8.134  1.00  0.40
ATOM    392  N   LYS    56      27.326   6.914  -8.339  1.00  0.09
ATOM    393  CA  LYS    56      28.702   6.523  -8.053  1.00  0.01
ATOM    394  CB  LYS    56      29.578   7.757  -8.205  1.00  0.42
ATOM    395  CG  LYS    56      29.429   8.355  -9.599  1.00  1.15
ATOM    396  CD  LYS    56      30.249   9.629  -9.760  1.00  1.35
ATOM    397  CE  LYS    56      31.742   9.356  -9.598  1.00  2.43
ATOM    398  NZ  LYS    56      32.233   8.442 -10.643  1.00  2.83
ATOM    399  C   LYS    56      28.816   5.979  -6.637  1.00  0.10
ATOM    400  O   LYS    56      29.241   4.828  -6.470  1.00  0.26
ATOM    401  N   ALA    57      28.140   6.644  -5.711  1.00  0.29
ATOM    402  CA  ALA    57      28.150   6.210  -4.310  1.00  0.01
ATOM    403  CB  ALA    57      27.419   7.253  -3.474  1.00  0.30
ATOM    404  C   ALA    57      27.497   4.843  -4.104  1.00  0.13
ATOM    405  O   ALA    57      28.158   3.933  -3.588  1.00  0.31
ATOM    406  N   LEU    58      26.360   4.622  -4.744  1.00  0.14
ATOM    407  CA  LEU    58      25.666   3.344  -4.589  1.00  0.01
ATOM    408  CB  LEU    58      24.210   3.508  -4.982  1.00  0.22
ATOM    409  CG  LEU    58      23.363   3.857  -3.773  1.00  0.65
ATOM    410  CD1 LEU    58      21.987   4.310  -4.211  1.00  0.44
ATOM    411  CD2 LEU    58      23.273   2.672  -2.815  1.00  0.64
ATOM    412  C   LEU    58      26.272   2.228  -5.410  1.00  0.07
ATOM    413  O   LEU    58      26.252   1.087  -4.939  1.00  0.15
ATOM    414  N   GLU    59      27.043   2.559  -6.430  1.00  0.06
ATOM    415  CA  GLU    59      27.728   1.523  -7.200  1.00  0.01
ATOM    416  CB  GLU    59      27.950   2.041  -8.611  1.00  0.10
ATOM    417  CG  GLU    59      28.372   0.925  -9.553  1.00  0.15
ATOM    418  CD  GLU    59      28.187   1.386 -10.991  1.00  0.79
ATOM    419  OE1 GLU    59      27.053   1.345 -11.453  1.00  1.70
ATOM    420  OE2 GLU    59      29.170   1.792 -11.595  1.00  0.81
ATOM    421  C   GLU    59      29.038   1.126  -6.525  1.00  0.06
ATOM    422  O   GLU    59      29.510  -0.002  -6.705  1.00  0.13
ATOM    423  N   GLU    60      29.462   1.943  -5.573  1.00  0.05
ATOM    424  CA  GLU    60      30.565   1.576  -4.681  1.00  0.01
ATOM    425  CB  GLU    60      31.224   2.856  -4.173  1.00  0.57
ATOM    426  CG  GLU    60      31.840   3.653  -5.316  1.00  1.01
ATOM    427  CD  GLU    60      32.304   5.023  -4.827  1.00  1.44
ATOM    428  OE1 GLU    60      33.469   5.135  -4.474  1.00  1.73
ATOM    429  OE2 GLU    60      31.511   5.955  -4.894  1.00  1.73
ATOM    430  C   GLU    60      30.051   0.755  -3.496  1.00  0.05
ATOM    431  O   GLU    60      30.843   0.136  -2.779  1.00  0.11
ATOM    432  N   ALA    61      28.739   0.744  -3.310  1.00  0.14
ATOM    433  CA  ALA    61      28.106  -0.120  -2.307  1.00  0.01
ATOM    434  CB  ALA    61      26.974   0.655  -1.640  1.00  1.14
ATOM    435  C   ALA    61      27.558  -1.414  -2.921  1.00  0.11
ATOM    436  O   ALA    61      27.200  -2.342  -2.188  1.00  0.17
ATOM    437  N   GLY    62      27.469  -1.464  -4.242  1.00  0.39
ATOM    438  CA  GLY    62      27.050  -2.694  -4.930  1.00  0.01
ATOM    439  C   GLY    62      25.867  -2.491  -5.882  1.00  0.22
ATOM    440  O   GLY    62      25.623  -3.317  -6.771  1.00  0.53
ATOM    441  N   ALA    63      25.144  -1.401  -5.700  1.00  0.10
ATOM    442  CA  ALA    63      23.954  -1.138  -6.514  1.00  0.01
ATOM    443  CB  ALA    63      22.981  -0.288  -5.703  1.00  2.59
ATOM    444  C   ALA    63      24.310  -0.420  -7.809  1.00  0.17
ATOM    445  O   ALA    63      24.780   0.726  -7.806  1.00  0.32
ATOM    446  N   GLU    64      24.040  -1.087  -8.918  1.00  0.11
ATOM    447  CA  GLU    64      24.306  -0.508 -10.243  1.00  0.01
ATOM    448  CB  GLU    64      24.414  -1.646 -11.250  1.00  0.44
ATOM    449  CG  GLU    64      25.489  -2.645 -10.843  1.00  1.15
ATOM    450  CD  GLU    64      25.527  -3.805 -11.834  1.00  1.23
ATOM    451  OE1 GLU    64      24.769  -4.744 -11.636  1.00  1.61
ATOM    452  OE2 GLU    64      26.321  -3.736 -12.761  1.00  1.25
ATOM    453  C   GLU    64      23.183   0.440 -10.666  1.00  0.16
ATOM    454  O   GLU    64      22.222   0.031 -11.329  1.00  0.38
ATOM    455  N   VAL    65      23.326   1.701 -10.295  1.00  0.13
ATOM    456  CA  VAL    65      22.290   2.694 -10.593  1.00  0.01
ATOM    457  CB  VAL    65      22.403   3.836  -9.587  1.00  0.82
ATOM    458  CG1 VAL    65      21.346   4.906  -9.839  1.00  0.67
ATOM    459  CG2 VAL    65      22.289   3.307  -8.163  1.00  1.23
ATOM    460  C   VAL    65      22.425   3.222 -12.018  1.00  0.13
ATOM    461  O   VAL    65      23.302   4.030 -12.333  1.00  0.24
ATOM    462  N   GLU    66      21.548   2.744 -12.879  1.00  0.24
ATOM    463  CA  GLU    66      21.563   3.188 -14.273  1.00  0.01
ATOM    464  CB  GLU    66      20.875   2.124 -15.120  1.00  1.04
ATOM    465  CG  GLU    66      21.565   0.774 -14.955  1.00  1.56
ATOM    466  CD  GLU    66      20.858  -0.291 -15.789  1.00  2.54
ATOM    467  OE1 GLU    66      20.331   0.065 -16.832  1.00  3.10
ATOM    468  OE2 GLU    66      20.889  -1.444 -15.384  1.00  2.99
ATOM    469  C   GLU    66      20.854   4.532 -14.424  1.00  0.39
ATOM    470  O   GLU    66      19.662   4.656 -14.118  1.00  0.43
ATOM    471  N   VAL    67      21.612   5.536 -14.833  1.00  0.37
ATOM    472  CA  VAL    67      21.040   6.862 -15.096  1.00  0.00
ATOM    473  CB  VAL    67      22.181   7.861 -15.292  1.00  1.71
ATOM    474  CG1 VAL    67      21.710   9.181 -15.893  1.00  2.60
ATOM    475  CG2 VAL    67      22.913   8.106 -13.980  1.00  1.90
ATOM    476  C   VAL    67      20.135   6.826 -16.325  1.00  0.07
ATOM    477  O   VAL    67      20.573   6.541 -17.445  1.00  0.20
ATOM    478  N   LYS    68      18.858   7.066 -16.077  1.00  0.19
ATOM    479  CA  LYS    68      17.857   7.064 -17.143  1.00  0.01
ATOM    480  CB  LYS    68      17.244   5.671 -17.206  1.00  1.47
ATOM    481  CG  LYS    68      16.715   5.257 -15.837  1.00  2.37
ATOM    482  CD  LYS    68      16.168   3.835 -15.852  1.00  3.32
ATOM    483  CE  LYS    68      15.707   3.412 -14.462  1.00  4.18
ATOM    484  NZ  LYS    68      14.655   4.312 -13.960  1.00  5.03
ATOM    485  C   LYS    68      16.773   8.100 -16.866  1.00  1.54
ATOM    486  O   LYS    68      15.818   8.139 -17.630  1.00  1.94
ATOM    487  OXT LYS    68      16.967   8.897 -15.960  1.00  1.94
