# Supplementary material for: Fast structure similarity searches among protein models: efficient clustering of protein fragments
Source: Algorithms Mol Biol. 2012 May 29;7:16. doi: 10.1186/1748-7188-7-16 (PMC3403935; doi:10.1186/1748-7188-7-16)
Supplement: Additional file 1 — Zipped le with the Linux executable and example files. [file 1748-7188-7-16-S1.TGZ › fsss_distrib/4state_reduced/1ctf/1ctf.c11319_r.pdb]

ATOM      1  N   GLU     1      12.869  16.704  -4.629  1.00  0.41
ATOM      2  CA  GLU     1      13.214  15.294  -4.367  1.00  0.00
ATOM      3  CB  GLU     1      13.792  15.128  -2.966  1.00  1.62
ATOM      4  CG  GLU     1      15.112  15.875  -2.804  1.00  2.54
ATOM      5  CD  GLU     1      15.610  15.750  -1.364  1.00  3.48
ATOM      6  OE1 GLU     1      15.219  14.792  -0.705  1.00  4.16
ATOM      7  OE2 GLU     1      16.244  16.689  -0.901  1.00  3.58
ATOM      8  C   GLU     1      11.985  14.400  -4.512  1.00  0.16
ATOM      9  O   GLU     1      11.068  14.435  -3.686  1.00  0.36
ATOM     10  N   PHE     2      11.998  13.607  -5.572  1.00  0.15
ATOM     11  CA  PHE     2      10.944  12.628  -5.851  1.00  0.00
ATOM     12  CB  PHE     2      11.290  11.993  -7.201  1.00  1.07
ATOM     13  CG  PHE     2      10.132  11.409  -8.002  1.00  1.24
ATOM     14  CD1 PHE     2       9.349  12.247  -8.784  1.00  1.55
ATOM     15  CE1 PHE     2       8.296  11.729  -9.526  1.00  2.42
ATOM     16  CZ  PHE     2       8.024  10.370  -9.488  1.00  3.03
ATOM     17  CE2 PHE     2       8.806   9.525  -8.712  1.00  2.98
ATOM     18  CD2 PHE     2       9.864  10.042  -7.971  1.00  2.18
ATOM     19  C   PHE     2      10.910  11.557  -4.760  1.00  0.20
ATOM     20  O   PHE     2      11.886  11.386  -4.018  1.00  0.22
ATOM     21  N   ASP     3       9.753  10.932  -4.591  1.00  0.18
ATOM     22  CA  ASP     3       9.620   9.795  -3.661  1.00  0.01
ATOM     23  CB  ASP     3       8.140   9.477  -3.473  1.00  1.46
ATOM     24  CG  ASP     3       7.938   8.457  -2.353  1.00  2.21
ATOM     25  OD1 ASP     3       8.409   8.721  -1.257  1.00  2.89
ATOM     26  OD2 ASP     3       7.175   7.527  -2.566  1.00  2.68
ATOM     27  C   ASP     3      10.357   8.595  -4.247  1.00  0.18
ATOM     28  O   ASP     3       9.807   7.832  -5.051  1.00  0.39
ATOM     29  N   VAL     4      11.606   8.465  -3.837  1.00  0.31
ATOM     30  CA  VAL     4      12.529   7.492  -4.416  1.00  0.01
ATOM     31  CB  VAL     4      13.927   7.914  -3.964  1.00  2.83
ATOM     32  CG1 VAL     4      13.989   8.084  -2.452  1.00  3.62
ATOM     33  CG2 VAL     4      15.013   6.956  -4.442  1.00  3.42
ATOM     34  C   VAL     4      12.232   6.053  -4.013  1.00  0.31
ATOM     35  O   VAL     4      11.897   5.765  -2.861  1.00  0.81
ATOM     36  N   ILE     5      12.295   5.173  -5.002  1.00  0.85
ATOM     37  CA  ILE     5      12.142   3.731  -4.789  1.00  0.00
ATOM     38  CB  ILE     5      12.119   3.090  -6.156  1.00  2.43
ATOM     39  CG2 ILE     5      10.933   3.631  -6.944  1.00  3.28
ATOM     40  CG1 ILE     5      13.448   3.420  -6.836  1.00  3.25
ATOM     41  CD1 ILE     5      13.701   2.632  -8.101  1.00  4.11
ATOM     42  C   ILE     5      13.327   3.136  -4.043  1.00  0.15
ATOM     43  O   ILE     5      14.355   3.789  -3.817  1.00  0.92
ATOM     44  N   LEU     6      13.140   1.903  -3.602  1.00  0.20
ATOM     45  CA  LEU     6      14.229   1.135  -2.990  1.00  0.01
ATOM     46  CB  LEU     6      14.112   1.163  -1.474  1.00  0.79
ATOM     47  CG  LEU     6      14.585   2.501  -0.929  1.00  1.21
ATOM     48  CD1 LEU     6      14.292   2.604   0.556  1.00  1.57
ATOM     49  CD2 LEU     6      16.070   2.710  -1.204  1.00  1.30
ATOM     50  C   LEU     6      14.204  -0.293  -3.513  1.00  0.09
ATOM     51  O   LEU     6      13.166  -0.957  -3.525  1.00  0.36
ATOM     52  N   LYS     7      15.359  -0.755  -3.942  1.00  0.14
ATOM     53  CA  LYS     7      15.433  -2.062  -4.588  1.00  0.01
ATOM     54  CB  LYS     7      16.707  -2.099  -5.399  1.00  2.62
ATOM     55  CG  LYS     7      16.646  -1.081  -6.519  1.00  3.60
ATOM     56  CD  LYS     7      15.621  -1.463  -7.576  1.00  4.60
ATOM     57  CE  LYS     7      15.603  -0.412  -8.666  1.00  5.62
ATOM     58  NZ  LYS     7      16.974  -0.121  -9.103  1.00  6.40
ATOM     59  C   LYS     7      15.371  -3.232  -3.611  1.00  0.22
ATOM     60  O   LYS     7      15.195  -3.073  -2.397  1.00  0.37
ATOM     61  N   ALA     8      15.500  -4.416  -4.187  1.00  0.13
ATOM     62  CA  ALA     8      15.387  -5.675  -3.447  1.00  0.01
ATOM     63  CB  ALA     8      15.270  -6.819  -4.444  1.00  2.88
ATOM     64  C   ALA     8      16.577  -5.924  -2.528  1.00  0.14
ATOM     65  O   ALA     8      17.458  -5.075  -2.344  1.00  0.16
ATOM     66  N   ALA     9      16.639  -7.147  -2.034  1.00  0.15
ATOM     67  CA  ALA     9      17.649  -7.553  -1.050  1.00  0.01
ATOM     68  CB  ALA     9      17.085  -8.695  -0.214  1.00  0.30
ATOM     69  C   ALA     9      19.003  -7.982  -1.633  1.00  0.16
ATOM     70  O   ALA     9      19.855  -8.456  -0.867  1.00  0.23
ATOM     71  N   GLY    10      19.219  -7.746  -2.924  1.00  0.18
ATOM     72  CA  GLY    10      20.456  -8.155  -3.615  1.00  0.01
ATOM     73  C   GLY    10      21.706  -7.733  -2.850  1.00  0.08
ATOM     74  O   GLY    10      22.374  -8.569  -2.229  1.00  0.21
ATOM     75  N   ALA    11      21.940  -6.435  -2.796  1.00  0.11
ATOM     76  CA  ALA    11      23.030  -5.902  -1.973  1.00  0.01
ATOM     77  CB  ALA    11      23.750  -4.799  -2.731  1.00  1.27
ATOM     78  C   ALA    11      22.528  -5.342  -0.646  1.00  0.12
ATOM     79  O   ALA    11      22.902  -4.221  -0.277  1.00  0.18
ATOM     80  N   ASN    12      21.704  -6.121   0.045  1.00  0.10
ATOM     81  CA  ASN    12      21.129  -5.742   1.345  1.00  0.01
ATOM     82  CB  ASN    12      22.269  -5.488   2.336  1.00  0.80
ATOM     83  CG  ASN    12      21.778  -5.120   3.737  1.00  1.07
ATOM     84  OD1 ASN    12      20.616  -5.347   4.100  1.00  1.86
ATOM     85  ND2 ASN    12      22.651  -4.460   4.472  1.00  1.25
ATOM     86  C   ASN    12      20.200  -4.532   1.229  1.00  0.12
ATOM     87  O   ASN    12      20.629  -3.405   0.946  1.00  0.13
ATOM     88  N   LYS    13      18.964  -4.745   1.658  1.00  0.05
ATOM     89  CA  LYS    13      17.962  -3.675   1.633  1.00  0.01
ATOM     90  CB  LYS    13      16.596  -4.219   2.038  1.00  0.77
ATOM     91  CG  LYS    13      15.940  -5.015   0.920  1.00  1.17
ATOM     92  CD  LYS    13      14.539  -5.467   1.316  1.00  1.37
ATOM     93  CE  LYS    13      13.842  -6.190   0.170  1.00  2.07
ATOM     94  NZ  LYS    13      12.479  -6.591   0.553  1.00  2.47
ATOM     95  C   LYS    13      18.317  -2.530   2.577  1.00  0.12
ATOM     96  O   LYS    13      18.255  -1.380   2.136  1.00  0.26
ATOM     97  N   VAL    14      19.001  -2.821   3.673  1.00  0.05
ATOM     98  CA  VAL    14      19.362  -1.758   4.620  1.00  0.01
ATOM     99  CB  VAL    14      19.789  -2.413   5.929  1.00  0.24
ATOM    100  CG1 VAL    14      20.199  -1.370   6.964  1.00  0.61
ATOM    101  CG2 VAL    14      18.677  -3.301   6.478  1.00  0.32
ATOM    102  C   VAL    14      20.493  -0.874   4.090  1.00  0.02
ATOM    103  O   VAL    14      20.441   0.348   4.283  1.00  0.14
ATOM    104  N   ALA    15      21.284  -1.414   3.177  1.00  0.03
ATOM    105  CA  ALA    15      22.398  -0.651   2.625  1.00  0.01
ATOM    106  CB  ALA    15      23.431  -1.617   2.058  1.00  0.15
ATOM    107  C   ALA    15      21.898   0.275   1.524  1.00  0.06
ATOM    108  O   ALA    15      22.205   1.476   1.559  1.00  0.09
ATOM    109  N   VAL    16      20.930  -0.194   0.752  1.00  0.04
ATOM    110  CA  VAL    16      20.383   0.668  -0.299  1.00  0.01
ATOM    111  CB  VAL    16      19.768  -0.180  -1.418  1.00  0.20
ATOM    112  CG1 VAL    16      18.773  -1.218  -0.924  1.00  0.20
ATOM    113  CG2 VAL    16      19.135   0.687  -2.495  1.00  0.82
ATOM    114  C   VAL    16      19.396   1.691   0.270  1.00  0.04
ATOM    115  O   VAL    16      19.449   2.848  -0.161  1.00  0.09
ATOM    116  N   ILE    17      18.763   1.383   1.395  1.00  0.08
ATOM    117  CA  ILE    17      17.873   2.362   2.030  1.00  0.01
ATOM    118  CB  ILE    17      17.072   1.695   3.150  1.00  0.20
ATOM    119  CG2 ILE    17      16.232   2.721   3.897  1.00  0.85
ATOM    120  CG1 ILE    17      16.161   0.596   2.623  1.00  0.73
ATOM    121  CD1 ILE    17      15.361  -0.048   3.749  1.00  0.74
ATOM    122  C   ILE    17      18.672   3.518   2.620  1.00  0.09
ATOM    123  O   ILE    17      18.483   4.665   2.195  1.00  0.15
ATOM    124  N   LYS    18      19.742   3.175   3.318  1.00  0.05
ATOM    125  CA  LYS    18      20.534   4.184   4.020  1.00  0.01
ATOM    126  CB  LYS    18      21.459   3.435   4.968  1.00  0.10
ATOM    127  CG  LYS    18      22.276   4.372   5.845  1.00  0.88
ATOM    128  CD  LYS    18      23.195   3.569   6.756  1.00  1.03
ATOM    129  CE  LYS    18      22.398   2.579   7.599  1.00  1.98
ATOM    130  NZ  LYS    18      23.289   1.736   8.412  1.00  2.43
ATOM    131  C   LYS    18      21.353   5.050   3.069  1.00  0.02
ATOM    132  O   LYS    18      21.345   6.279   3.217  1.00  0.03
ATOM    133  N   ALA    19      21.814   4.467   1.975  1.00  0.05
ATOM    134  CA  ALA    19      22.605   5.250   1.023  1.00  0.01
ATOM    135  CB  ALA    19      23.450   4.305   0.182  1.00  0.16
ATOM    136  C   ALA    19      21.734   6.113   0.111  1.00  0.03
ATOM    137  O   ALA    19      22.103   7.265  -0.156  1.00  0.03
ATOM    138  N   VAL    20      20.505   5.687  -0.133  1.00  0.04
ATOM    139  CA  VAL    20      19.610   6.480  -0.974  1.00  0.01
ATOM    140  CB  VAL    20      18.584   5.534  -1.597  1.00  0.19
ATOM    141  CG1 VAL    20      17.343   6.264  -2.066  1.00  0.57
ATOM    142  CG2 VAL    20      19.207   4.718  -2.724  1.00  0.24
ATOM    143  C   VAL    20      18.935   7.623  -0.213  1.00  0.06
ATOM    144  O   VAL    20      18.751   8.699  -0.799  1.00  0.14
ATOM    145  N   ARG    21      18.912   7.528   1.108  1.00  0.06
ATOM    146  CA  ARG    21      18.357   8.618   1.921  1.00  0.01
ATOM    147  CB  ARG    21      17.945   8.091   3.281  1.00  0.21
ATOM    148  CG  ARG    21      16.736   7.172   3.151  1.00  0.79
ATOM    149  CD  ARG    21      16.257   6.704   4.517  1.00  0.74
ATOM    150  NE  ARG    21      17.337   6.005   5.232  1.00  1.82
ATOM    151  CZ  ARG    21      17.132   5.300   6.347  1.00  2.34
ATOM    152  NH1 ARG    21      18.141   4.624   6.901  1.00  2.42
ATOM    153  NH2 ARG    21      15.905   5.214   6.865  1.00  3.11
ATOM    154  C   ARG    21      19.302   9.811   2.085  1.00  0.04
ATOM    155  O   ARG    21      18.879  10.845   2.621  1.00  0.06
ATOM    156  N   GLY    22      20.507   9.716   1.542  1.00  0.11
ATOM    157  CA  GLY    22      21.439  10.851   1.541  1.00  0.01
ATOM    158  C   GLY    22      20.899  12.045   0.749  1.00  0.14
ATOM    159  O   GLY    22      20.647  13.111   1.324  1.00  0.38
ATOM    160  N   ALA    23      20.676  11.855  -0.544  1.00  0.12
ATOM    161  CA  ALA    23      20.198  12.969  -1.380  1.00  0.00
ATOM    162  CB  ALA    23      20.830  12.874  -2.763  1.00  1.20
ATOM    163  C   ALA    23      18.676  13.012  -1.506  1.00  0.15
ATOM    164  O   ALA    23      18.118  14.005  -1.993  1.00  0.38
ATOM    165  N   THR    24      18.017  11.935  -1.116  1.00  0.10
ATOM    166  CA  THR    24      16.552  11.943  -1.050  1.00  0.01
ATOM    167  CB  THR    24      15.937  11.106  -2.167  1.00  1.49
ATOM    168  OG1 THR    24      16.685   9.905  -2.293  1.00  2.21
ATOM    169  CG2 THR    24      15.976  11.822  -3.509  1.00  2.14
ATOM    170  C   THR    24      16.079  11.424   0.297  1.00  0.37
ATOM    171  O   THR    24      16.174  10.222   0.574  1.00  0.94
ATOM    172  N   GLY    25      15.466  12.315   1.062  1.00  0.13
ATOM    173  CA  GLY    25      14.975  11.991   2.411  1.00  0.00
ATOM    174  C   GLY    25      13.658  11.212   2.394  1.00  0.16
ATOM    175  O   GLY    25      12.566  11.771   2.543  1.00  0.37
ATOM    176  N   LEU    26      13.795   9.914   2.191  1.00  0.25
ATOM    177  CA  LEU    26      12.657   9.004   2.133  1.00  0.00
ATOM    178  CB  LEU    26      13.143   7.760   1.395  1.00  1.23
ATOM    179  CG  LEU    26      12.005   6.845   0.969  1.00  1.68
ATOM    180  CD1 LEU    26      11.040   7.592   0.062  1.00  1.91
ATOM    181  CD2 LEU    26      12.549   5.618   0.256  1.00  1.96
ATOM    182  C   LEU    26      12.188   8.636   3.539  1.00  0.25
ATOM    183  O   LEU    26      12.999   8.292   4.406  1.00  0.44
ATOM    184  N   GLY    27      10.888   8.743   3.765  1.00  0.12
ATOM    185  CA  GLY    27      10.313   8.309   5.042  1.00  0.00
ATOM    186  C   GLY    27      10.427   6.793   5.138  1.00  0.12
ATOM    187  O   GLY    27      10.294   6.102   4.122  1.00  0.16
ATOM    188  N   LEU    28      10.503   6.273   6.351  1.00  0.06
ATOM    189  CA  LEU    28      10.757   4.833   6.533  1.00  0.01
ATOM    190  CB  LEU    28      11.150   4.596   7.987  1.00  0.40
ATOM    191  CG  LEU    28      11.598   3.156   8.224  1.00  0.60
ATOM    192  CD1 LEU    28      12.787   2.800   7.336  1.00  0.86
ATOM    193  CD2 LEU    28      11.941   2.927   9.691  1.00  0.64
ATOM    194  C   LEU    28       9.558   3.951   6.167  1.00  0.05
ATOM    195  O   LEU    28       9.764   2.860   5.622  1.00  0.10
ATOM    196  N   LYS    29       8.359   4.511   6.180  1.00  0.09
ATOM    197  CA  LYS    29       7.196   3.742   5.725  1.00  0.01
ATOM    198  CB  LYS    29       5.929   4.406   6.245  1.00  0.33
ATOM    199  CG  LYS    29       4.690   3.648   5.785  1.00  1.04
ATOM    200  CD  LYS    29       3.411   4.308   6.287  1.00  1.22
ATOM    201  CE  LYS    29       2.179   3.546   5.811  1.00  2.09
ATOM    202  NZ  LYS    29       0.943   4.197   6.274  1.00  2.71
ATOM    203  C   LYS    29       7.150   3.681   4.199  1.00  0.07
ATOM    204  O   LYS    29       6.942   2.598   3.633  1.00  0.15
ATOM    205  N   GLU    30       7.697   4.714   3.578  1.00  0.08
ATOM    206  CA  GLU    30       7.777   4.750   2.120  1.00  0.00
ATOM    207  CB  GLU    30       8.054   6.176   1.661  1.00  0.13
ATOM    208  CG  GLU    30       6.903   7.119   1.978  1.00  0.63
ATOM    209  CD  GLU    30       7.306   8.549   1.635  1.00  1.30
ATOM    210  OE1 GLU    30       8.383   8.939   2.075  1.00  1.74
ATOM    211  OE2 GLU    30       6.444   9.285   1.176  1.00  2.01
ATOM    212  C   GLU    30       8.910   3.853   1.659  1.00  0.06
ATOM    213  O   GLU    30       8.697   3.058   0.742  1.00  0.05
ATOM    214  N   ALA    31       9.934   3.738   2.488  1.00  0.01
ATOM    215  CA  ALA    31      11.060   2.847   2.208  1.00  0.01
ATOM    216  CB  ALA    31      12.140   3.131   3.247  1.00  0.21
ATOM    217  C   ALA    31      10.660   1.380   2.296  1.00  0.05
ATOM    218  O   ALA    31      10.907   0.624   1.347  1.00  0.22
ATOM    219  N   LYS    32       9.794   1.078   3.249  1.00  0.03
ATOM    220  CA  LYS    32       9.321  -0.293   3.445  1.00  0.00
ATOM    221  CB  LYS    32       8.669  -0.345   4.821  1.00  0.13
ATOM    222  CG  LYS    32       8.244  -1.757   5.205  1.00  1.13
ATOM    223  CD  LYS    32       7.590  -1.776   6.583  1.00  1.49
ATOM    224  CE  LYS    32       8.532  -1.255   7.666  1.00  2.46
ATOM    225  NZ  LYS    32       9.727  -2.109   7.799  1.00  3.50
ATOM    226  C   LYS    32       8.311  -0.712   2.376  1.00  0.04
ATOM    227  O   LYS    32       8.348  -1.857   1.909  1.00  0.08
ATOM    228  N   ASP    33       7.596   0.256   1.826  1.00  0.07
ATOM    229  CA  ASP    33       6.676  -0.051   0.728  1.00  0.00
ATOM    230  CB  ASP    33       5.632   1.060   0.630  1.00  0.13
ATOM    231  CG  ASP    33       4.855   1.237   1.936  1.00  0.20
ATOM    232  OD1 ASP    33       4.629   0.243   2.614  1.00  0.19
ATOM    233  OD2 ASP    33       4.391   2.348   2.165  1.00  0.41
ATOM    234  C   ASP    33       7.431  -0.142  -0.599  1.00  0.05
ATOM    235  O   ASP    33       7.250  -1.102  -1.360  1.00  0.07
ATOM    236  N   LEU    34       8.454   0.682  -0.734  1.00  0.07
ATOM    237  CA  LEU    34       9.193   0.761  -1.991  1.00  0.00
ATOM    238  CB  LEU    34       9.796   2.151  -2.120  1.00  0.19
ATOM    239  CG  LEU    34       8.680   3.151  -2.402  1.00  0.41
ATOM    240  CD1 LEU    34       9.138   4.592  -2.228  1.00  0.56
ATOM    241  CD2 LEU    34       8.081   2.921  -3.786  1.00  0.47
ATOM    242  C   LEU    34      10.248  -0.319  -2.176  1.00  0.06
ATOM    243  O   LEU    34      10.452  -0.692  -3.335  1.00  0.18
ATOM    244  N   VAL    35      10.625  -1.027  -1.117  1.00  0.06
ATOM    245  CA  VAL    35      11.492  -2.211  -1.284  1.00  0.00
ATOM    246  CB  VAL    35      12.201  -2.579   0.024  1.00  0.57
ATOM    247  CG1 VAL    35      13.242  -1.550   0.440  1.00  1.15
ATOM    248  CG2 VAL    35      11.237  -2.856   1.169  1.00  0.90
ATOM    249  C   VAL    35      10.690  -3.419  -1.783  1.00  0.05
ATOM    250  O   VAL    35      11.260  -4.393  -2.287  1.00  0.19
ATOM    251  N   GLU    36       9.371  -3.288  -1.760  1.00  0.19
ATOM    252  CA  GLU    36       8.468  -4.313  -2.280  1.00  0.01
ATOM    253  CB  GLU    36       7.251  -4.329  -1.361  1.00  0.33
ATOM    254  CG  GLU    36       7.661  -4.521   0.095  1.00  1.26
ATOM    255  CD  GLU    36       6.500  -4.180   1.025  1.00  1.28
ATOM    256  OE1 GLU    36       5.792  -3.228   0.723  1.00  1.42
ATOM    257  OE2 GLU    36       6.380  -4.835   2.052  1.00  1.37
ATOM    258  C   GLU    36       8.014  -3.973  -3.708  1.00  0.20
ATOM    259  O   GLU    36       7.411  -4.812  -4.386  1.00  0.19
ATOM    260  N   SER    37       8.344  -2.770  -4.158  1.00  0.21
ATOM    261  CA  SER    37       7.886  -2.253  -5.458  1.00  0.01
ATOM    262  CB  SER    37       7.025  -1.026  -5.151  1.00  1.09
ATOM    263  OG  SER    37       6.425  -0.558  -6.351  1.00  1.72
ATOM    264  C   SER    37       9.059  -1.876  -6.375  1.00  0.51
ATOM    265  O   SER    37       8.849  -1.357  -7.480  1.00  1.57
ATOM    266  N   ALA    38      10.258  -2.248  -5.931  1.00  0.28
ATOM    267  CA  ALA    38      11.572  -1.895  -6.522  1.00  0.01
ATOM    268  CB  ALA    38      12.462  -3.141  -6.549  1.00  0.62
ATOM    269  C   ALA    38      11.662  -1.054  -7.820  1.00  0.16
ATOM    270  O   ALA    38      11.899   0.148  -7.662  1.00  0.36
ATOM    271  N   PRO    39      11.529  -1.579  -9.040  1.00  0.22
ATOM    272  CA  PRO    39      12.034  -0.820 -10.203  1.00  0.01
ATOM    273  CB  PRO    39      12.155  -1.825 -11.305  1.00  1.07
ATOM    274  CG  PRO    39      11.524  -3.133 -10.871  1.00  1.04
ATOM    275  CD  PRO    39      11.092  -2.933  -9.428  1.00  0.73
ATOM    276  C   PRO    39      11.148   0.357 -10.647  1.00  0.31
ATOM    277  O   PRO    39      10.060   0.161 -11.200  1.00  1.19
ATOM    278  N   ALA    40      11.698   1.556 -10.504  1.00  0.15
ATOM    279  CA  ALA    40      11.054   2.807 -10.951  1.00  0.01
ATOM    280  CB  ALA    40       9.818   3.107 -10.113  1.00  0.76
ATOM    281  C   ALA    40      12.018   4.006 -10.903  1.00  0.11
ATOM    282  O   ALA    40      13.113   3.957 -11.481  1.00  0.15
ATOM    283  N   ALA    41      11.537   5.109 -10.347  1.00  0.25
ATOM    284  CA  ALA    41      12.319   6.363 -10.287  1.00  0.00
ATOM    285  CB  ALA    41      11.376   7.535 -10.523  1.00  0.78
ATOM    286  C   ALA    41      13.103   6.597  -8.990  1.00  0.29
ATOM    287  O   ALA    41      12.695   6.190  -7.894  1.00  0.34
ATOM    288  N   LEU    42      14.234   7.264  -9.145  1.00  0.11
ATOM    289  CA  LEU    42      15.110   7.600  -8.019  1.00  0.01
ATOM    290  CB  LEU    42      16.541   7.217  -8.408  1.00  1.11
ATOM    291  CG  LEU    42      17.485   6.876  -7.244  1.00  1.83
ATOM    292  CD1 LEU    42      18.829   6.408  -7.777  1.00  2.26
ATOM    293  CD2 LEU    42      17.729   8.013  -6.263  1.00  1.97
ATOM    294  C   LEU    42      15.044   9.104  -7.743  1.00  0.15
ATOM    295  O   LEU    42      14.311   9.566  -6.857  1.00  0.37
ATOM    296  N   LYS    43      15.806   9.851  -8.526  1.00  0.18
ATOM    297  CA  LYS    43      16.000  11.283  -8.271  1.00  0.01
ATOM    298  CB  LYS    43      17.465  11.572  -7.962  1.00  1.28
ATOM    299  CG  LYS    43      17.779  11.459  -6.481  1.00  2.09
ATOM    300  CD  LYS    43      19.124  12.095  -6.161  1.00  2.89
ATOM    301  CE  LYS    43      19.112  13.594  -6.449  1.00  3.90
ATOM    302  NZ  LYS    43      18.121  14.295  -5.616  1.00  4.68
ATOM    303  C   LYS    43      15.641  12.186  -9.430  1.00  0.13
ATOM    304  O   LYS    43      15.534  11.789 -10.598  1.00  0.40
ATOM    305  N   GLU    44      15.595  13.457  -9.073  1.00  0.12
ATOM    306  CA  GLU    44      15.503  14.535 -10.058  1.00  0.01
ATOM    307  CB  GLU    44      15.055  15.832  -9.382  1.00  1.39
ATOM    308  CG  GLU    44      13.631  16.244  -9.768  1.00  2.22
ATOM    309  CD  GLU    44      12.592  15.295  -9.179  1.00  2.65
ATOM    310  OE1 GLU    44      11.477  15.282  -9.682  1.00  3.39
ATOM    311  OE2 GLU    44      12.890  14.727  -8.136  1.00  2.70
ATOM    312  C   GLU    44      16.879  14.718 -10.691  1.00  0.11
ATOM    313  O   GLU    44      17.390  13.785 -11.322  1.00  0.21
ATOM    314  N   GLY    45      17.493  15.861 -10.436  1.00  0.12
ATOM    315  CA  GLY    45      18.795  16.185 -11.040  1.00  0.01
ATOM    316  C   GLY    45      19.941  15.288 -10.580  1.00  0.41
ATOM    317  O   GLY    45      20.401  15.371  -9.432  1.00  0.78
ATOM    318  N   VAL    46      20.522  14.600 -11.554  1.00  0.17
ATOM    319  CA  VAL    46      21.674  13.705 -11.345  1.00  0.01
ATOM    320  CB  VAL    46      21.598  12.620 -12.421  1.00  2.43
ATOM    321  CG1 VAL    46      21.808  13.206 -13.814  1.00  3.31
ATOM    322  CG2 VAL    46      22.558  11.457 -12.172  1.00  2.68
ATOM    323  C   VAL    46      23.024  14.449 -11.413  1.00  0.17
ATOM    324  O   VAL    46      24.094  13.830 -11.407  1.00  0.50
ATOM    325  N   SER    47      22.976  15.773 -11.357  1.00  0.18
ATOM    326  CA  SER    47      24.189  16.588 -11.489  1.00  0.01
ATOM    327  CB  SER    47      23.800  18.003 -11.909  1.00  0.60
ATOM    328  OG  SER    47      23.026  18.594 -10.871  1.00  0.58
ATOM    329  C   SER    47      24.987  16.651 -10.184  1.00  0.34
ATOM    330  O   SER    47      26.119  17.147 -10.170  1.00  1.01
ATOM    331  N   LYS    48      24.397  16.177  -9.101  1.00  0.04
ATOM    332  CA  LYS    48      25.139  16.060  -7.851  1.00  0.01
ATOM    333  CB  LYS    48      24.155  16.057  -6.690  1.00  0.87
ATOM    334  CG  LYS    48      23.297  17.316  -6.686  1.00  1.08
ATOM    335  CD  LYS    48      22.292  17.288  -5.540  1.00  2.06
ATOM    336  CE  LYS    48      21.433  18.548  -5.519  1.00  2.65
ATOM    337  NZ  LYS    48      20.475  18.516  -4.401  1.00  3.44
ATOM    338  C   LYS    48      25.923  14.754  -7.848  1.00  0.02
ATOM    339  O   LYS    48      25.388  13.704  -8.223  1.00  0.05
ATOM    340  N   ASP    49      27.082  14.776  -7.210  1.00  0.10
ATOM    341  CA  ASP    49      27.885  13.549  -7.110  1.00  0.01
ATOM    342  CB  ASP    49      29.296  13.903  -6.652  1.00  0.51
ATOM    343  CG  ASP    49      29.999  14.771  -7.696  1.00  0.77
ATOM    344  OD1 ASP    49      29.839  14.491  -8.875  1.00  0.73
ATOM    345  OD2 ASP    49      30.676  15.706  -7.289  1.00  1.35
ATOM    346  C   ASP    49      27.263  12.550  -6.136  1.00  0.05
ATOM    347  O   ASP    49      27.298  11.342  -6.402  1.00  0.17
ATOM    348  N   ASP    50      26.431  13.049  -5.232  1.00  0.03
ATOM    349  CA  ASP    50      25.693  12.163  -4.330  1.00  0.01
ATOM    350  CB  ASP    50      25.277  12.945  -3.087  1.00  0.33
ATOM    351  CG  ASP    50      24.708  11.992  -2.038  1.00  1.26
ATOM    352  OD1 ASP    50      25.164  10.858  -2.007  1.00  2.14
ATOM    353  OD2 ASP    50      23.771  12.379  -1.353  1.00  1.65
ATOM    354  C   ASP    50      24.457  11.566  -5.018  1.00  0.07
ATOM    355  O   ASP    50      24.039  10.466  -4.643  1.00  0.14
ATOM    356  N   ALA    51      24.075  12.104  -6.166  1.00  0.09
ATOM    357  CA  ALA    51      22.963  11.527  -6.922  1.00  0.01
ATOM    358  CB  ALA    51      22.382  12.587  -7.847  1.00  0.24
ATOM    359  C   ALA    51      23.462  10.348  -7.749  1.00  0.13
ATOM    360  O   ALA    51      22.773   9.324  -7.836  1.00  0.22
ATOM    361  N   GLU    52      24.743  10.380  -8.079  1.00  0.09
ATOM    362  CA  GLU    52      25.349   9.230  -8.748  1.00  0.01
ATOM    363  CB  GLU    52      26.570   9.691  -9.538  1.00  0.17
ATOM    364  CG  GLU    52      27.216   8.547 -10.324  1.00  1.09
ATOM    365  CD  GLU    52      26.251   7.988 -11.369  1.00  1.85
ATOM    366  OE1 GLU    52      26.391   6.824 -11.709  1.00  2.45
ATOM    367  OE2 GLU    52      25.459   8.772 -11.875  1.00  2.29
ATOM    368  C   GLU    52      25.748   8.157  -7.732  1.00  0.08
ATOM    369  O   GLU    52      25.658   6.968  -8.056  1.00  0.14
ATOM    370  N   ALA    53      25.940   8.546  -6.482  1.00  0.07
ATOM    371  CA  ALA    53      26.203   7.552  -5.434  1.00  0.01
ATOM    372  CB  ALA    53      26.853   8.250  -4.245  1.00  0.09
ATOM    373  C   ALA    53      24.909   6.867  -4.997  1.00  0.08
ATOM    374  O   ALA    53      24.886   5.639  -4.836  1.00  0.19
ATOM    375  N   LEU    54      23.813   7.602  -5.112  1.00  0.05
ATOM    376  CA  LEU    54      22.479   7.040  -4.883  1.00  0.01
ATOM    377  CB  LEU    54      21.460   8.176  -4.889  1.00  0.16
ATOM    378  CG  LEU    54      20.968   8.570  -3.502  1.00  1.17
ATOM    379  CD1 LEU    54      22.068   9.161  -2.629  1.00  1.27
ATOM    380  CD2 LEU    54      19.814   9.553  -3.623  1.00  1.58
ATOM    381  C   LEU    54      22.103   6.075  -5.995  1.00  0.06
ATOM    382  O   LEU    54      21.643   4.959  -5.716  1.00  0.17
ATOM    383  N   LYS    55      22.517   6.408  -7.208  1.00  0.05
ATOM    384  CA  LYS    55      22.264   5.549  -8.365  1.00  0.01
ATOM    385  CB  LYS    55      22.652   6.314  -9.624  1.00  0.34
ATOM    386  CG  LYS    55      22.465   5.463 -10.873  1.00  0.99
ATOM    387  CD  LYS    55      22.821   6.241 -12.130  1.00  1.15
ATOM    388  CE  LYS    55      22.588   5.406 -13.382  1.00  1.92
ATOM    389  NZ  LYS    55      22.905   6.181 -14.591  1.00  2.25
ATOM    390  C   LYS    55      23.056   4.249  -8.293  1.00  0.04
ATOM    391  O   LYS    55      22.449   3.179  -8.416  1.00  0.05
ATOM    392  N   LYS    56      24.281   4.324  -7.799  1.00  0.04
ATOM    393  CA  LYS    56      25.099   3.116  -7.666  1.00  0.01
ATOM    394  CB  LYS    56      26.543   3.535  -7.415  1.00  0.14
ATOM    395  CG  LYS    56      27.134   4.243  -8.630  1.00  0.93
ATOM    396  CD  LYS    56      28.556   4.720  -8.351  1.00  0.97
ATOM    397  CE  LYS    56      29.160   5.406  -9.570  1.00  1.94
ATOM    398  NZ  LYS    56      30.521   5.891  -9.284  1.00  2.76
ATOM    399  C   LYS    56      24.627   2.206  -6.536  1.00  0.03
ATOM    400  O   LYS    56      24.571   0.989  -6.742  1.00  0.09
ATOM    401  N   ALA    57      24.065   2.775  -5.481  1.00  0.06
ATOM    402  CA  ALA    57      23.546   1.953  -4.381  1.00  0.01
ATOM    403  CB  ALA    57      23.388   2.842  -3.155  1.00  0.20
ATOM    404  C   ALA    57      22.196   1.324  -4.721  1.00  0.09
ATOM    405  O   ALA    57      21.997   0.119  -4.498  1.00  0.09
ATOM    406  N   LEU    58      21.403   2.044  -5.498  1.00  0.06
ATOM    407  CA  LEU    58      20.094   1.534  -5.902  1.00  0.01
ATOM    408  CB  LEU    58      19.293   2.694  -6.475  1.00  0.30
ATOM    409  CG  LEU    58      17.816   2.346  -6.575  1.00  1.27
ATOM    410  CD1 LEU    58      17.169   2.354  -5.196  1.00  1.72
ATOM    411  CD2 LEU    58      17.097   3.328  -7.485  1.00  1.15
ATOM    412  C   LEU    58      20.246   0.450  -6.967  1.00  0.11
ATOM    413  O   LEU    58      19.733  -0.662  -6.783  1.00  0.24
ATOM    414  N   GLU    59      21.210   0.652  -7.850  1.00  0.06
ATOM    415  CA  GLU    59      21.505  -0.305  -8.919  1.00  0.01
ATOM    416  CB  GLU    59      22.084   0.488 -10.080  1.00  0.27
ATOM    417  CG  GLU    59      21.967  -0.245 -11.410  1.00  0.54
ATOM    418  CD  GLU    59      22.476   0.669 -12.518  1.00  1.70
ATOM    419  OE1 GLU    59      22.964   0.153 -13.513  1.00  2.11
ATOM    420  OE2 GLU    59      22.427   1.878 -12.319  1.00  2.46
ATOM    421  C   GLU    59      22.472  -1.413  -8.466  1.00  0.11
ATOM    422  O   GLU    59      22.957  -2.208  -9.279  1.00  0.09
ATOM    423  N   GLU    60      22.793  -1.422  -7.182  1.00  0.29
ATOM    424  CA  GLU    60      23.573  -2.506  -6.599  1.00  0.01
ATOM    425  CB  GLU    60      24.452  -1.886  -5.522  1.00  0.35
ATOM    426  CG  GLU    60      25.559  -2.811  -5.040  1.00  1.23
ATOM    427  CD  GLU    60      26.330  -2.118  -3.922  1.00  1.40
ATOM    428  OE1 GLU    60      27.026  -2.813  -3.195  1.00  1.64
ATOM    429  OE2 GLU    60      26.244  -0.899  -3.838  1.00  1.84
ATOM    430  C   GLU    60      22.620  -3.527  -5.981  1.00  0.19
ATOM    431  O   GLU    60      22.971  -4.699  -5.786  1.00  0.22
ATOM    432  N   ALA    61      21.408  -3.080  -5.693  1.00  0.34
ATOM    433  CA  ALA    61      20.379  -3.982  -5.169  1.00  0.01
ATOM    434  CB  ALA    61      19.766  -3.354  -3.925  1.00  1.48
ATOM    435  C   ALA    61      19.292  -4.273  -6.205  1.00  0.16
ATOM    436  O   ALA    61      18.387  -5.083  -5.950  1.00  0.20
ATOM    437  N   GLY    62      19.351  -3.577  -7.330  1.00  0.19
ATOM    438  CA  GLY    62      18.398  -3.806  -8.428  1.00  0.01
ATOM    439  C   GLY    62      18.919  -3.227  -9.742  1.00  0.23
ATOM    440  O   GLY    62      20.105  -2.910  -9.854  1.00  0.66
ATOM    441  N   ALA    63      18.035  -3.047 -10.711  1.00  0.27
ATOM    442  CA  ALA    63      18.481  -2.592 -12.036  1.00  0.01
ATOM    443  CB  ALA    63      18.079  -3.646 -13.063  1.00  1.00
ATOM    444  C   ALA    63      17.947  -1.228 -12.475  1.00  0.22
ATOM    445  O   ALA    63      18.732  -0.295 -12.691  1.00  0.66
ATOM    446  N   GLU    64      16.630  -1.126 -12.601  1.00  0.12
ATOM    447  CA  GLU    64      15.981   0.065 -13.189  1.00  0.01
ATOM    448  CB  GLU    64      14.527  -0.289 -13.508  1.00  0.58
ATOM    449  CG  GLU    64      13.726   0.885 -14.069  1.00  1.12
ATOM    450  CD  GLU    64      14.382   1.433 -15.332  1.00  1.89
ATOM    451  OE1 GLU    64      14.920   2.524 -15.250  1.00  2.57
ATOM    452  OE2 GLU    64      14.506   0.667 -16.281  1.00  2.22
ATOM    453  C   GLU    64      16.037   1.300 -12.294  1.00  0.23
ATOM    454  O   GLU    64      15.255   1.448 -11.346  1.00  0.76
ATOM    455  N   VAL    65      16.926   2.203 -12.669  1.00  0.22
ATOM    456  CA  VAL    65      17.083   3.484 -11.976  1.00  0.01
ATOM    457  CB  VAL    65      18.541   3.601 -11.538  1.00  0.63
ATOM    458  CG1 VAL    65      18.816   4.952 -10.898  1.00  1.13
ATOM    459  CG2 VAL    65      18.927   2.475 -10.589  1.00  1.35
ATOM    460  C   VAL    65      16.725   4.658 -12.889  1.00  0.13
ATOM    461  O   VAL    65      17.534   5.101 -13.715  1.00  0.31
ATOM    462  N   GLU    66      15.507   5.152 -12.740  1.00  0.38
ATOM    463  CA  GLU    66      15.078   6.323 -13.518  1.00  0.00
ATOM    464  CB  GLU    66      13.567   6.287 -13.670  1.00  0.50
ATOM    465  CG  GLU    66      13.132   5.108 -14.523  1.00  1.11
ATOM    466  CD  GLU    66      11.642   4.857 -14.331  1.00  1.15
ATOM    467  OE1 GLU    66      11.238   3.720 -14.529  1.00  1.62
ATOM    468  OE2 GLU    66      10.970   5.760 -13.849  1.00  1.19
ATOM    469  C   GLU    66      15.484   7.623 -12.833  1.00  0.44
ATOM    470  O   GLU    66      14.937   7.996 -11.788  1.00  0.88
ATOM    471  N   VAL    67      16.465   8.290 -13.409  1.00  0.38
ATOM    472  CA  VAL    67      16.931   9.550 -12.830  1.00  0.01
ATOM    473  CB  VAL    67      18.305   9.255 -12.229  1.00  1.37
ATOM    474  CG1 VAL    67      19.276   8.732 -13.280  1.00  2.31
ATOM    475  CG2 VAL    67      18.896  10.437 -11.473  1.00  1.39
ATOM    476  C   VAL    67      16.952  10.670 -13.882  1.00  0.22
ATOM    477  O   VAL    67      17.274  10.438 -15.055  1.00  0.17
ATOM    478  N   LYS    68      16.524  11.854 -13.470  1.00  0.26
ATOM    479  CA  LYS    68      16.461  13.008 -14.376  1.00  0.01
ATOM    480  CB  LYS    68      15.332  13.926 -13.909  1.00  1.04
ATOM    481  CG  LYS    68      14.039  13.135 -13.724  1.00  1.73
ATOM    482  CD  LYS    68      12.887  13.984 -13.195  1.00  2.27
ATOM    483  CE  LYS    68      11.647  13.119 -12.973  1.00  3.00
ATOM    484  NZ  LYS    68      10.481  13.918 -12.554  1.00  3.59
ATOM    485  C   LYS    68      17.792  13.766 -14.376  1.00  0.76
ATOM    486  O   LYS    68      17.811  14.902 -13.915  1.00  1.51
ATOM    487  OXT LYS    68      18.732  13.262 -14.978  1.00  1.51
