# Supplementary material for: Fast structure similarity searches among protein models: efficient clustering of protein fragments
Source: Algorithms Mol Biol. 2012 May 29;7:16. doi: 10.1186/1748-7188-7-16 (PMC3403935; doi:10.1186/1748-7188-7-16)
Supplement: Additional file 1 — Zipped le with the Linux executable and example files. [file 1748-7188-7-16-S1.TGZ › fsss_distrib/4state_reduced/1ctf/1ctf.d15654_r.pdb]

ATOM      1  N   GLU     1      12.291  14.401 -15.095  1.00  0.28
ATOM      2  CA  GLU     1      11.922  13.960 -16.453  1.00  0.00
ATOM      3  CB  GLU     1      12.351  15.013 -17.467  1.00  1.58
ATOM      4  CG  GLU     1      11.647  16.342 -17.223  1.00  2.42
ATOM      5  CD  GLU     1      12.262  17.423 -18.103  1.00  3.56
ATOM      6  OE1 GLU     1      11.546  17.965 -18.936  1.00  3.96
ATOM      7  OE2 GLU     1      13.439  17.698 -17.911  1.00  4.34
ATOM      8  C   GLU     1      12.590  12.633 -16.792  1.00  0.13
ATOM      9  O   GLU     1      12.378  12.063 -17.868  1.00  0.36
ATOM     10  N   PHE     2      13.322  12.113 -15.826  1.00  0.10
ATOM     11  CA  PHE     2      14.057  10.856 -15.995  1.00  0.00
ATOM     12  CB  PHE     2      15.448  11.082 -15.404  1.00  0.44
ATOM     13  CG  PHE     2      16.553  10.168 -15.916  1.00  1.09
ATOM     14  CD1 PHE     2      16.260   8.960 -16.532  1.00  1.79
ATOM     15  CE1 PHE     2      17.287   8.143 -16.992  1.00  2.68
ATOM     16  CZ  PHE     2      18.608   8.540 -16.839  1.00  3.05
ATOM     17  CE2 PHE     2      18.906   9.749 -16.228  1.00  2.61
ATOM     18  CD2 PHE     2      17.880  10.565 -15.769  1.00  1.64
ATOM     19  C   PHE     2      13.315   9.749 -15.241  1.00  0.15
ATOM     20  O   PHE     2      13.783   9.281 -14.196  1.00  0.25
ATOM     21  N   ASP     3      12.202   9.317 -15.816  1.00  0.11
ATOM     22  CA  ASP     3      11.228   8.433 -15.133  1.00  0.00
ATOM     23  CB  ASP     3       9.984   8.297 -16.016  1.00  0.43
ATOM     24  CG  ASP     3       9.130   9.571 -16.051  1.00  0.94
ATOM     25  OD1 ASP     3       9.591  10.607 -15.590  1.00  1.60
ATOM     26  OD2 ASP     3       7.975   9.444 -16.434  1.00  0.87
ATOM     27  C   ASP     3      11.771   7.041 -14.804  1.00  0.13
ATOM     28  O   ASP     3      12.276   6.332 -15.681  1.00  0.28
ATOM     29  N   VAL     4      11.597   6.647 -13.547  1.00  0.12
ATOM     30  CA  VAL     4      12.124   5.367 -13.029  1.00  0.00
ATOM     31  CB  VAL     4      13.566   5.614 -12.602  1.00  0.52
ATOM     32  CG1 VAL     4      14.584   5.373 -13.714  1.00  0.63
ATOM     33  CG2 VAL     4      13.687   7.020 -12.030  1.00  0.89
ATOM     34  C   VAL     4      11.332   4.876 -11.808  1.00  0.15
ATOM     35  O   VAL     4      11.662   5.221 -10.666  1.00  0.32
ATOM     36  N   ILE     5      10.384   3.981 -12.042  1.00  0.21
ATOM     37  CA  ILE     5       9.497   3.533 -10.957  1.00  0.00
ATOM     38  CB  ILE     5       8.216   4.367 -11.041  1.00  0.93
ATOM     39  CG2 ILE     5       8.343   5.680 -10.282  1.00  1.33
ATOM     40  CG1 ILE     5       7.807   4.623 -12.490  1.00  1.30
ATOM     41  CD1 ILE     5       6.555   5.492 -12.570  1.00  1.68
ATOM     42  C   ILE     5       9.134   2.040 -10.995  1.00  0.24
ATOM     43  O   ILE     5       8.165   1.654 -11.663  1.00  0.40
ATOM     44  N   LEU     6       9.843   1.223 -10.229  1.00  0.09
ATOM     45  CA  LEU     6       9.472  -0.204 -10.121  1.00  0.01
ATOM     46  CB  LEU     6      10.123  -1.013 -11.234  1.00  1.88
ATOM     47  CG  LEU     6       9.143  -1.396 -12.336  1.00  2.96
ATOM     48  CD1 LEU     6       9.869  -2.076 -13.491  1.00  4.09
ATOM     49  CD2 LEU     6       8.040  -2.294 -11.789  1.00  3.07
ATOM     50  C   LEU     6       9.821  -0.820  -8.764  1.00  0.20
ATOM     51  O   LEU     6      11.000  -0.997  -8.433  1.00  0.61
ATOM     52  N   LYS     7       8.793  -1.434  -8.197  1.00  0.09
ATOM     53  CA  LYS     7       8.745  -1.993  -6.826  1.00  0.01
ATOM     54  CB  LYS     7       7.512  -2.892  -6.769  1.00  1.27
ATOM     55  CG  LYS     7       6.228  -2.187  -7.197  1.00  1.68
ATOM     56  CD  LYS     7       5.751  -1.177  -6.161  1.00  1.80
ATOM     57  CE  LYS     7       4.484  -0.466  -6.622  1.00  2.10
ATOM     58  NZ  LYS     7       4.035   0.514  -5.618  1.00  2.65
ATOM     59  C   LYS     7       9.930  -2.861  -6.391  1.00  0.16
ATOM     60  O   LYS     7      11.082  -2.413  -6.280  1.00  0.48
ATOM     61  N   ALA     8       9.582  -4.062  -5.965  1.00  0.48
ATOM     62  CA  ALA     8      10.569  -5.029  -5.471  1.00  0.01
ATOM     63  CB  ALA     8      10.102  -5.554  -4.117  1.00  1.80
ATOM     64  C   ALA     8      10.759  -6.192  -6.441  1.00  0.41
ATOM     65  O   ALA     8       9.931  -6.413  -7.331  1.00  1.30
ATOM     66  N   ALA     9      11.882  -6.875  -6.290  1.00  0.16
ATOM     67  CA  ALA     9      12.219  -8.023  -7.139  1.00  0.01
ATOM     68  CB  ALA     9      12.959  -7.522  -8.376  1.00  1.76
ATOM     69  C   ALA     9      13.092  -9.045  -6.404  1.00  0.13
ATOM     70  O   ALA     9      13.463 -10.074  -6.978  1.00  0.33
ATOM     71  N   GLY    10      13.411  -8.759  -5.149  1.00  0.21
ATOM     72  CA  GLY    10      14.287  -9.641  -4.361  1.00  0.01
ATOM     73  C   GLY    10      13.893  -9.732  -2.881  1.00  0.21
ATOM     74  O   GLY    10      14.476 -10.522  -2.131  1.00  0.52
ATOM     75  N   ALA    11      12.993  -8.850  -2.472  1.00  0.11
ATOM     76  CA  ALA    11      12.411  -8.827  -1.119  1.00  0.01
ATOM     77  CB  ALA    11      11.713 -10.157  -0.843  1.00  1.62
ATOM     78  C   ALA    11      13.399  -8.518   0.009  1.00  0.13
ATOM     79  O   ALA    11      13.753  -9.409   0.792  1.00  0.21
ATOM     80  N   ASN    12      13.803  -7.258   0.082  1.00  0.24
ATOM     81  CA  ASN    12      14.619  -6.734   1.190  1.00  0.01
ATOM     82  CB  ASN    12      15.921  -7.502   1.374  1.00  1.72
ATOM     83  CG  ASN    12      16.516  -7.191   2.749  1.00  2.16
ATOM     84  OD1 ASN    12      16.313  -6.109   3.325  1.00  2.84
ATOM     85  ND2 ASN    12      17.188  -8.189   3.293  1.00  2.56
ATOM     86  C   ASN    12      14.955  -5.272   0.942  1.00  0.15
ATOM     87  O   ASN    12      16.058  -4.928   0.502  1.00  0.23
ATOM     88  N   LYS    13      14.036  -4.423   1.352  1.00  0.17
ATOM     89  CA  LYS    13      14.240  -2.983   1.246  1.00  0.01
ATOM     90  CB  LYS    13      12.850  -2.367   1.202  1.00  0.95
ATOM     91  CG  LYS    13      12.873  -0.842   1.206  1.00  1.42
ATOM     92  CD  LYS    13      11.475  -0.215   1.171  1.00  1.60
ATOM     93  CE  LYS    13      10.707  -0.442  -0.135  1.00  2.26
ATOM     94  NZ  LYS    13       9.962  -1.716  -0.182  1.00  2.90
ATOM     95  C   LYS    13      14.957  -2.444   2.473  1.00  0.46
ATOM     96  O   LYS    13      16.011  -1.810   2.354  1.00  1.54
ATOM     97  N   VAL    14      14.575  -2.998   3.612  1.00  0.20
ATOM     98  CA  VAL    14      14.922  -2.388   4.893  1.00  0.01
ATOM     99  CB  VAL    14      14.076  -3.061   5.966  1.00  0.57
ATOM    100  CG1 VAL    14      14.363  -2.480   7.346  1.00  0.53
ATOM    101  CG2 VAL    14      12.593  -2.931   5.631  1.00  0.90
ATOM    102  C   VAL    14      16.400  -2.501   5.244  1.00  0.07
ATOM    103  O   VAL    14      17.007  -1.474   5.567  1.00  0.12
ATOM    104  N   ALA    15      17.030  -3.608   4.887  1.00  0.12
ATOM    105  CA  ALA    15      18.434  -3.760   5.265  1.00  0.01
ATOM    106  CB  ALA    15      18.788  -5.241   5.299  1.00  0.18
ATOM    107  C   ALA    15      19.372  -3.021   4.319  1.00  0.09
ATOM    108  O   ALA    15      20.391  -2.485   4.770  1.00  0.22
ATOM    109  N   VAL    16      18.918  -2.768   3.102  1.00  0.03
ATOM    110  CA  VAL    16      19.789  -2.089   2.148  1.00  0.01
ATOM    111  CB  VAL    16      19.706  -2.787   0.800  1.00  0.19
ATOM    112  CG1 VAL    16      20.993  -2.547   0.015  1.00  0.55
ATOM    113  CG2 VAL    16      19.503  -4.287   0.983  1.00  0.35
ATOM    114  C   VAL    16      19.467  -0.591   2.074  1.00  0.08
ATOM    115  O   VAL    16      20.164   0.163   1.383  1.00  0.27
ATOM    116  N   ILE    17      18.564  -0.140   2.939  1.00  0.09
ATOM    117  CA  ILE    17      18.352   1.302   3.153  1.00  0.01
ATOM    118  CB  ILE    17      17.113   1.501   4.031  1.00  0.33
ATOM    119  CG2 ILE    17      16.999   2.939   4.530  1.00  0.59
ATOM    120  CG1 ILE    17      15.833   1.094   3.314  1.00  0.80
ATOM    121  CD1 ILE    17      14.610   1.335   4.192  1.00  1.36
ATOM    122  C   ILE    17      19.556   1.913   3.871  1.00  0.06
ATOM    123  O   ILE    17      19.915   3.071   3.623  1.00  0.14
ATOM    124  N   LYS    18      20.325   1.058   4.525  1.00  0.05
ATOM    125  CA  LYS    18      21.561   1.471   5.184  1.00  0.01
ATOM    126  CB  LYS    18      21.881   0.406   6.221  1.00  0.23
ATOM    127  CG  LYS    18      20.715   0.206   7.179  1.00  0.82
ATOM    128  CD  LYS    18      20.996  -0.932   8.152  1.00  1.52
ATOM    129  CE  LYS    18      19.830  -1.139   9.112  1.00  2.13
ATOM    130  NZ  LYS    18      18.593  -1.451   8.379  1.00  2.75
ATOM    131  C   LYS    18      22.759   1.606   4.234  1.00  0.07
ATOM    132  O   LYS    18      23.821   2.041   4.697  1.00  0.24
ATOM    133  N   ALA    19      22.565   1.386   2.938  1.00  0.28
ATOM    134  CA  ALA    19      23.668   1.426   1.965  1.00  0.01
ATOM    135  CB  ALA    19      23.105   1.176   0.571  1.00  0.34
ATOM    136  C   ALA    19      24.408   2.757   1.985  1.00  0.14
ATOM    137  O   ALA    19      25.595   2.798   2.329  1.00  0.21
ATOM    138  N   VAL    20      23.680   3.844   1.797  1.00  0.41
ATOM    139  CA  VAL    20      24.312   5.167   1.899  1.00  0.01
ATOM    140  CB  VAL    20      23.890   6.020   0.702  1.00  1.39
ATOM    141  CG1 VAL    20      24.811   7.225   0.523  1.00  2.07
ATOM    142  CG2 VAL    20      23.901   5.196  -0.577  1.00  1.37
ATOM    143  C   VAL    20      23.927   5.845   3.220  1.00  0.66
ATOM    144  O   VAL    20      23.480   7.000   3.216  1.00  1.33
ATOM    145  N   ARG    21      24.057   5.099   4.311  1.00  0.56
ATOM    146  CA  ARG    21      23.703   5.550   5.670  1.00  0.00
ATOM    147  CB  ARG    21      24.776   6.516   6.169  1.00  2.47
ATOM    148  CG  ARG    21      24.704   6.781   7.677  1.00  3.57
ATOM    149  CD  ARG    21      25.430   5.732   8.529  1.00  4.26
ATOM    150  NE  ARG    21      24.733   4.434   8.608  1.00  5.42
ATOM    151  CZ  ARG    21      25.200   3.308   8.064  1.00  6.25
ATOM    152  NH1 ARG    21      24.484   2.183   8.146  1.00  6.89
ATOM    153  NH2 ARG    21      26.362   3.311   7.406  1.00  6.70
ATOM    154  C   ARG    21      22.333   6.216   5.716  1.00  0.66
ATOM    155  O   ARG    21      22.224   7.450   5.661  1.00  1.52
ATOM    156  N   GLY    22      21.303   5.383   5.780  1.00  0.97
ATOM    157  CA  GLY    22      19.921   5.867   5.661  1.00  0.02
ATOM    158  C   GLY    22      19.838   6.630   4.350  1.00  0.29
ATOM    159  O   GLY    22      19.510   7.822   4.331  1.00  0.21
ATOM    160  N   ALA    23      20.108   5.884   3.288  1.00  0.11
ATOM    161  CA  ALA    23      20.481   6.376   1.952  1.00  0.01
ATOM    162  CB  ALA    23      19.732   5.557   0.912  1.00  1.47
ATOM    163  C   ALA    23      20.331   7.877   1.704  1.00  0.30
ATOM    164  O   ALA    23      19.218   8.414   1.672  1.00  0.83
ATOM    165  N   THR    24      21.474   8.546   1.761  1.00  0.30
ATOM    166  CA  THR    24      21.626   9.974   1.433  1.00  0.01
ATOM    167  CB  THR    24      21.055  10.221   0.029  1.00  1.01
ATOM    168  OG1 THR    24      21.489   9.171  -0.825  1.00  1.73
ATOM    169  CG2 THR    24      21.523  11.537  -0.586  1.00  1.61
ATOM    170  C   THR    24      20.955  10.870   2.482  1.00  0.44
ATOM    171  O   THR    24      20.454  11.955   2.161  1.00  0.62
ATOM    172  N   GLY    25      20.942  10.404   3.724  1.00  0.02
ATOM    173  CA  GLY    25      20.363  11.164   4.841  1.00  0.01
ATOM    174  C   GLY    25      18.857  11.398   4.707  1.00  0.11
ATOM    175  O   GLY    25      18.343  12.413   5.197  1.00  0.33
ATOM    176  N   LEU    26      18.161  10.471   4.070  1.00  0.52
ATOM    177  CA  LEU    26      16.731  10.648   3.807  1.00  0.01
ATOM    178  CB  LEU    26      16.367   9.807   2.584  1.00  1.90
ATOM    179  CG  LEU    26      15.298  10.468   1.720  1.00  2.65
ATOM    180  CD1 LEU    26      15.851  11.719   1.046  1.00  3.55
ATOM    181  CD2 LEU    26      14.769   9.497   0.673  1.00  3.03
ATOM    182  C   LEU    26      15.922  10.178   5.013  1.00  0.44
ATOM    183  O   LEU    26      16.462   9.542   5.929  1.00  1.10
ATOM    184  N   GLY    27      14.655  10.554   5.054  1.00  0.19
ATOM    185  CA  GLY    27      13.745  10.004   6.062  1.00  0.01
ATOM    186  C   GLY    27      13.309   8.616   5.605  1.00  0.06
ATOM    187  O   GLY    27      12.273   8.459   4.944  1.00  0.16
ATOM    188  N   LEU    28      14.105   7.625   5.980  1.00  0.10
ATOM    189  CA  LEU    28      13.920   6.240   5.530  1.00  0.01
ATOM    190  CB  LEU    28      12.702   5.637   6.223  1.00  1.24
ATOM    191  CG  LEU    28      12.898   5.516   7.729  1.00  2.11
ATOM    192  CD1 LEU    28      11.597   5.110   8.413  1.00  2.47
ATOM    193  CD2 LEU    28      14.013   4.527   8.059  1.00  2.28
ATOM    194  C   LEU    28      13.738   6.143   4.018  1.00  0.55
ATOM    195  O   LEU    28      14.247   6.961   3.240  1.00  1.61
ATOM    196  N   LYS    29      12.821   5.264   3.659  1.00  0.49
ATOM    197  CA  LYS    29      12.575   4.873   2.270  1.00  0.01
ATOM    198  CB  LYS    29      11.834   3.546   2.343  1.00  1.76
ATOM    199  CG  LYS    29      10.693   3.639   3.351  1.00  2.44
ATOM    200  CD  LYS    29      10.005   2.296   3.561  1.00  3.14
ATOM    201  CE  LYS    29       8.938   2.399   4.644  1.00  3.91
ATOM    202  NZ  LYS    29       9.537   2.827   5.919  1.00  4.58
ATOM    203  C   LYS    29      11.783   5.850   1.390  1.00  0.45
ATOM    204  O   LYS    29      11.651   5.533   0.205  1.00  0.98
ATOM    205  N   GLU    30      11.471   7.055   1.857  1.00  0.24
ATOM    206  CA  GLU    30      10.581   8.014   1.147  1.00  0.01
ATOM    207  CB  GLU    30      10.930   9.419   1.616  1.00  0.60
ATOM    208  CG  GLU    30      10.392   9.697   3.012  1.00  1.26
ATOM    209  CD  GLU    30      11.030  10.971   3.558  1.00  1.27
ATOM    210  OE1 GLU    30      10.347  11.704   4.258  1.00  1.65
ATOM    211  OE2 GLU    30      12.187  11.210   3.229  1.00  1.59
ATOM    212  C   GLU    30      10.646   7.993  -0.386  1.00  0.11
ATOM    213  O   GLU    30       9.904   7.242  -1.031  1.00  0.35
ATOM    214  N   ALA    31      11.612   8.700  -0.952  1.00  0.77
ATOM    215  CA  ALA    31      11.715   8.812  -2.417  1.00  0.01
ATOM    216  CB  ALA    31      12.354  10.153  -2.759  1.00  0.78
ATOM    217  C   ALA    31      12.500   7.672  -3.077  1.00  1.11
ATOM    218  O   ALA    31      12.589   7.599  -4.309  1.00  1.47
ATOM    219  N   LYS    32      12.944   6.722  -2.274  1.00  0.12
ATOM    220  CA  LYS    32      13.718   5.580  -2.765  1.00  0.01
ATOM    221  CB  LYS    32      14.906   5.406  -1.834  1.00  0.36
ATOM    222  CG  LYS    32      15.790   6.636  -1.854  1.00  0.73
ATOM    223  CD  LYS    32      16.807   6.664  -0.729  1.00  1.51
ATOM    224  CE  LYS    32      17.770   7.829  -0.909  1.00  1.88
ATOM    225  NZ  LYS    32      18.676   7.601  -2.044  1.00  2.66
ATOM    226  C   LYS    32      12.908   4.292  -2.737  1.00  0.11
ATOM    227  O   LYS    32      13.417   3.263  -3.184  1.00  0.27
ATOM    228  N   ASP    33      11.614   4.418  -2.477  1.00  0.19
ATOM    229  CA  ASP    33      10.753   3.314  -2.009  1.00  0.01
ATOM    230  CB  ASP    33       9.457   3.986  -1.557  1.00  1.43
ATOM    231  CG  ASP    33       8.655   3.108  -0.603  1.00  2.11
ATOM    232  OD1 ASP    33       7.768   2.411  -1.076  1.00  2.67
ATOM    233  OD2 ASP    33       8.910   3.183   0.591  1.00  2.50
ATOM    234  C   ASP    33      10.428   2.197  -3.012  1.00  0.15
ATOM    235  O   ASP    33       9.856   1.173  -2.621  1.00  0.20
ATOM    236  N   LEU    34      10.848   2.317  -4.256  1.00  0.27
ATOM    237  CA  LEU    34      10.650   1.209  -5.192  1.00  0.01
ATOM    238  CB  LEU    34      10.011   1.742  -6.466  1.00  1.60
ATOM    239  CG  LEU    34       8.723   2.508  -6.175  1.00  1.89
ATOM    240  CD1 LEU    34       8.137   3.092  -7.451  1.00  2.33
ATOM    241  CD2 LEU    34       7.688   1.641  -5.469  1.00  1.95
ATOM    242  C   LEU    34      12.026   0.604  -5.459  1.00  0.37
ATOM    243  O   LEU    34      12.442   0.453  -6.610  1.00  0.40
ATOM    244  N   VAL    35      12.569   0.042  -4.392  1.00  1.04
ATOM    245  CA  VAL    35      14.012  -0.196  -4.228  1.00  0.01
ATOM    246  CB  VAL    35      14.222  -0.512  -2.751  1.00  1.51
ATOM    247  CG1 VAL    35      13.881   0.673  -1.868  1.00  1.96
ATOM    248  CG2 VAL    35      13.388  -1.714  -2.331  1.00  2.38
ATOM    249  C   VAL    35      14.672  -1.334  -5.008  1.00  0.35
ATOM    250  O   VAL    35      15.906  -1.429  -4.948  1.00  0.29
ATOM    251  N   GLU    36      13.947  -2.178  -5.723  1.00  0.28
ATOM    252  CA  GLU    36      14.627  -3.366  -6.256  1.00  0.01
ATOM    253  CB  GLU    36      14.235  -4.555  -5.400  1.00  1.76
ATOM    254  CG  GLU    36      14.748  -4.452  -3.975  1.00  2.74
ATOM    255  CD  GLU    36      13.922  -5.383  -3.113  1.00  3.44
ATOM    256  OE1 GLU    36      13.715  -5.091  -1.947  1.00  3.59
ATOM    257  OE2 GLU    36      13.292  -6.246  -3.715  1.00  4.09
ATOM    258  C   GLU    36      14.325  -3.725  -7.704  1.00  0.52
ATOM    259  O   GLU    36      15.178  -4.340  -8.350  1.00  1.45
ATOM    260  N   SER    37      13.142  -3.409  -8.198  1.00  0.42
ATOM    261  CA  SER    37      12.832  -3.822  -9.571  1.00  0.01
ATOM    262  CB  SER    37      11.332  -4.047  -9.695  1.00  1.15
ATOM    263  OG  SER    37      11.054  -4.393 -11.044  1.00  1.52
ATOM    264  C   SER    37      13.309  -2.754 -10.545  1.00  0.46
ATOM    265  O   SER    37      13.597  -3.019 -11.717  1.00  1.42
ATOM    266  N   ALA    38      13.381  -1.551 -10.005  1.00  0.23
ATOM    267  CA  ALA    38      14.025  -0.388 -10.619  1.00  0.01
ATOM    268  CB  ALA    38      13.308   0.051 -11.892  1.00  1.36
ATOM    269  C   ALA    38      13.947   0.714  -9.582  1.00  0.37
ATOM    270  O   ALA    38      13.012   1.528  -9.627  1.00  0.50
ATOM    271  N   PRO    39      15.041   0.844  -8.836  1.00  0.36
ATOM    272  CA  PRO    39      15.051   1.259  -7.411  1.00  0.01
ATOM    273  CB  PRO    39      16.424   0.933  -6.905  1.00  1.36
ATOM    274  CG  PRO    39      17.193   0.190  -7.979  1.00  1.28
ATOM    275  CD  PRO    39      16.284   0.148  -9.190  1.00  0.76
ATOM    276  C   PRO    39      14.667   2.702  -7.044  1.00  0.15
ATOM    277  O   PRO    39      14.852   3.108  -5.891  1.00  0.25
ATOM    278  N   ALA    40      14.165   3.480  -7.982  1.00  0.31
ATOM    279  CA  ALA    40      13.752   4.844  -7.683  1.00  0.00
ATOM    280  CB  ALA    40      14.184   5.740  -8.831  1.00  2.11
ATOM    281  C   ALA    40      12.242   4.907  -7.505  1.00  0.12
ATOM    282  O   ALA    40      11.522   3.989  -7.909  1.00  0.65
ATOM    283  N   ALA    41      11.782   5.882  -6.742  1.00  0.44
ATOM    284  CA  ALA    41      10.335   6.058  -6.600  1.00  0.00
ATOM    285  CB  ALA    41       9.953   6.278  -5.142  1.00  1.58
ATOM    286  C   ALA    41       9.799   7.203  -7.453  1.00  0.55
ATOM    287  O   ALA    41       8.578   7.390  -7.515  1.00  1.05
ATOM    288  N   LEU    42      10.680   7.964  -8.083  1.00  0.44
ATOM    289  CA  LEU    42      10.200   9.038  -8.957  1.00  0.01
ATOM    290  CB  LEU    42      10.423  10.402  -8.314  1.00  1.49
ATOM    291  CG  LEU    42       9.354  10.716  -7.272  1.00  1.85
ATOM    292  CD1 LEU    42       9.589  12.088  -6.652  1.00  2.77
ATOM    293  CD2 LEU    42       7.961  10.650  -7.892  1.00  2.04
ATOM    294  C   LEU    42      10.806   9.033 -10.354  1.00  0.23
ATOM    295  O   LEU    42      10.490   8.180 -11.195  1.00  0.31
ATOM    296  N   LYS    43      11.615  10.050 -10.607  1.00  0.59
ATOM    297  CA  LYS    43      11.958  10.376 -11.990  1.00  0.00
ATOM    298  CB  LYS    43      10.659  10.829 -12.655  1.00  1.65
ATOM    299  CG  LYS    43      10.001  11.975 -11.888  1.00  2.35
ATOM    300  CD  LYS    43       8.691  12.420 -12.523  1.00  2.81
ATOM    301  CE  LYS    43       8.052  13.537 -11.705  1.00  3.15
ATOM    302  NZ  LYS    43       6.772  13.961 -12.295  1.00  3.69
ATOM    303  C   LYS    43      12.946  11.525 -12.128  1.00  0.50
ATOM    304  O   LYS    43      12.790  12.335 -13.051  1.00  0.94
ATOM    305  N   GLU    44      13.922  11.648 -11.250  1.00  0.59
ATOM    306  CA  GLU    44      14.703  12.891 -11.276  1.00  0.01
ATOM    307  CB  GLU    44      14.019  13.826 -10.291  1.00  1.01
ATOM    308  CG  GLU    44      12.649  14.388 -10.642  1.00  1.50
ATOM    309  CD  GLU    44      12.342  15.374  -9.529  1.00  1.78
ATOM    310  OE1 GLU    44      12.671  14.978  -8.414  1.00  2.27
ATOM    311  OE2 GLU    44      12.341  16.552  -9.847  1.00  2.08
ATOM    312  C   GLU    44      16.145  12.769 -10.776  1.00  0.52
ATOM    313  O   GLU    44      16.330  12.932  -9.571  1.00  1.44
ATOM    314  N   GLY    45      17.146  12.804 -11.637  1.00  0.51
ATOM    315  CA  GLY    45      18.534  12.628 -11.146  1.00  0.01
ATOM    316  C   GLY    45      19.115  13.898 -10.529  1.00  0.84
ATOM    317  O   GLY    45      19.559  14.712 -11.349  1.00  1.93
ATOM    318  N   VAL    46      19.590  13.789  -9.287  1.00  0.48
ATOM    319  CA  VAL    46      19.719  14.891  -8.267  1.00  0.01
ATOM    320  CB  VAL    46      20.317  14.247  -7.019  1.00  0.92
ATOM    321  CG1 VAL    46      21.842  14.275  -7.085  1.00  1.25
ATOM    322  CG2 VAL    46      19.837  14.913  -5.732  1.00  1.76
ATOM    323  C   VAL    46      20.520  16.202  -8.549  1.00  0.46
ATOM    324  O   VAL    46      20.776  16.986  -7.627  1.00  1.34
ATOM    325  N   SER    47      20.803  16.513  -9.796  1.00  0.29
ATOM    326  CA  SER    47      21.653  17.652 -10.135  1.00  0.00
ATOM    327  CB  SER    47      22.369  17.316 -11.441  1.00  1.26
ATOM    328  OG  SER    47      21.384  17.123 -12.451  1.00  1.62
ATOM    329  C   SER    47      20.932  18.993 -10.323  1.00  0.26
ATOM    330  O   SER    47      21.632  20.010 -10.388  1.00  0.67
ATOM    331  N   LYS    48      19.603  19.036 -10.327  1.00  0.52
ATOM    332  CA  LYS    48      18.909  20.296 -10.676  1.00  0.01
ATOM    333  CB  LYS    48      19.235  20.635 -12.135  1.00  0.92
ATOM    334  CG  LYS    48      19.465  22.137 -12.365  1.00  1.64
ATOM    335  CD  LYS    48      20.476  22.718 -11.378  1.00  2.09
ATOM    336  CE  LYS    48      20.645  24.221 -11.556  1.00  2.91
ATOM    337  NZ  LYS    48      21.596  24.764 -10.568  1.00  3.83
ATOM    338  C   LYS    48      17.383  20.257 -10.429  1.00  0.57
ATOM    339  O   LYS    48      16.869  19.472  -9.625  1.00  0.95
ATOM    340  N   ASP    49      16.644  21.047 -11.203  1.00  0.23
ATOM    341  CA  ASP    49      15.208  21.283 -10.946  1.00  0.01
ATOM    342  CB  ASP    49      14.792  22.602 -11.604  1.00  0.56
ATOM    343  CG  ASP    49      15.344  23.848 -10.895  1.00  1.54
ATOM    344  OD1 ASP    49      16.538  23.895 -10.631  1.00  2.38
ATOM    345  OD2 ASP    49      14.579  24.789 -10.756  1.00  1.80
ATOM    346  C   ASP    49      14.292  20.189 -11.485  1.00  0.16
ATOM    347  O   ASP    49      13.168  20.021 -11.006  1.00  0.18
ATOM    348  N   ASP    50      14.797  19.402 -12.419  1.00  0.05
ATOM    349  CA  ASP    50      14.092  18.202 -12.890  1.00  0.00
ATOM    350  CB  ASP    50      14.298  18.049 -14.398  1.00  0.50
ATOM    351  CG  ASP    50      13.717  19.230 -15.172  1.00  0.86
ATOM    352  OD1 ASP    50      12.551  19.150 -15.533  1.00  0.94
ATOM    353  OD2 ASP    50      14.431  20.211 -15.337  1.00  1.16
ATOM    354  C   ASP    50      14.703  16.990 -12.206  1.00  0.06
ATOM    355  O   ASP    50      14.596  15.862 -12.700  1.00  0.13
ATOM    356  N   ALA    51      15.325  17.232 -11.066  1.00  0.29
ATOM    357  CA  ALA    51      16.325  16.296 -10.611  1.00  0.01
ATOM    358  CB  ALA    51      17.526  16.667 -11.450  1.00  1.28
ATOM    359  C   ALA    51      16.670  16.331  -9.120  1.00  0.20
ATOM    360  O   ALA    51      17.654  16.957  -8.714  1.00  0.17
ATOM    361  N   GLU    52      15.885  15.611  -8.335  1.00  0.29
ATOM    362  CA  GLU    52      16.193  15.296  -6.937  1.00  0.01
ATOM    363  CB  GLU    52      15.128  15.945  -6.060  1.00  0.24
ATOM    364  CG  GLU    52      15.071  17.463  -6.237  1.00  0.78
ATOM    365  CD  GLU    52      16.320  18.127  -5.662  1.00  1.50
ATOM    366  OE1 GLU    52      16.860  17.561  -4.721  1.00  2.17
ATOM    367  OE2 GLU    52      16.515  19.294  -5.967  1.00  1.71
ATOM    368  C   GLU    52      16.163  13.774  -6.721  1.00  0.18
ATOM    369  O   GLU    52      17.203  13.119  -6.510  1.00  0.45
ATOM    370  N   ALA    53      14.984  13.203  -6.932  1.00  0.15
ATOM    371  CA  ALA    53      14.746  11.772  -6.678  1.00  0.01
ATOM    372  CB  ALA    53      13.269  11.589  -6.375  1.00  0.56
ATOM    373  C   ALA    53      15.178  10.777  -7.770  1.00  0.32
ATOM    374  O   ALA    53      14.354  10.288  -8.559  1.00  1.19
ATOM    375  N   LEU    54      16.489  10.635  -7.890  1.00  0.08
ATOM    376  CA  LEU    54      17.152   9.493  -8.540  1.00  0.01
ATOM    377  CB  LEU    54      17.434   9.749 -10.006  1.00  0.28
ATOM    378  CG  LEU    54      16.498   8.977 -10.913  1.00  0.87
ATOM    379  CD1 LEU    54      16.767   9.312 -12.372  1.00  0.95
ATOM    380  CD2 LEU    54      16.676   7.490 -10.682  1.00  1.02
ATOM    381  C   LEU    54      18.471   9.250  -7.831  1.00  0.06
ATOM    382  O   LEU    54      19.175   8.274  -8.112  1.00  0.13
ATOM    383  N   LYS    55      18.880  10.249  -7.070  1.00  0.06
ATOM    384  CA  LYS    55      19.987  10.061  -6.130  1.00  0.01
ATOM    385  CB  LYS    55      21.144  10.953  -6.550  1.00  0.17
ATOM    386  CG  LYS    55      22.425  10.696  -5.770  1.00  0.34
ATOM    387  CD  LYS    55      23.602  11.389  -6.446  1.00  1.20
ATOM    388  CE  LYS    55      24.911  11.166  -5.704  1.00  1.78
ATOM    389  NZ  LYS    55      26.021  11.833  -6.409  1.00  2.78
ATOM    390  C   LYS    55      19.461  10.333  -4.720  1.00  0.03
ATOM    391  O   LYS    55      20.154  10.155  -3.710  1.00  0.14
ATOM    392  N   LYS    56      18.246  10.871  -4.693  1.00  0.09
ATOM    393  CA  LYS    56      17.394  10.824  -3.497  1.00  0.01
ATOM    394  CB  LYS    56      16.676  12.150  -3.313  1.00  0.51
ATOM    395  CG  LYS    56      17.680  13.248  -2.997  1.00  0.97
ATOM    396  CD  LYS    56      16.987  14.568  -2.683  1.00  1.60
ATOM    397  CE  LYS    56      17.998  15.597  -2.196  1.00  1.75
ATOM    398  NZ  LYS    56      18.699  15.104  -0.999  1.00  2.49
ATOM    399  C   LYS    56      16.387   9.678  -3.623  1.00  0.11
ATOM    400  O   LYS    56      15.458   9.541  -2.821  1.00  0.07
ATOM    401  N   ALA    57      16.509   8.999  -4.748  1.00  0.17
ATOM    402  CA  ALA    57      15.890   7.704  -5.014  1.00  0.01
ATOM    403  CB  ALA    57      14.942   7.821  -6.191  1.00  1.42
ATOM    404  C   ALA    57      17.044   6.768  -5.345  1.00  0.09
ATOM    405  O   ALA    57      18.187   7.243  -5.374  1.00  0.18
ATOM    406  N   LEU    58      16.760   5.493  -5.572  1.00  0.92
ATOM    407  CA  LEU    58      17.792   4.476  -5.845  1.00  0.01
ATOM    408  CB  LEU    58      18.711   4.880  -6.999  1.00  2.59
ATOM    409  CG  LEU    58      18.039   4.885  -8.366  1.00  3.55
ATOM    410  CD1 LEU    58      18.957   5.497  -9.400  1.00  4.56
ATOM    411  CD2 LEU    58      17.685   3.489  -8.828  1.00  3.84
ATOM    412  C   LEU    58      18.660   4.201  -4.626  1.00  0.97
ATOM    413  O   LEU    58      18.618   4.915  -3.618  1.00  1.77
ATOM    414  N   GLU    59      19.319   3.056  -4.686  1.00  0.26
ATOM    415  CA  GLU    59      20.371   2.674  -3.732  1.00  0.01
ATOM    416  CB  GLU    59      21.426   3.771  -3.764  1.00  1.07
ATOM    417  CG  GLU    59      22.812   3.258  -3.405  1.00  1.84
ATOM    418  CD  GLU    59      23.799   3.906  -4.364  1.00  2.04
ATOM    419  OE1 GLU    59      23.613   3.692  -5.556  1.00  2.46
ATOM    420  OE2 GLU    59      24.565   4.751  -3.928  1.00  2.23
ATOM    421  C   GLU    59      19.862   2.419  -2.310  1.00  0.30
ATOM    422  O   GLU    59      20.531   2.745  -1.324  1.00  0.41
ATOM    423  N   GLU    60      18.657   1.876  -2.222  1.00  0.66
ATOM    424  CA  GLU    60      18.191   1.288  -0.965  1.00  0.01
ATOM    425  CB  GLU    60      16.852   1.846  -0.523  1.00  1.55
ATOM    426  CG  GLU    60      17.004   3.212   0.117  1.00  2.04
ATOM    427  CD  GLU    60      15.729   3.537   0.881  1.00  2.42
ATOM    428  OE1 GLU    60      14.698   2.981   0.528  1.00  2.96
ATOM    429  OE2 GLU    60      15.839   4.196   1.904  1.00  2.69
ATOM    430  C   GLU    60      18.102  -0.220  -1.105  1.00  0.59
ATOM    431  O   GLU    60      17.541  -0.891  -0.232  1.00  1.67
ATOM    432  N   ALA    61      18.402  -0.684  -2.306  1.00  0.03
ATOM    433  CA  ALA    61      18.671  -2.105  -2.537  1.00  0.01
ATOM    434  CB  ALA    61      17.373  -2.887  -2.627  1.00  0.54
ATOM    435  C   ALA    61      19.486  -2.247  -3.815  1.00  0.04
ATOM    436  O   ALA    61      20.624  -2.730  -3.808  1.00  0.12
ATOM    437  N   GLY    62      18.894  -1.797  -4.906  1.00  0.07
ATOM    438  CA  GLY    62      19.628  -1.726  -6.170  1.00  0.01
ATOM    439  C   GLY    62      20.456  -0.445  -6.203  1.00  0.06
ATOM    440  O   GLY    62      19.907   0.664  -6.285  1.00  0.21
ATOM    441  N   ALA    63      21.750  -0.601  -5.982  1.00  0.21
ATOM    442  CA  ALA    63      22.682   0.536  -6.010  1.00  0.01
ATOM    443  CB  ALA    63      23.989   0.109  -5.355  1.00  2.23
ATOM    444  C   ALA    63      22.948   0.992  -7.442  1.00  0.52
ATOM    445  O   ALA    63      23.768   0.408  -8.158  1.00  1.09
ATOM    446  N   GLU    64      22.229   2.025  -7.852  1.00  0.28
ATOM    447  CA  GLU    64      22.278   2.508  -9.236  1.00  0.01
ATOM    448  CB  GLU    64      21.117   1.870 -10.003  1.00  1.35
ATOM    449  CG  GLU    64      21.287   0.366 -10.191  1.00  1.93
ATOM    450  CD  GLU    64      19.975  -0.268 -10.637  1.00  2.71
ATOM    451  OE1 GLU    64      19.690  -1.357 -10.156  1.00  3.14
ATOM    452  OE2 GLU    64      19.224   0.400 -11.333  1.00  3.17
ATOM    453  C   GLU    64      22.126   4.026  -9.320  1.00  0.52
ATOM    454  O   GLU    64      21.715   4.517 -10.376  1.00  1.40
ATOM    455  N   VAL    65      22.480   4.733  -8.252  1.00  0.10
ATOM    456  CA  VAL    65      22.227   6.185  -8.101  1.00  0.01
ATOM    457  CB  VAL    65      23.035   6.652  -6.894  1.00  0.71
ATOM    458  CG1 VAL    65      23.996   7.796  -7.197  1.00  0.81
ATOM    459  CG2 VAL    65      22.122   6.979  -5.717  1.00  1.35
ATOM    460  C   VAL    65      22.520   7.024  -9.354  1.00  0.34
ATOM    461  O   VAL    65      23.520   6.822 -10.055  1.00  0.64
ATOM    462  N   GLU    66      21.557   7.868  -9.699  1.00  0.27
ATOM    463  CA  GLU    66      21.631   8.611 -10.962  1.00  0.01
ATOM    464  CB  GLU    66      20.497   8.154 -11.873  1.00  0.96
ATOM    465  CG  GLU    66      20.691   6.713 -12.333  1.00  1.10
ATOM    466  CD  GLU    66      19.494   6.259 -13.159  1.00  1.97
ATOM    467  OE1 GLU    66      18.952   7.095 -13.867  1.00  2.59
ATOM    468  OE2 GLU    66      19.129   5.096 -13.060  1.00  2.28
ATOM    469  C   GLU    66      21.583  10.134 -10.846  1.00  0.25
ATOM    470  O   GLU    66      20.866  10.747 -10.041  1.00  0.46
ATOM    471  N   VAL    67      22.382  10.715 -11.725  1.00  0.33
ATOM    472  CA  VAL    67      22.397  12.157 -11.986  1.00  0.01
ATOM    473  CB  VAL    67      23.855  12.619 -11.939  1.00  1.12
ATOM    474  CG1 VAL    67      24.017  14.108 -12.223  1.00  1.81
ATOM    475  CG2 VAL    67      24.481  12.281 -10.589  1.00  1.33
ATOM    476  C   VAL    67      21.764  12.391 -13.365  1.00  0.14
ATOM    477  O   VAL    67      21.911  11.561 -14.269  1.00  0.27
ATOM    478  N   LYS    68      20.977  13.449 -13.470  1.00  0.20
ATOM    479  CA  LYS    68      20.220  13.761 -14.684  1.00  0.01
ATOM    480  CB  LYS    68      21.143  14.345 -15.750  1.00  1.12
ATOM    481  CG  LYS    68      20.372  14.607 -17.041  1.00  1.57
ATOM    482  CD  LYS    68      19.704  13.332 -17.548  1.00  1.72
ATOM    483  CE  LYS    68      18.827  13.596 -18.766  1.00  2.28
ATOM    484  NZ  LYS    68      18.143  12.363 -19.191  1.00  2.44
ATOM    485  C   LYS    68      19.105  14.753 -14.351  1.00  0.25
ATOM    486  O   LYS    68      19.391  15.940 -14.260  1.00  0.27
ATOM    487  OXT LYS    68      17.984  14.291 -14.167  1.00  0.27
