# Supplementary material for: Fast structure similarity searches among protein models: efficient clustering of protein fragments
Source: Algorithms Mol Biol. 2012 May 29;7:16. doi: 10.1186/1748-7188-7-16 (PMC3403935; doi:10.1186/1748-7188-7-16)
Supplement: Additional file 1 — Zipped le with the Linux executable and example files. [file 1748-7188-7-16-S1.TGZ › fsss_distrib/4state_reduced/1ctf/1ctf.c13325_r.pdb]

ATOM      1  N   GLU     1      19.748  11.557 -15.160  1.00  1.00
ATOM      2  CA  GLU     1      21.210  11.395 -15.133  1.00  0.00
ATOM      3  CB  GLU     1      21.990  12.695 -15.367  1.00  1.60
ATOM      4  CG  GLU     1      21.378  13.952 -14.749  1.00  2.59
ATOM      5  CD  GLU     1      20.382  14.616 -15.704  1.00  3.53
ATOM      6  OE1 GLU     1      20.766  14.870 -16.837  1.00  4.10
ATOM      7  OE2 GLU     1      19.217  14.697 -15.333  1.00  4.03
ATOM      8  C   GLU     1      21.643  10.677 -13.856  1.00  0.41
ATOM      9  O   GLU     1      20.904  10.640 -12.869  1.00  1.27
ATOM     10  N   PHE     2      22.868  10.185 -13.891  1.00  0.32
ATOM     11  CA  PHE     2      23.284   9.129 -12.963  1.00  0.00
ATOM     12  CB  PHE     2      23.253   7.847 -13.803  1.00  0.64
ATOM     13  CG  PHE     2      23.846   7.887 -15.219  1.00  1.62
ATOM     14  CD1 PHE     2      25.218   7.801 -15.415  1.00  2.45
ATOM     15  CE1 PHE     2      25.742   7.836 -16.699  1.00  3.55
ATOM     16  CZ  PHE     2      24.894   7.940 -17.797  1.00  3.98
ATOM     17  CE2 PHE     2      23.519   7.998 -17.602  1.00  3.57
ATOM     18  CD2 PHE     2      22.997   7.963 -16.317  1.00  2.47
ATOM     19  C   PHE     2      24.674   9.287 -12.310  1.00  0.17
ATOM     20  O   PHE     2      25.669   9.530 -13.002  1.00  0.40
ATOM     21  N   ASP     3      24.749   9.133 -10.989  1.00  0.20
ATOM     22  CA  ASP     3      26.069   9.066 -10.283  1.00  0.00
ATOM     23  CB  ASP     3      26.637  10.443  -9.944  1.00  2.66
ATOM     24  CG  ASP     3      26.849  11.349 -11.163  1.00  3.63
ATOM     25  OD1 ASP     3      25.999  12.195 -11.386  1.00  4.18
ATOM     26  OD2 ASP     3      27.923  11.278 -11.746  1.00  4.13
ATOM     27  C   ASP     3      26.038   8.243  -8.976  1.00  0.38
ATOM     28  O   ASP     3      25.415   7.181  -8.904  1.00  0.77
ATOM     29  N   VAL     4      26.734   8.738  -7.955  1.00  0.22
ATOM     30  CA  VAL     4      26.935   8.004  -6.676  1.00  0.00
ATOM     31  CB  VAL     4      28.439   7.784  -6.571  1.00  0.73
ATOM     32  CG1 VAL     4      28.920   6.809  -7.641  1.00  0.91
ATOM     33  CG2 VAL     4      29.182   9.112  -6.684  1.00  1.06
ATOM     34  C   VAL     4      26.429   8.731  -5.398  1.00  0.11
ATOM     35  O   VAL     4      26.261   9.953  -5.410  1.00  0.21
ATOM     36  N   ILE     5      26.169   7.978  -4.324  1.00  0.15
ATOM     37  CA  ILE     5      25.675   8.536  -3.020  1.00  0.00
ATOM     38  CB  ILE     5      24.185   8.812  -3.052  1.00  1.53
ATOM     39  CG2 ILE     5      23.839  10.221  -3.510  1.00  1.74
ATOM     40  CG1 ILE     5      23.516   7.712  -3.848  1.00  2.31
ATOM     41  CD1 ILE     5      22.020   7.741  -3.678  1.00  3.15
ATOM     42  C   ILE     5      25.779   7.590  -1.814  1.00  0.12
ATOM     43  O   ILE     5      26.310   6.475  -1.882  1.00  0.46
ATOM     44  N   LEU     6      25.112   8.045  -0.756  1.00  0.13
ATOM     45  CA  LEU     6      24.931   7.296   0.506  1.00  0.01
ATOM     46  CB  LEU     6      25.665   7.978   1.665  1.00  0.80
ATOM     47  CG  LEU     6      27.161   7.650   1.768  1.00  1.24
ATOM     48  CD1 LEU     6      27.401   6.154   1.589  1.00  1.53
ATOM     49  CD2 LEU     6      28.033   8.447   0.800  1.00  1.55
ATOM     50  C   LEU     6      23.444   7.142   0.878  1.00  0.09
ATOM     51  O   LEU     6      22.554   7.309   0.032  1.00  0.26
ATOM     52  N   LYS     7      23.196   6.726   2.114  1.00  0.20
ATOM     53  CA  LYS     7      21.830   6.493   2.620  1.00  0.01
ATOM     54  CB  LYS     7      21.368   5.131   2.091  1.00  1.08
ATOM     55  CG  LYS     7      19.955   4.684   2.467  1.00  2.08
ATOM     56  CD  LYS     7      19.398   3.771   1.383  1.00  2.43
ATOM     57  CE  LYS     7      18.006   3.248   1.699  1.00  3.21
ATOM     58  NZ  LYS     7      17.468   2.531   0.529  1.00  3.94
ATOM     59  C   LYS     7      21.791   6.540   4.152  1.00  0.10
ATOM     60  O   LYS     7      22.777   6.224   4.829  1.00  0.15
ATOM     61  N   ALA     8      20.651   6.982   4.668  1.00  0.11
ATOM     62  CA  ALA     8      20.416   7.108   6.111  1.00  0.00
ATOM     63  CB  ALA     8      18.955   7.475   6.335  1.00  1.50
ATOM     64  C   ALA     8      20.706   5.830   6.883  1.00  0.14
ATOM     65  O   ALA     8      20.272   4.735   6.506  1.00  0.18
ATOM     66  N   ALA     9      21.404   6.046   7.987  1.00  0.50
ATOM     67  CA  ALA     9      21.838   5.029   8.961  1.00  0.01
ATOM     68  CB  ALA     9      20.905   5.090  10.164  1.00  1.56
ATOM     69  C   ALA     9      21.925   3.590   8.463  1.00  0.23
ATOM     70  O   ALA     9      21.070   2.756   8.784  1.00  0.50
ATOM     71  N   GLY    10      22.965   3.306   7.700  1.00  0.16
ATOM     72  CA  GLY    10      23.207   1.936   7.257  1.00  0.01
ATOM     73  C   GLY    10      24.637   1.547   7.602  1.00  0.21
ATOM     74  O   GLY    10      25.360   2.307   8.259  1.00  0.37
ATOM     75  N   ALA    11      25.029   0.374   7.149  1.00  0.15
ATOM     76  CA  ALA    11      26.391  -0.101   7.357  1.00  0.01
ATOM     77  CB  ALA    11      26.516  -0.640   8.777  1.00  0.57
ATOM     78  C   ALA    11      26.774  -1.202   6.369  1.00  0.42
ATOM     79  O   ALA    11      27.794  -1.107   5.677  1.00  1.11
ATOM     80  N   ASN    12      26.040  -2.301   6.432  1.00  0.30
ATOM     81  CA  ASN    12      26.308  -3.459   5.563  1.00  0.01
ATOM     82  CB  ASN    12      27.444  -4.303   6.141  1.00  0.50
ATOM     83  CG  ASN    12      27.229  -4.632   7.616  1.00  1.24
ATOM     84  OD1 ASN    12      26.227  -5.244   8.004  1.00  2.18
ATOM     85  ND2 ASN    12      28.191  -4.224   8.425  1.00  1.47
ATOM     86  C   ASN    12      25.056  -4.301   5.348  1.00  0.39
ATOM     87  O   ASN    12      24.183  -4.358   6.224  1.00  1.46
ATOM     88  N   LYS    13      24.961  -4.881   4.148  1.00  0.05
ATOM     89  CA  LYS    13      23.708  -5.402   3.509  1.00  0.00
ATOM     90  CB  LYS    13      22.947  -6.328   4.462  1.00  0.50
ATOM     91  CG  LYS    13      22.001  -7.304   3.756  1.00  1.05
ATOM     92  CD  LYS    13      20.740  -6.653   3.194  1.00  1.03
ATOM     93  CE  LYS    13      19.845  -7.685   2.519  1.00  1.30
ATOM     94  NZ  LYS    13      18.617  -7.060   2.000  1.00  1.54
ATOM     95  C   LYS    13      22.870  -4.202   3.065  1.00  0.12
ATOM     96  O   LYS    13      22.820  -3.863   1.874  1.00  0.25
ATOM     97  N   VAL    14      22.560  -3.393   4.060  1.00  0.10
ATOM     98  CA  VAL    14      22.274  -1.975   3.912  1.00  0.01
ATOM     99  CB  VAL    14      21.505  -1.546   5.160  1.00  0.13
ATOM    100  CG1 VAL    14      20.965  -0.124   5.056  1.00  0.14
ATOM    101  CG2 VAL    14      20.355  -2.509   5.427  1.00  0.23
ATOM    102  C   VAL    14      23.610  -1.209   3.796  1.00  0.14
ATOM    103  O   VAL    14      23.960  -0.456   4.702  1.00  0.18
ATOM    104  N   ALA    15      24.455  -1.662   2.875  1.00  0.06
ATOM    105  CA  ALA    15      25.670  -0.981   2.417  1.00  0.01
ATOM    106  CB  ALA    15      26.892  -1.869   2.601  1.00  0.31
ATOM    107  C   ALA    15      25.429  -0.792   0.932  1.00  0.05
ATOM    108  O   ALA    15      25.545   0.309   0.385  1.00  0.17
ATOM    109  N   VAL    16      24.725  -1.792   0.426  1.00  0.12
ATOM    110  CA  VAL    16      24.162  -1.747  -0.919  1.00  0.01
ATOM    111  CB  VAL    16      23.723  -3.164  -1.261  1.00  0.18
ATOM    112  CG1 VAL    16      22.833  -3.207  -2.491  1.00  0.91
ATOM    113  CG2 VAL    16      24.916  -4.100  -1.403  1.00  0.29
ATOM    114  C   VAL    16      22.959  -0.823  -0.851  1.00  0.07
ATOM    115  O   VAL    16      22.960   0.256  -1.453  1.00  0.15
ATOM    116  N   ILE    17      22.222  -1.057   0.222  1.00  0.24
ATOM    117  CA  ILE    17      21.102  -0.212   0.634  1.00  0.00
ATOM    118  CB  ILE    17      20.118  -1.143   1.341  1.00  0.35
ATOM    119  CG2 ILE    17      18.716  -0.556   1.424  1.00  1.31
ATOM    120  CG1 ILE    17      20.050  -2.471   0.600  1.00  1.29
ATOM    121  CD1 ILE    17      19.066  -3.425   1.266  1.00  1.42
ATOM    122  C   ILE    17      21.558   0.946   1.549  1.00  0.19
ATOM    123  O   ILE    17      20.779   1.420   2.375  1.00  0.19
ATOM    124  N   LYS    18      22.841   1.278   1.524  1.00  0.08
ATOM    125  CA  LYS    18      23.364   2.450   2.237  1.00  0.01
ATOM    126  CB  LYS    18      24.426   2.083   3.267  1.00  0.16
ATOM    127  CG  LYS    18      24.833   3.255   4.160  1.00  0.23
ATOM    128  CD  LYS    18      26.155   2.966   4.857  1.00  0.38
ATOM    129  CE  LYS    18      27.241   2.633   3.842  1.00  1.23
ATOM    130  NZ  LYS    18      28.507   2.302   4.514  1.00  1.60
ATOM    131  C   LYS    18      23.998   3.355   1.193  1.00  0.13
ATOM    132  O   LYS    18      24.656   4.352   1.501  1.00  0.13
ATOM    133  N   ALA    19      23.843   2.961  -0.052  1.00  0.08
ATOM    134  CA  ALA    19      24.356   3.776  -1.136  1.00  0.01
ATOM    135  CB  ALA    19      25.223   2.869  -1.994  1.00  0.42
ATOM    136  C   ALA    19      23.249   4.412  -1.966  1.00  0.09
ATOM    137  O   ALA    19      23.529   4.853  -3.086  1.00  0.11
ATOM    138  N   VAL    20      22.016   4.429  -1.471  1.00  0.24
ATOM    139  CA  VAL    20      20.906   4.857  -2.330  1.00  0.01
ATOM    140  CB  VAL    20      20.310   3.637  -3.005  1.00  0.62
ATOM    141  CG1 VAL    20      20.892   3.447  -4.389  1.00  0.48
ATOM    142  CG2 VAL    20      20.402   2.382  -2.148  1.00  0.64
ATOM    143  C   VAL    20      19.737   5.648  -1.740  1.00  0.32
ATOM    144  O   VAL    20      18.719   5.684  -2.431  1.00  0.69
ATOM    145  N   ARG    21      19.884   6.468  -0.714  1.00  0.53
ATOM    146  CA  ARG    21      18.674   7.180  -0.245  1.00  0.01
ATOM    147  CB  ARG    21      18.795   7.628   1.202  1.00  0.99
ATOM    148  CG  ARG    21      17.489   8.245   1.688  1.00  1.59
ATOM    149  CD  ARG    21      17.621   8.774   3.104  1.00  2.01
ATOM    150  NE  ARG    21      18.791   9.657   3.199  1.00  2.64
ATOM    151  CZ  ARG    21      18.955  10.555   4.172  1.00  3.35
ATOM    152  NH1 ARG    21      20.125  11.185   4.302  1.00  4.26
ATOM    153  NH2 ARG    21      18.007  10.711   5.099  1.00  3.54
ATOM    154  C   ARG    21      18.430   8.398  -1.116  1.00  0.20
ATOM    155  O   ARG    21      17.290   8.840  -1.297  1.00  0.35
ATOM    156  N   GLY    22      19.496   8.797  -1.784  1.00  0.18
ATOM    157  CA  GLY    22      19.462   9.838  -2.804  1.00  0.00
ATOM    158  C   GLY    22      18.292   9.705  -3.776  1.00  0.29
ATOM    159  O   GLY    22      17.259  10.350  -3.609  1.00  0.80
ATOM    160  N   ALA    23      18.506   8.968  -4.843  1.00  0.15
ATOM    161  CA  ALA    23      17.476   8.779  -5.858  1.00  0.00
ATOM    162  CB  ALA    23      18.133   8.907  -7.206  1.00  0.92
ATOM    163  C   ALA    23      16.784   7.431  -5.752  1.00  0.67
ATOM    164  O   ALA    23      16.118   6.980  -6.693  1.00  1.53
ATOM    165  N   THR    24      17.050   6.735  -4.662  1.00  0.07
ATOM    166  CA  THR    24      16.395   5.461  -4.434  1.00  0.00
ATOM    167  CB  THR    24      17.353   4.334  -4.830  1.00  0.61
ATOM    168  OG1 THR    24      17.734   4.557  -6.179  1.00  0.63
ATOM    169  CG2 THR    24      16.748   2.932  -4.777  1.00  1.23
ATOM    170  C   THR    24      15.874   5.366  -2.993  1.00  0.13
ATOM    171  O   THR    24      15.611   4.253  -2.538  1.00  0.28
ATOM    172  N   GLY    25      15.613   6.497  -2.351  1.00  0.08
ATOM    173  CA  GLY    25      14.912   6.608  -1.041  1.00  0.01
ATOM    174  C   GLY    25      14.901   5.371  -0.148  1.00  0.23
ATOM    175  O   GLY    25      15.849   5.125   0.602  1.00  0.79
ATOM    176  N   LEU    26      13.781   4.663  -0.164  1.00  0.12
ATOM    177  CA  LEU    26      13.689   3.330   0.461  1.00  0.00
ATOM    178  CB  LEU    26      12.635   3.361   1.568  1.00  1.33
ATOM    179  CG  LEU    26      13.055   2.591   2.824  1.00  2.08
ATOM    180  CD1 LEU    26      12.872   1.080   2.716  1.00  2.41
ATOM    181  CD2 LEU    26      14.475   2.946   3.250  1.00  2.54
ATOM    182  C   LEU    26      13.308   2.294  -0.606  1.00  0.19
ATOM    183  O   LEU    26      12.798   1.210  -0.303  1.00  1.07
ATOM    184  N   GLY    27      13.506   2.668  -1.856  1.00  0.61
ATOM    185  CA  GLY    27      13.053   1.857  -2.984  1.00  0.00
ATOM    186  C   GLY    27      12.551   2.709  -4.151  1.00  1.29
ATOM    187  O   GLY    27      11.396   2.511  -4.554  1.00  2.00
ATOM    188  N   LEU    28      13.222   3.839  -4.335  1.00  0.07
ATOM    189  CA  LEU    28      13.269   4.616  -5.601  1.00  0.01
ATOM    190  CB  LEU    28      12.654   3.869  -6.775  1.00  0.49
ATOM    191  CG  LEU    28      13.744   3.076  -7.480  1.00  1.11
ATOM    192  CD1 LEU    28      13.185   2.238  -8.621  1.00  1.24
ATOM    193  CD2 LEU    28      14.821   4.028  -7.985  1.00  1.22
ATOM    194  C   LEU    28      12.797   6.073  -5.621  1.00  0.10
ATOM    195  O   LEU    28      12.458   6.546  -6.708  1.00  0.17
ATOM    196  N   LYS    29      12.829   6.790  -4.509  1.00  0.14
ATOM    197  CA  LYS    29      12.706   8.255  -4.602  1.00  0.01
ATOM    198  CB  LYS    29      11.314   8.709  -4.204  1.00  2.31
ATOM    199  CG  LYS    29      10.532   9.316  -5.372  1.00  2.66
ATOM    200  CD  LYS    29      10.043   8.270  -6.366  1.00  3.55
ATOM    201  CE  LYS    29       9.330   8.891  -7.561  1.00  3.87
ATOM    202  NZ  LYS    29       8.924   7.849  -8.518  1.00  4.81
ATOM    203  C   LYS    29      13.809   8.934  -3.778  1.00  0.09
ATOM    204  O   LYS    29      14.977   8.743  -4.107  1.00  0.14
ATOM    205  N   GLU    30      13.495   9.616  -2.689  1.00  0.17
ATOM    206  CA  GLU    30      14.550  10.254  -1.877  1.00  0.00
ATOM    207  CB  GLU    30      14.915  11.625  -2.459  1.00  2.06
ATOM    208  CG  GLU    30      15.766  12.545  -1.558  1.00  3.26
ATOM    209  CD  GLU    30      16.941  11.912  -0.807  1.00  4.05
ATOM    210  OE1 GLU    30      16.803  11.855   0.412  1.00  4.86
ATOM    211  OE2 GLU    30      18.033  11.851  -1.355  1.00  4.09
ATOM    212  C   GLU    30      14.220  10.378  -0.387  1.00  0.09
ATOM    213  O   GLU    30      14.846   9.701   0.435  1.00  0.09
ATOM    214  N   ALA    31      13.224  11.181  -0.053  1.00  0.67
ATOM    215  CA  ALA    31      13.136  11.736   1.300  1.00  0.01
ATOM    216  CB  ALA    31      12.246  12.972   1.276  1.00  1.78
ATOM    217  C   ALA    31      12.625  10.764   2.343  1.00  1.04
ATOM    218  O   ALA    31      13.349   9.879   2.807  1.00  1.73
ATOM    219  N   LYS    32      11.403  11.003   2.777  1.00  0.32
ATOM    220  CA  LYS    32      10.859  10.209   3.873  1.00  0.00
ATOM    221  CB  LYS    32      11.286  10.901   5.168  1.00  0.78
ATOM    222  CG  LYS    32      10.935  10.104   6.421  1.00  1.23
ATOM    223  CD  LYS    32      11.205  10.913   7.682  1.00  1.71
ATOM    224  CE  LYS    32      10.356  12.180   7.706  1.00  2.12
ATOM    225  NZ  LYS    32      10.591  12.952   8.936  1.00  2.86
ATOM    226  C   LYS    32       9.337  10.138   3.816  1.00  0.25
ATOM    227  O   LYS    32       8.719   9.358   4.548  1.00  0.73
ATOM    228  N   ASP    33       8.738  10.828   2.859  1.00  0.06
ATOM    229  CA  ASP    33       7.281  10.998   2.941  1.00  0.01
ATOM    230  CB  ASP    33       6.841  12.305   2.259  1.00  0.41
ATOM    231  CG  ASP    33       7.021  12.341   0.738  1.00  1.10
ATOM    232  OD1 ASP    33       6.757  13.388   0.166  1.00  1.78
ATOM    233  OD2 ASP    33       7.245  11.289   0.162  1.00  1.77
ATOM    234  C   ASP    33       6.440   9.817   2.451  1.00  0.05
ATOM    235  O   ASP    33       5.230   9.788   2.691  1.00  0.07
ATOM    236  N   LEU    34       7.073   8.822   1.854  1.00  0.17
ATOM    237  CA  LEU    34       6.331   7.666   1.354  1.00  0.01
ATOM    238  CB  LEU    34       6.057   7.811  -0.141  1.00  0.44
ATOM    239  CG  LEU    34       4.901   8.750  -0.457  1.00  1.16
ATOM    240  CD1 LEU    34       4.706   8.865  -1.962  1.00  1.37
ATOM    241  CD2 LEU    34       3.618   8.265   0.205  1.00  1.00
ATOM    242  C   LEU    34       7.102   6.385   1.567  1.00  0.09
ATOM    243  O   LEU    34       7.310   5.647   0.597  1.00  0.19
ATOM    244  N   VAL    35       7.295   5.996   2.815  1.00  0.13
ATOM    245  CA  VAL    35       8.090   4.792   3.121  1.00  0.01
ATOM    246  CB  VAL    35       8.422   4.826   4.609  1.00  1.03
ATOM    247  CG1 VAL    35       9.642   3.965   4.919  1.00  0.84
ATOM    248  CG2 VAL    35       8.672   6.253   5.071  1.00  1.43
ATOM    249  C   VAL    35       7.319   3.500   2.820  1.00  0.12
ATOM    250  O   VAL    35       7.860   2.395   2.902  1.00  0.19
ATOM    251  N   GLU    36       6.052   3.657   2.480  1.00  0.15
ATOM    252  CA  GLU    36       5.187   2.556   2.089  1.00  0.01
ATOM    253  CB  GLU    36       3.878   2.656   2.878  1.00  1.07
ATOM    254  CG  GLU    36       4.067   2.588   4.396  1.00  1.73
ATOM    255  CD  GLU    36       3.947   3.968   5.054  1.00  2.61
ATOM    256  OE1 GLU    36       3.598   4.009   6.223  1.00  3.05
ATOM    257  OE2 GLU    36       4.297   4.949   4.404  1.00  3.33
ATOM    258  C   GLU    36       4.849   2.574   0.597  1.00  0.65
ATOM    259  O   GLU    36       3.913   1.873   0.190  1.00  0.84
ATOM    260  N   SER    37       5.525   3.401  -0.190  1.00  0.26
ATOM    261  CA  SER    37       5.250   3.479  -1.637  1.00  0.01
ATOM    262  CB  SER    37       5.734   4.827  -2.150  1.00  0.74
ATOM    263  OG  SER    37       5.386   4.930  -3.523  1.00  1.21
ATOM    264  C   SER    37       5.932   2.344  -2.403  1.00  0.36
ATOM    265  O   SER    37       6.880   2.547  -3.179  1.00  0.89
ATOM    266  N   ALA    38       5.328   1.175  -2.287  1.00  0.19
ATOM    267  CA  ALA    38       5.909  -0.069  -2.801  1.00  0.01
ATOM    268  CB  ALA    38       5.066  -1.226  -2.274  1.00  0.25
ATOM    269  C   ALA    38       6.137  -0.264  -4.314  1.00  0.15
ATOM    270  O   ALA    38       7.100  -0.988  -4.600  1.00  0.26
ATOM    271  N   PRO    39       5.387   0.296  -5.267  1.00  0.07
ATOM    272  CA  PRO    39       5.777   0.118  -6.676  1.00  0.01
ATOM    273  CB  PRO    39       4.544   0.434  -7.465  1.00  1.52
ATOM    274  CG  PRO    39       3.550   1.142  -6.562  1.00  1.99
ATOM    275  CD  PRO    39       4.158   1.103  -5.172  1.00  1.28
ATOM    276  C   PRO    39       6.924   1.029  -7.128  1.00  0.06
ATOM    277  O   PRO    39       6.716   1.888  -7.993  1.00  0.16
ATOM    278  N   ALA    40       8.119   0.766  -6.617  1.00  0.05
ATOM    279  CA  ALA    40       9.341   1.507  -6.954  1.00  0.01
ATOM    280  CB  ALA    40       9.787   1.088  -8.351  1.00  1.62
ATOM    281  C   ALA    40       9.157   3.021  -6.896  1.00  0.07
ATOM    282  O   ALA    40       9.267   3.707  -7.920  1.00  0.12
ATOM    283  N   ALA    41       8.851   3.519  -5.710  1.00  0.48
ATOM    284  CA  ALA    41       8.682   4.958  -5.505  1.00  0.00
ATOM    285  CB  ALA    41       7.308   5.375  -6.017  1.00  2.49
ATOM    286  C   ALA    41       8.808   5.294  -4.026  1.00  0.53
ATOM    287  O   ALA    41       8.345   6.345  -3.558  1.00  0.90
ATOM    288  N   LEU    42       9.460   4.398  -3.307  1.00  0.22
ATOM    289  CA  LEU    42       9.575   4.525  -1.856  1.00  0.01
ATOM    290  CB  LEU    42      10.185   3.254  -1.288  1.00  0.66
ATOM    291  CG  LEU    42       9.240   2.058  -1.370  1.00  0.83
ATOM    292  CD1 LEU    42       9.860   0.844  -2.052  1.00  1.10
ATOM    293  CD2 LEU    42       8.713   1.679   0.004  1.00  0.94
ATOM    294  C   LEU    42      10.375   5.753  -1.432  1.00  0.19
ATOM    295  O   LEU    42      11.539   5.973  -1.812  1.00  0.27
ATOM    296  N   LYS    43       9.704   6.475  -0.551  1.00  0.11
ATOM    297  CA  LYS    43      10.104   7.749   0.046  1.00  0.01
ATOM    298  CB  LYS    43      11.470   7.642   0.713  1.00  2.71
ATOM    299  CG  LYS    43      11.442   6.875   2.028  1.00  3.63
ATOM    300  CD  LYS    43      12.850   6.835   2.615  1.00  4.48
ATOM    301  CE  LYS    43      12.902   6.183   3.988  1.00  5.62
ATOM    302  NZ  LYS    43      12.146   6.959   4.975  1.00  6.01
ATOM    303  C   LYS    43      10.163   8.875  -0.963  1.00  0.15
ATOM    304  O   LYS    43      11.266   9.378  -1.157  1.00  0.22
ATOM    305  N   GLU    44       9.042   9.363  -1.476  1.00  0.14
ATOM    306  CA  GLU    44       9.071  10.509  -2.416  1.00  0.00
ATOM    307  CB  GLU    44       7.630  10.930  -2.716  1.00  1.14
ATOM    308  CG  GLU    44       7.527  12.167  -3.609  1.00  2.04
ATOM    309  CD  GLU    44       6.082  12.649  -3.692  1.00  2.61
ATOM    310  OE1 GLU    44       5.886  13.797  -4.065  1.00  3.20
ATOM    311  OE2 GLU    44       5.203  11.825  -3.483  1.00  3.03
ATOM    312  C   GLU    44       9.881  11.695  -1.859  1.00  0.07
ATOM    313  O   GLU    44       9.909  11.933  -0.642  1.00  0.15
ATOM    314  N   GLY    45      10.720  12.260  -2.719  1.00  1.09
ATOM    315  CA  GLY    45      11.541  13.415  -2.340  1.00  0.00
ATOM    316  C   GLY    45      12.245  14.049  -3.536  1.00  0.92
ATOM    317  O   GLY    45      12.157  13.554  -4.666  1.00  1.55
ATOM    318  N   VAL    46      12.858  15.190  -3.258  1.00  0.23
ATOM    319  CA  VAL    46      13.634  15.960  -4.247  1.00  0.00
ATOM    320  CB  VAL    46      13.153  17.413  -4.212  1.00  2.28
ATOM    321  CG1 VAL    46      13.061  18.004  -5.614  1.00  2.90
ATOM    322  CG2 VAL    46      11.790  17.509  -3.535  1.00  2.87
ATOM    323  C   VAL    46      15.105  15.903  -3.821  1.00  0.26
ATOM    324  O   VAL    46      15.410  15.099  -2.935  1.00  1.17
ATOM    325  N   SER    47      15.991  16.534  -4.595  1.00  0.45
ATOM    326  CA  SER    47      17.410  16.801  -4.216  1.00  0.00
ATOM    327  CB  SER    47      17.393  16.971  -2.676  1.00  2.92
ATOM    328  OG  SER    47      16.689  18.169  -2.390  1.00  3.55
ATOM    329  C   SER    47      18.449  16.048  -5.322  1.00  0.51
ATOM    330  O   SER    47      17.389  15.586  -5.608  1.00  1.55
ATOM    331  N   LYS    48      19.854  15.781  -5.891  1.00  0.63
ATOM    332  CA  LYS    48      20.718  16.275  -7.380  1.00  0.01
ATOM    333  CB  LYS    48      21.993  15.446  -7.532  1.00  2.02
ATOM    334  CG  LYS    48      23.016  15.609  -6.411  1.00  2.46
ATOM    335  CD  LYS    48      22.924  14.518  -5.341  1.00  3.14
ATOM    336  CE  LYS    48      24.010  14.673  -4.277  1.00  3.85
ATOM    337  NZ  LYS    48      23.790  13.749  -3.153  1.00  4.14
ATOM    338  C   LYS    48      20.129  16.878  -8.986  1.00  1.12
ATOM    339  O   LYS    48      20.474  18.051  -9.138  1.00  2.25
ATOM    340  N   ASP    49      19.529  16.214 -10.097  1.00  1.01
ATOM    341  CA  ASP    49      17.922  16.214 -10.719  1.00  0.00
ATOM    342  CB  ASP    49      18.050  15.710 -12.151  1.00  0.97
ATOM    343  CG  ASP    49      18.913  16.681 -12.960  1.00  1.34
ATOM    344  OD1 ASP    49      20.102  16.409 -13.090  1.00  2.00
ATOM    345  OD2 ASP    49      18.385  17.688 -13.409  1.00  1.59
ATOM    346  C   ASP    49      16.358  15.584 -10.062  1.00  1.44
ATOM    347  O   ASP    49      15.460  16.359 -10.401  1.00  2.47
ATOM    348  N   ASP    50      15.965  14.366  -9.418  1.00  0.30
ATOM    349  CA  ASP    50      15.432  14.044  -7.816  1.00  0.01
ATOM    350  CB  ASP    50      14.181  13.195  -7.995  1.00  1.34
ATOM    351  CG  ASP    50      13.103  14.062  -8.642  1.00  1.97
ATOM    352  OD1 ASP    50      12.769  15.075  -8.051  1.00  2.71
ATOM    353  OD2 ASP    50      12.699  13.726  -9.752  1.00  2.14
ATOM    354  C   ASP    50      16.147  13.505  -6.236  1.00  0.24
ATOM    355  O   ASP    50      15.216  13.441  -5.429  1.00  0.34
ATOM    356  N   ALA    51      17.451  13.102  -5.769  1.00  0.11
ATOM    357  CA  ALA    51      18.382  13.209  -4.320  1.00  0.01
ATOM    358  CB  ALA    51      19.696  12.574  -4.732  1.00  0.72
ATOM    359  C   ALA    51      18.904  14.472  -3.200  1.00  0.11
ATOM    360  O   ALA    51      18.267  14.403  -2.149  1.00  0.13
ATOM    361  N   GLU    52      20.097  15.280  -3.195  1.00  0.32
ATOM    362  CA  GLU    52      20.364  17.027  -3.272  1.00  0.01
ATOM    363  CB  GLU    52      21.883  17.190  -3.270  1.00  0.73
ATOM    364  CG  GLU    52      22.366  18.631  -3.155  1.00  1.43
ATOM    365  CD  GLU    52      23.892  18.647  -3.029  1.00  2.25
ATOM    366  OE1 GLU    52      24.506  19.460  -3.707  1.00  2.96
ATOM    367  OE2 GLU    52      24.413  17.733  -2.401  1.00  2.67
ATOM    368  C   GLU    52      19.664  18.329  -4.356  1.00  0.28
ATOM    369  O   GLU    52      19.226  19.238  -3.641  1.00  0.64
ATOM    370  N   ALA    53      19.597  18.525  -5.786  1.00  0.12
ATOM    371  CA  ALA    53      18.286  18.167  -6.904  1.00  0.01
ATOM    372  CB  ALA    53      18.159  19.375  -7.828  1.00  1.37
ATOM    373  C   ALA    53      17.746  16.626  -7.845  1.00  0.76
ATOM    374  O   ALA    53      16.543  16.904  -7.927  1.00  1.55
ATOM    375  N   LEU    54      18.179  15.148  -7.887  1.00  0.07
ATOM    376  CA  LEU    54      18.677  13.795  -8.854  1.00  0.01
ATOM    377  CB  LEU    54      20.132  13.290  -8.754  1.00  1.78
ATOM    378  CG  LEU    54      21.121  13.498  -9.956  1.00  2.72
ATOM    379  CD1 LEU    54      22.324  12.578  -9.865  1.00  3.63
ATOM    380  CD2 LEU    54      20.569  13.345 -11.369  1.00  3.26
ATOM    381  C   LEU    54      18.037  12.336  -8.972  1.00  0.06
ATOM    382  O   LEU    54      17.340  11.828  -8.104  1.00  0.18
ATOM    383  N   LYS    55      18.331  11.618 -10.056  1.00  0.46
ATOM    384  CA  LYS    55      17.708  10.297 -10.297  1.00  0.01
ATOM    385  CB  LYS    55      16.801  10.360 -11.516  1.00  2.01
ATOM    386  CG  LYS    55      15.538  11.150 -11.203  1.00  2.11
ATOM    387  CD  LYS    55      14.372  10.711 -12.079  1.00  2.75
ATOM    388  CE  LYS    55      14.042   9.241 -11.832  1.00  3.06
ATOM    389  NZ  LYS    55      13.692   8.996 -10.420  1.00  3.45
ATOM    390  C   LYS    55      18.659   9.090 -10.449  1.00  0.23
ATOM    391  O   LYS    55      19.705   8.999  -9.797  1.00  0.37
ATOM    392  N   LYS    56      18.123   8.089 -11.138  1.00  0.69
ATOM    393  CA  LYS    56      18.703   6.727 -11.227  1.00  0.00
ATOM    394  CB  LYS    56      17.730   5.832 -11.992  1.00  1.00
ATOM    395  CG  LYS    56      16.403   5.572 -11.289  1.00  1.54
ATOM    396  CD  LYS    56      15.559   4.644 -12.161  1.00  2.63
ATOM    397  CE  LYS    56      14.224   4.268 -11.533  1.00  3.45
ATOM    398  NZ  LYS    56      13.381   5.450 -11.302  1.00  4.38
ATOM    399  C   LYS    56      20.052   6.585 -11.942  1.00  0.63
ATOM    400  O   LYS    56      20.259   7.086 -13.055  1.00  1.26
ATOM    401  N   ALA    57      20.857   5.699 -11.371  1.00  0.13
ATOM    402  CA  ALA    57      22.159   5.294 -11.925  1.00  0.00
ATOM    403  CB  ALA    57      23.272   5.988 -11.160  1.00  0.74
ATOM    404  C   ALA    57      22.447   3.811 -11.772  1.00  0.16
ATOM    405  O   ALA    57      21.721   2.934 -12.261  1.00  0.14
ATOM    406  N   LEU    58      23.418   3.574 -10.903  1.00  0.18
ATOM    407  CA  LEU    58      24.024   2.257 -10.683  1.00  0.01
ATOM    408  CB  LEU    58      25.455   2.457 -10.202  1.00  0.38
ATOM    409  CG  LEU    58      26.285   3.263 -11.195  1.00  1.01
ATOM    410  CD1 LEU    58      27.615   3.686 -10.582  1.00  1.27
ATOM    411  CD2 LEU    58      26.501   2.487 -12.491  1.00  1.11
ATOM    412  C   LEU    58      23.279   1.411  -9.660  1.00  0.07
ATOM    413  O   LEU    58      23.901   0.606  -8.964  1.00  0.07
ATOM    414  N   GLU    59      21.959   1.435  -9.737  1.00  0.08
ATOM    415  CA  GLU    59      21.114   0.586  -8.895  1.00  0.00
ATOM    416  CB  GLU    59      19.743   1.234  -8.799  1.00  0.22
ATOM    417  CG  GLU    59      18.830   0.512  -7.823  1.00  0.50
ATOM    418  CD  GLU    59      17.532   1.293  -7.732  1.00  1.31
ATOM    419  OE1 GLU    59      17.544   2.430  -8.184  1.00  1.90
ATOM    420  OE2 GLU    59      16.533   0.711  -7.332  1.00  1.75
ATOM    421  C   GLU    59      20.989  -0.785  -9.540  1.00  0.14
ATOM    422  O   GLU    59      20.687  -1.789  -8.891  1.00  0.41
ATOM    423  N   GLU    60      21.383  -0.824 -10.802  1.00  0.07
ATOM    424  CA  GLU    60      21.502  -2.079 -11.537  1.00  0.00
ATOM    425  CB  GLU    60      21.486  -1.729 -13.018  1.00  0.23
ATOM    426  CG  GLU    60      20.252  -0.910 -13.379  1.00  0.30
ATOM    427  CD  GLU    60      20.420  -0.318 -14.775  1.00  0.52
ATOM    428  OE1 GLU    60      21.536   0.087 -15.076  1.00  1.00
ATOM    429  OE2 GLU    60      19.418  -0.171 -15.460  1.00  0.72
ATOM    430  C   GLU    60      22.841  -2.732 -11.195  1.00  0.08
ATOM    431  O   GLU    60      23.020  -3.947 -11.326  1.00  0.19
ATOM    432  N   ALA    61      23.752  -1.909 -10.705  1.00  0.15
ATOM    433  CA  ALA    61      25.044  -2.381 -10.233  1.00  0.01
ATOM    434  CB  ALA    61      26.115  -1.356 -10.592  1.00  0.39
ATOM    435  C   ALA    61      24.998  -2.589  -8.728  1.00  0.19
ATOM    436  O   ALA    61      24.169  -1.997  -8.025  1.00  0.34
ATOM    437  N   GLY    62      25.784  -3.554  -8.280  1.00  0.47
ATOM    438  CA  GLY    62      25.905  -3.870  -6.850  1.00  0.01
ATOM    439  C   GLY    62      24.560  -4.122  -6.184  1.00  0.53
ATOM    440  O   GLY    62      24.312  -3.568  -5.109  1.00  1.51
ATOM    441  N   ALA    63      23.694  -4.853  -6.877  1.00  0.30
ATOM    442  CA  ALA    63      22.291  -5.131  -6.499  1.00  0.01
ATOM    443  CB  ALA    63      22.268  -5.871  -5.164  1.00  0.63
ATOM    444  C   ALA    63      21.310  -3.945  -6.449  1.00  0.15
ATOM    445  O   ALA    63      20.165  -4.107  -6.881  1.00  0.24
ATOM    446  N   GLU    64      21.708  -2.830  -5.853  1.00  0.13
ATOM    447  CA  GLU    64      20.836  -1.667  -5.666  1.00  0.01
ATOM    448  CB  GLU    64      20.044  -1.828  -4.364  1.00  1.72
ATOM    449  CG  GLU    64      18.963  -2.901  -4.394  1.00  2.42
ATOM    450  CD  GLU    64      18.628  -3.312  -2.966  1.00  2.81
ATOM    451  OE1 GLU    64      17.587  -2.903  -2.474  1.00  3.34
ATOM    452  OE2 GLU    64      19.445  -4.012  -2.383  1.00  3.17
ATOM    453  C   GLU    64      21.620  -0.370  -5.501  1.00  0.10
ATOM    454  O   GLU    64      20.979   0.637  -5.190  1.00  0.29
ATOM    455  N   VAL    65      22.917  -0.350  -5.772  1.00  0.08
ATOM    456  CA  VAL    65      23.748   0.767  -5.280  1.00  0.00
ATOM    457  CB  VAL    65      25.227   0.381  -5.191  1.00  1.16
ATOM    458  CG1 VAL    65      25.460  -0.739  -4.188  1.00  1.64
ATOM    459  CG2 VAL    65      25.857   0.045  -6.537  1.00  1.33
ATOM    460  C   VAL    65      23.630   2.094  -6.034  1.00  0.03
ATOM    461  O   VAL    65      22.712   2.344  -6.825  1.00  0.08
ATOM    462  N   GLU    66      24.413   3.006  -5.477  1.00  0.21
ATOM    463  CA  GLU    66      24.626   4.403  -5.896  1.00  0.01
ATOM    464  CB  GLU    66      26.128   4.587  -6.040  1.00  1.34
ATOM    465  CG  GLU    66      26.806   4.243  -4.720  1.00  2.23
ATOM    466  CD  GLU    66      28.306   4.517  -4.766  1.00  2.59
ATOM    467  OE1 GLU    66      28.683   5.612  -4.383  1.00  2.77
ATOM    468  OE2 GLU    66      29.041   3.613  -5.136  1.00  2.97
ATOM    469  C   GLU    66      23.927   4.873  -7.162  1.00  0.24
ATOM    470  O   GLU    66      24.309   4.544  -8.287  1.00  0.30
ATOM    471  N   VAL    67      22.886   5.655  -6.948  1.00  0.18
ATOM    472  CA  VAL    67      22.162   6.285  -8.053  1.00  0.00
ATOM    473  CB  VAL    67      20.683   6.008  -7.828  1.00  1.15
ATOM    474  CG1 VAL    67      20.349   4.559  -8.131  1.00  1.57
ATOM    475  CG2 VAL    67      20.297   6.339  -6.399  1.00  1.87
ATOM    476  C   VAL    67      22.419   7.793  -8.143  1.00  0.50
ATOM    477  O   VAL    67      22.380   8.373  -9.238  1.00  1.46
ATOM    478  N   LYS    68      23.052   8.279  -7.092  1.00  0.36
ATOM    479  CA  LYS    68      23.131   9.702  -6.746  1.00  0.00
ATOM    480  CB  LYS    68      23.894  10.557  -7.736  1.00  1.00
ATOM    481  CG  LYS    68      24.450  11.789  -7.025  1.00  1.64
ATOM    482  CD  LYS    68      25.308  12.654  -7.935  1.00  1.71
ATOM    483  CE  LYS    68      26.114  13.677  -7.149  1.00  2.69
ATOM    484  NZ  LYS    68      26.973  14.467  -8.045  1.00  3.04
ATOM    485  C   LYS    68      21.733  10.247  -6.553  1.00  0.95
ATOM    486  O   LYS    68      21.110   9.829  -5.593  1.00  1.14
ATOM    487  OXT LYS    68      21.353  11.143  -7.282  1.00  1.14
