# Supplementary material for: Fast structure similarity searches among protein models: efficient clustering of protein fragments
Source: Algorithms Mol Biol. 2012 May 29;7:16. doi: 10.1186/1748-7188-7-16 (PMC3403935; doi:10.1186/1748-7188-7-16)
Supplement: Additional file 1 — Zipped le with the Linux executable and example files. [file 1748-7188-7-16-S1.TGZ › fsss_distrib/4state_reduced/1ctf/1ctf.c8661_r.pdb]

ATOM      1  N   GLU     1      11.055  20.614 -11.068  1.00  0.99
ATOM      2  CA  GLU     1      10.091  19.979 -10.154  1.00  0.00
ATOM      3  CB  GLU     1       8.673  20.242 -10.652  1.00  1.61
ATOM      4  CG  GLU     1       7.606  19.863  -9.630  1.00  2.70
ATOM      5  CD  GLU     1       6.224  20.064 -10.242  1.00  3.68
ATOM      6  OE1 GLU     1       6.103  20.937 -11.091  1.00  4.00
ATOM      7  OE2 GLU     1       5.302  19.390  -9.803  1.00  4.21
ATOM      8  C   GLU     1      10.357  18.474 -10.090  1.00  0.39
ATOM      9  O   GLU     1       9.460  17.654 -10.315  1.00  1.33
ATOM     10  N   PHE     2      11.608  18.122  -9.862  1.00  0.54
ATOM     11  CA  PHE     2      11.971  16.704  -9.850  1.00  0.01
ATOM     12  CB  PHE     2      12.777  16.399 -11.108  1.00  0.57
ATOM     13  CG  PHE     2      12.415  17.143 -12.399  1.00  0.64
ATOM     14  CD1 PHE     2      13.258  18.143 -12.866  1.00  0.70
ATOM     15  CE1 PHE     2      12.950  18.824 -14.030  1.00  0.85
ATOM     16  CZ  PHE     2      11.803  18.501 -14.744  1.00  1.01
ATOM     17  CE2 PHE     2      10.968  17.484 -14.290  1.00  1.15
ATOM     18  CD2 PHE     2      11.280  16.800 -13.118  1.00  0.97
ATOM     19  C   PHE     2      12.827  16.380  -8.625  1.00  0.40
ATOM     20  O   PHE     2      13.602  17.216  -8.157  1.00  0.83
ATOM     21  N   ASP     3      12.661  15.186  -8.076  1.00  0.11
ATOM     22  CA  ASP     3      13.535  14.778  -6.960  1.00  0.01
ATOM     23  CB  ASP     3      12.724  14.486  -5.713  1.00  0.78
ATOM     24  CG  ASP     3      12.043  15.754  -5.203  1.00  0.95
ATOM     25  OD1 ASP     3      12.670  16.477  -4.442  1.00  1.60
ATOM     26  OD2 ASP     3      10.919  15.998  -5.622  1.00  1.01
ATOM     27  C   ASP     3      14.478  13.637  -7.365  1.00  0.12
ATOM     28  O   ASP     3      15.314  13.894  -8.226  1.00  0.30
ATOM     29  N   VAL     4      14.520  12.491  -6.701  1.00  0.27
ATOM     30  CA  VAL     4      15.489  11.471  -7.178  1.00  0.01
ATOM     31  CB  VAL     4      16.636  11.339  -6.172  1.00  0.40
ATOM     32  CG1 VAL     4      17.893  10.719  -6.781  1.00  0.54
ATOM     33  CG2 VAL     4      17.041  12.702  -5.618  1.00  0.45
ATOM     34  C   VAL     4      14.828  10.130  -7.597  1.00  0.12
ATOM     35  O   VAL     4      13.859   9.647  -6.992  1.00  0.10
ATOM     36  N   ILE     5      15.507   9.502  -8.548  1.00  0.19
ATOM     37  CA  ILE     5      14.951   8.624  -9.588  1.00  0.01
ATOM     38  CB  ILE     5      16.010   8.654 -10.706  1.00  0.79
ATOM     39  CG2 ILE     5      17.039   7.538 -10.549  1.00  1.64
ATOM     40  CG1 ILE     5      15.400   8.630 -12.108  1.00  1.50
ATOM     41  CD1 ILE     5      16.461   8.762 -13.194  1.00  1.50
ATOM     42  C   ILE     5      14.556   7.187  -9.225  1.00  0.18
ATOM     43  O   ILE     5      14.738   6.691  -8.101  1.00  0.22
ATOM     44  N   LEU     6      13.748   6.671 -10.141  1.00  0.27
ATOM     45  CA  LEU     6      13.348   5.265 -10.221  1.00  0.01
ATOM     46  CB  LEU     6      11.855   5.245 -10.534  1.00  1.59
ATOM     47  CG  LEU     6      11.031   6.073  -9.560  1.00  2.24
ATOM     48  CD1 LEU     6       9.626   6.308 -10.097  1.00  2.96
ATOM     49  CD2 LEU     6      10.962   5.393  -8.207  1.00  2.66
ATOM     50  C   LEU     6      14.021   4.549 -11.400  1.00  0.27
ATOM     51  O   LEU     6      13.495   4.614 -12.516  1.00  0.50
ATOM     52  N   LYS     7      15.150   3.890 -11.187  1.00  0.35
ATOM     53  CA  LYS     7      15.689   3.004 -12.232  1.00  0.00
ATOM     54  CB  LYS     7      17.060   3.487 -12.691  1.00  1.51
ATOM     55  CG  LYS     7      16.914   4.648 -13.669  1.00  2.15
ATOM     56  CD  LYS     7      16.059   4.224 -14.859  1.00  2.52
ATOM     57  CE  LYS     7      15.873   5.349 -15.870  1.00  3.43
ATOM     58  NZ  LYS     7      17.158   5.742 -16.467  1.00  4.07
ATOM     59  C   LYS     7      15.744   1.559 -11.732  1.00  0.49
ATOM     60  O   LYS     7      16.764   1.094 -11.216  1.00  1.39
ATOM     61  N   ALA     8      14.664   0.836 -11.982  1.00  0.33
ATOM     62  CA  ALA     8      14.464  -0.499 -11.391  1.00  0.01
ATOM     63  CB  ALA     8      13.001  -0.891 -11.571  1.00  0.56
ATOM     64  C   ALA     8      15.344  -1.619 -11.954  1.00  0.35
ATOM     65  O   ALA     8      15.103  -2.148 -13.044  1.00  0.57
ATOM     66  N   ALA     9      16.352  -1.971 -11.176  1.00  0.05
ATOM     67  CA  ALA     9      17.157  -3.168 -11.441  1.00  0.01
ATOM     68  CB  ALA     9      18.461  -2.773 -12.125  1.00  1.84
ATOM     69  C   ALA     9      17.431  -3.892 -10.123  1.00  0.05
ATOM     70  O   ALA     9      16.874  -3.513  -9.087  1.00  0.17
ATOM     71  N   GLY    10      18.185  -4.978 -10.188  1.00  0.08
ATOM     72  CA  GLY    10      18.568  -5.728  -8.977  1.00  0.01
ATOM     73  C   GLY    10      17.358  -6.220  -8.183  1.00  0.09
ATOM     74  O   GLY    10      16.267  -6.394  -8.735  1.00  0.16
ATOM     75  N   ALA    11      17.558  -6.448  -6.897  1.00  0.08
ATOM     76  CA  ALA    11      16.432  -6.839  -6.038  1.00  0.01
ATOM     77  CB  ALA    11      16.521  -8.335  -5.765  1.00  0.86
ATOM     78  C   ALA    11      16.452  -6.069  -4.721  1.00  0.14
ATOM     79  O   ALA    11      15.410  -5.664  -4.191  1.00  0.30
ATOM     80  N   ASN    12      17.655  -5.662  -4.363  1.00  0.28
ATOM     81  CA  ASN    12      17.919  -5.008  -3.080  1.00  0.01
ATOM     82  CB  ASN    12      19.369  -5.288  -2.689  1.00  1.86
ATOM     83  CG  ASN    12      20.371  -4.817  -3.749  1.00  2.48
ATOM     84  OD1 ASN    12      20.521  -5.429  -4.817  1.00  2.97
ATOM     85  ND2 ASN    12      21.038  -3.721  -3.433  1.00  3.11
ATOM     86  C   ASN    12      17.648  -3.506  -3.100  1.00  1.01
ATOM     87  O   ASN    12      17.500  -2.903  -2.028  1.00  2.03
ATOM     88  N   LYS    13      17.356  -2.984  -4.282  1.00  0.13
ATOM     89  CA  LYS    13      17.033  -1.567  -4.439  1.00  0.00
ATOM     90  CB  LYS    13      16.808  -1.279  -5.917  1.00  0.37
ATOM     91  CG  LYS    13      18.084  -1.524  -6.713  1.00  0.38
ATOM     92  CD  LYS    13      18.029  -0.888  -8.097  1.00  0.45
ATOM     93  CE  LYS    13      19.384  -0.938  -8.791  1.00  0.57
ATOM     94  NZ  LYS    13      19.419  -0.038  -9.954  1.00  1.17
ATOM     95  C   LYS    13      15.793  -1.206  -3.627  1.00  0.13
ATOM     96  O   LYS    13      15.922  -0.563  -2.579  1.00  0.19
ATOM     97  N   VAL    14      14.722  -1.929  -3.892  1.00  0.13
ATOM     98  CA  VAL    14      13.462  -1.685  -3.188  1.00  0.00
ATOM     99  CB  VAL    14      12.343  -2.113  -4.136  1.00  0.34
ATOM    100  CG1 VAL    14      10.966  -1.695  -3.628  1.00  0.95
ATOM    101  CG2 VAL    14      12.571  -1.524  -5.525  1.00  0.70
ATOM    102  C   VAL    14      13.392  -2.456  -1.858  1.00  0.16
ATOM    103  O   VAL    14      12.454  -2.270  -1.077  1.00  0.17
ATOM    104  N   ALA    15      14.433  -3.207  -1.541  1.00  0.06
ATOM    105  CA  ALA    15      14.380  -4.049  -0.348  1.00  0.00
ATOM    106  CB  ALA    15      15.218  -5.298  -0.585  1.00  0.17
ATOM    107  C   ALA    15      14.871  -3.322   0.897  1.00  0.07
ATOM    108  O   ALA    15      14.311  -3.533   1.978  1.00  0.13
ATOM    109  N   VAL    16      15.764  -2.358   0.736  1.00  0.06
ATOM    110  CA  VAL    16      16.244  -1.627   1.917  1.00  0.01
ATOM    111  CB  VAL    16      17.762  -1.517   1.899  1.00  0.20
ATOM    112  CG1 VAL    16      18.409  -2.895   1.857  1.00  0.81
ATOM    113  CG2 VAL    16      18.252  -0.665   0.742  1.00  0.33
ATOM    114  C   VAL    16      15.609  -0.247   2.046  1.00  0.10
ATOM    115  O   VAL    16      16.144   0.606   2.774  1.00  0.15
ATOM    116  N   ILE    17      14.407  -0.103   1.501  1.00  0.06
ATOM    117  CA  ILE    17      13.695   1.179   1.486  1.00  0.01
ATOM    118  CB  ILE    17      12.351   0.972   0.771  1.00  0.19
ATOM    119  CG2 ILE    17      11.685  -0.344   1.151  1.00  0.71
ATOM    120  CG1 ILE    17      11.389   2.135   0.983  1.00  0.62
ATOM    121  CD1 ILE    17      10.057   1.901   0.282  1.00  0.66
ATOM    122  C   ILE    17      13.523   1.784   2.881  1.00  0.06
ATOM    123  O   ILE    17      14.125   2.837   3.138  1.00  0.26
ATOM    124  N   LYS    18      13.062   0.987   3.834  1.00  0.18
ATOM    125  CA  LYS    18      12.814   1.487   5.185  1.00  0.01
ATOM    126  CB  LYS    18      11.825   0.533   5.851  1.00  0.20
ATOM    127  CG  LYS    18      10.667   0.180   4.930  1.00  1.17
ATOM    128  CD  LYS    18       9.753  -0.856   5.570  1.00  1.93
ATOM    129  CE  LYS    18       8.638  -1.283   4.621  1.00  2.94
ATOM    130  NZ  LYS    18       7.776  -2.298   5.251  1.00  3.76
ATOM    131  C   LYS    18      14.077   1.496   6.041  1.00  0.08
ATOM    132  O   LYS    18      14.212   2.348   6.932  1.00  0.27
ATOM    133  N   ALA    19      15.087   0.761   5.599  1.00  0.14
ATOM    134  CA  ALA    19      16.262   0.520   6.434  1.00  0.01
ATOM    135  CB  ALA    19      17.021  -0.678   5.873  1.00  0.10
ATOM    136  C   ALA    19      17.173   1.727   6.466  1.00  0.11
ATOM    137  O   ALA    19      17.321   2.367   7.516  1.00  0.10
ATOM    138  N   VAL    20      17.588   2.172   5.294  1.00  0.11
ATOM    139  CA  VAL    20      18.496   3.311   5.268  1.00  0.01
ATOM    140  CB  VAL    20      19.487   3.158   4.120  1.00  0.24
ATOM    141  CG1 VAL    20      20.579   4.223   4.176  1.00  0.18
ATOM    142  CG2 VAL    20      20.118   1.770   4.134  1.00  0.40
ATOM    143  C   VAL    20      17.716   4.626   5.231  1.00  0.13
ATOM    144  O   VAL    20      18.266   5.672   5.599  1.00  0.18
ATOM    145  N   ARG    21      16.406   4.538   5.040  1.00  0.14
ATOM    146  CA  ARG    21      15.569   5.714   5.258  1.00  0.01
ATOM    147  CB  ARG    21      14.148   5.459   4.769  1.00  0.14
ATOM    148  CG  ARG    21      13.258   6.670   5.030  1.00  0.26
ATOM    149  CD  ARG    21      11.868   6.482   4.440  1.00  0.40
ATOM    150  NE  ARG    21      11.217   5.282   4.985  1.00  1.01
ATOM    151  CZ  ARG    21      10.171   4.711   4.387  1.00  1.60
ATOM    152  NH1 ARG    21       9.693   5.218   3.249  1.00  2.34
ATOM    153  NH2 ARG    21       9.607   3.625   4.921  1.00  1.81
ATOM    154  C   ARG    21      15.544   6.040   6.747  1.00  0.15
ATOM    155  O   ARG    21      16.014   7.116   7.138  1.00  0.18
ATOM    156  N   GLY    22      15.356   5.003   7.550  1.00  0.07
ATOM    157  CA  GLY    22      15.409   5.127   9.012  1.00  0.01
ATOM    158  C   GLY    22      16.798   5.521   9.513  1.00  0.08
ATOM    159  O   GLY    22      16.915   6.410  10.364  1.00  0.13
ATOM    160  N   ALA    23      17.834   4.987   8.883  1.00  0.12
ATOM    161  CA  ALA    23      19.217   5.331   9.248  1.00  0.01
ATOM    162  CB  ALA    23      20.143   4.279   8.649  1.00  0.08
ATOM    163  C   ALA    23      19.691   6.727   8.812  1.00  0.12
ATOM    164  O   ALA    23      20.755   7.172   9.256  1.00  0.32
ATOM    165  N   THR    24      18.919   7.413   7.984  1.00  0.18
ATOM    166  CA  THR    24      19.222   8.803   7.633  1.00  0.01
ATOM    167  CB  THR    24      19.274   8.911   6.112  1.00  0.75
ATOM    168  OG1 THR    24      20.111   7.865   5.639  1.00  0.97
ATOM    169  CG2 THR    24      19.856  10.236   5.630  1.00  1.20
ATOM    170  C   THR    24      18.149   9.719   8.236  1.00  0.15
ATOM    171  O   THR    24      18.161  10.947   8.066  1.00  0.44
ATOM    172  N   GLY    25      17.247   9.104   8.982  1.00  0.20
ATOM    173  CA  GLY    25      16.142   9.821   9.614  1.00  0.00
ATOM    174  C   GLY    25      14.932   9.833   8.690  1.00  0.18
ATOM    175  O   GLY    25      14.122   8.898   8.667  1.00  0.18
ATOM    176  N   LEU    26      14.788  10.949   8.000  1.00  0.50
ATOM    177  CA  LEU    26      13.731  11.117   6.998  1.00  0.01
ATOM    178  CB  LEU    26      12.410  11.460   7.692  1.00  2.49
ATOM    179  CG  LEU    26      11.193  10.744   7.091  1.00  3.44
ATOM    180  CD1 LEU    26      10.932  11.124   5.638  1.00  4.60
ATOM    181  CD2 LEU    26      11.300   9.230   7.228  1.00  3.47
ATOM    182  C   LEU    26      14.151  12.244   6.052  1.00  0.46
ATOM    183  O   LEU    26      14.915  12.035   5.102  1.00  1.33
ATOM    184  N   GLY    27      13.511  13.392   6.214  1.00  0.44
ATOM    185  CA  GLY    27      13.820  14.585   5.407  1.00  0.01
ATOM    186  C   GLY    27      13.234  14.641   3.988  1.00  0.75
ATOM    187  O   GLY    27      13.230  15.730   3.402  1.00  1.80
ATOM    188  N   LEU    28      12.950  13.480   3.399  1.00  0.33
ATOM    189  CA  LEU    28      12.507  13.277   1.996  1.00  0.01
ATOM    190  CB  LEU    28      11.402  14.267   1.616  1.00  0.62
ATOM    191  CG  LEU    28      10.534  13.815   0.433  1.00  1.38
ATOM    192  CD1 LEU    28       9.216  14.576   0.409  1.00  1.60
ATOM    193  CD2 LEU    28      11.226  13.916  -0.924  1.00  1.61
ATOM    194  C   LEU    28      13.699  13.371   1.037  1.00  0.29
ATOM    195  O   LEU    28      14.114  12.353   0.470  1.00  0.46
ATOM    196  N   LYS    29      14.391  14.496   1.075  1.00  0.47
ATOM    197  CA  LYS    29      15.578  14.702   0.247  1.00  0.01
ATOM    198  CB  LYS    29      15.857  16.201   0.241  1.00  0.47
ATOM    199  CG  LYS    29      17.034  16.571  -0.647  1.00  0.98
ATOM    200  CD  LYS    29      16.763  16.196  -2.096  1.00  1.47
ATOM    201  CE  LYS    29      17.958  16.522  -2.982  1.00  2.22
ATOM    202  NZ  LYS    29      18.307  17.950  -2.885  1.00  3.03
ATOM    203  C   LYS    29      16.787  13.944   0.799  1.00  0.39
ATOM    204  O   LYS    29      17.694  13.558   0.056  1.00  0.38
ATOM    205  N   GLU    30      16.719  13.581   2.068  1.00  0.06
ATOM    206  CA  GLU    30      17.821  12.819   2.659  1.00  0.00
ATOM    207  CB  GLU    30      17.898  13.161   4.144  1.00  0.54
ATOM    208  CG  GLU    30      18.164  14.645   4.369  1.00  1.38
ATOM    209  CD  GLU    30      19.544  15.034   3.842  1.00  2.07
ATOM    210  OE1 GLU    30      20.493  14.346   4.186  1.00  2.90
ATOM    211  OE2 GLU    30      19.633  16.112   3.276  1.00  2.37
ATOM    212  C   GLU    30      17.621  11.310   2.492  1.00  0.06
ATOM    213  O   GLU    30      18.357  10.650   1.753  1.00  0.07
ATOM    214  N   ALA    31      16.620  10.783   3.171  1.00  0.18
ATOM    215  CA  ALA    31      16.432   9.330   3.255  1.00  0.01
ATOM    216  CB  ALA    31      16.034   9.042   4.686  1.00  0.35
ATOM    217  C   ALA    31      15.392   8.736   2.313  1.00  0.17
ATOM    218  O   ALA    31      15.171   7.516   2.321  1.00  0.22
ATOM    219  N   LYS    32      14.762   9.574   1.508  1.00  0.11
ATOM    220  CA  LYS    32      13.666   9.097   0.673  1.00  0.01
ATOM    221  CB  LYS    32      12.354   9.428   1.381  1.00  0.19
ATOM    222  CG  LYS    32      11.154   8.669   0.839  1.00  0.97
ATOM    223  CD  LYS    32       9.938   8.928   1.717  1.00  1.24
ATOM    224  CE  LYS    32       9.675  10.414   1.864  1.00  2.29
ATOM    225  NZ  LYS    32       8.531  10.650   2.757  1.00  2.68
ATOM    226  C   LYS    32      13.743   9.712  -0.728  1.00  0.10
ATOM    227  O   LYS    32      12.745  10.130  -1.326  1.00  0.13
ATOM    228  N   ASP    33      14.959   9.794  -1.232  1.00  0.12
ATOM    229  CA  ASP    33      15.174  10.228  -2.611  1.00  0.01
ATOM    230  CB  ASP    33      15.592  11.689  -2.585  1.00  1.77
ATOM    231  CG  ASP    33      14.373  12.553  -2.850  1.00  2.41
ATOM    232  OD1 ASP    33      13.733  12.259  -3.849  1.00  2.67
ATOM    233  OD2 ASP    33      14.300  13.644  -2.304  1.00  2.79
ATOM    234  C   ASP    33      16.223   9.341  -3.295  1.00  0.10
ATOM    235  O   ASP    33      17.229   9.828  -3.817  1.00  0.11
ATOM    236  N   LEU    34      15.998   8.038  -3.191  1.00  0.21
ATOM    237  CA  LEU    34      16.895   6.977  -3.668  1.00  0.01
ATOM    238  CB  LEU    34      18.188   6.946  -2.828  1.00  0.50
ATOM    239  CG  LEU    34      18.206   7.633  -1.439  1.00  0.70
ATOM    240  CD1 LEU    34      17.216   7.114  -0.405  1.00  1.07
ATOM    241  CD2 LEU    34      19.601   7.591  -0.825  1.00  0.87
ATOM    242  C   LEU    34      16.262   5.580  -3.619  1.00  0.13
ATOM    243  O   LEU    34      16.872   4.704  -3.007  1.00  0.14
ATOM    244  N   VAL    35      15.152   5.299  -4.289  1.00  0.19
ATOM    245  CA  VAL    35      14.548   3.965  -4.055  1.00  0.01
ATOM    246  CB  VAL    35      13.022   3.987  -4.018  1.00  1.84
ATOM    247  CG1 VAL    35      12.378   4.530  -5.280  1.00  2.54
ATOM    248  CG2 VAL    35      12.444   2.609  -3.688  1.00  1.97
ATOM    249  C   VAL    35      14.977   2.887  -5.032  1.00  0.19
ATOM    250  O   VAL    35      15.363   1.787  -4.621  1.00  0.08
ATOM    251  N   GLU    36      15.161   3.231  -6.289  1.00  0.14
ATOM    252  CA  GLU    36      15.506   2.171  -7.226  1.00  0.01
ATOM    253  CB  GLU    36      14.520   2.170  -8.380  1.00  1.00
ATOM    254  CG  GLU    36      13.164   1.720  -7.845  1.00  1.38
ATOM    255  CD  GLU    36      12.049   1.927  -8.865  1.00  1.62
ATOM    256  OE1 GLU    36      10.921   2.107  -8.431  1.00  2.02
ATOM    257  OE2 GLU    36      12.359   2.014 -10.043  1.00  2.16
ATOM    258  C   GLU    36      16.980   2.261  -7.583  1.00  0.13
ATOM    259  O   GLU    36      17.387   2.617  -8.694  1.00  0.33
ATOM    260  N   SER    37      17.694   2.202  -6.469  1.00  0.32
ATOM    261  CA  SER    37      19.138   2.065  -6.324  1.00  0.01
ATOM    262  CB  SER    37      19.867   3.249  -6.920  1.00  2.16
ATOM    263  OG  SER    37      21.250   2.963  -6.843  1.00  2.86
ATOM    264  C   SER    37      19.396   1.952  -4.821  1.00  0.41
ATOM    265  O   SER    37      20.548   1.877  -4.371  1.00  0.77
ATOM    266  N   ALA    38      18.279   1.918  -4.099  1.00  0.35
ATOM    267  CA  ALA    38      18.198   1.736  -2.640  1.00  0.01
ATOM    268  CB  ALA    38      18.874   0.416  -2.317  1.00  0.96
ATOM    269  C   ALA    38      18.809   2.868  -1.816  1.00  0.23
ATOM    270  O   ALA    38      19.905   3.336  -2.163  1.00  0.53
ATOM    271  N   PRO    39      18.168   3.302  -0.738  1.00  0.32
ATOM    272  CA  PRO    39      16.881   2.802  -0.168  1.00  0.01
ATOM    273  CB  PRO    39      16.934   3.243   1.259  1.00  1.33
ATOM    274  CG  PRO    39      18.011   4.295   1.424  1.00  1.89
ATOM    275  CD  PRO    39      18.793   4.291   0.131  1.00  1.28
ATOM    276  C   PRO    39      15.524   3.281  -0.744  1.00  0.39
ATOM    277  O   PRO    39      14.873   2.532  -1.478  1.00  0.51
ATOM    278  N   ALA    40      14.981   4.350  -0.154  1.00  0.11
ATOM    279  CA  ALA    40      13.578   4.813  -0.394  1.00  0.01
ATOM    280  CB  ALA    40      12.959   5.120   0.954  1.00  1.69
ATOM    281  C   ALA    40      13.357   6.051  -1.280  1.00  0.06
ATOM    282  O   ALA    40      14.260   6.878  -1.379  1.00  0.27
ATOM    283  N   ALA    41      12.151   6.188  -1.847  1.00  0.17
ATOM    284  CA  ALA    41      11.719   7.314  -2.749  1.00  0.01
ATOM    285  CB  ALA    41      12.800   7.826  -3.683  1.00  0.84
ATOM    286  C   ALA    41      10.591   6.928  -3.704  1.00  0.16
ATOM    287  O   ALA    41      10.025   5.834  -3.597  1.00  0.60
ATOM    288  N   LEU    42      10.414   7.787  -4.710  1.00  0.28
ATOM    289  CA  LEU    42       9.492   7.580  -5.854  1.00  0.01
ATOM    290  CB  LEU    42       8.032   7.617  -5.391  1.00  0.85
ATOM    291  CG  LEU    42       7.468   6.252  -5.004  1.00  1.19
ATOM    292  CD1 LEU    42       6.038   6.388  -4.493  1.00  1.72
ATOM    293  CD2 LEU    42       7.527   5.288  -6.182  1.00  1.48
ATOM    294  C   LEU    42       9.613   8.659  -6.951  1.00  0.32
ATOM    295  O   LEU    42       8.580   8.979  -7.552  1.00  0.67
ATOM    296  N   LYS    43      10.794   9.189  -7.256  1.00  0.15
ATOM    297  CA  LYS    43      10.825  10.406  -8.111  1.00  0.00
ATOM    298  CB  LYS    43      11.022  11.606  -7.185  1.00  1.87
ATOM    299  CG  LYS    43      11.229  11.140  -5.743  1.00  2.31
ATOM    300  CD  LYS    43      10.681  12.116  -4.705  1.00  2.92
ATOM    301  CE  LYS    43       9.186  12.340  -4.855  1.00  3.71
ATOM    302  NZ  LYS    43       8.444  11.119  -4.515  1.00  4.34
ATOM    303  C   LYS    43      11.822  10.416  -9.302  1.00  0.27
ATOM    304  O   LYS    43      12.013   9.384  -9.958  1.00  0.52
ATOM    305  N   GLU    44      12.334  11.600  -9.656  1.00  0.24
ATOM    306  CA  GLU    44      13.109  11.776 -10.921  1.00  0.01
ATOM    307  CB  GLU    44      12.237  12.600 -11.861  1.00  0.57
ATOM    308  CG  GLU    44      12.477  12.248 -13.329  1.00  1.72
ATOM    309  CD  GLU    44      11.482  12.997 -14.210  1.00  2.17
ATOM    310  OE1 GLU    44      11.875  13.412 -15.291  1.00  2.78
ATOM    311  OE2 GLU    44      10.411  13.294 -13.701  1.00  2.21
ATOM    312  C   GLU    44      14.527  12.390 -10.775  1.00  0.12
ATOM    313  O   GLU    44      15.460  11.658 -10.443  1.00  0.12
ATOM    314  N   GLY    45      14.738  13.640 -11.157  1.00  0.10
ATOM    315  CA  GLY    45      16.102  14.213 -11.081  1.00  0.01
ATOM    316  C   GLY    45      16.128  15.713 -10.750  1.00  0.17
ATOM    317  O   GLY    45      15.774  16.533 -11.603  1.00  0.24
ATOM    318  N   VAL    46      16.643  16.060  -9.577  1.00  0.20
ATOM    319  CA  VAL    46      16.596  17.453  -9.091  1.00  0.01
ATOM    320  CB  VAL    46      17.099  17.538  -7.649  1.00  0.70
ATOM    321  CG1 VAL    46      16.815  18.918  -7.060  1.00  1.36
ATOM    322  CG2 VAL    46      16.513  16.469  -6.744  1.00  1.10
ATOM    323  C   VAL    46      17.504  18.354  -9.903  1.00  0.76
ATOM    324  O   VAL    46      17.064  19.333 -10.518  1.00  1.67
ATOM    325  N   SER    47      18.776  18.003  -9.896  1.00  0.25
ATOM    326  CA  SER    47      19.769  18.822 -10.580  1.00  0.01
ATOM    327  CB  SER    47      21.121  18.675  -9.896  1.00  1.21
ATOM    328  OG  SER    47      22.053  19.484 -10.601  1.00  1.44
ATOM    329  C   SER    47      19.856  18.392 -12.032  1.00  0.23
ATOM    330  O   SER    47      19.371  19.101 -12.919  1.00  0.63
ATOM    331  N   LYS    48      20.491  17.254 -12.259  1.00  0.57
ATOM    332  CA  LYS    48      20.593  16.698 -13.613  1.00  0.00
ATOM    333  CB  LYS    48      21.642  17.462 -14.423  1.00  2.36
ATOM    334  CG  LYS    48      20.989  18.401 -15.433  1.00  3.36
ATOM    335  CD  LYS    48      20.075  17.626 -16.376  1.00  4.46
ATOM    336  CE  LYS    48      19.293  18.557 -17.294  1.00  5.59
ATOM    337  NZ  LYS    48      18.422  19.449 -16.514  1.00  6.35
ATOM    338  C   LYS    48      20.958  15.222 -13.618  1.00  0.69
ATOM    339  O   LYS    48      20.449  14.410 -12.833  1.00  1.17
ATOM    340  N   ASP    49      22.012  14.955 -14.372  1.00  0.07
ATOM    341  CA  ASP    49      22.489  13.592 -14.664  1.00  0.01
ATOM    342  CB  ASP    49      23.483  13.697 -15.825  1.00  0.75
ATOM    343  CG  ASP    49      24.462  14.865 -15.642  1.00  1.53
ATOM    344  OD1 ASP    49      24.386  15.776 -16.451  1.00  2.17
ATOM    345  OD2 ASP    49      25.092  14.929 -14.595  1.00  1.94
ATOM    346  C   ASP    49      23.143  12.863 -13.489  1.00  0.16
ATOM    347  O   ASP    49      23.160  11.626 -13.480  1.00  0.44
ATOM    348  N   ASP    50      23.400  13.585 -12.408  1.00  0.41
ATOM    349  CA  ASP    50      24.004  12.981 -11.226  1.00  0.00
ATOM    350  CB  ASP    50      24.510  14.091 -10.314  1.00  1.91
ATOM    351  CG  ASP    50      25.505  14.994 -11.031  1.00  2.41
ATOM    352  OD1 ASP    50      26.469  14.468 -11.567  1.00  2.78
ATOM    353  OD2 ASP    50      25.335  16.202 -10.933  1.00  2.78
ATOM    354  C   ASP    50      22.988  12.151 -10.456  1.00  0.46
ATOM    355  O   ASP    50      23.395  11.123  -9.896  1.00  0.55
ATOM    356  N   ALA    51      21.706  12.403 -10.702  1.00  0.61
ATOM    357  CA  ALA    51      20.612  11.741  -9.986  1.00  0.01
ATOM    358  CB  ALA    51      19.287  12.154 -10.616  1.00  0.76
ATOM    359  C   ALA    51      20.741  10.231 -10.017  1.00  0.79
ATOM    360  O   ALA    51      21.032   9.643  -8.970  1.00  1.94
ATOM    361  N   GLU    52      20.829   9.671 -11.214  1.00  0.14
ATOM    362  CA  GLU    52      20.967   8.216 -11.360  1.00  0.00
ATOM    363  CB  GLU    52      20.179   7.778 -12.594  1.00  0.38
ATOM    364  CG  GLU    52      20.685   8.475 -13.857  1.00  1.30
ATOM    365  CD  GLU    52      19.972   7.951 -15.100  1.00  1.98
ATOM    366  OE1 GLU    52      20.526   7.075 -15.747  1.00  2.82
ATOM    367  OE2 GLU    52      18.952   8.532 -15.446  1.00  2.12
ATOM    368  C   GLU    52      22.420   7.754 -11.515  1.00  0.14
ATOM    369  O   GLU    52      22.703   6.585 -11.224  1.00  0.28
ATOM    370  N   ALA    53      23.338   8.687 -11.717  1.00  0.22
ATOM    371  CA  ALA    53      24.700   8.335 -12.145  1.00  0.01
ATOM    372  CB  ALA    53      25.448   9.612 -12.507  1.00  0.58
ATOM    373  C   ALA    53      25.478   7.578 -11.081  1.00  0.10
ATOM    374  O   ALA    53      25.651   6.356 -11.184  1.00  0.39
ATOM    375  N   LEU    54      25.762   8.255  -9.983  1.00  0.09
ATOM    376  CA  LEU    54      26.520   7.611  -8.905  1.00  0.01
ATOM    377  CB  LEU    54      27.283   8.684  -8.136  1.00  0.32
ATOM    378  CG  LEU    54      28.194   8.092  -7.066  1.00  1.00
ATOM    379  CD1 LEU    54      29.240   7.171  -7.687  1.00  0.88
ATOM    380  CD2 LEU    54      28.867   9.195  -6.258  1.00  1.01
ATOM    381  C   LEU    54      25.581   6.835  -7.984  1.00  0.12
ATOM    382  O   LEU    54      25.999   5.863  -7.338  1.00  0.25
ATOM    383  N   LYS    55      24.296   7.098  -8.156  1.00  0.21
ATOM    384  CA  LYS    55      23.243   6.403  -7.426  1.00  0.01
ATOM    385  CB  LYS    55      21.936   7.013  -7.914  1.00  0.38
ATOM    386  CG  LYS    55      20.679   6.534  -7.205  1.00  1.22
ATOM    387  CD  LYS    55      19.497   7.395  -7.635  1.00  1.24
ATOM    388  CE  LYS    55      18.186   7.021  -6.955  1.00  2.26
ATOM    389  NZ  LYS    55      17.654   5.752  -7.464  1.00  2.67
ATOM    390  C   LYS    55      23.296   4.913  -7.736  1.00  0.41
ATOM    391  O   LYS    55      23.730   4.141  -6.870  1.00  1.36
ATOM    392  N   LYS    56      23.254   4.581  -9.017  1.00  0.18
ATOM    393  CA  LYS    56      23.242   3.167  -9.400  1.00  0.01
ATOM    394  CB  LYS    56      22.784   3.066 -10.844  1.00  0.32
ATOM    395  CG  LYS    56      21.382   3.635 -11.010  1.00  1.18
ATOM    396  CD  LYS    56      20.908   3.471 -12.446  1.00  1.45
ATOM    397  CE  LYS    56      21.873   4.128 -13.425  1.00  2.17
ATOM    398  NZ  LYS    56      21.431   3.901 -14.809  1.00  3.01
ATOM    399  C   LYS    56      24.597   2.475  -9.249  1.00  0.15
ATOM    400  O   LYS    56      24.608   1.283  -8.920  1.00  0.15
ATOM    401  N   ALA    57      25.667   3.250  -9.153  1.00  0.13
ATOM    402  CA  ALA    57      27.005   2.667  -9.042  1.00  0.01
ATOM    403  CB  ALA    57      28.018   3.699  -9.525  1.00  0.19
ATOM    404  C   ALA    57      27.350   2.240  -7.614  1.00  0.08
ATOM    405  O   ALA    57      28.168   1.332  -7.424  1.00  0.21
ATOM    406  N   LEU    58      26.645   2.775  -6.631  1.00  0.12
ATOM    407  CA  LEU    58      26.883   2.335  -5.256  1.00  0.01
ATOM    408  CB  LEU    58      27.153   3.528  -4.352  1.00  0.41
ATOM    409  CG  LEU    58      28.460   4.222  -4.724  1.00  0.53
ATOM    410  CD1 LEU    58      28.640   5.513  -3.935  1.00  0.68
ATOM    411  CD2 LEU    58      29.656   3.297  -4.518  1.00  0.67
ATOM    412  C   LEU    58      25.744   1.470  -4.725  1.00  0.18
ATOM    413  O   LEU    58      25.756   1.087  -3.545  1.00  0.10
ATOM    414  N   GLU    59      24.877   1.010  -5.616  1.00  0.06
ATOM    415  CA  GLU    59      23.807   0.092  -5.204  1.00  0.01
ATOM    416  CB  GLU    59      22.739   0.062  -6.300  1.00  0.38
ATOM    417  CG  GLU    59      21.608  -0.927  -6.008  1.00  1.21
ATOM    418  CD  GLU    59      21.828  -2.264  -6.722  1.00  1.83
ATOM    419  OE1 GLU    59      22.880  -2.410  -7.334  1.00  2.60
ATOM    420  OE2 GLU    59      20.889  -3.045  -6.772  1.00  2.19
ATOM    421  C   GLU    59      24.355  -1.314  -4.963  1.00  0.10
ATOM    422  O   GLU    59      23.801  -2.068  -4.153  1.00  0.23
ATOM    423  N   GLU    60      25.492  -1.611  -5.568  1.00  0.06
ATOM    424  CA  GLU    60      26.152  -2.899  -5.357  1.00  0.01
ATOM    425  CB  GLU    60      26.829  -3.359  -6.653  1.00  0.29
ATOM    426  CG  GLU    60      25.848  -3.672  -7.786  1.00  0.39
ATOM    427  CD  GLU    60      25.735  -2.518  -8.786  1.00  1.07
ATOM    428  OE1 GLU    60      26.039  -1.395  -8.401  1.00  1.39
ATOM    429  OE2 GLU    60      25.450  -2.797  -9.943  1.00  1.68
ATOM    430  C   GLU    60      27.203  -2.813  -4.252  1.00  0.05
ATOM    431  O   GLU    60      27.721  -3.843  -3.808  1.00  0.10
ATOM    432  N   ALA    61      27.478  -1.604  -3.790  1.00  0.39
ATOM    433  CA  ALA    61      28.476  -1.416  -2.737  1.00  0.01
ATOM    434  CB  ALA    61      29.315  -0.195  -3.088  1.00  0.26
ATOM    435  C   ALA    61      27.860  -1.235  -1.349  1.00  0.15
ATOM    436  O   ALA    61      28.557  -1.406  -0.342  1.00  0.42
ATOM    437  N   GLY    62      26.568  -0.951  -1.296  1.00  0.27
ATOM    438  CA  GLY    62      25.902  -0.756  -0.004  1.00  0.01
ATOM    439  C   GLY    62      24.422  -0.419  -0.169  1.00  0.62
ATOM    440  O   GLY    62      23.653  -0.531   0.793  1.00  1.71
ATOM    441  N   ALA    63      24.089   0.128  -1.331  1.00  0.27
ATOM    442  CA  ALA    63      22.700   0.449  -1.707  1.00  0.01
ATOM    443  CB  ALA    63      21.877  -0.829  -1.629  1.00  1.65
ATOM    444  C   ALA    63      22.099   1.529  -0.811  1.00  0.12
ATOM    445  O   ALA    63      21.115   1.302  -0.096  1.00  0.21
ATOM    446  N   GLU    64      22.760   2.675  -0.799  1.00  0.24
ATOM    447  CA  GLU    64      22.389   3.756   0.122  1.00  0.01
ATOM    448  CB  GLU    64      23.369   3.721   1.296  1.00  1.60
ATOM    449  CG  GLU    64      23.412   2.387   2.037  1.00  2.22
ATOM    450  CD  GLU    64      24.815   2.175   2.593  1.00  3.12
ATOM    451  OE1 GLU    64      25.719   2.072   1.771  1.00  3.84
ATOM    452  OE2 GLU    64      24.986   2.312   3.797  1.00  3.39
ATOM    453  C   GLU    64      22.528   5.135  -0.524  1.00  0.19
ATOM    454  O   GLU    64      22.756   6.111   0.203  1.00  0.91
ATOM    455  N   VAL    65      22.449   5.234  -1.839  1.00  0.43
ATOM    456  CA  VAL    65      22.917   6.490  -2.458  1.00  0.00
ATOM    457  CB  VAL    65      24.228   6.204  -3.170  1.00  1.68
ATOM    458  CG1 VAL    65      25.393   6.133  -2.190  1.00  2.11
ATOM    459  CG2 VAL    65      24.101   4.926  -3.979  1.00  2.18
ATOM    460  C   VAL    65      21.971   7.191  -3.431  1.00  0.38
ATOM    461  O   VAL    65      21.166   6.592  -4.151  1.00  0.91
ATOM    462  N   GLU    66      22.137   8.503  -3.440  1.00  0.43
ATOM    463  CA  GLU    66      21.428   9.390  -4.369  1.00  0.01
ATOM    464  CB  GLU    66      20.132   9.881  -3.747  1.00  0.77
ATOM    465  CG  GLU    66      20.352  10.699  -2.473  1.00  1.16
ATOM    466  CD  GLU    66      19.056  11.386  -2.056  1.00  1.37
ATOM    467  OE1 GLU    66      18.312  10.801  -1.272  1.00  1.67
ATOM    468  OE2 GLU    66      18.793  12.454  -2.596  1.00  1.54
ATOM    469  C   GLU    66      22.279  10.615  -4.667  1.00  0.37
ATOM    470  O   GLU    66      23.030  11.085  -3.803  1.00  0.36
ATOM    471  N   VAL    67      22.238  11.075  -5.903  1.00  0.45
ATOM    472  CA  VAL    67      22.928  12.332  -6.206  1.00  0.01
ATOM    473  CB  VAL    67      24.117  12.057  -7.125  1.00  2.37
ATOM    474  CG1 VAL    67      25.298  12.970  -6.806  1.00  3.25
ATOM    475  CG2 VAL    67      24.575  10.610  -7.010  1.00  3.19
ATOM    476  C   VAL    67      21.929  13.310  -6.833  1.00  0.16
ATOM    477  O   VAL    67      20.795  12.937  -7.156  1.00  0.43
ATOM    478  N   LYS    68      22.329  14.571  -6.878  1.00  0.25
ATOM    479  CA  LYS    68      21.511  15.661  -7.430  1.00  0.01
ATOM    480  CB  LYS    68      20.373  15.984  -6.465  1.00  1.54
ATOM    481  CG  LYS    68      20.541  17.360  -5.825  1.00  1.89
ATOM    482  CD  LYS    68      21.778  17.440  -4.936  1.00  2.57
ATOM    483  CE  LYS    68      21.696  16.447  -3.780  1.00  3.13
ATOM    484  NZ  LYS    68      22.907  16.508  -2.948  1.00  3.79
ATOM    485  C   LYS    68      20.935  15.342  -8.805  1.00  0.81
ATOM    486  O   LYS    68      21.680  15.444  -9.774  1.00  1.35
ATOM    487  OXT LYS    68      19.715  15.312  -8.897  1.00  1.35
