# Supplementary material for: Fast structure similarity searches among protein models: efficient clustering of protein fragments
Source: Algorithms Mol Biol. 2012 May 29;7:16. doi: 10.1186/1748-7188-7-16 (PMC3403935; doi:10.1186/1748-7188-7-16)
Supplement: Additional file 1 — Zipped le with the Linux executable and example files. [file 1748-7188-7-16-S1.TGZ › fsss_distrib/4state_reduced/1ctf/1ctf.c2241_r.pdb]

ATOM      1  N   GLU     1      16.713  16.482 -12.694  1.00  1.01
ATOM      2  CA  GLU     1      15.763  16.876 -13.739  1.00  0.00
ATOM      3  CB  GLU     1      16.287  18.070 -14.528  1.00  1.48
ATOM      4  CG  GLU     1      16.399  19.292 -13.624  1.00  2.62
ATOM      5  CD  GLU     1      16.810  20.513 -14.438  1.00  3.50
ATOM      6  OE1 GLU     1      17.661  20.364 -15.304  1.00  3.90
ATOM      7  OE2 GLU     1      16.286  21.584 -14.160  1.00  4.08
ATOM      8  C   GLU     1      15.452  15.711 -14.679  1.00  0.18
ATOM      9  O   GLU     1      15.108  15.910 -15.850  1.00  0.44
ATOM     10  N   PHE     2      15.560  14.506 -14.146  1.00  0.15
ATOM     11  CA  PHE     2      15.246  13.286 -14.897  1.00  0.01
ATOM     12  CB  PHE     2      16.428  12.325 -14.707  1.00  1.17
ATOM     13  CG  PHE     2      16.464  11.005 -15.492  1.00  1.62
ATOM     14  CD1 PHE     2      16.606   9.815 -14.794  1.00  2.61
ATOM     15  CE1 PHE     2      16.640   8.609 -15.482  1.00  3.43
ATOM     16  CZ  PHE     2      16.536   8.597 -16.872  1.00  3.42
ATOM     17  CE2 PHE     2      16.401   9.799 -17.563  1.00  2.85
ATOM     18  CD2 PHE     2      16.367  11.000 -16.874  1.00  1.99
ATOM     19  C   PHE     2      13.898  12.784 -14.349  1.00  0.21
ATOM     20  O   PHE     2      13.185  13.553 -13.698  1.00  0.36
ATOM     21  N   ASP     3      13.458  11.595 -14.720  1.00  0.22
ATOM     22  CA  ASP     3      12.173  11.103 -14.204  1.00  0.00
ATOM     23  CB  ASP     3      11.051  11.528 -15.146  1.00  0.65
ATOM     24  CG  ASP     3      10.406  12.831 -14.675  1.00  1.41
ATOM     25  OD1 ASP     3      10.443  13.779 -15.447  1.00  2.29
ATOM     26  OD2 ASP     3       9.624  12.729 -13.740  1.00  1.51
ATOM     27  C   ASP     3      12.118   9.595 -14.030  1.00  0.21
ATOM     28  O   ASP     3      12.889   9.003 -13.259  1.00  0.28
ATOM     29  N   VAL     4      11.172   9.023 -14.769  1.00  0.55
ATOM     30  CA  VAL     4      10.793   7.590 -14.808  1.00  0.01
ATOM     31  CB  VAL     4      11.611   6.828 -15.859  1.00  2.16
ATOM     32  CG1 VAL     4      11.067   7.085 -17.260  1.00  2.97
ATOM     33  CG2 VAL     4      13.110   7.097 -15.816  1.00  2.95
ATOM     34  C   VAL     4      10.723   6.841 -13.472  1.00  0.19
ATOM     35  O   VAL     4      11.099   7.337 -12.401  1.00  0.94
ATOM     36  N   ILE     5      10.016   5.725 -13.544  1.00  0.31
ATOM     37  CA  ILE     5       9.761   4.881 -12.371  1.00  0.01
ATOM     38  CB  ILE     5       8.342   5.158 -11.856  1.00  1.50
ATOM     39  CG2 ILE     5       7.886   4.100 -10.855  1.00  2.04
ATOM     40  CG1 ILE     5       8.210   6.550 -11.243  1.00  2.05
ATOM     41  CD1 ILE     5       6.841   6.752 -10.605  1.00  2.96
ATOM     42  C   ILE     5       9.889   3.395 -12.707  1.00  0.23
ATOM     43  O   ILE     5       9.023   2.817 -13.375  1.00  0.26
ATOM     44  N   LEU     6      11.020   2.818 -12.344  1.00  0.29
ATOM     45  CA  LEU     6      11.143   1.353 -12.340  1.00  0.00
ATOM     46  CB  LEU     6      12.581   0.909 -12.611  1.00  0.74
ATOM     47  CG  LEU     6      12.832   0.496 -14.063  1.00  1.22
ATOM     48  CD1 LEU     6      11.911  -0.649 -14.469  1.00  1.67
ATOM     49  CD2 LEU     6      12.713   1.651 -15.053  1.00  1.63
ATOM     50  C   LEU     6      10.670   0.861 -10.975  1.00  0.27
ATOM     51  O   LEU     6      10.566   1.667 -10.045  1.00  0.30
ATOM     52  N   LYS     7      10.402  -0.425 -10.838  1.00  0.18
ATOM     53  CA  LYS     7       9.823  -0.898  -9.573  1.00  0.01
ATOM     54  CB  LYS     7       8.327  -0.601  -9.640  1.00  0.86
ATOM     55  CG  LYS     7       7.584  -0.903  -8.345  1.00  1.87
ATOM     56  CD  LYS     7       6.101  -0.598  -8.517  1.00  2.48
ATOM     57  CE  LYS     7       5.291  -1.014  -7.298  1.00  3.33
ATOM     58  NZ  LYS     7       5.420  -2.461  -7.065  1.00  4.29
ATOM     59  C   LYS     7      10.064  -2.390  -9.333  1.00  0.20
ATOM     60  O   LYS     7       9.180  -3.226  -9.565  1.00  0.30
ATOM     61  N   ALA     8      11.273  -2.725  -8.918  1.00  0.29
ATOM     62  CA  ALA     8      11.561  -4.121  -8.570  1.00  0.01
ATOM     63  CB  ALA     8      12.783  -4.606  -9.326  1.00  0.47
ATOM     64  C   ALA     8      11.746  -4.326  -7.070  1.00  0.30
ATOM     65  O   ALA     8      12.715  -3.851  -6.454  1.00  0.47
ATOM     66  N   ALA     9      10.917  -5.222  -6.559  1.00  0.07
ATOM     67  CA  ALA     9      10.825  -5.498  -5.119  1.00  0.01
ATOM     68  CB  ALA     9       9.388  -5.907  -4.808  1.00  0.28
ATOM     69  C   ALA     9      11.774  -6.560  -4.567  1.00  0.07
ATOM     70  O   ALA     9      11.738  -6.792  -3.352  1.00  0.14
ATOM     71  N   GLY    10      12.656  -7.082  -5.412  1.00  0.07
ATOM     72  CA  GLY    10      13.580  -8.200  -5.105  1.00  0.01
ATOM     73  C   GLY    10      13.952  -8.387  -3.635  1.00  0.15
ATOM     74  O   GLY    10      13.266  -9.107  -2.900  1.00  0.36
ATOM     75  N   ALA    11      14.966  -7.664  -3.195  1.00  0.12
ATOM     76  CA  ALA    11      15.402  -7.740  -1.795  1.00  0.01
ATOM     77  CB  ALA    11      16.925  -7.780  -1.753  1.00  0.49
ATOM     78  C   ALA    11      14.881  -6.584  -0.936  1.00  0.13
ATOM     79  O   ALA    11      15.670  -5.943  -0.232  1.00  0.19
ATOM     80  N   ASN    12      13.586  -6.313  -1.036  1.00  0.19
ATOM     81  CA  ASN    12      12.901  -5.259  -0.265  1.00  0.01
ATOM     82  CB  ASN    12      13.136  -5.469   1.231  1.00  1.10
ATOM     83  CG  ASN    12      12.177  -4.627   2.073  1.00  0.90
ATOM     84  OD1 ASN    12      11.977  -3.429   1.827  1.00  1.14
ATOM     85  ND2 ASN    12      11.631  -5.259   3.095  1.00  1.49
ATOM     86  C   ASN    12      13.331  -3.860  -0.700  1.00  0.12
ATOM     87  O   ASN    12      14.368  -3.338  -0.268  1.00  0.21
ATOM     88  N   LYS    13      12.359  -3.176  -1.281  1.00  0.07
ATOM     89  CA  LYS    13      12.560  -1.849  -1.872  1.00  0.01
ATOM     90  CB  LYS    13      11.282  -1.488  -2.613  1.00  0.86
ATOM     91  CG  LYS    13      10.952  -2.453  -3.732  1.00  1.05
ATOM     92  CD  LYS    13       9.712  -1.981  -4.479  1.00  1.32
ATOM     93  CE  LYS    13       8.543  -1.810  -3.519  1.00  2.34
ATOM     94  NZ  LYS    13       7.364  -1.281  -4.218  1.00  3.03
ATOM     95  C   LYS    13      12.769  -0.712  -0.877  1.00  0.09
ATOM     96  O   LYS    13      13.289   0.339  -1.268  1.00  0.08
ATOM     97  N   VAL    14      12.380  -0.897   0.372  1.00  0.07
ATOM     98  CA  VAL    14      12.478   0.204   1.324  1.00  0.01
ATOM     99  CB  VAL    14      11.139   0.352   2.039  1.00  0.13
ATOM    100  CG1 VAL    14      11.186   1.471   3.075  1.00  0.13
ATOM    101  CG2 VAL    14      10.010   0.597   1.045  1.00  0.22
ATOM    102  C   VAL    14      13.579  -0.045   2.341  1.00  0.04
ATOM    103  O   VAL    14      14.332   0.879   2.656  1.00  0.11
ATOM    104  N   ALA    15      13.855  -1.305   2.628  1.00  0.10
ATOM    105  CA  ALA    15      14.820  -1.608   3.691  1.00  0.00
ATOM    106  CB  ALA    15      14.686  -3.072   4.088  1.00  0.19
ATOM    107  C   ALA    15      16.261  -1.327   3.286  1.00  0.10
ATOM    108  O   ALA    15      17.011  -0.740   4.077  1.00  0.13
ATOM    109  N   VAL    16      16.551  -1.467   2.005  1.00  0.03
ATOM    110  CA  VAL    16      17.912  -1.197   1.543  1.00  0.01
ATOM    111  CB  VAL    16      18.118  -1.980   0.255  1.00  0.13
ATOM    112  CG1 VAL    16      19.570  -1.916  -0.197  1.00  0.21
ATOM    113  CG2 VAL    16      17.708  -3.432   0.464  1.00  0.13
ATOM    114  C   VAL    16      18.151   0.299   1.329  1.00  0.04
ATOM    115  O   VAL    16      19.250   0.788   1.623  1.00  0.06
ATOM    116  N   ILE    17      17.076   1.046   1.144  1.00  0.10
ATOM    117  CA  ILE    17      17.208   2.489   0.960  1.00  0.01
ATOM    118  CB  ILE    17      16.102   2.936   0.020  1.00  0.25
ATOM    119  CG2 ILE    17      16.231   4.413  -0.311  1.00  1.31
ATOM    120  CG1 ILE    17      16.154   2.116  -1.257  1.00  1.02
ATOM    121  CD1 ILE    17      15.128   2.627  -2.254  1.00  1.86
ATOM    122  C   ILE    17      17.127   3.201   2.307  1.00  0.07
ATOM    123  O   ILE    17      17.773   4.235   2.508  1.00  0.14
ATOM    124  N   LYS    18      16.602   2.486   3.287  1.00  0.05
ATOM    125  CA  LYS    18      16.597   2.954   4.672  1.00  0.01
ATOM    126  CB  LYS    18      15.567   2.118   5.420  1.00  0.22
ATOM    127  CG  LYS    18      15.303   2.629   6.829  1.00  1.26
ATOM    128  CD  LYS    18      14.363   1.686   7.575  1.00  2.03
ATOM    129  CE  LYS    18      13.064   1.442   6.809  1.00  3.06
ATOM    130  NZ  LYS    18      12.271   2.674   6.664  1.00  3.92
ATOM    131  C   LYS    18      17.973   2.746   5.294  1.00  0.04
ATOM    132  O   LYS    18      18.456   3.607   6.043  1.00  0.08
ATOM    133  N   ALA    19      18.690   1.763   4.770  1.00  0.07
ATOM    134  CA  ALA    19      20.075   1.544   5.187  1.00  0.01
ATOM    135  CB  ALA    19      20.485   0.131   4.787  1.00  0.07
ATOM    136  C   ALA    19      21.019   2.558   4.545  1.00  0.04
ATOM    137  O   ALA    19      21.974   2.997   5.198  1.00  0.11
ATOM    138  N   VAL    20      20.636   3.088   3.393  1.00  0.04
ATOM    139  CA  VAL    20      21.413   4.165   2.770  1.00  0.01
ATOM    140  CB  VAL    20      21.304   4.010   1.260  1.00  0.17
ATOM    141  CG1 VAL    20      22.006   5.133   0.505  1.00  0.76
ATOM    142  CG2 VAL    20      21.906   2.667   0.870  1.00  0.20
ATOM    143  C   VAL    20      20.959   5.543   3.259  1.00  0.05
ATOM    144  O   VAL    20      21.726   6.514   3.198  1.00  0.22
ATOM    145  N   ARG    21      19.826   5.596   3.935  1.00  0.06
ATOM    146  CA  ARG    21      19.505   6.810   4.679  1.00  0.00
ATOM    147  CB  ARG    21      18.046   6.821   5.096  1.00  0.31
ATOM    148  CG  ARG    21      17.751   8.116   5.844  1.00  0.95
ATOM    149  CD  ARG    21      16.346   8.119   6.415  1.00  1.41
ATOM    150  NE  ARG    21      16.035   9.390   7.083  1.00  1.27
ATOM    151  CZ  ARG    21      15.606   9.457   8.344  1.00  1.63
ATOM    152  NH1 ARG    21      15.256  10.633   8.870  1.00  1.84
ATOM    153  NH2 ARG    21      15.463   8.338   9.060  1.00  2.34
ATOM    154  C   ARG    21      20.369   6.870   5.929  1.00  0.11
ATOM    155  O   ARG    21      20.985   7.908   6.192  1.00  0.27
ATOM    156  N   GLY    22      20.622   5.711   6.507  1.00  0.09
ATOM    157  CA  GLY    22      21.528   5.620   7.650  1.00  0.01
ATOM    158  C   GLY    22      22.978   5.920   7.270  1.00  0.07
ATOM    159  O   GLY    22      23.579   6.863   7.795  1.00  0.19
ATOM    160  N   ALA    23      23.492   5.184   6.299  1.00  0.07
ATOM    161  CA  ALA    23      24.911   5.289   5.925  1.00  0.01
ATOM    162  CB  ALA    23      25.348   3.939   5.362  1.00  0.38
ATOM    163  C   ALA    23      25.301   6.394   4.934  1.00  0.06
ATOM    164  O   ALA    23      26.495   6.527   4.637  1.00  0.26
ATOM    165  N   THR    24      24.349   7.130   4.385  1.00  0.08
ATOM    166  CA  THR    24      24.710   8.197   3.437  1.00  0.01
ATOM    167  CB  THR    24      24.541   7.669   2.013  1.00  0.58
ATOM    168  OG1 THR    24      25.257   6.447   1.891  1.00  0.68
ATOM    169  CG2 THR    24      25.090   8.644   0.978  1.00  1.27
ATOM    170  C   THR    24      23.837   9.439   3.627  1.00  0.06
ATOM    171  O   THR    24      24.270  10.571   3.383  1.00  0.13
ATOM    172  N   GLY    25      22.607   9.204   4.050  1.00  0.24
ATOM    173  CA  GLY    25      21.633  10.282   4.259  1.00  0.01
ATOM    174  C   GLY    25      20.557  10.289   3.174  1.00  0.18
ATOM    175  O   GLY    25      19.689  11.170   3.160  1.00  0.59
ATOM    176  N   LEU    26      20.511   9.228   2.384  1.00  0.23
ATOM    177  CA  LEU    26      19.685   9.231   1.166  1.00  0.01
ATOM    178  CB  LEU    26      20.415   8.453   0.079  1.00  2.11
ATOM    179  CG  LEU    26      21.664   9.196  -0.384  1.00  2.57
ATOM    180  CD1 LEU    26      22.321   8.469  -1.548  1.00  3.77
ATOM    181  CD2 LEU    26      21.334  10.629  -0.790  1.00  2.40
ATOM    182  C   LEU    26      18.251   8.702   1.299  1.00  0.41
ATOM    183  O   LEU    26      17.827   7.901   0.454  1.00  0.99
ATOM    184  N   GLY    27      17.485   9.286   2.212  1.00  0.55
ATOM    185  CA  GLY    27      16.034   9.027   2.377  1.00  0.01
ATOM    186  C   GLY    27      15.576   7.565   2.425  1.00  0.65
ATOM    187  O   GLY    27      15.740   6.853   1.426  1.00  1.72
ATOM    188  N   LEU    28      14.653   7.319   3.349  1.00  0.13
ATOM    189  CA  LEU    28      14.107   5.977   3.681  1.00  0.01
ATOM    190  CB  LEU    28      12.793   6.196   4.430  1.00  1.49
ATOM    191  CG  LEU    28      12.964   6.919   5.758  1.00  2.16
ATOM    192  CD1 LEU    28      11.636   7.482   6.249  1.00  2.72
ATOM    193  CD2 LEU    28      13.585   6.002   6.805  1.00  2.35
ATOM    194  C   LEU    28      13.757   5.114   2.471  1.00  0.19
ATOM    195  O   LEU    28      14.138   3.945   2.375  1.00  0.54
ATOM    196  N   LYS    29      12.952   5.682   1.595  1.00  0.40
ATOM    197  CA  LYS    29      12.598   5.034   0.333  1.00  0.00
ATOM    198  CB  LYS    29      11.223   4.401   0.490  1.00  0.59
ATOM    199  CG  LYS    29      10.246   5.370   1.142  1.00  1.04
ATOM    200  CD  LYS    29       8.910   4.699   1.434  1.00  1.54
ATOM    201  CE  LYS    29       7.995   5.634   2.215  1.00  1.73
ATOM    202  NZ  LYS    29       8.628   6.036   3.483  1.00  2.24
ATOM    203  C   LYS    29      12.606   6.084  -0.769  1.00  0.58
ATOM    204  O   LYS    29      11.701   6.150  -1.609  1.00  1.03
ATOM    205  N   GLU    30      13.577   6.978  -0.678  1.00  0.49
ATOM    206  CA  GLU    30      13.574   8.145  -1.556  1.00  0.01
ATOM    207  CB  GLU    30      13.435   9.430  -0.735  1.00  1.36
ATOM    208  CG  GLU    30      11.990   9.806  -0.387  1.00  1.90
ATOM    209  CD  GLU    30      11.457   9.043   0.825  1.00  2.95
ATOM    210  OE1 GLU    30      10.247   8.973   0.977  1.00  3.70
ATOM    211  OE2 GLU    30      12.278   8.603   1.627  1.00  3.47
ATOM    212  C   GLU    30      14.807   8.268  -2.444  1.00  0.74
ATOM    213  O   GLU    30      14.674   8.229  -3.674  1.00  1.72
ATOM    214  N   ALA    31      15.980   8.441  -1.857  1.00  0.04
ATOM    215  CA  ALA    31      17.096   8.908  -2.688  1.00  0.01
ATOM    216  CB  ALA    31      17.901   9.963  -1.947  1.00  0.62
ATOM    217  C   ALA    31      17.991   7.822  -3.259  1.00  0.09
ATOM    218  O   ALA    31      18.668   8.061  -4.268  1.00  0.16
ATOM    219  N   LYS    32      17.859   6.609  -2.755  1.00  0.11
ATOM    220  CA  LYS    32      18.563   5.476  -3.368  1.00  0.01
ATOM    221  CB  LYS    32      19.130   4.572  -2.277  1.00  0.67
ATOM    222  CG  LYS    32      20.196   3.656  -2.862  1.00  1.11
ATOM    223  CD  LYS    32      20.341   2.328  -2.140  1.00  1.46
ATOM    224  CE  LYS    32      21.435   1.503  -2.816  1.00  2.07
ATOM    225  NZ  LYS    32      21.598   0.193  -2.167  1.00  2.49
ATOM    226  C   LYS    32      17.606   4.670  -4.253  1.00  0.12
ATOM    227  O   LYS    32      17.645   3.435  -4.273  1.00  0.27
ATOM    228  N   ASP    33      16.765   5.342  -5.015  1.00  1.47
ATOM    229  CA  ASP    33      15.713   4.592  -5.697  1.00  0.01
ATOM    230  CB  ASP    33      14.469   5.443  -5.836  1.00  2.37
ATOM    231  CG  ASP    33      13.663   5.563  -4.550  1.00  3.26
ATOM    232  OD1 ASP    33      14.226   5.327  -3.484  1.00  3.60
ATOM    233  OD2 ASP    33      12.444   5.615  -4.677  1.00  3.85
ATOM    234  C   ASP    33      16.117   4.056  -7.065  1.00  1.48
ATOM    235  O   ASP    33      15.548   3.042  -7.468  1.00  1.90
ATOM    236  N   LEU    34      17.196   4.523  -7.670  1.00  0.04
ATOM    237  CA  LEU    34      17.631   3.878  -8.931  1.00  0.01
ATOM    238  CB  LEU    34      18.141   4.909  -9.938  1.00  1.81
ATOM    239  CG  LEU    34      18.458   4.323 -11.317  1.00  2.17
ATOM    240  CD1 LEU    34      17.404   3.329 -11.799  1.00  3.07
ATOM    241  CD2 LEU    34      18.707   5.417 -12.347  1.00  2.43
ATOM    242  C   LEU    34      18.604   2.694  -8.720  1.00  0.04
ATOM    243  O   LEU    34      19.605   2.512  -9.426  1.00  0.04
ATOM    244  N   VAL    35      18.294   1.885  -7.725  1.00  0.13
ATOM    245  CA  VAL    35      18.800   0.518  -7.653  1.00  0.01
ATOM    246  CB  VAL    35      19.544   0.303  -6.331  1.00  0.77
ATOM    247  CG1 VAL    35      18.699   0.672  -5.127  1.00  0.89
ATOM    248  CG2 VAL    35      20.144  -1.093  -6.178  1.00  0.89
ATOM    249  C   VAL    35      17.554  -0.353  -7.871  1.00  0.22
ATOM    250  O   VAL    35      17.482  -1.534  -7.512  1.00  0.14
ATOM    251  N   GLU    36      16.752   0.177  -8.789  1.00  0.07
ATOM    252  CA  GLU    36      15.339  -0.165  -8.986  1.00  0.01
ATOM    253  CB  GLU    36      14.707   1.032  -9.683  1.00  0.49
ATOM    254  CG  GLU    36      13.490   1.550  -8.922  1.00  1.42
ATOM    255  CD  GLU    36      13.178   2.980  -9.361  1.00  1.71
ATOM    256  OE1 GLU    36      13.015   3.832  -8.492  1.00  2.32
ATOM    257  OE2 GLU    36      13.441   3.248 -10.530  1.00  1.96
ATOM    258  C   GLU    36      15.079  -1.415  -9.805  1.00  0.14
ATOM    259  O   GLU    36      13.909  -1.723 -10.071  1.00  0.30
ATOM    260  N   SER    37      16.122  -2.088 -10.260  1.00  0.14
ATOM    261  CA  SER    37      15.903  -3.402 -10.858  1.00  0.01
ATOM    262  CB  SER    37      16.789  -3.594 -12.082  1.00  0.98
ATOM    263  OG  SER    37      18.133  -3.692 -11.651  1.00  1.14
ATOM    264  C   SER    37      16.167  -4.487  -9.815  1.00  0.24
ATOM    265  O   SER    37      15.727  -5.627 -10.015  1.00  0.58
ATOM    266  N   ALA    38      16.758  -4.099  -8.688  1.00  0.16
ATOM    267  CA  ALA    38      16.978  -5.005  -7.549  1.00  0.01
ATOM    268  CB  ALA    38      17.684  -6.278  -8.013  1.00  1.15
ATOM    269  C   ALA    38      17.851  -4.409  -6.438  1.00  0.50
ATOM    270  O   ALA    38      19.069  -4.287  -6.602  1.00  1.14
ATOM    271  N   PRO    39      17.263  -4.176  -5.274  1.00  0.09
ATOM    272  CA  PRO    39      15.877  -3.703  -5.101  1.00  0.01
ATOM    273  CB  PRO    39      15.551  -4.245  -3.752  1.00  1.08
ATOM    274  CG  PRO    39      16.867  -4.319  -2.977  1.00  1.42
ATOM    275  CD  PRO    39      17.969  -4.093  -4.001  1.00  1.23
ATOM    276  C   PRO    39      15.776  -2.176  -4.984  1.00  0.19
ATOM    277  O   PRO    39      16.739  -1.522  -4.569  1.00  0.35
ATOM    278  N   ALA    40      14.591  -1.633  -5.226  1.00  0.23
ATOM    279  CA  ALA    40      14.341  -0.218  -4.865  1.00  0.01
ATOM    280  CB  ALA    40      15.245   0.731  -5.618  1.00  0.85
ATOM    281  C   ALA    40      12.911   0.248  -5.082  1.00  0.25
ATOM    282  O   ALA    40      12.160  -0.317  -5.887  1.00  0.53
ATOM    283  N   ALA    41      12.588   1.329  -4.384  1.00  0.14
ATOM    284  CA  ALA    41      11.272   1.989  -4.462  1.00  0.01
ATOM    285  CB  ALA    41      11.201   3.072  -3.393  1.00  1.62
ATOM    286  C   ALA    41      10.946   2.564  -5.845  1.00  0.74
ATOM    287  O   ALA    41      11.376   2.025  -6.869  1.00  0.91
ATOM    288  N   LEU    42      10.109   3.586  -5.883  1.00  0.08
ATOM    289  CA  LEU    42       9.534   3.983  -7.179  1.00  0.01
ATOM    290  CB  LEU    42       8.032   4.241  -7.025  1.00  0.84
ATOM    291  CG  LEU    42       7.172   2.973  -7.039  1.00  1.67
ATOM    292  CD1 LEU    42       7.065   2.314  -5.665  1.00  1.57
ATOM    293  CD2 LEU    42       5.770   3.303  -7.535  1.00  1.98
ATOM    294  C   LEU    42      10.161   5.205  -7.850  1.00  0.38
ATOM    295  O   LEU    42      10.135   5.291  -9.083  1.00  0.86
ATOM    296  N   LYS    43      10.770   6.102  -7.098  1.00  0.17
ATOM    297  CA  LYS    43      11.250   7.351  -7.716  1.00  0.00
ATOM    298  CB  LYS    43      11.262   8.449  -6.657  1.00  1.27
ATOM    299  CG  LYS    43       9.853   8.724  -6.148  1.00  1.54
ATOM    300  CD  LYS    43       8.942   9.178  -7.283  1.00  2.09
ATOM    301  CE  LYS    43       7.515   9.407  -6.800  1.00  2.78
ATOM    302  NZ  LYS    43       6.645   9.790  -7.922  1.00  3.45
ATOM    303  C   LYS    43      12.642   7.187  -8.305  1.00  0.21
ATOM    304  O   LYS    43      13.629   7.431  -7.606  1.00  0.39
ATOM    305  N   GLU    44      12.713   6.959  -9.605  1.00  0.14
ATOM    306  CA  GLU    44      13.985   6.589 -10.228  1.00  0.00
ATOM    307  CB  GLU    44      13.686   6.136 -11.644  1.00  2.00
ATOM    308  CG  GLU    44      14.911   5.612 -12.368  1.00  2.73
ATOM    309  CD  GLU    44      14.432   4.879 -13.609  1.00  3.48
ATOM    310  OE1 GLU    44      15.234   4.676 -14.509  1.00  4.06
ATOM    311  OE2 GLU    44      13.252   4.546 -13.640  1.00  3.78
ATOM    312  C   GLU    44      15.001   7.719 -10.225  1.00  0.16
ATOM    313  O   GLU    44      16.052   7.579  -9.587  1.00  0.39
ATOM    314  N   GLY    45      14.705   8.825 -10.884  1.00  0.45
ATOM    315  CA  GLY    45      15.667   9.927 -10.869  1.00  0.01
ATOM    316  C   GLY    45      15.078  11.300 -11.156  1.00  0.66
ATOM    317  O   GLY    45      15.700  12.073 -11.895  1.00  1.65
ATOM    318  N   VAL    46      14.012  11.664 -10.464  1.00  0.24
ATOM    319  CA  VAL    46      13.410  12.994 -10.643  1.00  0.01
ATOM    320  CB  VAL    46      12.148  13.078  -9.789  1.00  0.97
ATOM    321  CG1 VAL    46      11.354  14.347 -10.087  1.00  1.64
ATOM    322  CG2 VAL    46      11.278  11.850 -10.020  1.00  1.25
ATOM    323  C   VAL    46      14.421  14.057 -10.208  1.00  0.92
ATOM    324  O   VAL    46      15.127  14.651 -11.037  1.00  2.10
ATOM    325  N   SER    47      14.636  14.130  -8.910  1.00  0.15
ATOM    326  CA  SER    47      15.689  14.991  -8.365  1.00  0.00
ATOM    327  CB  SER    47      15.140  15.802  -7.195  1.00  1.12
ATOM    328  OG  SER    47      14.560  14.916  -6.250  1.00  1.94
ATOM    329  C   SER    47      16.869  14.123  -7.939  1.00  0.48
ATOM    330  O   SER    47      16.866  13.486  -6.878  1.00  0.68
ATOM    331  N   LYS    48      17.838  14.010  -8.828  1.00  0.94
ATOM    332  CA  LYS    48      19.012  13.190  -8.525  1.00  0.00
ATOM    333  CB  LYS    48      19.738  12.953  -9.839  1.00  3.13
ATOM    334  CG  LYS    48      18.663  12.650 -10.877  1.00  3.70
ATOM    335  CD  LYS    48      19.184  12.467 -12.288  1.00  4.89
ATOM    336  CE  LYS    48      20.019  11.210 -12.435  1.00  5.50
ATOM    337  NZ  LYS    48      20.426  11.010 -13.835  1.00  6.68
ATOM    338  C   LYS    48      19.838  13.944  -7.494  1.00  1.02
ATOM    339  O   LYS    48      19.972  13.501  -6.351  1.00  1.42
ATOM    340  N   ASP    49      20.281  15.131  -7.861  1.00  0.79
ATOM    341  CA  ASP    49      20.677  16.114  -6.844  1.00  0.01
ATOM    342  CB  ASP    49      21.992  16.834  -7.155  1.00  1.42
ATOM    343  CG  ASP    49      23.026  15.988  -7.874  1.00  1.87
ATOM    344  OD1 ASP    49      23.917  15.479  -7.210  1.00  2.05
ATOM    345  OD2 ASP    49      23.067  16.122  -9.092  1.00  2.37
ATOM    346  C   ASP    49      19.578  17.150  -6.955  1.00  0.86
ATOM    347  O   ASP    49      18.419  16.947  -6.579  1.00  1.38
ATOM    348  N   ASP    50      19.980  18.265  -7.534  1.00  0.11
ATOM    349  CA  ASP    50      19.024  19.146  -8.192  1.00  0.01
ATOM    350  CB  ASP    50      19.357  20.605  -7.889  1.00  1.55
ATOM    351  CG  ASP    50      19.411  20.871  -6.387  1.00  1.73
ATOM    352  OD1 ASP    50      20.494  20.741  -5.831  1.00  1.87
ATOM    353  OD2 ASP    50      18.385  21.223  -5.831  1.00  2.07
ATOM    354  C   ASP    50      19.204  18.863  -9.681  1.00  0.39
ATOM    355  O   ASP    50      18.255  18.845 -10.475  1.00  0.55
ATOM    356  N   ALA    51      20.428  18.451  -9.981  1.00  0.29
ATOM    357  CA  ALA    51      20.815  18.030 -11.327  1.00  0.01
ATOM    358  CB  ALA    51      22.159  18.658 -11.683  1.00  0.80
ATOM    359  C   ALA    51      20.902  16.513 -11.470  1.00  0.21
ATOM    360  O   ALA    51      20.283  15.776 -10.694  1.00  0.30
ATOM    361  N   GLU    52      21.791  16.087 -12.354  1.00  0.33
ATOM    362  CA  GLU    52      21.848  14.703 -12.856  1.00  0.00
ATOM    363  CB  GLU    52      22.218  14.796 -14.331  1.00  1.47
ATOM    364  CG  GLU    52      21.195  15.595 -15.132  1.00  1.89
ATOM    365  CD  GLU    52      21.786  15.932 -16.500  1.00  2.19
ATOM    366  OE1 GLU    52      22.930  16.368 -16.516  1.00  2.44
ATOM    367  OE2 GLU    52      21.032  15.924 -17.462  1.00  2.70
ATOM    368  C   GLU    52      22.839  13.733 -12.198  1.00  0.14
ATOM    369  O   GLU    52      23.078  12.665 -12.769  1.00  0.24
ATOM    370  N   ALA    53      23.445  14.080 -11.079  1.00  1.62
ATOM    371  CA  ALA    53      24.489  13.210 -10.509  1.00  0.01
ATOM    372  CB  ALA    53      25.614  14.087  -9.965  1.00  2.48
ATOM    373  C   ALA    53      24.005  12.267  -9.405  1.00  1.21
ATOM    374  O   ALA    53      23.544  11.154  -9.678  1.00  1.99
ATOM    375  N   LEU    54      24.187  12.723  -8.177  1.00  0.13
ATOM    376  CA  LEU    54      23.916  11.975  -6.937  1.00  0.01
ATOM    377  CB  LEU    54      22.455  11.559  -6.817  1.00  0.61
ATOM    378  CG  LEU    54      22.165  11.035  -5.409  1.00  1.24
ATOM    379  CD1 LEU    54      22.537  12.083  -4.365  1.00  1.44
ATOM    380  CD2 LEU    54      20.707  10.615  -5.243  1.00  1.89
ATOM    381  C   LEU    54      24.828  10.757  -6.826  1.00  0.16
ATOM    382  O   LEU    54      24.439   9.620  -7.124  1.00  0.44
ATOM    383  N   LYS    55      26.064  11.065  -6.465  1.00  0.12
ATOM    384  CA  LYS    55      27.146  10.100  -6.187  1.00  0.01
ATOM    385  CB  LYS    55      27.117   9.768  -4.700  1.00  2.70
ATOM    386  CG  LYS    55      28.325  10.324  -3.952  1.00  3.32
ATOM    387  CD  LYS    55      28.362  11.849  -3.963  1.00  4.28
ATOM    388  CE  LYS    55      29.574  12.383  -3.208  1.00  4.45
ATOM    389  NZ  LYS    55      29.582  13.854  -3.207  1.00  5.14
ATOM    390  C   LYS    55      27.091   8.787  -6.965  1.00  0.09
ATOM    391  O   LYS    55      26.644   7.767  -6.425  1.00  0.05
ATOM    392  N   LYS    56      27.824   8.750  -8.067  1.00  0.35
ATOM    393  CA  LYS    56      27.929   7.521  -8.874  1.00  0.01
ATOM    394  CB  LYS    56      28.377   7.902 -10.282  1.00  0.30
ATOM    395  CG  LYS    56      28.425   6.687 -11.202  1.00  1.15
ATOM    396  CD  LYS    56      28.891   7.057 -12.602  1.00  1.34
ATOM    397  CE  LYS    56      29.015   5.817 -13.480  1.00  2.29
ATOM    398  NZ  LYS    56      29.976   4.863 -12.898  1.00  3.16
ATOM    399  C   LYS    56      28.915   6.522  -8.251  1.00  0.21
ATOM    400  O   LYS    56      28.830   5.310  -8.496  1.00  0.30
ATOM    401  N   ALA    57      29.617   6.987  -7.228  1.00  0.33
ATOM    402  CA  ALA    57      30.491   6.125  -6.435  1.00  0.01
ATOM    403  CB  ALA    57      31.431   7.009  -5.624  1.00  0.32
ATOM    404  C   ALA    57      29.702   5.217  -5.494  1.00  0.15
ATOM    405  O   ALA    57      30.218   4.172  -5.091  1.00  0.20
ATOM    406  N   LEU    58      28.411   5.476  -5.340  1.00  0.17
ATOM    407  CA  LEU    58      27.545   4.574  -4.577  1.00  0.01
ATOM    408  CB  LEU    58      26.404   5.380  -3.986  1.00  0.17
ATOM    409  CG  LEU    58      26.895   6.326  -2.901  1.00  0.97
ATOM    410  CD1 LEU    58      25.761   7.216  -2.413  1.00  0.91
ATOM    411  CD2 LEU    58      27.506   5.547  -1.740  1.00  1.06
ATOM    412  C   LEU    58      27.005   3.432  -5.443  1.00  0.14
ATOM    413  O   LEU    58      26.566   2.405  -4.910  1.00  0.24
ATOM    414  N   GLU    59      27.200   3.529  -6.748  1.00  0.11
ATOM    415  CA  GLU    59      26.961   2.374  -7.609  1.00  0.01
ATOM    416  CB  GLU    59      26.749   2.835  -9.044  1.00  0.31
ATOM    417  CG  GLU    59      26.679   1.631  -9.975  1.00  0.45
ATOM    418  CD  GLU    59      26.399   2.072 -11.403  1.00  1.57
ATOM    419  OE1 GLU    59      27.209   2.820 -11.931  1.00  2.31
ATOM    420  OE2 GLU    59      25.313   1.774 -11.886  1.00  1.93
ATOM    421  C   GLU    59      28.186   1.478  -7.563  1.00  0.12
ATOM    422  O   GLU    59      28.064   0.277  -7.294  1.00  0.18
ATOM    423  N   GLU    60      29.327   2.140  -7.452  1.00  0.07
ATOM    424  CA  GLU    60      30.631   1.474  -7.386  1.00  0.01
ATOM    425  CB  GLU    60      31.663   2.576  -7.614  1.00  0.17
ATOM    426  CG  GLU    60      33.103   2.109  -7.453  1.00  1.16
ATOM    427  CD  GLU    60      34.020   3.322  -7.545  1.00  1.10
ATOM    428  OE1 GLU    60      33.526   4.419  -7.312  1.00  1.76
ATOM    429  OE2 GLU    60      35.170   3.147  -7.923  1.00  0.87
ATOM    430  C   GLU    60      30.879   0.801  -6.034  1.00  0.05
ATOM    431  O   GLU    60      31.628  -0.179  -5.957  1.00  0.10
ATOM    432  N   ALA    61      30.226   1.294  -4.995  1.00  0.09
ATOM    433  CA  ALA    61      30.294   0.663  -3.676  1.00  0.01
ATOM    434  CB  ALA    61      30.458   1.759  -2.628  1.00  0.51
ATOM    435  C   ALA    61      29.057  -0.171  -3.346  1.00  0.13
ATOM    436  O   ALA    61      28.991  -0.768  -2.264  1.00  0.18
ATOM    437  N   GLY    62      28.105  -0.228  -4.261  1.00  0.54
ATOM    438  CA  GLY    62      26.848  -0.923  -3.981  1.00  0.01
ATOM    439  C   GLY    62      26.425  -1.795  -5.154  1.00  0.53
ATOM    440  O   GLY    62      26.847  -2.951  -5.269  1.00  0.96
ATOM    441  N   ALA    63      25.508  -1.271  -5.951  1.00  0.11
ATOM    442  CA  ALA    63      25.000  -2.039  -7.088  1.00  0.01
ATOM    443  CB  ALA    63      23.752  -2.801  -6.651  1.00  1.06
ATOM    444  C   ALA    63      24.665  -1.161  -8.286  1.00  0.28
ATOM    445  O   ALA    63      25.354  -1.180  -9.312  1.00  0.56
ATOM    446  N   GLU    64      23.557  -0.448  -8.170  1.00  0.57
ATOM    447  CA  GLU    64      23.057   0.342  -9.300  1.00  0.01
ATOM    448  CB  GLU    64      21.608  -0.043  -9.546  1.00  2.37
ATOM    449  CG  GLU    64      21.515  -1.540  -9.836  1.00  3.34
ATOM    450  CD  GLU    64      20.071  -2.017  -9.903  1.00  4.37
ATOM    451  OE1 GLU    64      19.214  -1.243 -10.324  1.00  4.85
ATOM    452  OE2 GLU    64      19.823  -3.142  -9.497  1.00  4.92
ATOM    453  C   GLU    64      23.237   1.840  -9.071  1.00  0.43
ATOM    454  O   GLU    64      23.806   2.253  -8.053  1.00  1.25
ATOM    455  N   VAL    65      22.650   2.634  -9.953  1.00  0.79
ATOM    456  CA  VAL    65      22.989   4.070 -10.074  1.00  0.01
ATOM    457  CB  VAL    65      22.407   4.535 -11.405  1.00  1.06
ATOM    458  CG1 VAL    65      22.794   5.977 -11.711  1.00  1.56
ATOM    459  CG2 VAL    65      22.840   3.621 -12.544  1.00  1.19
ATOM    460  C   VAL    65      22.428   4.964  -8.963  1.00  0.70
ATOM    461  O   VAL    65      23.018   6.003  -8.647  1.00  1.70
ATOM    462  N   GLU    66      21.423   4.449  -8.277  1.00  0.64
ATOM    463  CA  GLU    66      20.713   5.091  -7.151  1.00  0.01
ATOM    464  CB  GLU    66      21.331   4.627  -5.836  1.00  2.59
ATOM    465  CG  GLU    66      22.813   4.945  -5.663  1.00  3.63
ATOM    466  CD  GLU    66      23.087   5.113  -4.175  1.00  4.60
ATOM    467  OE1 GLU    66      23.508   4.141  -3.561  1.00  5.33
ATOM    468  OE2 GLU    66      22.691   6.141  -3.640  1.00  4.87
ATOM    469  C   GLU    66      20.573   6.623  -7.155  1.00  0.72
ATOM    470  O   GLU    66      21.368   7.340  -6.544  1.00  1.64
ATOM    471  N   VAL    67      19.541   7.110  -7.826  1.00  0.49
ATOM    472  CA  VAL    67      19.135   8.514  -7.676  1.00  0.01
ATOM    473  CB  VAL    67      19.373   9.234  -8.997  1.00  1.30
ATOM    474  CG1 VAL    67      20.860   9.490  -9.186  1.00  2.19
ATOM    475  CG2 VAL    67      18.839   8.446 -10.180  1.00  1.65
ATOM    476  C   VAL    67      17.689   8.607  -7.164  1.00  0.65
ATOM    477  O   VAL    67      17.087   7.566  -6.862  1.00  1.01
ATOM    478  N   LYS    68      17.213   9.823  -6.930  1.00  0.57
ATOM    479  CA  LYS    68      15.888  10.043  -6.314  1.00  0.01
ATOM    480  CB  LYS    68      16.091  10.993  -5.137  1.00  1.30
ATOM    481  CG  LYS    68      14.805  11.301  -4.368  1.00  1.72
ATOM    482  CD  LYS    68      15.103  12.177  -3.156  1.00  2.39
ATOM    483  CE  LYS    68      15.879  13.425  -3.561  1.00  3.15
ATOM    484  NZ  LYS    68      16.209  14.245  -2.385  1.00  3.81
ATOM    485  C   LYS    68      14.863  10.660  -7.270  1.00  0.87
ATOM    486  O   LYS    68      14.265   9.939  -8.052  1.00  2.02
ATOM    487  OXT LYS    68      14.641  11.859  -7.205  1.00  2.02
