# Supplementary material for: Fast structure similarity searches among protein models: efficient clustering of protein fragments
Source: Algorithms Mol Biol. 2012 May 29;7:16. doi: 10.1186/1748-7188-7-16 (PMC3403935; doi:10.1186/1748-7188-7-16)
Supplement: Additional file 1 — Zipped le with the Linux executable and example files. [file 1748-7188-7-16-S1.TGZ › fsss_distrib/4state_reduced/1ctf/1ctf.a6857_r.pdb]

ATOM      1  N   GLU     1      13.182  11.078 -20.263  1.00  0.42
ATOM      2  CA  GLU     1      13.674  11.145 -18.877  1.00  0.01
ATOM      3  CB  GLU     1      13.081  12.349 -18.158  1.00  0.99
ATOM      4  CG  GLU     1      13.489  13.647 -18.846  1.00  1.41
ATOM      5  CD  GLU     1      12.892  14.844 -18.113  1.00  1.85
ATOM      6  OE1 GLU     1      11.760  14.737 -17.667  1.00  2.80
ATOM      7  OE2 GLU     1      13.557  15.872 -18.084  1.00  1.52
ATOM      8  C   GLU     1      13.312   9.870 -18.125  1.00  0.29
ATOM      9  O   GLU     1      12.378   9.844 -17.317  1.00  0.76
ATOM     10  N   PHE     2      14.061   8.817 -18.399  1.00  0.39
ATOM     11  CA  PHE     2      13.789   7.519 -17.780  1.00  0.01
ATOM     12  CB  PHE     2      14.229   6.415 -18.733  1.00  1.04
ATOM     13  CG  PHE     2      13.594   6.457 -20.120  1.00  1.31
ATOM     14  CD1 PHE     2      12.213   6.471 -20.261  1.00  1.72
ATOM     15  CE1 PHE     2      11.646   6.508 -21.528  1.00  2.50
ATOM     16  CZ  PHE     2      12.461   6.527 -22.653  1.00  2.99
ATOM     17  CE2 PHE     2      13.843   6.506 -22.511  1.00  2.86
ATOM     18  CD2 PHE     2      14.410   6.468 -21.244  1.00  2.05
ATOM     19  C   PHE     2      14.568   7.361 -16.484  1.00  0.40
ATOM     20  O   PHE     2      15.796   7.486 -16.474  1.00  1.13
ATOM     21  N   ASP     3      13.895   6.927 -15.435  1.00  0.19
ATOM     22  CA  ASP     3      14.586   6.675 -14.157  1.00  0.01
ATOM     23  CB  ASP     3      13.637   6.987 -13.006  1.00  0.94
ATOM     24  CG  ASP     3      13.296   8.475 -13.012  1.00  1.83
ATOM     25  OD1 ASP     3      14.178   9.252 -13.355  1.00  2.44
ATOM     26  OD2 ASP     3      12.159   8.802 -12.709  1.00  2.31
ATOM     27  C   ASP     3      15.085   5.230 -14.062  1.00  0.17
ATOM     28  O   ASP     3      14.752   4.494 -13.129  1.00  1.03
ATOM     29  N   VAL     4      15.973   4.887 -14.983  1.00  0.33
ATOM     30  CA  VAL     4      16.465   3.516 -15.144  1.00  0.01
ATOM     31  CB  VAL     4      17.294   3.457 -16.421  1.00  1.72
ATOM     32  CG1 VAL     4      16.418   3.634 -17.653  1.00  2.33
ATOM     33  CG2 VAL     4      18.407   4.498 -16.395  1.00  2.13
ATOM     34  C   VAL     4      17.310   3.021 -13.980  1.00  0.21
ATOM     35  O   VAL     4      17.959   3.791 -13.258  1.00  0.21
ATOM     36  N   ILE     5      17.206   1.721 -13.778  1.00  0.27
ATOM     37  CA  ILE     5      17.997   0.997 -12.783  1.00  0.01
ATOM     38  CB  ILE     5      17.297  -0.341 -12.566  1.00  0.31
ATOM     39  CG2 ILE     5      17.595  -0.901 -11.179  1.00  0.37
ATOM     40  CG1 ILE     5      15.791  -0.159 -12.722  1.00  0.40
ATOM     41  CD1 ILE     5      15.056  -1.491 -12.672  1.00  0.63
ATOM     42  C   ILE     5      19.403   0.774 -13.338  1.00  0.23
ATOM     43  O   ILE     5      19.606   0.817 -14.557  1.00  0.37
ATOM     44  N   LEU     6      20.375   0.659 -12.453  1.00  0.13
ATOM     45  CA  LEU     6      21.762   0.447 -12.869  1.00  0.01
ATOM     46  CB  LEU     6      22.481   1.792 -12.743  1.00  1.92
ATOM     47  CG  LEU     6      23.522   2.050 -13.836  1.00  2.76
ATOM     48  CD1 LEU     6      24.873   1.404 -13.560  1.00  3.95
ATOM     49  CD2 LEU     6      22.994   1.684 -15.218  1.00  2.65
ATOM     50  C   LEU     6      22.399  -0.599 -11.955  1.00  0.07
ATOM     51  O   LEU     6      22.129  -0.626 -10.753  1.00  0.09
ATOM     52  N   LYS     7      23.199  -1.486 -12.513  1.00  0.24
ATOM     53  CA  LYS     7      23.924  -2.444 -11.668  1.00  0.01
ATOM     54  CB  LYS     7      24.487  -3.558 -12.535  1.00  1.00
ATOM     55  CG  LYS     7      23.357  -4.315 -13.220  1.00  1.02
ATOM     56  CD  LYS     7      23.890  -5.456 -14.078  1.00  1.28
ATOM     57  CE  LYS     7      22.753  -6.186 -14.785  1.00  1.38
ATOM     58  NZ  LYS     7      23.271  -7.283 -15.620  1.00  2.00
ATOM     59  C   LYS     7      25.045  -1.741 -10.905  1.00  0.10
ATOM     60  O   LYS     7      25.249  -0.533 -11.072  1.00  0.31
ATOM     61  N   ALA     8      25.605  -2.428  -9.929  1.00  0.24
ATOM     62  CA  ALA     8      26.730  -1.851  -9.191  1.00  0.01
ATOM     63  CB  ALA     8      26.211  -1.213  -7.917  1.00  0.75
ATOM     64  C   ALA     8      27.768  -2.912  -8.864  1.00  0.33
ATOM     65  O   ALA     8      28.619  -3.252  -9.693  1.00  0.76
ATOM     66  N   ALA     9      27.688  -3.426  -7.648  1.00  0.07
ATOM     67  CA  ALA     9      28.570  -4.515  -7.230  1.00  0.01
ATOM     68  CB  ALA     9      28.873  -4.346  -5.745  1.00  0.96
ATOM     69  C   ALA     9      27.837  -5.830  -7.471  1.00  0.11
ATOM     70  O   ALA     9      28.439  -6.890  -7.680  1.00  0.15
ATOM     71  N   GLY    10      26.522  -5.716  -7.476  1.00  0.52
ATOM     72  CA  GLY    10      25.635  -6.810  -7.849  1.00  0.00
ATOM     73  C   GLY    10      24.461  -6.252  -8.645  1.00  0.63
ATOM     74  O   GLY    10      24.510  -5.130  -9.173  1.00  1.79
ATOM     75  N   ALA    11      23.411  -7.050  -8.715  1.00  0.26
ATOM     76  CA  ALA    11      22.220  -6.688  -9.485  1.00  0.01
ATOM     77  CB  ALA    11      22.334  -7.325 -10.866  1.00  0.64
ATOM     78  C   ALA    11      20.947  -7.177  -8.802  1.00  0.14
ATOM     79  O   ALA    11      20.362  -6.457  -7.986  1.00  0.30
ATOM     80  N   ASN    12      20.676  -8.459  -9.010  1.00  0.51
ATOM     81  CA  ASN    12      19.455  -9.186  -8.584  1.00  0.01
ATOM     82  CB  ASN    12      19.881 -10.410  -7.759  1.00  1.20
ATOM     83  CG  ASN    12      21.122 -10.158  -6.896  1.00  1.94
ATOM     84  OD1 ASN    12      21.188  -9.192  -6.126  1.00  2.66
ATOM     85  ND2 ASN    12      22.086 -11.054  -7.020  1.00  2.31
ATOM     86  C   ASN    12      18.360  -8.383  -7.860  1.00  0.67
ATOM     87  O   ASN    12      17.711  -7.543  -8.492  1.00  1.45
ATOM     88  N   LYS    13      18.339  -8.452  -6.539  1.00  0.52
ATOM     89  CA  LYS    13      17.218  -7.931  -5.741  1.00  0.01
ATOM     90  CB  LYS    13      17.448  -8.436  -4.323  1.00  0.86
ATOM     91  CG  LYS    13      17.787  -9.921  -4.324  1.00  1.30
ATOM     92  CD  LYS    13      18.247 -10.383  -2.947  1.00  2.29
ATOM     93  CE  LYS    13      18.682 -11.842  -2.974  1.00  3.31
ATOM     94  NZ  LYS    13      19.170 -12.267  -1.654  1.00  4.18
ATOM     95  C   LYS    13      17.169  -6.405  -5.688  1.00  0.32
ATOM     96  O   LYS    13      16.085  -5.809  -5.607  1.00  0.43
ATOM     97  N   VAL    14      18.301  -5.778  -5.944  1.00  0.07
ATOM     98  CA  VAL    14      18.355  -4.327  -5.863  1.00  0.01
ATOM     99  CB  VAL    14      19.715  -3.966  -5.307  1.00  0.28
ATOM    100  CG1 VAL    14      19.687  -2.586  -4.669  1.00  0.56
ATOM    101  CG2 VAL    14      20.149  -5.009  -4.287  1.00  0.86
ATOM    102  C   VAL    14      18.124  -3.714  -7.242  1.00  0.08
ATOM    103  O   VAL    14      17.600  -2.601  -7.334  1.00  0.15
ATOM    104  N   ALA    15      18.247  -4.546  -8.264  1.00  0.08
ATOM    105  CA  ALA    15      17.898  -4.166  -9.639  1.00  0.01
ATOM    106  CB  ALA    15      18.785  -4.925 -10.619  1.00  0.50
ATOM    107  C   ALA    15      16.426  -4.462  -9.925  1.00  0.12
ATOM    108  O   ALA    15      15.886  -4.076 -10.966  1.00  0.29
ATOM    109  N   VAL    16      15.796  -5.152  -8.986  1.00  0.08
ATOM    110  CA  VAL    16      14.334  -5.281  -8.946  1.00  0.01
ATOM    111  CB  VAL    16      14.010  -6.643  -8.326  1.00  0.20
ATOM    112  CG1 VAL    16      12.512  -6.896  -8.183  1.00  0.23
ATOM    113  CG2 VAL    16      14.637  -7.765  -9.143  1.00  0.29
ATOM    114  C   VAL    16      13.743  -4.127  -8.116  1.00  0.07
ATOM    115  O   VAL    16      12.522  -3.935  -8.048  1.00  0.14
ATOM    116  N   ILE    17      14.654  -3.350  -7.535  1.00  0.16
ATOM    117  CA  ILE    17      14.393  -2.131  -6.748  1.00  0.01
ATOM    118  CB  ILE    17      13.504  -1.180  -7.571  1.00  0.70
ATOM    119  CG2 ILE    17      13.217   0.147  -6.877  1.00  1.47
ATOM    120  CG1 ILE    17      14.169  -0.878  -8.908  1.00  1.23
ATOM    121  CD1 ILE    17      13.325   0.091  -9.726  1.00  1.86
ATOM    122  C   ILE    17      13.835  -2.465  -5.360  1.00  0.21
ATOM    123  O   ILE    17      13.501  -1.555  -4.594  1.00  0.27
ATOM    124  N   LYS    18      14.093  -3.681  -4.905  1.00  0.09
ATOM    125  CA  LYS    18      13.569  -4.084  -3.598  1.00  0.00
ATOM    126  CB  LYS    18      13.601  -5.603  -3.504  1.00  0.26
ATOM    127  CG  LYS    18      12.994  -6.087  -2.194  1.00  0.73
ATOM    128  CD  LYS    18      13.083  -7.602  -2.077  1.00  1.13
ATOM    129  CE  LYS    18      14.534  -8.065  -2.096  1.00  1.96
ATOM    130  NZ  LYS    18      14.620  -9.531  -1.985  1.00  2.74
ATOM    131  C   LYS    18      14.400  -3.470  -2.481  1.00  0.06
ATOM    132  O   LYS    18      13.860  -2.751  -1.632  1.00  0.11
ATOM    133  N   ALA    19      15.710  -3.497  -2.664  1.00  0.06
ATOM    134  CA  ALA    19      16.589  -2.880  -1.668  1.00  0.01
ATOM    135  CB  ALA    19      17.939  -3.580  -1.683  1.00  0.14
ATOM    136  C   ALA    19      16.759  -1.382  -1.903  1.00  0.05
ATOM    137  O   ALA    19      16.944  -0.634  -0.935  1.00  0.11
ATOM    138  N   VAL    20      16.393  -0.931  -3.095  1.00  0.11
ATOM    139  CA  VAL    20      16.460   0.497  -3.406  1.00  0.01
ATOM    140  CB  VAL    20      16.433   0.664  -4.922  1.00  0.12
ATOM    141  CG1 VAL    20      16.129   2.098  -5.327  1.00  0.20
ATOM    142  CG2 VAL    20      17.724   0.180  -5.571  1.00  0.25
ATOM    143  C   VAL    20      15.284   1.240  -2.785  1.00  0.08
ATOM    144  O   VAL    20      15.505   2.260  -2.124  1.00  0.22
ATOM    145  N   ARG    21      14.175   0.531  -2.657  1.00  0.15
ATOM    146  CA  ARG    21      12.946   1.096  -2.094  1.00  0.01
ATOM    147  CB  ARG    21      11.822   0.206  -2.607  1.00  0.13
ATOM    148  CG  ARG    21      10.425   0.763  -2.385  1.00  0.78
ATOM    149  CD  ARG    21       9.389  -0.104  -3.097  1.00  1.18
ATOM    150  NE  ARG    21       9.504  -1.514  -2.686  1.00  2.19
ATOM    151  CZ  ARG    21       9.831  -2.504  -3.523  1.00  3.03
ATOM    152  NH1 ARG    21       9.917  -3.758  -3.072  1.00  3.37
ATOM    153  NH2 ARG    21      10.079  -2.241  -4.808  1.00  3.92
ATOM    154  C   ARG    21      12.969   1.145  -0.561  1.00  0.14
ATOM    155  O   ARG    21      12.087   1.748   0.059  1.00  0.16
ATOM    156  N   GLY    22      14.016   0.604   0.039  1.00  0.10
ATOM    157  CA  GLY    22      14.215   0.758   1.478  1.00  0.00
ATOM    158  C   GLY    22      15.362   1.729   1.746  1.00  0.09
ATOM    159  O   GLY    22      15.222   2.668   2.536  1.00  0.09
ATOM    160  N   ALA    23      16.443   1.562   0.999  1.00  0.08
ATOM    161  CA  ALA    23      17.680   2.321   1.232  1.00  0.01
ATOM    162  CB  ALA    23      18.861   1.457   0.805  1.00  0.21
ATOM    163  C   ALA    23      17.782   3.688   0.546  1.00  0.13
ATOM    164  O   ALA    23      18.812   4.361   0.707  1.00  0.32
ATOM    165  N   THR    24      16.747   4.118  -0.162  1.00  0.16
ATOM    166  CA  THR    24      16.794   5.435  -0.832  1.00  0.01
ATOM    167  CB  THR    24      15.767   5.588  -1.958  1.00  0.30
ATOM    168  OG1 THR    24      14.558   4.934  -1.613  1.00  1.24
ATOM    169  CG2 THR    24      16.247   5.008  -3.278  1.00  1.23
ATOM    170  C   THR    24      16.649   6.638   0.099  1.00  0.06
ATOM    171  O   THR    24      16.907   7.756  -0.361  1.00  0.07
ATOM    172  N   GLY    25      16.406   6.441   1.387  1.00  0.08
ATOM    173  CA  GLY    25      16.464   7.573   2.321  1.00  0.01
ATOM    174  C   GLY    25      17.854   7.659   2.952  1.00  0.17
ATOM    175  O   GLY    25      17.979   7.850   4.167  1.00  0.36
ATOM    176  N   LEU    26      18.853   7.718   2.081  1.00  0.57
ATOM    177  CA  LEU    26      20.274   7.580   2.428  1.00  0.01
ATOM    178  CB  LEU    26      20.838   8.932   2.844  1.00  1.34
ATOM    179  CG  LEU    26      22.357   8.892   2.976  1.00  2.48
ATOM    180  CD1 LEU    26      23.004   8.463   1.661  1.00  2.62
ATOM    181  CD2 LEU    26      22.898  10.246   3.421  1.00  3.12
ATOM    182  C   LEU    26      20.469   6.540   3.529  1.00  0.15
ATOM    183  O   LEU    26      20.617   6.864   4.717  1.00  0.53
ATOM    184  N   GLY    27      20.324   5.285   3.137  1.00  0.12
ATOM    185  CA  GLY    27      20.481   4.175   4.079  1.00  0.01
ATOM    186  C   GLY    27      19.308   4.070   5.049  1.00  0.09
ATOM    187  O   GLY    27      18.606   5.051   5.337  1.00  0.11
ATOM    188  N   LEU    28      19.286   2.953   5.752  1.00  0.07
ATOM    189  CA  LEU    28      18.197   2.688   6.695  1.00  0.00
ATOM    190  CB  LEU    28      18.185   1.196   7.008  1.00  0.85
ATOM    191  CG  LEU    28      18.012   0.349   5.749  1.00  1.41
ATOM    192  CD1 LEU    28      18.109  -1.135   6.078  1.00  1.85
ATOM    193  CD2 LEU    28      16.698   0.650   5.036  1.00  1.26
ATOM    194  C   LEU    28      18.323   3.484   7.996  1.00  0.10
ATOM    195  O   LEU    28      17.319   3.681   8.689  1.00  0.12
ATOM    196  N   LYS    29      19.474   4.099   8.223  1.00  0.13
ATOM    197  CA  LYS    29      19.645   4.910   9.427  1.00  0.01
ATOM    198  CB  LYS    29      21.080   4.788   9.920  1.00  0.23
ATOM    199  CG  LYS    29      21.349   3.369  10.407  1.00  1.12
ATOM    200  CD  LYS    29      22.715   3.244  11.067  1.00  1.88
ATOM    201  CE  LYS    29      22.927   1.842  11.628  1.00  2.81
ATOM    202  NZ  LYS    29      24.224   1.738  12.314  1.00  3.95
ATOM    203  C   LYS    29      19.269   6.377   9.218  1.00  0.16
ATOM    204  O   LYS    29      19.194   7.121  10.202  1.00  0.11
ATOM    205  N   GLU    30      19.022   6.796   7.987  1.00  0.22
ATOM    206  CA  GLU    30      18.469   8.139   7.806  1.00  0.01
ATOM    207  CB  GLU    30      19.225   8.885   6.715  1.00  0.22
ATOM    208  CG  GLU    30      18.642  10.277   6.496  1.00  0.61
ATOM    209  CD  GLU    30      19.270  10.934   5.272  1.00  1.04
ATOM    210  OE1 GLU    30      20.358  11.476   5.411  1.00  1.22
ATOM    211  OE2 GLU    30      18.638  10.914   4.222  1.00  1.46
ATOM    212  C   GLU    30      16.991   8.028   7.453  1.00  0.14
ATOM    213  O   GLU    30      16.176   8.846   7.901  1.00  0.20
ATOM    214  N   ALA    31      16.650   6.965   6.742  1.00  0.08
ATOM    215  CA  ALA    31      15.245   6.696   6.428  1.00  0.01
ATOM    216  CB  ALA    31      14.756   7.660   5.354  1.00  0.82
ATOM    217  C   ALA    31      15.022   5.259   5.968  1.00  0.17
ATOM    218  O   ALA    31      14.912   4.979   4.768  1.00  0.17
ATOM    219  N   LYS    32      14.745   4.411   6.947  1.00  0.11
ATOM    220  CA  LYS    32      14.385   3.004   6.703  1.00  0.01
ATOM    221  CB  LYS    32      14.661   2.250   8.001  1.00  0.51
ATOM    222  CG  LYS    32      14.292   0.773   7.938  1.00  1.17
ATOM    223  CD  LYS    32      14.635   0.089   9.254  1.00  1.31
ATOM    224  CE  LYS    32      13.942   0.782  10.422  1.00  2.37
ATOM    225  NZ  LYS    32      14.324   0.164  11.700  1.00  2.65
ATOM    226  C   LYS    32      12.902   2.872   6.361  1.00  0.12
ATOM    227  O   LYS    32      12.462   1.923   5.697  1.00  0.27
ATOM    228  N   ASP    33      12.195   3.958   6.624  1.00  0.68
ATOM    229  CA  ASP    33      10.746   4.067   6.445  1.00  0.01
ATOM    230  CB  ASP    33      10.222   5.117   7.432  1.00  0.72
ATOM    231  CG  ASP    33      10.629   4.825   8.879  1.00  0.92
ATOM    232  OD1 ASP    33       9.778   4.388   9.631  1.00  1.20
ATOM    233  OD2 ASP    33      11.746   5.193   9.236  1.00  0.96
ATOM    234  C   ASP    33      10.365   4.520   5.035  1.00  1.24
ATOM    235  O   ASP    33       9.248   5.019   4.857  1.00  1.61
ATOM    236  N   LEU    34      11.200   4.252   4.042  1.00  0.18
ATOM    237  CA  LEU    34      11.026   4.814   2.697  1.00  0.01
ATOM    238  CB  LEU    34      12.180   4.279   1.856  1.00  1.54
ATOM    239  CG  LEU    34      12.521   5.142   0.643  1.00  1.90
ATOM    240  CD1 LEU    34      11.505   5.052  -0.495  1.00  2.56
ATOM    241  CD2 LEU    34      12.785   6.588   1.038  1.00  2.26
ATOM    242  C   LEU    34       9.680   4.436   2.062  1.00  0.08
ATOM    243  O   LEU    34       8.913   5.343   1.722  1.00  0.21
ATOM    244  N   VAL    35       9.282   3.175   2.160  1.00  0.11
ATOM    245  CA  VAL    35       8.006   2.744   1.558  1.00  0.01
ATOM    246  CB  VAL    35       7.974   1.217   1.544  1.00  0.51
ATOM    247  CG1 VAL    35       6.823   0.698   0.688  1.00  0.72
ATOM    248  CG2 VAL    35       9.290   0.635   1.049  1.00  0.45
ATOM    249  C   VAL    35       6.774   3.235   2.334  1.00  0.16
ATOM    250  O   VAL    35       5.735   3.514   1.728  1.00  0.17
ATOM    251  N   GLU    36       6.973   3.578   3.598  1.00  0.08
ATOM    252  CA  GLU    36       5.879   4.003   4.475  1.00  0.01
ATOM    253  CB  GLU    36       6.275   3.529   5.869  1.00  0.43
ATOM    254  CG  GLU    36       5.262   3.846   6.961  1.00  1.00
ATOM    255  CD  GLU    36       5.879   3.407   8.281  1.00  1.65
ATOM    256  OE1 GLU    36       5.136   3.104   9.203  1.00  2.38
ATOM    257  OE2 GLU    36       7.099   3.289   8.301  1.00  2.12
ATOM    258  C   GLU    36       5.728   5.525   4.455  1.00  0.13
ATOM    259  O   GLU    36       4.704   6.079   4.874  1.00  0.24
ATOM    260  N   SER    37       6.749   6.174   3.926  1.00  0.12
ATOM    261  CA  SER    37       6.785   7.631   3.799  1.00  0.01
ATOM    262  CB  SER    37       8.082   8.147   4.409  1.00  0.34
ATOM    263  OG  SER    37       9.161   7.617   3.649  1.00  0.80
ATOM    264  C   SER    37       6.715   8.042   2.335  1.00  0.14
ATOM    265  O   SER    37       7.047   9.182   1.989  1.00  0.23
ATOM    266  N   ALA    38       6.382   7.089   1.479  1.00  0.06
ATOM    267  CA  ALA    38       6.323   7.333   0.038  1.00  0.01
ATOM    268  CB  ALA    38       5.967   6.021  -0.652  1.00  1.48
ATOM    269  C   ALA    38       5.296   8.406  -0.319  1.00  0.06
ATOM    270  O   ALA    38       4.191   8.432   0.232  1.00  0.10
ATOM    271  N   PRO    39       5.657   9.271  -1.257  1.00  0.21
ATOM    272  CA  PRO    39       7.012   9.332  -1.822  1.00  0.01
ATOM    273  CB  PRO    39       6.807   9.998  -3.147  1.00  0.45
ATOM    274  CG  PRO    39       5.462  10.715  -3.125  1.00  1.03
ATOM    275  CD  PRO    39       4.796  10.313  -1.818  1.00  0.84
ATOM    276  C   PRO    39       7.979  10.166  -0.976  1.00  0.53
ATOM    277  O   PRO    39       7.844  11.394  -0.902  1.00  1.40
ATOM    278  N   ALA    40       9.046   9.534  -0.518  1.00  0.04
ATOM    279  CA  ALA    40      10.076  10.264   0.233  1.00  0.01
ATOM    280  CB  ALA    40      10.614   9.373   1.341  1.00  2.23
ATOM    281  C   ALA    40      11.214  10.710  -0.682  1.00  0.15
ATOM    282  O   ALA    40      12.285  10.090  -0.724  1.00  0.16
ATOM    283  N   ALA    41      10.951  11.760  -1.441  1.00  0.22
ATOM    284  CA  ALA    41      11.955  12.289  -2.367  1.00  0.01
ATOM    285  CB  ALA    41      11.250  13.051  -3.484  1.00  0.74
ATOM    286  C   ALA    41      12.935  13.213  -1.654  1.00  0.20
ATOM    287  O   ALA    41      12.542  14.205  -1.031  1.00  0.32
ATOM    288  N   LEU    42      14.205  12.860  -1.733  1.00  0.22
ATOM    289  CA  LEU    42      15.252  13.702  -1.149  1.00  0.01
ATOM    290  CB  LEU    42      16.453  12.838  -0.783  1.00  1.59
ATOM    291  CG  LEU    42      16.131  11.823   0.305  1.00  2.19
ATOM    292  CD1 LEU    42      17.329  10.914   0.554  1.00  3.00
ATOM    293  CD2 LEU    42      15.710  12.517   1.597  1.00  2.39
ATOM    294  C   LEU    42      15.677  14.742  -2.171  1.00  0.61
ATOM    295  O   LEU    42      15.277  15.910  -2.115  1.00  1.76
ATOM    296  N   LYS    43      16.512  14.297  -3.090  1.00  0.47
ATOM    297  CA  LYS    43      16.905  15.142  -4.214  1.00  0.01
ATOM    298  CB  LYS    43      18.138  14.529  -4.865  1.00  1.73
ATOM    299  CG  LYS    43      17.902  13.074  -5.257  1.00  2.02
ATOM    300  CD  LYS    43      19.158  12.440  -5.839  1.00  2.15
ATOM    301  CE  LYS    43      20.296  12.407  -4.825  1.00  2.77
ATOM    302  NZ  LYS    43      19.964  11.544  -3.679  1.00  3.10
ATOM    303  C   LYS    43      15.751  15.238  -5.206  1.00  0.42
ATOM    304  O   LYS    43      15.031  14.262  -5.441  1.00  0.87
ATOM    305  N   GLU    44      15.553  16.430  -5.746  1.00  0.20
ATOM    306  CA  GLU    44      14.472  16.625  -6.716  1.00  0.01
ATOM    307  CB  GLU    44      13.938  18.047  -6.562  1.00  0.72
ATOM    308  CG  GLU    44      12.643  18.265  -7.342  1.00  1.26
ATOM    309  CD  GLU    44      12.116  19.671  -7.081  1.00  1.71
ATOM    310  OE1 GLU    44      12.539  20.250  -6.090  1.00  1.99
ATOM    311  OE2 GLU    44      11.359  20.166  -7.903  1.00  2.24
ATOM    312  C   GLU    44      14.948  16.373  -8.147  1.00  0.43
ATOM    313  O   GLU    44      14.129  16.199  -9.058  1.00  1.36
ATOM    314  N   GLY    45      16.255  16.297  -8.334  1.00  0.42
ATOM    315  CA  GLY    45      16.780  15.942  -9.652  1.00  0.01
ATOM    316  C   GLY    45      17.421  17.119 -10.373  1.00  0.16
ATOM    317  O   GLY    45      17.100  17.395 -11.533  1.00  0.24
ATOM    318  N   VAL    46      18.285  17.837  -9.675  1.00  0.20
ATOM    319  CA  VAL    46      19.067  18.861 -10.364  1.00  0.01
ATOM    320  CB  VAL    46      19.553  19.941  -9.394  1.00  1.64
ATOM    321  CG1 VAL    46      18.371  20.710  -8.814  1.00  2.06
ATOM    322  CG2 VAL    46      20.436  19.408  -8.273  1.00  2.38
ATOM    323  C   VAL    46      20.203  18.185 -11.127  1.00  0.12
ATOM    324  O   VAL    46      21.079  17.515 -10.552  1.00  0.37
ATOM    325  N   SER    47      20.060  18.266 -12.441  1.00  0.45
ATOM    326  CA  SER    47      20.972  17.688 -13.447  1.00  0.01
ATOM    327  CB  SER    47      22.239  18.539 -13.534  1.00  1.95
ATOM    328  OG  SER    47      23.034  18.301 -12.377  1.00  2.76
ATOM    329  C   SER    47      21.379  16.239 -13.186  1.00  0.31
ATOM    330  O   SER    47      20.896  15.545 -12.279  1.00  0.52
ATOM    331  N   LYS    48      22.415  15.857 -13.913  1.00  0.11
ATOM    332  CA  LYS    48      23.036  14.549 -13.737  1.00  0.01
ATOM    333  CB  LYS    48      23.940  14.287 -14.932  1.00  0.21
ATOM    334  CG  LYS    48      23.154  14.351 -16.236  1.00  1.13
ATOM    335  CD  LYS    48      24.050  14.070 -17.434  1.00  1.52
ATOM    336  CE  LYS    48      24.672  12.681 -17.341  1.00  2.63
ATOM    337  NZ  LYS    48      25.547  12.415 -18.494  1.00  3.19
ATOM    338  C   LYS    48      23.848  14.447 -12.442  1.00  0.11
ATOM    339  O   LYS    48      24.179  13.321 -12.052  1.00  0.14
ATOM    340  N   ASP    49      23.992  15.530 -11.685  1.00  0.07
ATOM    341  CA  ASP    49      24.652  15.432 -10.388  1.00  0.01
ATOM    342  CB  ASP    49      24.935  16.843  -9.886  1.00  0.35
ATOM    343  CG  ASP    49      25.683  16.797  -8.557  1.00  0.95
ATOM    344  OD1 ASP    49      26.527  15.925  -8.415  1.00  1.23
ATOM    345  OD2 ASP    49      25.504  17.724  -7.780  1.00  1.51
ATOM    346  C   ASP    49      23.754  14.702  -9.398  1.00  0.04
ATOM    347  O   ASP    49      24.210  13.721  -8.801  1.00  0.11
ATOM    348  N   ASP    50      22.453  14.944  -9.469  1.00  0.02
ATOM    349  CA  ASP    50      21.537  14.213  -8.585  1.00  0.01
ATOM    350  CB  ASP    50      20.218  14.956  -8.465  1.00  0.21
ATOM    351  CG  ASP    50      20.281  16.064  -7.422  1.00  0.75
ATOM    352  OD1 ASP    50      19.214  16.601  -7.131  1.00  1.02
ATOM    353  OD2 ASP    50      21.372  16.421  -7.005  1.00  1.17
ATOM    354  C   ASP    50      21.240  12.818  -9.109  1.00  0.02
ATOM    355  O   ASP    50      21.148  11.875  -8.313  1.00  0.03
ATOM    356  N   ALA    51      21.333  12.654 -10.418  1.00  0.06
ATOM    357  CA  ALA    51      21.139  11.336 -11.022  1.00  0.01
ATOM    358  CB  ALA    51      21.197  11.502 -12.533  1.00  0.09
ATOM    359  C   ALA    51      22.236  10.377 -10.575  1.00  0.07
ATOM    360  O   ALA    51      21.952   9.437  -9.819  1.00  0.14
ATOM    361  N   GLU    52      23.468  10.846 -10.694  1.00  0.07
ATOM    362  CA  GLU    52      24.632  10.039 -10.322  1.00  0.00
ATOM    363  CB  GLU    52      25.852  10.659 -10.986  1.00  0.16
ATOM    364  CG  GLU    52      25.704  10.630 -12.502  1.00  1.06
ATOM    365  CD  GLU    52      26.734  11.549 -13.150  1.00  1.80
ATOM    366  OE1 GLU    52      26.436  12.071 -14.217  1.00  2.38
ATOM    367  OE2 GLU    52      27.791  11.731 -12.564  1.00  2.19
ATOM    368  C   GLU    52      24.849   9.968  -8.811  1.00  0.07
ATOM    369  O   GLU    52      25.382   8.962  -8.332  1.00  0.07
ATOM    370  N   ALA    53      24.262  10.890  -8.065  1.00  0.05
ATOM    371  CA  ALA    53      24.344  10.825  -6.606  1.00  0.01
ATOM    372  CB  ALA    53      23.983  12.184  -6.021  1.00  0.10
ATOM    373  C   ALA    53      23.402   9.767  -6.052  1.00  0.07
ATOM    374  O   ALA    53      23.842   8.944  -5.242  1.00  0.17
ATOM    375  N   LEU    54      22.242   9.610  -6.672  1.00  0.07
ATOM    376  CA  LEU    54      21.310   8.561  -6.245  1.00  0.01
ATOM    377  CB  LEU    54      19.953   8.838  -6.878  1.00  0.24
ATOM    378  CG  LEU    54      18.905   7.849  -6.388  1.00  0.70
ATOM    379  CD1 LEU    54      18.716   7.972  -4.879  1.00  0.65
ATOM    380  CD2 LEU    54      17.579   8.061  -7.108  1.00  0.78
ATOM    381  C   LEU    54      21.821   7.206  -6.719  1.00  0.07
ATOM    382  O   LEU    54      21.905   6.254  -5.927  1.00  0.07
ATOM    383  N   LYS    55      22.428   7.244  -7.891  1.00  0.09
ATOM    384  CA  LYS    55      23.077   6.082  -8.492  1.00  0.01
ATOM    385  CB  LYS    55      23.693   6.579  -9.796  1.00  0.49
ATOM    386  CG  LYS    55      24.392   5.492 -10.591  1.00  0.96
ATOM    387  CD  LYS    55      25.102   6.076 -11.803  1.00  1.08
ATOM    388  CE  LYS    55      25.854   5.000 -12.573  1.00  1.87
ATOM    389  NZ  LYS    55      26.529   5.573 -13.748  1.00  2.24
ATOM    390  C   LYS    55      24.154   5.500  -7.577  1.00  0.06
ATOM    391  O   LYS    55      23.970   4.392  -7.059  1.00  0.20
ATOM    392  N   LYS    56      25.119   6.313  -7.185  1.00  0.08
ATOM    393  CA  LYS    56      26.235   5.796  -6.388  1.00  0.01
ATOM    394  CB  LYS    56      27.448   6.662  -6.697  1.00  0.23
ATOM    395  CG  LYS    56      27.814   6.518  -8.174  1.00  0.69
ATOM    396  CD  LYS    56      28.965   7.433  -8.584  1.00  0.98
ATOM    397  CE  LYS    56      28.582   8.902  -8.438  1.00  1.72
ATOM    398  NZ  LYS    56      29.663   9.778  -8.915  1.00  2.26
ATOM    399  C   LYS    56      25.968   5.722  -4.881  1.00  0.08
ATOM    400  O   LYS    56      26.621   4.922  -4.199  1.00  0.10
ATOM    401  N   ALA    57      24.902   6.344  -4.402  1.00  0.05
ATOM    402  CA  ALA    57      24.566   6.214  -2.976  1.00  0.01
ATOM    403  CB  ALA    57      23.678   7.381  -2.552  1.00  0.13
ATOM    404  C   ALA    57      23.838   4.900  -2.709  1.00  0.18
ATOM    405  O   ALA    57      24.141   4.215  -1.721  1.00  0.38
ATOM    406  N   LEU    58      23.144   4.421  -3.728  1.00  0.05
ATOM    407  CA  LEU    58      22.471   3.120  -3.647  1.00  0.01
ATOM    408  CB  LEU    58      21.307   3.105  -4.623  1.00  0.29
ATOM    409  CG  LEU    58      20.212   4.065  -4.195  1.00  0.32
ATOM    410  CD1 LEU    58      19.151   4.178  -5.281  1.00  0.65
ATOM    411  CD2 LEU    58      19.599   3.626  -2.870  1.00  0.43
ATOM    412  C   LEU    58      23.401   1.959  -3.969  1.00  0.10
ATOM    413  O   LEU    58      23.065   0.815  -3.641  1.00  0.36
ATOM    414  N   GLU    59      24.648   2.268  -4.297  1.00  0.18
ATOM    415  CA  GLU    59      25.629   1.244  -4.669  1.00  0.01
ATOM    416  CB  GLU    59      26.794   1.983  -5.326  1.00  1.69
ATOM    417  CG  GLU    59      27.834   1.052  -5.939  1.00  2.66
ATOM    418  CD  GLU    59      28.604   1.804  -7.023  1.00  2.95
ATOM    419  OE1 GLU    59      28.735   3.017  -6.893  1.00  3.29
ATOM    420  OE2 GLU    59      29.042   1.151  -7.963  1.00  3.07
ATOM    421  C   GLU    59      26.106   0.421  -3.472  1.00  0.17
ATOM    422  O   GLU    59      26.462  -0.750  -3.650  1.00  0.46
ATOM    423  N   GLU    60      25.830   0.911  -2.270  1.00  0.13
ATOM    424  CA  GLU    60      26.129   0.158  -1.043  1.00  0.01
ATOM    425  CB  GLU    60      26.259   1.159   0.099  1.00  0.40
ATOM    426  CG  GLU    60      27.401   2.136  -0.161  1.00  1.02
ATOM    427  CD  GLU    60      27.490   3.155   0.974  1.00  1.13
ATOM    428  OE1 GLU    60      27.126   2.806   2.086  1.00  1.58
ATOM    429  OE2 GLU    60      27.924   4.267   0.709  1.00  1.24
ATOM    430  C   GLU    60      25.038  -0.868  -0.702  1.00  0.24
ATOM    431  O   GLU    60      25.200  -1.647   0.245  1.00  0.46
ATOM    432  N   ALA    61      23.956  -0.883  -1.468  1.00  0.27
ATOM    433  CA  ALA    61      22.909  -1.893  -1.305  1.00  0.01
ATOM    434  CB  ALA    61      21.553  -1.218  -1.481  1.00  0.72
ATOM    435  C   ALA    61      23.064  -3.038  -2.310  1.00  0.94
ATOM    436  O   ALA    61      22.329  -4.031  -2.232  1.00  2.10
ATOM    437  N   GLY    62      24.026  -2.923  -3.211  1.00  0.63
ATOM    438  CA  GLY    62      24.260  -3.992  -4.187  1.00  0.00
ATOM    439  C   GLY    62      24.172  -3.442  -5.601  1.00  0.33
ATOM    440  O   GLY    62      25.149  -3.483  -6.354  1.00  0.56
ATOM    441  N   ALA    63      22.958  -3.124  -6.009  1.00  0.37
ATOM    442  CA  ALA    63      22.714  -2.427  -7.271  1.00  0.01
ATOM    443  CB  ALA    63      21.750  -3.219  -8.138  1.00  0.89
ATOM    444  C   ALA    63      22.140  -1.054  -6.945  1.00  0.42
ATOM    445  O   ALA    63      22.105  -0.657  -5.777  1.00  1.39
ATOM    446  N   GLU    64      21.769  -0.310  -7.967  1.00  0.39
ATOM    447  CA  GLU    64      21.348   1.077  -7.758  1.00  0.01
ATOM    448  CB  GLU    64      22.631   1.892  -7.820  1.00  0.91
ATOM    449  CG  GLU    64      23.373   1.653  -9.129  1.00  1.56
ATOM    450  CD  GLU    64      24.824   2.118  -9.045  1.00  1.97
ATOM    451  OE1 GLU    64      25.446   1.862  -8.026  1.00  2.67
ATOM    452  OE2 GLU    64      25.291   2.697 -10.012  1.00  1.97
ATOM    453  C   GLU    64      20.349   1.569  -8.807  1.00  0.38
ATOM    454  O   GLU    64      19.900   0.811  -9.670  1.00  0.49
ATOM    455  N   VAL    65      19.917   2.810  -8.653  1.00  0.13
ATOM    456  CA  VAL    65      19.088   3.459  -9.686  1.00  0.01
ATOM    457  CB  VAL    65      17.721   3.841  -9.114  1.00  0.54
ATOM    458  CG1 VAL    65      16.915   4.702 -10.081  1.00  0.68
ATOM    459  CG2 VAL    65      16.927   2.593  -8.751  1.00  0.70
ATOM    460  C   VAL    65      19.832   4.674 -10.239  1.00  0.19
ATOM    461  O   VAL    65      20.128   5.628  -9.511  1.00  0.30
ATOM    462  N   GLU    66      20.064   4.652 -11.542  1.00  0.52
ATOM    463  CA  GLU    66      20.922   5.653 -12.184  1.00  0.00
ATOM    464  CB  GLU    66      21.376   5.111 -13.537  1.00  1.46
ATOM    465  CG  GLU    66      22.260   6.104 -14.287  1.00  2.04
ATOM    466  CD  GLU    66      22.501   5.619 -15.709  1.00  2.55
ATOM    467  OE1 GLU    66      23.636   5.276 -16.016  1.00  2.95
ATOM    468  OE2 GLU    66      21.513   5.448 -16.414  1.00  2.85
ATOM    469  C   GLU    66      20.211   6.971 -12.447  1.00  1.13
ATOM    470  O   GLU    66      20.821   8.035 -12.279  1.00  2.29
ATOM    471  N   VAL    67      18.939   6.890 -12.818  1.00  0.60
ATOM    472  CA  VAL    67      18.162   8.067 -13.264  1.00  0.01
ATOM    473  CB  VAL    67      17.951   9.044 -12.106  1.00  1.77
ATOM    474  CG1 VAL    67      17.288  10.337 -12.574  1.00  2.53
ATOM    475  CG2 VAL    67      17.126   8.399 -10.999  1.00  2.28
ATOM    476  C   VAL    67      18.838   8.752 -14.462  1.00  0.33
ATOM    477  O   VAL    67      19.878   9.408 -14.350  1.00  0.25
ATOM    478  N   LYS    68      18.235   8.566 -15.621  1.00  0.36
ATOM    479  CA  LYS    68      18.798   9.080 -16.870  1.00  0.01
ATOM    480  CB  LYS    68      19.318   7.888 -17.666  1.00  0.65
ATOM    481  CG  LYS    68      20.073   8.299 -18.925  1.00  1.68
ATOM    482  CD  LYS    68      20.464   7.066 -19.729  1.00  2.00
ATOM    483  CE  LYS    68      19.234   6.219 -20.043  1.00  3.26
ATOM    484  NZ  LYS    68      19.597   5.014 -20.805  1.00  3.79
ATOM    485  C   LYS    68      17.719   9.827 -17.665  1.00  0.88
ATOM    486  O   LYS    68      17.105   9.217 -18.533  1.00  0.79
ATOM    487  OXT LYS    68      17.560  11.011 -17.416  1.00  0.79
