# Supplementary material for: Fast structure similarity searches among protein models: efficient clustering of protein fragments
Source: Algorithms Mol Biol. 2012 May 29;7:16. doi: 10.1186/1748-7188-7-16 (PMC3403935; doi:10.1186/1748-7188-7-16)
Supplement: Additional file 1 — Zipped le with the Linux executable and example files. [file 1748-7188-7-16-S1.TGZ › fsss_distrib/4state_reduced/1ctf/1ctf.h15329_r.pdb]

ATOM      1  N   GLU     1      10.249  12.586  -7.438  1.00  1.21
ATOM      2  CA  GLU     1      10.598  11.157  -7.517  1.00  0.00
ATOM      3  CB  GLU     1      10.737  10.727  -8.972  1.00  1.53
ATOM      4  CG  GLU     1       9.463  11.008  -9.757  1.00  2.23
ATOM      5  CD  GLU     1       9.621  10.581 -11.216  1.00  3.02
ATOM      6  OE1 GLU     1       8.834   9.744 -11.631  1.00  3.44
ATOM      7  OE2 GLU     1      10.343  11.264 -11.925  1.00  3.61
ATOM      8  C   GLU     1      11.912  10.889  -6.789  1.00  0.16
ATOM      9  O   GLU     1      12.988  11.020  -7.377  1.00  0.62
ATOM     10  N   PHE     2      11.806  10.596  -5.504  1.00  0.18
ATOM     11  CA  PHE     2      12.979  10.329  -4.657  1.00  0.00
ATOM     12  CB  PHE     2      12.846  11.128  -3.360  1.00  1.49
ATOM     13  CG  PHE     2      12.820  12.653  -3.515  1.00  2.13
ATOM     14  CD1 PHE     2      14.011  13.364  -3.474  1.00  2.91
ATOM     15  CE1 PHE     2      13.999  14.746  -3.614  1.00  3.92
ATOM     16  CZ  PHE     2      12.795  15.420  -3.787  1.00  4.15
ATOM     17  CE2 PHE     2      11.602  14.707  -3.810  1.00  3.52
ATOM     18  CD2 PHE     2      11.615  13.326  -3.667  1.00  2.55
ATOM     19  C   PHE     2      13.044   8.841  -4.325  1.00  0.16
ATOM     20  O   PHE     2      12.191   8.325  -3.595  1.00  0.63
ATOM     21  N   ASP     3      14.047   8.156  -4.851  1.00  0.25
ATOM     22  CA  ASP     3      14.102   6.690  -4.700  1.00  0.00
ATOM     23  CB  ASP     3      13.342   6.070  -5.857  1.00  1.90
ATOM     24  CG  ASP     3      13.710   6.815  -7.128  1.00  3.07
ATOM     25  OD1 ASP     3      14.835   6.647  -7.595  1.00  3.60
ATOM     26  OD2 ASP     3      12.866   7.560  -7.603  1.00  3.75
ATOM     27  C   ASP     3      15.517   6.125  -4.668  1.00  0.18
ATOM     28  O   ASP     3      16.449   6.689  -5.254  1.00  0.25
ATOM     29  N   VAL     4      15.636   4.947  -4.080  1.00  0.17
ATOM     30  CA  VAL     4      16.961   4.382  -3.816  1.00  0.00
ATOM     31  CB  VAL     4      17.244   4.524  -2.335  1.00  0.44
ATOM     32  CG1 VAL     4      17.831   5.891  -2.014  1.00  0.72
ATOM     33  CG2 VAL     4      15.998   4.214  -1.514  1.00  0.89
ATOM     34  C   VAL     4      17.157   2.927  -4.231  1.00  0.17
ATOM     35  O   VAL     4      16.216   2.185  -4.526  1.00  0.42
ATOM     36  N   ILE     5      18.430   2.569  -4.210  1.00  0.22
ATOM     37  CA  ILE     5      18.959   1.249  -4.577  1.00  0.01
ATOM     38  CB  ILE     5      20.473   1.364  -4.338  1.00  0.73
ATOM     39  CG2 ILE     5      21.270   0.152  -4.813  1.00  1.66
ATOM     40  CG1 ILE     5      21.013   2.613  -5.022  1.00  1.29
ATOM     41  CD1 ILE     5      22.511   2.778  -4.790  1.00  1.51
ATOM     42  C   ILE     5      18.360   0.136  -3.712  1.00  0.12
ATOM     43  O   ILE     5      17.940   0.367  -2.572  1.00  0.24
ATOM     44  N   LEU     6      18.290  -1.059  -4.274  1.00  0.12
ATOM     45  CA  LEU     6      17.855  -2.249  -3.533  1.00  0.01
ATOM     46  CB  LEU     6      17.413  -3.285  -4.562  1.00  0.75
ATOM     47  CG  LEU     6      16.613  -4.424  -3.943  1.00  1.00
ATOM     48  CD1 LEU     6      15.263  -3.916  -3.449  1.00  1.14
ATOM     49  CD2 LEU     6      16.410  -5.548  -4.952  1.00  1.58
ATOM     50  C   LEU     6      19.009  -2.820  -2.692  1.00  0.22
ATOM     51  O   LEU     6      19.601  -3.849  -3.039  1.00  0.41
ATOM     52  N   LYS     7      19.336  -2.142  -1.603  1.00  0.14
ATOM     53  CA  LYS     7      20.438  -2.570  -0.733  1.00  0.01
ATOM     54  CB  LYS     7      21.074  -1.325  -0.130  1.00  0.76
ATOM     55  CG  LYS     7      22.261  -1.632   0.774  1.00  1.36
ATOM     56  CD  LYS     7      23.426  -2.228   0.001  1.00  1.99
ATOM     57  CE  LYS     7      24.624  -2.427   0.921  1.00  2.23
ATOM     58  NZ  LYS     7      25.001  -1.155   1.560  1.00  3.45
ATOM     59  C   LYS     7      19.928  -3.466   0.386  1.00  0.11
ATOM     60  O   LYS     7      19.526  -2.986   1.451  1.00  0.33
ATOM     61  N   ALA     8      20.001  -4.766   0.157  1.00  0.16
ATOM     62  CA  ALA     8      19.486  -5.740   1.129  1.00  0.01
ATOM     63  CB  ALA     8      19.196  -7.047   0.399  1.00  0.24
ATOM     64  C   ALA     8      20.446  -6.008   2.286  1.00  0.12
ATOM     65  O   ALA     8      21.133  -7.034   2.303  1.00  0.16
ATOM     66  N   ALA     9      20.378  -5.156   3.296  1.00  0.31
ATOM     67  CA  ALA     9      21.192  -5.312   4.507  1.00  0.01
ATOM     68  CB  ALA     9      20.818  -4.215   5.491  1.00  1.57
ATOM     69  C   ALA     9      20.968  -6.661   5.170  1.00  0.32
ATOM     70  O   ALA     9      19.828  -7.135   5.306  1.00  1.02
ATOM     71  N   GLY    10      22.071  -7.296   5.525  1.00  0.08
ATOM     72  CA  GLY    10      22.022  -8.619   6.145  1.00  0.01
ATOM     73  C   GLY    10      21.575  -9.674   5.139  1.00  0.10
ATOM     74  O   GLY    10      22.369 -10.174   4.337  1.00  0.21
ATOM     75  N   ALA    11      20.311 -10.048   5.245  1.00  0.04
ATOM     76  CA  ALA    11      19.730 -10.998   4.302  1.00  0.01
ATOM     77  CB  ALA    11      19.247 -12.214   5.085  1.00  0.76
ATOM     78  C   ALA    11      18.570 -10.416   3.490  1.00  0.07
ATOM     79  O   ALA    11      18.146 -11.056   2.520  1.00  0.10
ATOM     80  N   ASN    12      18.079  -9.233   3.840  1.00  0.90
ATOM     81  CA  ASN    12      16.835  -8.765   3.201  1.00  0.01
ATOM     82  CB  ASN    12      15.711  -9.616   3.801  1.00  0.72
ATOM     83  CG  ASN    12      14.339  -9.234   3.254  1.00  0.78
ATOM     84  OD1 ASN    12      14.154  -9.081   2.041  1.00  0.94
ATOM     85  ND2 ASN    12      13.394  -9.059   4.161  1.00  1.04
ATOM     86  C   ASN    12      16.502  -7.284   3.420  1.00  0.72
ATOM     87  O   ASN    12      15.703  -6.711   2.666  1.00  1.58
ATOM     88  N   LYS    13      17.187  -6.636   4.345  1.00  0.06
ATOM     89  CA  LYS    13      16.723  -5.326   4.836  1.00  0.01
ATOM     90  CB  LYS    13      17.235  -5.155   6.258  1.00  1.42
ATOM     91  CG  LYS    13      16.687  -6.254   7.160  1.00  1.84
ATOM     92  CD  LYS    13      15.161  -6.229   7.184  1.00  2.29
ATOM     93  CE  LYS    13      14.595  -7.402   7.974  1.00  2.79
ATOM     94  NZ  LYS    13      13.125  -7.405   7.916  1.00  3.04
ATOM     95  C   LYS    13      17.142  -4.123   3.990  1.00  0.11
ATOM     96  O   LYS    13      17.955  -3.297   4.424  1.00  0.12
ATOM     97  N   VAL    14      16.388  -3.904   2.925  1.00  0.16
ATOM     98  CA  VAL    14      16.615  -2.763   2.037  1.00  0.01
ATOM     99  CB  VAL    14      15.834  -2.999   0.753  1.00  0.94
ATOM    100  CG1 VAL    14      16.039  -1.849  -0.225  1.00  0.93
ATOM    101  CG2 VAL    14      16.215  -4.329   0.115  1.00  1.17
ATOM    102  C   VAL    14      16.142  -1.459   2.668  1.00  0.12
ATOM    103  O   VAL    14      16.807  -0.422   2.523  1.00  0.19
ATOM    104  N   ALA    15      15.185  -1.575   3.573  1.00  0.11
ATOM    105  CA  ALA    15      14.671  -0.394   4.261  1.00  0.01
ATOM    106  CB  ALA    15      13.383  -0.768   4.982  1.00  0.25
ATOM    107  C   ALA    15      15.675   0.152   5.268  1.00  0.18
ATOM    108  O   ALA    15      16.067   1.315   5.125  1.00  0.41
ATOM    109  N   VAL    16      16.381  -0.766   5.913  1.00  0.12
ATOM    110  CA  VAL    16      17.251  -0.401   7.033  1.00  0.01
ATOM    111  CB  VAL    16      17.557  -1.679   7.810  1.00  0.27
ATOM    112  CG1 VAL    16      18.542  -1.440   8.949  1.00  0.39
ATOM    113  CG2 VAL    16      16.267  -2.291   8.347  1.00  0.35
ATOM    114  C   VAL    16      18.541   0.289   6.588  1.00  0.13
ATOM    115  O   VAL    16      19.051   1.147   7.317  1.00  0.36
ATOM    116  N   ILE    17      18.981   0.057   5.363  1.00  0.08
ATOM    117  CA  ILE    17      20.110   0.854   4.891  1.00  0.01
ATOM    118  CB  ILE    17      21.237  -0.038   4.376  1.00  0.35
ATOM    119  CG2 ILE    17      22.312   0.785   3.673  1.00  0.81
ATOM    120  CG1 ILE    17      21.865  -0.817   5.523  1.00  1.04
ATOM    121  CD1 ILE    17      23.135  -1.531   5.069  1.00  1.76
ATOM    122  C   ILE    17      19.696   1.865   3.830  1.00  0.08
ATOM    123  O   ILE    17      19.796   3.075   4.070  1.00  0.18
ATOM    124  N   LYS    18      19.057   1.412   2.768  1.00  0.08
ATOM    125  CA  LYS    18      18.926   2.314   1.630  1.00  0.01
ATOM    126  CB  LYS    18      19.059   1.513   0.350  1.00  0.30
ATOM    127  CG  LYS    18      19.466   2.428  -0.793  1.00  1.26
ATOM    128  CD  LYS    18      20.832   3.068  -0.571  1.00  1.67
ATOM    129  CE  LYS    18      21.935   2.018  -0.582  1.00  2.36
ATOM    130  NZ  LYS    18      23.262   2.626  -0.421  1.00  2.90
ATOM    131  C   LYS    18      17.634   3.122   1.637  1.00  0.04
ATOM    132  O   LYS    18      17.655   4.263   1.166  1.00  0.09
ATOM    133  N   ALA    19      16.627   2.684   2.374  1.00  0.06
ATOM    134  CA  ALA    19      15.418   3.511   2.497  1.00  0.01
ATOM    135  CB  ALA    19      14.200   2.630   2.720  1.00  0.17
ATOM    136  C   ALA    19      15.572   4.511   3.639  1.00  0.06
ATOM    137  O   ALA    19      14.916   5.567   3.648  1.00  0.27
ATOM    138  N   VAL    20      16.565   4.249   4.475  1.00  0.05
ATOM    139  CA  VAL    20      16.998   5.199   5.494  1.00  0.01
ATOM    140  CB  VAL    20      17.726   4.424   6.592  1.00  0.11
ATOM    141  CG1 VAL    20      18.467   5.343   7.556  1.00  0.16
ATOM    142  CG2 VAL    20      16.755   3.525   7.348  1.00  0.23
ATOM    143  C   VAL    20      17.906   6.273   4.898  1.00  0.08
ATOM    144  O   VAL    20      17.786   7.455   5.246  1.00  0.22
ATOM    145  N   ARG    21      18.608   5.906   3.841  1.00  0.09
ATOM    146  CA  ARG    21      19.464   6.858   3.125  1.00  0.01
ATOM    147  CB  ARG    21      20.627   6.047   2.568  1.00  0.26
ATOM    148  CG  ARG    21      21.777   6.918   2.085  1.00  1.11
ATOM    149  CD  ARG    21      22.880   6.048   1.504  1.00  1.51
ATOM    150  NE  ARG    21      23.257   5.001   2.464  1.00  2.28
ATOM    151  CZ  ARG    21      24.461   4.425   2.484  1.00  2.78
ATOM    152  NH1 ARG    21      25.392   4.796   1.602  1.00  3.58
ATOM    153  NH2 ARG    21      24.731   3.474   3.379  1.00  2.95
ATOM    154  C   ARG    21      18.722   7.563   1.981  1.00  0.14
ATOM    155  O   ARG    21      19.246   8.504   1.371  1.00  0.32
ATOM    156  N   GLY    22      17.488   7.153   1.743  1.00  0.11
ATOM    157  CA  GLY    22      16.705   7.684   0.628  1.00  0.00
ATOM    158  C   GLY    22      16.215   9.093   0.893  1.00  0.10
ATOM    159  O   GLY    22      16.579  10.043   0.187  1.00  0.15
ATOM    160  N   ALA    23      15.341   9.209   1.874  1.00  0.20
ATOM    161  CA  ALA    23      14.824  10.527   2.218  1.00  0.00
ATOM    162  CB  ALA    23      13.492  10.371   2.933  1.00  0.67
ATOM    163  C   ALA    23      15.821  11.254   3.104  1.00  0.34
ATOM    164  O   ALA    23      16.103  10.821   4.227  1.00  0.46
ATOM    165  N   THR    24      16.212  12.437   2.657  1.00  0.43
ATOM    166  CA  THR    24      17.186  13.251   3.397  1.00  0.01
ATOM    167  CB  THR    24      17.790  14.277   2.448  1.00  1.12
ATOM    168  OG1 THR    24      16.774  15.201   2.081  1.00  1.28
ATOM    169  CG2 THR    24      18.340  13.623   1.184  1.00  1.80
ATOM    170  C   THR    24      16.568  13.982   4.593  1.00  0.64
ATOM    171  O   THR    24      17.291  14.603   5.377  1.00  1.71
ATOM    172  N   GLY    25      15.252  13.913   4.723  1.00  0.60
ATOM    173  CA  GLY    25      14.584  14.426   5.916  1.00  0.01
ATOM    174  C   GLY    25      14.781  13.428   7.051  1.00  0.34
ATOM    175  O   GLY    25      15.563  13.665   7.979  1.00  0.68
ATOM    176  N   LEU    26      14.084  12.309   6.947  1.00  0.45
ATOM    177  CA  LEU    26      14.253  11.221   7.914  1.00  0.01
ATOM    178  CB  LEU    26      13.384  11.477   9.141  1.00  1.81
ATOM    179  CG  LEU    26      13.684  10.470  10.249  1.00  2.74
ATOM    180  CD1 LEU    26      15.161  10.494  10.627  1.00  3.10
ATOM    181  CD2 LEU    26      12.811  10.725  11.472  1.00  3.51
ATOM    182  C   LEU    26      13.884   9.892   7.272  1.00  0.41
ATOM    183  O   LEU    26      12.761   9.385   7.420  1.00  1.08
ATOM    184  N   GLY    27      14.833   9.360   6.526  1.00  0.17
ATOM    185  CA  GLY    27      14.636   8.083   5.854  1.00  0.01
ATOM    186  C   GLY    27      14.535   6.928   6.840  1.00  0.42
ATOM    187  O   GLY    27      15.449   6.646   7.618  1.00  0.85
ATOM    188  N   LEU    28      13.322   6.430   6.952  1.00  0.23
ATOM    189  CA  LEU    28      13.094   5.150   7.618  1.00  0.01
ATOM    190  CB  LEU    28      12.095   5.347   8.754  1.00  0.66
ATOM    191  CG  LEU    28      12.632   6.287   9.829  1.00  1.51
ATOM    192  CD1 LEU    28      11.547   6.635  10.842  1.00  1.94
ATOM    193  CD2 LEU    28      13.853   5.693  10.525  1.00  1.28
ATOM    194  C   LEU    28      12.522   4.196   6.585  1.00  0.74
ATOM    195  O   LEU    28      13.238   3.513   5.846  1.00  1.81
ATOM    196  N   LYS    29      11.204   4.218   6.514  1.00  0.24
ATOM    197  CA  LYS    29      10.480   3.496   5.471  1.00  0.01
ATOM    198  CB  LYS    29       9.358   2.680   6.100  1.00  0.94
ATOM    199  CG  LYS    29       9.924   1.629   7.047  1.00  1.56
ATOM    200  CD  LYS    29       8.833   0.726   7.609  1.00  2.60
ATOM    201  CE  LYS    29       9.423  -0.319   8.549  1.00  3.23
ATOM    202  NZ  LYS    29      10.450  -1.119   7.864  1.00  3.81
ATOM    203  C   LYS    29       9.922   4.462   4.429  1.00  0.17
ATOM    204  O   LYS    29       9.180   4.047   3.531  1.00  0.28
ATOM    205  N   GLU    30      10.393   5.701   4.460  1.00  0.12
ATOM    206  CA  GLU    30       9.855   6.732   3.562  1.00  0.01
ATOM    207  CB  GLU    30      10.397   8.101   3.978  1.00  0.80
ATOM    208  CG  GLU    30       9.940   8.499   5.381  1.00  1.44
ATOM    209  CD  GLU    30      10.356   9.937   5.703  1.00  2.12
ATOM    210  OE1 GLU    30      11.337  10.386   5.126  1.00  2.61
ATOM    211  OE2 GLU    30       9.656  10.574   6.475  1.00  2.54
ATOM    212  C   GLU    30      10.219   6.437   2.108  1.00  0.09
ATOM    213  O   GLU    30       9.318   6.276   1.276  1.00  0.21
ATOM    214  N   ALA    31      11.464   6.035   1.898  1.00  0.04
ATOM    215  CA  ALA    31      11.909   5.661   0.553  1.00  0.01
ATOM    216  CB  ALA    31      13.405   5.915   0.444  1.00  0.22
ATOM    217  C   ALA    31      11.587   4.204   0.207  1.00  0.09
ATOM    218  O   ALA    31      11.584   3.845  -0.977  1.00  0.12
ATOM    219  N   LYS    32      11.035   3.480   1.172  1.00  0.16
ATOM    220  CA  LYS    32      10.675   2.074   0.980  1.00  0.00
ATOM    221  CB  LYS    32      10.545   1.408   2.346  1.00  0.98
ATOM    222  CG  LYS    32      10.144  -0.056   2.235  1.00  1.42
ATOM    223  CD  LYS    32       9.870  -0.658   3.607  1.00  1.91
ATOM    224  CE  LYS    32       9.428  -2.112   3.495  1.00  2.24
ATOM    225  NZ  LYS    32       9.141  -2.677   4.823  1.00  2.76
ATOM    226  C   LYS    32       9.361   1.953   0.217  1.00  0.10
ATOM    227  O   LYS    32       9.191   0.982  -0.530  1.00  0.15
ATOM    228  N   ASP    33       8.627   3.055   0.145  1.00  0.22
ATOM    229  CA  ASP    33       7.436   3.113  -0.705  1.00  0.00
ATOM    230  CB  ASP    33       6.746   4.450  -0.455  1.00  0.19
ATOM    231  CG  ASP    33       5.541   4.620  -1.377  1.00  0.83
ATOM    232  OD1 ASP    33       4.502   4.059  -1.061  1.00  1.78
ATOM    233  OD2 ASP    33       5.679   5.323  -2.368  1.00  0.74
ATOM    234  C   ASP    33       7.818   2.997  -2.179  1.00  0.20
ATOM    235  O   ASP    33       7.302   2.109  -2.867  1.00  0.34
ATOM    236  N   LEU    34       8.924   3.627  -2.547  1.00  0.05
ATOM    237  CA  LEU    34       9.401   3.556  -3.931  1.00  0.01
ATOM    238  CB  LEU    34      10.163   4.828  -4.304  1.00  0.32
ATOM    239  CG  LEU    34       9.251   6.051  -4.435  1.00  0.57
ATOM    240  CD1 LEU    34       9.240   6.898  -3.163  1.00  0.57
ATOM    241  CD2 LEU    34       9.692   6.920  -5.608  1.00  0.63
ATOM    242  C   LEU    34      10.286   2.330  -4.147  1.00  0.08
ATOM    243  O   LEU    34      10.413   1.841  -5.273  1.00  0.11
ATOM    244  N   VAL    35      10.718   1.711  -3.061  1.00  0.03
ATOM    245  CA  VAL    35      11.450   0.445  -3.153  1.00  0.00
ATOM    246  CB  VAL    35      12.259   0.260  -1.868  1.00  0.31
ATOM    247  CG1 VAL    35      12.841  -1.141  -1.735  1.00  0.37
ATOM    248  CG2 VAL    35      13.366   1.303  -1.770  1.00  0.42
ATOM    249  C   VAL    35      10.496  -0.733  -3.398  1.00  0.05
ATOM    250  O   VAL    35      10.917  -1.769  -3.928  1.00  0.04
ATOM    251  N   GLU    36       9.206  -0.487  -3.241  1.00  0.08
ATOM    252  CA  GLU    36       8.183  -1.484  -3.562  1.00  0.00
ATOM    253  CB  GLU    36       7.020  -1.275  -2.599  1.00  0.55
ATOM    254  CG  GLU    36       7.475  -1.489  -1.160  1.00  0.64
ATOM    255  CD  GLU    36       6.405  -1.023  -0.175  1.00  1.47
ATOM    256  OE1 GLU    36       5.611  -1.859   0.230  1.00  1.79
ATOM    257  OE2 GLU    36       6.490   0.117   0.263  1.00  2.23
ATOM    258  C   GLU    36       7.696  -1.354  -5.010  1.00  0.14
ATOM    259  O   GLU    36       6.510  -1.089  -5.242  1.00  0.19
ATOM    260  N   SER    37       8.600  -1.616  -5.945  1.00  0.47
ATOM    261  CA  SER    37       8.329  -1.589  -7.391  1.00  0.01
ATOM    262  CB  SER    37       7.261  -2.621  -7.736  1.00  2.25
ATOM    263  OG  SER    37       7.740  -3.887  -7.305  1.00  3.04
ATOM    264  C   SER    37       7.915  -0.213  -7.895  1.00  0.48
ATOM    265  O   SER    37       6.729   0.048  -8.132  1.00  0.94
ATOM    266  N   ALA    38       8.896   0.657  -8.063  1.00  0.60
ATOM    267  CA  ALA    38       8.612   1.982  -8.625  1.00  0.01
ATOM    268  CB  ALA    38       9.289   3.035  -7.768  1.00  1.57
ATOM    269  C   ALA    38       9.059   2.082 -10.083  1.00  1.00
ATOM    270  O   ALA    38      10.252   2.054 -10.402  1.00  1.79
ATOM    271  N   PRO    39       8.087   2.321 -10.948  1.00  0.32
ATOM    272  CA  PRO    39       8.208   1.961 -12.370  1.00  0.00
ATOM    273  CB  PRO    39       6.793   1.805 -12.838  1.00  0.79
ATOM    274  CG  PRO    39       5.845   2.323 -11.770  1.00  0.76
ATOM    275  CD  PRO    39       6.712   2.658 -10.571  1.00  0.74
ATOM    276  C   PRO    39       8.936   2.949 -13.299  1.00  0.48
ATOM    277  O   PRO    39       9.096   2.610 -14.477  1.00  1.25
ATOM    278  N   ALA    40       9.453   4.067 -12.811  1.00  0.23
ATOM    279  CA  ALA    40       9.968   5.084 -13.749  1.00  0.00
ATOM    280  CB  ALA    40       8.961   6.227 -13.810  1.00  1.31
ATOM    281  C   ALA    40      11.353   5.641 -13.412  1.00  0.41
ATOM    282  O   ALA    40      11.471   6.728 -12.833  1.00  1.13
ATOM    283  N   ALA    41      12.382   4.923 -13.823  1.00  0.49
ATOM    284  CA  ALA    41      13.764   5.364 -13.588  1.00  0.00
ATOM    285  CB  ALA    41      14.528   4.166 -13.049  1.00  2.58
ATOM    286  C   ALA    41      14.459   5.913 -14.844  1.00  0.29
ATOM    287  O   ALA    41      14.318   5.358 -15.939  1.00  0.46
ATOM    288  N   LEU    42      15.213   6.988 -14.667  1.00  0.22
ATOM    289  CA  LEU    42      15.967   7.584 -15.781  1.00  0.00
ATOM    290  CB  LEU    42      15.041   8.594 -16.463  1.00  0.97
ATOM    291  CG  LEU    42      15.385   8.852 -17.932  1.00  1.51
ATOM    292  CD1 LEU    42      16.534   9.837 -18.133  1.00  1.93
ATOM    293  CD2 LEU    42      15.624   7.549 -18.689  1.00  1.70
ATOM    294  C   LEU    42      17.277   8.260 -15.330  1.00  0.08
ATOM    295  O   LEU    42      18.309   8.113 -15.992  1.00  0.29
ATOM    296  N   LYS    43      17.229   8.986 -14.224  1.00  0.15
ATOM    297  CA  LYS    43      18.385   9.791 -13.753  1.00  0.00
ATOM    298  CB  LYS    43      17.872  11.219 -13.678  1.00  0.70
ATOM    299  CG  LYS    43      17.417  11.757 -15.026  1.00  0.81
ATOM    300  CD  LYS    43      16.903  13.184 -14.891  1.00  1.09
ATOM    301  CE  LYS    43      16.460  13.740 -16.239  1.00  1.57
ATOM    302  NZ  LYS    43      15.949  15.114 -16.095  1.00  2.29
ATOM    303  C   LYS    43      18.817   9.365 -12.347  1.00  0.12
ATOM    304  O   LYS    43      17.967   9.531 -11.479  1.00  0.26
ATOM    305  N   GLU    44      20.079   9.069 -12.047  1.00  0.14
ATOM    306  CA  GLU    44      20.410   8.287 -10.809  1.00  0.00
ATOM    307  CB  GLU    44      21.905   8.057 -10.664  1.00  0.84
ATOM    308  CG  GLU    44      22.108   6.730  -9.926  1.00  1.70
ATOM    309  CD  GLU    44      23.353   6.780  -9.059  1.00  2.51
ATOM    310  OE1 GLU    44      23.662   7.868  -8.594  1.00  3.40
ATOM    311  OE2 GLU    44      23.950   5.736  -8.847  1.00  2.73
ATOM    312  C   GLU    44      19.866   8.794  -9.455  1.00  0.29
ATOM    313  O   GLU    44      18.715   8.483  -9.121  1.00  0.60
ATOM    314  N   GLY    45      20.692   9.424  -8.630  1.00  0.14
ATOM    315  CA  GLY    45      20.261   9.830  -7.275  1.00  0.00
ATOM    316  C   GLY    45      20.340  11.338  -7.036  1.00  0.36
ATOM    317  O   GLY    45      21.264  11.961  -7.568  1.00  0.99
ATOM    318  N   VAL    46      19.688  11.759  -5.957  1.00  0.39
ATOM    319  CA  VAL    46      19.242  13.154  -5.646  1.00  0.01
ATOM    320  CB  VAL    46      18.578  13.014  -4.269  1.00  1.47
ATOM    321  CG1 VAL    46      17.710  14.209  -3.885  1.00  1.72
ATOM    322  CG2 VAL    46      17.739  11.739  -4.208  1.00  1.97
ATOM    323  C   VAL    46      20.270  14.319  -5.581  1.00  0.60
ATOM    324  O   VAL    46      19.875  15.471  -5.370  1.00  1.75
ATOM    325  N   SER    47      21.538  14.068  -5.844  1.00  0.50
ATOM    326  CA  SER    47      22.550  15.122  -5.717  1.00  0.01
ATOM    327  CB  SER    47      23.839  14.489  -5.206  1.00  1.34
ATOM    328  OG  SER    47      24.313  13.592  -6.204  1.00  1.97
ATOM    329  C   SER    47      22.852  15.823  -7.043  1.00  0.30
ATOM    330  O   SER    47      23.643  16.772  -7.057  1.00  0.71
ATOM    331  N   LYS    48      22.282  15.354  -8.142  1.00  0.24
ATOM    332  CA  LYS    48      22.590  15.990  -9.433  1.00  0.01
ATOM    333  CB  LYS    48      23.380  15.019 -10.306  1.00  0.54
ATOM    334  CG  LYS    48      24.698  14.591  -9.670  1.00  1.02
ATOM    335  CD  LYS    48      25.421  13.571 -10.541  1.00  1.64
ATOM    336  CE  LYS    48      26.727  13.119  -9.897  1.00  2.28
ATOM    337  NZ  LYS    48      27.416  12.124 -10.734  1.00  3.05
ATOM    338  C   LYS    48      21.342  16.421 -10.196  1.00  0.48
ATOM    339  O   LYS    48      20.245  15.897  -9.990  1.00  1.53
ATOM    340  N   ASP    49      21.569  17.210 -11.235  1.00  0.13
ATOM    341  CA  ASP    49      20.460  17.642 -12.103  1.00  0.01
ATOM    342  CB  ASP    49      20.906  18.861 -12.908  1.00  1.30
ATOM    343  CG  ASP    49      21.312  20.005 -11.985  1.00  2.16
ATOM    344  OD1 ASP    49      20.573  20.268 -11.047  1.00  2.55
ATOM    345  OD2 ASP    49      22.393  20.537 -12.192  1.00  2.89
ATOM    346  C   ASP    49      20.060  16.531 -13.074  1.00  0.15
ATOM    347  O   ASP    49      18.918  16.467 -13.538  1.00  0.30
ATOM    348  N   ASP    50      20.971  15.590 -13.255  1.00  0.04
ATOM    349  CA  ASP    50      20.721  14.385 -14.040  1.00  0.01
ATOM    350  CB  ASP    50      21.913  14.140 -14.966  1.00  0.68
ATOM    351  CG  ASP    50      23.208  13.919 -14.177  1.00  1.58
ATOM    352  OD1 ASP    50      23.849  14.905 -13.835  1.00  2.52
ATOM    353  OD2 ASP    50      23.541  12.767 -13.941  1.00  1.79
ATOM    354  C   ASP    50      20.512  13.190 -13.117  1.00  0.17
ATOM    355  O   ASP    50      20.812  12.050 -13.495  1.00  0.50
ATOM    356  N   ALA    51      20.056  13.448 -11.902  1.00  0.38
ATOM    357  CA  ALA    51      19.977  12.365 -10.933  1.00  0.01
ATOM    358  CB  ALA    51      21.400  12.172 -10.432  1.00  2.15
ATOM    359  C   ALA    51      18.982  12.617  -9.792  1.00  0.34
ATOM    360  O   ALA    51      19.237  13.430  -8.898  1.00  0.41
ATOM    361  N   GLU    52      17.929  11.812  -9.769  1.00  0.15
ATOM    362  CA  GLU    52      16.866  11.930  -8.763  1.00  0.01
ATOM    363  CB  GLU    52      15.912  13.012  -9.270  1.00  0.39
ATOM    364  CG  GLU    52      14.740  13.274  -8.333  1.00  1.18
ATOM    365  CD  GLU    52      15.200  13.915  -7.028  1.00  1.92
ATOM    366  OE1 GLU    52      15.015  15.118  -6.899  1.00  2.37
ATOM    367  OE2 GLU    52      15.653  13.187  -6.158  1.00  2.67
ATOM    368  C   GLU    52      16.109  10.603  -8.574  1.00  0.23
ATOM    369  O   GLU    52      15.827  10.182  -7.442  1.00  0.48
ATOM    370  N   ALA    53      15.980   9.889  -9.680  1.00  0.25
ATOM    371  CA  ALA    53      15.150   8.687  -9.783  1.00  0.01
ATOM    372  CB  ALA    53      13.751   9.126 -10.196  1.00  0.23
ATOM    373  C   ALA    53      15.681   7.681 -10.818  1.00  0.19
ATOM    374  O   ALA    53      15.223   7.688 -11.964  1.00  0.27
ATOM    375  N   LEU    54      16.754   6.980 -10.484  1.00  0.07
ATOM    376  CA  LEU    54      17.270   5.837 -11.279  1.00  0.01
ATOM    377  CB  LEU    54      18.178   6.289 -12.408  1.00  0.24
ATOM    378  CG  LEU    54      18.846   5.203 -13.242  1.00  0.83
ATOM    379  CD1 LEU    54      17.837   4.381 -14.031  1.00  0.98
ATOM    380  CD2 LEU    54      19.842   5.838 -14.199  1.00  0.85
ATOM    381  C   LEU    54      18.014   4.889 -10.353  1.00  0.14
ATOM    382  O   LEU    54      18.351   3.755 -10.720  1.00  0.36
ATOM    383  N   LYS    55      17.988   5.251  -9.082  1.00  0.08
ATOM    384  CA  LYS    55      18.307   4.271  -8.043  1.00  0.00
ATOM    385  CB  LYS    55      18.650   5.002  -6.760  1.00  0.22
ATOM    386  CG  LYS    55      19.955   5.773  -6.851  1.00  0.14
ATOM    387  CD  LYS    55      20.273   6.401  -5.501  1.00  1.18
ATOM    388  CE  LYS    55      21.651   7.047  -5.495  1.00  1.33
ATOM    389  NZ  LYS    55      21.908   7.693  -4.199  1.00  1.43
ATOM    390  C   LYS    55      17.065   3.398  -7.850  1.00  0.09
ATOM    391  O   LYS    55      17.143   2.204  -7.530  1.00  0.12
ATOM    392  N   LYS    56      15.988   3.956  -8.383  1.00  0.17
ATOM    393  CA  LYS    56      14.705   3.314  -8.628  1.00  0.00
ATOM    394  CB  LYS    56      13.906   4.377  -9.369  1.00  0.26
ATOM    395  CG  LYS    56      12.398   4.224  -9.321  1.00  0.85
ATOM    396  CD  LYS    56      11.780   5.514  -9.852  1.00  1.58
ATOM    397  CE  LYS    56      10.282   5.602  -9.607  1.00  1.95
ATOM    398  NZ  LYS    56       9.742   6.904 -10.022  1.00  2.34
ATOM    399  C   LYS    56      14.795   2.105  -9.550  1.00  0.12
ATOM    400  O   LYS    56      14.112   1.125  -9.258  1.00  0.18
ATOM    401  N   ALA    57      15.805   2.015 -10.403  1.00  0.06
ATOM    402  CA  ALA    57      15.853   0.911 -11.365  1.00  0.01
ATOM    403  CB  ALA    57      16.909   1.215 -12.420  1.00  0.17
ATOM    404  C   ALA    57      16.138  -0.441 -10.712  1.00  0.11
ATOM    405  O   ALA    57      15.407  -1.387 -11.036  1.00  0.17
ATOM    406  N   LEU    58      16.810  -0.425  -9.569  1.00  0.18
ATOM    407  CA  LEU    58      17.102  -1.669  -8.840  1.00  0.01
ATOM    408  CB  LEU    58      18.254  -1.439  -7.865  1.00  0.26
ATOM    409  CG  LEU    58      19.547  -0.987  -8.532  1.00  0.80
ATOM    410  CD1 LEU    58      19.807   0.492  -8.263  1.00  0.83
ATOM    411  CD2 LEU    58      20.722  -1.813  -8.024  1.00  0.89
ATOM    412  C   LEU    58      15.910  -2.179  -8.025  1.00  0.16
ATOM    413  O   LEU    58      15.928  -3.332  -7.581  1.00  0.27
ATOM    414  N   GLU    59      14.899  -1.346  -7.829  1.00  0.12
ATOM    415  CA  GLU    59      13.692  -1.772  -7.109  1.00  0.01
ATOM    416  CB  GLU    59      13.568  -0.997  -5.800  1.00  0.56
ATOM    417  CG  GLU    59      14.185   0.399  -5.841  1.00  1.05
ATOM    418  CD  GLU    59      13.179   1.493  -6.194  1.00  1.12
ATOM    419  OE1 GLU    59      13.322   2.590  -5.657  1.00  1.79
ATOM    420  OE2 GLU    59      12.389   1.266  -7.098  1.00  1.23
ATOM    421  C   GLU    59      12.441  -1.681  -7.988  1.00  0.11
ATOM    422  O   GLU    59      11.323  -1.965  -7.542  1.00  0.31
ATOM    423  N   GLU    60      12.655  -1.228  -9.211  1.00  0.11
ATOM    424  CA  GLU    60      11.666  -1.279 -10.286  1.00  0.00
ATOM    425  CB  GLU    60      12.104  -0.245 -11.318  1.00  0.20
ATOM    426  CG  GLU    60      11.238  -0.215 -12.570  1.00  1.00
ATOM    427  CD  GLU    60      11.870   0.745 -13.573  1.00  0.95
ATOM    428  OE1 GLU    60      12.496   0.252 -14.501  1.00  1.53
ATOM    429  OE2 GLU    60      11.904   1.934 -13.279  1.00  1.05
ATOM    430  C   GLU    60      11.758  -2.661 -10.904  1.00  0.06
ATOM    431  O   GLU    60      10.756  -3.328 -11.185  1.00  0.12
ATOM    432  N   ALA    61      13.002  -3.081 -11.054  1.00  0.08
ATOM    433  CA  ALA    61      13.337  -4.453 -11.409  1.00  0.01
ATOM    434  CB  ALA    61      13.918  -4.483 -12.819  1.00  0.68
ATOM    435  C   ALA    61      14.381  -4.914 -10.403  1.00  0.03
ATOM    436  O   ALA    61      15.501  -4.387 -10.394  1.00  0.22
ATOM    437  N   GLY    62      13.981  -5.831  -9.534  1.00  0.22
ATOM    438  CA  GLY    62      14.848  -6.336  -8.455  1.00  0.00
ATOM    439  C   GLY    62      16.012  -7.177  -8.972  1.00  0.17
ATOM    440  O   GLY    62      15.899  -8.394  -9.157  1.00  0.33
ATOM    441  N   ALA    63      17.108  -6.489  -9.244  1.00  0.20
ATOM    442  CA  ALA    63      18.301  -7.118  -9.805  1.00  0.01
ATOM    443  CB  ALA    63      18.148  -7.173 -11.322  1.00  0.25
ATOM    444  C   ALA    63      19.556  -6.331  -9.457  1.00  0.19
ATOM    445  O   ALA    63      20.126  -6.467  -8.369  1.00  0.37
ATOM    446  N   GLU    64      20.007  -5.554 -10.429  1.00  0.65
ATOM    447  CA  GLU    64      21.250  -4.793 -10.270  1.00  0.01
ATOM    448  CB  GLU    64      22.432  -5.732 -10.506  1.00  1.97
ATOM    449  CG  GLU    64      22.444  -6.261 -11.938  1.00  2.73
ATOM    450  CD  GLU    64      23.615  -7.214 -12.148  1.00  3.63
ATOM    451  OE1 GLU    64      23.384  -8.411 -12.049  1.00  4.45
ATOM    452  OE2 GLU    64      24.675  -6.742 -12.532  1.00  3.83
ATOM    453  C   GLU    64      21.349  -3.634 -11.255  1.00  0.27
ATOM    454  O   GLU    64      22.435  -3.079 -11.440  1.00  0.90
ATOM    455  N   VAL    65      20.247  -3.284 -11.894  1.00  0.20
ATOM    456  CA  VAL    65      20.298  -2.224 -12.908  1.00  0.01
ATOM    457  CB  VAL    65      19.052  -2.327 -13.783  1.00  0.24
ATOM    458  CG1 VAL    65      19.236  -3.379 -14.870  1.00  0.31
ATOM    459  CG2 VAL    65      17.802  -2.617 -12.960  1.00  1.10
ATOM    460  C   VAL    65      20.437  -0.835 -12.289  1.00  0.15
ATOM    461  O   VAL    65      19.535  -0.337 -11.609  1.00  0.26
ATOM    462  N   GLU    66      21.592  -0.228 -12.516  1.00  0.69
ATOM    463  CA  GLU    66      21.846   1.122 -11.993  1.00  0.00
ATOM    464  CB  GLU    66      22.378   1.061 -10.553  1.00  2.73
ATOM    465  CG  GLU    66      23.869   0.741 -10.382  1.00  3.68
ATOM    466  CD  GLU    66      24.209  -0.738 -10.572  1.00  4.90
ATOM    467  OE1 GLU    66      24.240  -1.434  -9.566  1.00  5.50
ATOM    468  OE2 GLU    66      24.569  -1.101 -11.682  1.00  5.47
ATOM    469  C   GLU    66      22.826   1.898 -12.873  1.00  0.42
ATOM    470  O   GLU    66      23.868   1.383 -13.289  1.00  1.12
ATOM    471  N   VAL    67      22.476   3.135 -13.179  1.00  0.54
ATOM    472  CA  VAL    67      23.421   3.990 -13.908  1.00  0.00
ATOM    473  CB  VAL    67      22.816   4.459 -15.228  1.00  1.57
ATOM    474  CG1 VAL    67      23.744   5.429 -15.953  1.00  2.09
ATOM    475  CG2 VAL    67      22.472   3.279 -16.131  1.00  2.19
ATOM    476  C   VAL    67      23.829   5.177 -13.045  1.00  0.69
ATOM    477  O   VAL    67      23.067   6.132 -12.855  1.00  1.75
ATOM    478  N   LYS    68      25.035   5.085 -12.510  1.00  0.60
ATOM    479  CA  LYS    68      25.561   6.143 -11.642  1.00  0.01
ATOM    480  CB  LYS    68      26.685   5.584 -10.778  1.00  1.31
ATOM    481  CG  LYS    68      27.098   6.585  -9.701  1.00  1.92
ATOM    482  CD  LYS    68      28.052   5.959  -8.690  1.00  2.54
ATOM    483  CE  LYS    68      28.380   6.926  -7.557  1.00  3.29
ATOM    484  NZ  LYS    68      29.248   6.282  -6.557  1.00  3.84
ATOM    485  C   LYS    68      26.054   7.329 -12.465  1.00  1.82
ATOM    486  O   LYS    68      25.275   8.261 -12.614  1.00  2.90
ATOM    487  OXT LYS    68      27.173   7.269 -12.952  1.00  2.90
