# Supplementary material for: Fast structure similarity searches among protein models: efficient clustering of protein fragments
Source: Algorithms Mol Biol. 2012 May 29;7:16. doi: 10.1186/1748-7188-7-16 (PMC3403935; doi:10.1186/1748-7188-7-16)
Supplement: Additional file 1 — Zipped le with the Linux executable and example files. [file 1748-7188-7-16-S1.TGZ › fsss_distrib/4state_reduced/1ctf/1ctf.g8491_r.pdb]

ATOM      1  N   GLU     1      16.055  14.846 -17.836  1.00  0.10
ATOM      2  CA  GLU     1      15.709  13.994 -16.691  1.00  0.01
ATOM      3  CB  GLU     1      14.270  14.223 -16.250  1.00  0.79
ATOM      4  CG  GLU     1      14.045  15.673 -15.846  1.00  1.57
ATOM      5  CD  GLU     1      12.645  15.834 -15.266  1.00  1.91
ATOM      6  OE1 GLU     1      11.995  16.811 -15.611  1.00  2.45
ATOM      7  OE2 GLU     1      12.282  15.019 -14.429  1.00  2.03
ATOM      8  C   GLU     1      15.909  12.525 -17.036  1.00  0.10
ATOM      9  O   GLU     1      15.344  12.016 -18.010  1.00  0.25
ATOM     10  N   PHE     2      16.655  11.837 -16.191  1.00  0.06
ATOM     11  CA  PHE     2      17.023  10.450 -16.479  1.00  0.01
ATOM     12  CB  PHE     2      18.532  10.289 -16.339  1.00  0.84
ATOM     13  CG  PHE     2      19.333  11.068 -17.382  1.00  0.92
ATOM     14  CD1 PHE     2      20.469  11.772 -17.003  1.00  0.98
ATOM     15  CE1 PHE     2      21.192  12.482 -17.950  1.00  1.82
ATOM     16  CZ  PHE     2      20.781  12.489 -19.279  1.00  2.62
ATOM     17  CE2 PHE     2      19.644  11.783 -19.656  1.00  2.56
ATOM     18  CD2 PHE     2      18.923  11.072 -18.707  1.00  1.68
ATOM     19  C   PHE     2      16.307   9.476 -15.555  1.00  0.07
ATOM     20  O   PHE     2      16.900   8.926 -14.618  1.00  0.08
ATOM     21  N   ASP     3      15.043   9.239 -15.863  1.00  0.05
ATOM     22  CA  ASP     3      14.249   8.250 -15.129  1.00  0.01
ATOM     23  CB  ASP     3      12.771   8.600 -15.286  1.00  0.72
ATOM     24  CG  ASP     3      11.893   7.597 -14.533  1.00  1.25
ATOM     25  OD1 ASP     3      12.411   6.996 -13.607  1.00  1.94
ATOM     26  OD2 ASP     3      10.811   7.325 -15.025  1.00  1.48
ATOM     27  C   ASP     3      14.507   6.845 -15.671  1.00  0.06
ATOM     28  O   ASP     3      13.819   6.365 -16.579  1.00  0.13
ATOM     29  N   VAL     4      15.512   6.195 -15.114  1.00  0.08
ATOM     30  CA  VAL     4      15.788   4.806 -15.483  1.00  0.01
ATOM     31  CB  VAL     4      17.257   4.647 -15.859  1.00  0.59
ATOM     32  CG1 VAL     4      17.580   3.204 -16.233  1.00  0.77
ATOM     33  CG2 VAL     4      17.643   5.593 -16.992  1.00  0.73
ATOM     34  C   VAL     4      15.438   3.911 -14.306  1.00  0.07
ATOM     35  O   VAL     4      16.155   3.871 -13.302  1.00  0.14
ATOM     36  N   ILE     5      14.336   3.197 -14.450  1.00  0.17
ATOM     37  CA  ILE     5      13.825   2.364 -13.361  1.00  0.01
ATOM     38  CB  ILE     5      12.336   2.154 -13.598  1.00  1.15
ATOM     39  CG2 ILE     5      11.693   1.496 -12.385  1.00  1.76
ATOM     40  CG1 ILE     5      11.655   3.488 -13.879  1.00  2.13
ATOM     41  CD1 ILE     5      10.156   3.315 -14.091  1.00  2.67
ATOM     42  C   ILE     5      14.548   1.022 -13.261  1.00  0.15
ATOM     43  O   ILE     5      14.302   0.090 -14.038  1.00  0.24
ATOM     44  N   LEU     6      15.441   0.944 -12.290  1.00  0.20
ATOM     45  CA  LEU     6      16.150  -0.303 -11.993  1.00  0.01
ATOM     46  CB  LEU     6      17.465  -0.018 -11.261  1.00  1.26
ATOM     47  CG  LEU     6      18.578   0.521 -12.161  1.00  2.19
ATOM     48  CD1 LEU     6      18.596   2.048 -12.215  1.00  3.02
ATOM     49  CD2 LEU     6      19.932   0.039 -11.653  1.00  2.03
ATOM     50  C   LEU     6      15.301  -1.236 -11.134  1.00  0.27
ATOM     51  O   LEU     6      15.392  -1.243  -9.902  1.00  0.45
ATOM     52  N   LYS     7      14.560  -2.098 -11.813  1.00  0.18
ATOM     53  CA  LYS     7      13.762  -3.135 -11.142  1.00  0.01
ATOM     54  CB  LYS     7      12.553  -3.446 -12.015  1.00  0.56
ATOM     55  CG  LYS     7      11.695  -2.212 -12.260  1.00  1.61
ATOM     56  CD  LYS     7      10.531  -2.535 -13.191  1.00  1.79
ATOM     57  CE  LYS     7       9.660  -1.310 -13.446  1.00  2.12
ATOM     58  NZ  LYS     7       8.561  -1.624 -14.371  1.00  3.17
ATOM     59  C   LYS     7      14.559  -4.427 -10.941  1.00  0.23
ATOM     60  O   LYS     7      14.102  -5.349 -10.259  1.00  0.39
ATOM     61  N   ALA     8      15.787  -4.434 -11.437  1.00  0.10
ATOM     62  CA  ALA     8      16.637  -5.631 -11.428  1.00  0.01
ATOM     63  CB  ALA     8      17.542  -5.579 -12.653  1.00  0.46
ATOM     64  C   ALA     8      17.493  -5.829 -10.174  1.00  0.16
ATOM     65  O   ALA     8      18.412  -6.658 -10.201  1.00  0.20
ATOM     66  N   ALA     9      17.212  -5.109  -9.097  1.00  0.18
ATOM     67  CA  ALA     9      18.022  -5.228  -7.874  1.00  0.01
ATOM     68  CB  ALA     9      17.925  -3.917  -7.100  1.00  1.14
ATOM     69  C   ALA     9      17.574  -6.387  -6.979  1.00  0.32
ATOM     70  O   ALA     9      17.063  -6.162  -5.873  1.00  0.54
ATOM     71  N   GLY    10      17.879  -7.598  -7.423  1.00  0.35
ATOM     72  CA  GLY    10      17.482  -8.837  -6.736  1.00  0.01
ATOM     73  C   GLY    10      18.082  -8.958  -5.340  1.00  0.14
ATOM     74  O   GLY    10      19.289  -9.165  -5.173  1.00  0.21
ATOM     75  N   ALA    11      17.213  -8.758  -4.361  1.00  0.12
ATOM     76  CA  ALA    11      17.557  -8.799  -2.936  1.00  0.01
ATOM     77  CB  ALA    11      17.963 -10.219  -2.550  1.00  1.19
ATOM     78  C   ALA    11      18.656  -7.815  -2.540  1.00  0.17
ATOM     79  O   ALA    11      19.540  -8.159  -1.746  1.00  0.27
ATOM     80  N   ASN    12      18.563  -6.583  -3.019  1.00  0.35
ATOM     81  CA  ASN    12      19.501  -5.549  -2.566  1.00  0.01
ATOM     82  CB  ASN    12      19.849  -4.615  -3.722  1.00  1.41
ATOM     83  CG  ASN    12      21.034  -3.718  -3.359  1.00  1.94
ATOM     84  OD1 ASN    12      21.422  -3.599  -2.189  1.00  2.16
ATOM     85  ND2 ASN    12      21.586  -3.075  -4.373  1.00  2.72
ATOM     86  C   ASN    12      18.851  -4.783  -1.419  1.00  0.35
ATOM     87  O   ASN    12      18.503  -3.603  -1.533  1.00  1.02
ATOM     88  N   LYS    13      18.780  -5.461  -0.286  1.00  0.81
ATOM     89  CA  LYS    13      18.062  -4.949   0.881  1.00  0.01
ATOM     90  CB  LYS    13      17.269  -6.114   1.468  1.00  0.91
ATOM     91  CG  LYS    13      16.149  -5.653   2.395  1.00  1.36
ATOM     92  CD  LYS    13      15.343  -6.836   2.915  1.00  1.52
ATOM     93  CE  LYS    13      14.207  -6.378   3.823  1.00  2.31
ATOM     94  NZ  LYS    13      13.428  -7.527   4.311  1.00  2.77
ATOM     95  C   LYS    13      19.013  -4.343   1.918  1.00  0.85
ATOM     96  O   LYS    13      18.592  -3.956   3.014  1.00  0.87
ATOM     97  N   VAL    14      20.284  -4.242   1.564  1.00  0.57
ATOM     98  CA  VAL    14      21.268  -3.632   2.464  1.00  0.01
ATOM     99  CB  VAL    14      22.678  -4.020   2.022  1.00  0.43
ATOM    100  CG1 VAL    14      23.255  -5.134   2.890  1.00  0.88
ATOM    101  CG2 VAL    14      22.721  -4.391   0.544  1.00  0.81
ATOM    102  C   VAL    14      21.119  -2.113   2.513  1.00  0.34
ATOM    103  O   VAL    14      20.060  -1.561   2.199  1.00  0.59
ATOM    104  N   ALA    15      22.226  -1.446   2.794  1.00  0.10
ATOM    105  CA  ALA    15      22.239   0.011   2.998  1.00  0.01
ATOM    106  CB  ALA    15      23.529   0.362   3.728  1.00  0.95
ATOM    107  C   ALA    15      22.142   0.872   1.734  1.00  0.14
ATOM    108  O   ALA    15      22.152   2.104   1.843  1.00  0.16
ATOM    109  N   VAL    16      21.947   0.258   0.577  1.00  0.12
ATOM    110  CA  VAL    16      21.996   1.005  -0.679  1.00  0.01
ATOM    111  CB  VAL    16      22.171   0.008  -1.818  1.00  1.33
ATOM    112  CG1 VAL    16      22.274   0.716  -3.166  1.00  1.58
ATOM    113  CG2 VAL    16      23.406  -0.853  -1.582  1.00  1.69
ATOM    114  C   VAL    16      20.725   1.827  -0.870  1.00  0.11
ATOM    115  O   VAL    16      20.775   3.065  -0.851  1.00  0.20
ATOM    116  N   ILE    17      19.587   1.153  -0.910  1.00  1.21
ATOM    117  CA  ILE    17      18.321   1.874  -1.044  1.00  0.01
ATOM    118  CB  ILE    17      17.223   0.890  -1.432  1.00  0.88
ATOM    119  CG2 ILE    17      17.286   0.575  -2.924  1.00  1.09
ATOM    120  CG1 ILE    17      17.315  -0.389  -0.611  1.00  1.06
ATOM    121  CD1 ILE    17      16.263  -1.398  -1.057  1.00  1.75
ATOM    122  C   ILE    17      18.004   2.618   0.249  1.00  1.20
ATOM    123  O   ILE    17      18.283   2.110   1.344  1.00  1.36
ATOM    124  N   LYS    18      17.701   3.899   0.064  1.00  0.11
ATOM    125  CA  LYS    18      17.395   4.877   1.130  1.00  0.00
ATOM    126  CB  LYS    18      16.388   4.249   2.083  1.00  2.21
ATOM    127  CG  LYS    18      15.046   3.952   1.433  1.00  3.09
ATOM    128  CD  LYS    18      14.114   3.285   2.434  1.00  3.83
ATOM    129  CE  LYS    18      14.679   1.948   2.897  1.00  4.24
ATOM    130  NZ  LYS    18      14.783   1.009   1.769  1.00  4.95
ATOM    131  C   LYS    18      18.597   5.323   1.973  1.00  0.15
ATOM    132  O   LYS    18      18.456   6.244   2.797  1.00  0.40
ATOM    133  N   ALA    19      19.777   4.794   1.667  1.00  1.04
ATOM    134  CA  ALA    19      20.920   4.836   2.590  1.00  0.01
ATOM    135  CB  ALA    19      21.582   6.209   2.531  1.00  2.46
ATOM    136  C   ALA    19      20.435   4.533   4.006  1.00  0.83
ATOM    137  O   ALA    19      20.819   5.242   4.944  1.00  1.48
ATOM    138  N   VAL    20      19.769   3.394   4.164  1.00  1.05
ATOM    139  CA  VAL    20      18.912   3.104   5.337  1.00  0.01
ATOM    140  CB  VAL    20      19.745   2.510   6.474  1.00  2.83
ATOM    141  CG1 VAL    20      18.872   1.664   7.405  1.00  3.24
ATOM    142  CG2 VAL    20      20.854   1.626   5.924  1.00  3.62
ATOM    143  C   VAL    20      18.155   4.362   5.810  1.00  0.97
ATOM    144  O   VAL    20      17.220   4.818   5.143  1.00  1.12
ATOM    145  N   ARG    21      18.587   4.942   6.921  1.00  0.09
ATOM    146  CA  ARG    21      17.902   6.107   7.495  1.00  0.01
ATOM    147  CB  ARG    21      18.077   6.062   9.009  1.00  0.60
ATOM    148  CG  ARG    21      17.466   4.812   9.632  1.00  1.38
ATOM    149  CD  ARG    21      15.950   4.798   9.479  1.00  1.90
ATOM    150  NE  ARG    21      15.355   6.001  10.080  1.00  2.25
ATOM    151  CZ  ARG    21      14.305   5.970  10.903  1.00  3.03
ATOM    152  NH1 ARG    21      13.781   7.111  11.354  1.00  3.87
ATOM    153  NH2 ARG    21      13.747   4.803  11.229  1.00  3.30
ATOM    154  C   ARG    21      18.460   7.439   6.996  1.00  0.17
ATOM    155  O   ARG    21      17.790   8.470   7.132  1.00  0.26
ATOM    156  N   GLY    22      19.578   7.389   6.294  1.00  0.33
ATOM    157  CA  GLY    22      20.291   8.593   5.859  1.00  0.01
ATOM    158  C   GLY    22      19.444   9.513   4.993  1.00  0.29
ATOM    159  O   GLY    22      19.091  10.617   5.421  1.00  0.48
ATOM    160  N   ALA    23      19.016   9.017   3.844  1.00  0.06
ATOM    161  CA  ALA    23      18.288   9.881   2.916  1.00  0.01
ATOM    162  CB  ALA    23      18.680   9.505   1.495  1.00  0.92
ATOM    163  C   ALA    23      16.773   9.798   3.056  1.00  0.08
ATOM    164  O   ALA    23      16.062  10.584   2.417  1.00  0.17
ATOM    165  N   THR    24      16.273   8.872   3.858  1.00  0.16
ATOM    166  CA  THR    24      14.816   8.697   3.932  1.00  0.01
ATOM    167  CB  THR    24      14.405   7.481   3.121  1.00  1.85
ATOM    168  OG1 THR    24      15.099   6.382   3.688  1.00  2.28
ATOM    169  CG2 THR    24      14.746   7.594   1.638  1.00  2.52
ATOM    170  C   THR    24      14.278   8.475   5.334  1.00  0.16
ATOM    171  O   THR    24      13.178   7.921   5.461  1.00  0.24
ATOM    172  N   GLY    25      14.977   8.911   6.368  1.00  0.35
ATOM    173  CA  GLY    25      14.445   8.771   7.733  1.00  0.01
ATOM    174  C   GLY    25      13.567   9.963   8.114  1.00  0.70
ATOM    175  O   GLY    25      13.794  10.621   9.136  1.00  1.73
ATOM    176  N   LEU    26      12.526  10.171   7.324  1.00  0.27
ATOM    177  CA  LEU    26      11.679  11.358   7.447  1.00  0.01
ATOM    178  CB  LEU    26      12.460  12.574   6.932  1.00  2.72
ATOM    179  CG  LEU    26      13.150  12.365   5.579  1.00  3.64
ATOM    180  CD1 LEU    26      12.202  12.551   4.396  1.00  4.68
ATOM    181  CD2 LEU    26      14.314  13.339   5.433  1.00  4.08
ATOM    182  C   LEU    26      10.345  11.209   6.720  1.00  0.18
ATOM    183  O   LEU    26      10.182  10.377   5.816  1.00  0.39
ATOM    184  N   GLY    27       9.410  12.054   7.116  1.00  0.70
ATOM    185  CA  GLY    27       8.092  12.105   6.479  1.00  0.01
ATOM    186  C   GLY    27       7.338  10.792   6.639  1.00  0.54
ATOM    187  O   GLY    27       7.207  10.257   7.743  1.00  1.72
ATOM    188  N   LEU    28       6.950  10.235   5.506  1.00  0.22
ATOM    189  CA  LEU    28       6.206   8.972   5.497  1.00  0.01
ATOM    190  CB  LEU    28       5.061   9.021   4.486  1.00  0.57
ATOM    191  CG  LEU    28       3.749   9.583   5.040  1.00  1.18
ATOM    192  CD1 LEU    28       3.385   8.899   6.353  1.00  1.35
ATOM    193  CD2 LEU    28       3.753  11.100   5.209  1.00  1.38
ATOM    194  C   LEU    28       7.089   7.759   5.205  1.00  0.18
ATOM    195  O   LEU    28       6.530   6.695   4.909  1.00  0.61
ATOM    196  N   LYS    29       8.406   7.957   5.190  1.00  0.28
ATOM    197  CA  LYS    29       9.449   6.918   4.995  1.00  0.00
ATOM    198  CB  LYS    29      10.055   6.616   6.362  1.00  1.88
ATOM    199  CG  LYS    29      11.177   5.589   6.262  1.00  2.13
ATOM    200  CD  LYS    29      11.839   5.354   7.613  1.00  2.77
ATOM    201  CE  LYS    29      12.960   4.331   7.491  1.00  2.98
ATOM    202  NZ  LYS    29      12.442   3.036   7.028  1.00  3.19
ATOM    203  C   LYS    29       8.973   5.617   4.347  1.00  0.58
ATOM    204  O   LYS    29       8.346   4.774   4.999  1.00  1.34
ATOM    205  N   GLU    30       9.266   5.491   3.057  1.00  0.11
ATOM    206  CA  GLU    30       8.828   4.378   2.174  1.00  0.01
ATOM    207  CB  GLU    30       9.105   3.016   2.810  1.00  0.96
ATOM    208  CG  GLU    30      10.583   2.779   3.084  1.00  1.64
ATOM    209  CD  GLU    30      10.782   1.363   3.616  1.00  2.67
ATOM    210  OE1 GLU    30      10.034   0.491   3.198  1.00  3.49
ATOM    211  OE2 GLU    30      11.716   1.168   4.381  1.00  3.08
ATOM    212  C   GLU    30       7.347   4.429   1.759  1.00  0.26
ATOM    213  O   GLU    30       7.059   4.421   0.553  1.00  0.92
ATOM    214  N   ALA    31       6.445   4.678   2.695  1.00  0.81
ATOM    215  CA  ALA    31       5.004   4.698   2.410  1.00  0.01
ATOM    216  CB  ALA    31       4.250   4.410   3.702  1.00  1.64
ATOM    217  C   ALA    31       4.499   6.011   1.809  1.00  1.19
ATOM    218  O   ALA    31       3.303   6.149   1.535  1.00  1.46
ATOM    219  N   LYS    32       5.411   6.926   1.523  1.00  1.06
ATOM    220  CA  LYS    32       5.035   8.192   0.892  1.00  0.01
ATOM    221  CB  LYS    32       6.190   9.169   1.102  1.00  0.83
ATOM    222  CG  LYS    32       5.839  10.580   0.646  1.00  1.12
ATOM    223  CD  LYS    32       6.981  11.550   0.924  1.00  1.45
ATOM    224  CE  LYS    32       6.619  12.969   0.501  1.00  2.03
ATOM    225  NZ  LYS    32       7.724  13.900   0.782  1.00  2.57
ATOM    226  C   LYS    32       4.768   8.023  -0.605  1.00  1.05
ATOM    227  O   LYS    32       3.925   8.731  -1.165  1.00  1.22
ATOM    228  N   ASP    33       5.404   7.038  -1.224  1.00  0.10
ATOM    229  CA  ASP    33       5.180   6.795  -2.655  1.00  0.01
ATOM    230  CB  ASP    33       5.984   7.825  -3.449  1.00  0.63
ATOM    231  CG  ASP    33       5.929   7.529  -4.947  1.00  0.84
ATOM    232  OD1 ASP    33       4.825   7.334  -5.437  1.00  1.83
ATOM    233  OD2 ASP    33       6.984   7.214  -5.486  1.00  0.78
ATOM    234  C   ASP    33       5.611   5.393  -3.064  1.00  0.20
ATOM    235  O   ASP    33       4.888   4.681  -3.778  1.00  0.28
ATOM    236  N   LEU    34       6.661   4.929  -2.415  1.00  0.15
ATOM    237  CA  LEU    34       7.355   3.710  -2.830  1.00  0.01
ATOM    238  CB  LEU    34       8.610   3.657  -1.981  1.00  0.43
ATOM    239  CG  LEU    34       9.403   4.923  -2.250  1.00  0.84
ATOM    240  CD1 LEU    34      10.306   5.324  -1.090  1.00  1.08
ATOM    241  CD2 LEU    34      10.164   4.766  -3.553  1.00  0.88
ATOM    242  C   LEU    34       6.513   2.466  -2.622  1.00  0.13
ATOM    243  O   LEU    34       5.988   1.925  -3.603  1.00  0.31
ATOM    244  N   VAL    35       6.056   2.307  -1.393  1.00  0.23
ATOM    245  CA  VAL    35       5.234   1.146  -1.036  1.00  0.01
ATOM    246  CB  VAL    35       5.310   1.013   0.487  1.00  0.34
ATOM    247  CG1 VAL    35       4.490  -0.155   1.028  1.00  0.88
ATOM    248  CG2 VAL    35       6.761   0.872   0.929  1.00  1.08
ATOM    249  C   VAL    35       3.775   1.280  -1.506  1.00  0.43
ATOM    250  O   VAL    35       3.036   0.291  -1.521  1.00  0.57
ATOM    251  N   GLU    36       3.410   2.433  -2.047  1.00  0.09
ATOM    252  CA  GLU    36       2.014   2.622  -2.429  1.00  0.01
ATOM    253  CB  GLU    36       1.544   4.006  -1.984  1.00  0.28
ATOM    254  CG  GLU    36       1.925   4.346  -0.545  1.00  1.26
ATOM    255  CD  GLU    36       1.418   3.328   0.474  1.00  1.28
ATOM    256  OE1 GLU    36       0.213   3.232   0.658  1.00  1.72
ATOM    257  OE2 GLU    36       2.271   2.727   1.122  1.00  1.67
ATOM    258  C   GLU    36       1.815   2.511  -3.939  1.00  0.14
ATOM    259  O   GLU    36       0.730   2.119  -4.380  1.00  0.28
ATOM    260  N   SER    37       2.845   2.819  -4.713  1.00  0.36
ATOM    261  CA  SER    37       2.676   2.856  -6.169  1.00  0.01
ATOM    262  CB  SER    37       1.977   4.163  -6.515  1.00  0.81
ATOM    263  OG  SER    37       2.787   5.215  -6.008  1.00  1.67
ATOM    264  C   SER    37       3.986   2.792  -6.944  1.00  0.22
ATOM    265  O   SER    37       3.968   2.728  -8.180  1.00  0.38
ATOM    266  N   ALA    38       5.104   2.836  -6.245  1.00  0.29
ATOM    267  CA  ALA    38       6.397   2.836  -6.931  1.00  0.01
ATOM    268  CB  ALA    38       7.008   4.222  -6.789  1.00  0.73
ATOM    269  C   ALA    38       7.349   1.793  -6.364  1.00  0.30
ATOM    270  O   ALA    38       8.214   2.130  -5.546  1.00  0.63
ATOM    271  N   PRO    39       7.336   0.609  -6.967  1.00  0.17
ATOM    272  CA  PRO    39       8.053  -0.570  -6.441  1.00  0.01
ATOM    273  CB  PRO    39       7.400  -1.740  -7.114  1.00  0.59
ATOM    274  CG  PRO    39       6.520  -1.240  -8.248  1.00  0.55
ATOM    275  CD  PRO    39       6.544   0.277  -8.155  1.00  0.55
ATOM    276  C   PRO    39       9.564  -0.602  -6.718  1.00  0.21
ATOM    277  O   PRO    39      10.225  -1.604  -6.418  1.00  0.67
ATOM    278  N   ALA    40      10.104   0.468  -7.274  1.00  0.26
ATOM    279  CA  ALA    40      11.519   0.510  -7.646  1.00  0.01
ATOM    280  CB  ALA    40      11.661   1.486  -8.806  1.00  2.13
ATOM    281  C   ALA    40      12.371   0.959  -6.461  1.00  0.15
ATOM    282  O   ALA    40      11.971   0.809  -5.301  1.00  0.24
ATOM    283  N   ALA    41      13.570   1.427  -6.768  1.00  0.29
ATOM    284  CA  ALA    41      14.479   1.938  -5.735  1.00  0.01
ATOM    285  CB  ALA    41      15.769   2.420  -6.382  1.00  1.33
ATOM    286  C   ALA    41      13.831   3.070  -4.943  1.00  0.35
ATOM    287  O   ALA    41      13.182   3.964  -5.493  1.00  1.39
ATOM    288  N   LEU    42      14.029   3.000  -3.641  1.00  0.20
ATOM    289  CA  LEU    42      13.345   3.883  -2.697  1.00  0.01
ATOM    290  CB  LEU    42      13.137   3.113  -1.387  1.00  1.94
ATOM    291  CG  LEU    42      12.283   1.851  -1.537  1.00  2.81
ATOM    292  CD1 LEU    42      13.132   0.584  -1.597  1.00  3.79
ATOM    293  CD2 LEU    42      11.316   1.718  -0.368  1.00  3.21
ATOM    294  C   LEU    42      14.144   5.149  -2.421  1.00  0.14
ATOM    295  O   LEU    42      15.015   5.142  -1.541  1.00  0.29
ATOM    296  N   LYS    43      13.861   6.211  -3.164  1.00  0.15
ATOM    297  CA  LYS    43      14.658   7.444  -3.038  1.00  0.01
ATOM    298  CB  LYS    43      15.829   7.285  -3.986  1.00  1.49
ATOM    299  CG  LYS    43      16.988   6.452  -3.438  1.00  1.95
ATOM    300  CD  LYS    43      17.739   7.178  -2.325  1.00  2.14
ATOM    301  CE  LYS    43      19.059   6.478  -2.013  1.00  3.16
ATOM    302  NZ  LYS    43      19.842   7.230  -1.021  1.00  3.31
ATOM    303  C   LYS    43      13.911   8.754  -3.358  1.00  0.23
ATOM    304  O   LYS    43      12.764   8.960  -2.941  1.00  0.84
ATOM    305  N   GLU    44      14.677   9.711  -3.873  1.00  0.32
ATOM    306  CA  GLU    44      14.189  11.075  -4.190  1.00  0.01
ATOM    307  CB  GLU    44      14.355  11.989  -2.977  1.00  2.23
ATOM    308  CG  GLU    44      13.400  11.729  -1.826  1.00  3.01
ATOM    309  CD  GLU    44      13.437  12.923  -0.872  1.00  3.91
ATOM    310  OE1 GLU    44      14.385  13.019  -0.109  1.00  4.49
ATOM    311  OE2 GLU    44      12.536  13.745  -0.978  1.00  4.37
ATOM    312  C   GLU    44      14.973  11.720  -5.348  1.00  0.28
ATOM    313  O   GLU    44      16.108  12.157  -5.125  1.00  1.03
ATOM    314  N   GLY    45      14.296  11.996  -6.454  1.00  0.29
ATOM    315  CA  GLY    45      14.953  12.406  -7.726  1.00  0.01
ATOM    316  C   GLY    45      15.834  13.663  -7.698  1.00  0.41
ATOM    317  O   GLY    45      15.496  14.681  -7.079  1.00  1.02
ATOM    318  N   VAL    46      17.003  13.547  -8.316  1.00  0.21
ATOM    319  CA  VAL    46      17.892  14.712  -8.483  1.00  0.00
ATOM    320  CB  VAL    46      18.959  14.717  -7.410  1.00  2.77
ATOM    321  CG1 VAL    46      18.583  15.703  -6.323  1.00  3.64
ATOM    322  CG2 VAL    46      19.206  13.326  -6.852  1.00  3.33
ATOM    323  C   VAL    46      18.564  14.828  -9.848  1.00  0.25
ATOM    324  O   VAL    46      17.902  14.700 -10.883  1.00  0.33
ATOM    325  N   SER    47      19.837  15.204  -9.829  1.00  0.22
ATOM    326  CA  SER    47      20.560  15.520 -11.071  1.00  0.01
ATOM    327  CB  SER    47      20.108  16.899 -11.530  1.00  1.10
ATOM    328  OG  SER    47      20.393  17.818 -10.484  1.00  1.58
ATOM    329  C   SER    47      22.088  15.534 -10.953  1.00  0.26
ATOM    330  O   SER    47      22.672  16.086 -10.009  1.00  0.29
ATOM    331  N   LYS    48      22.694  14.877 -11.932  1.00  0.72
ATOM    332  CA  LYS    48      24.131  14.990 -12.285  1.00  0.00
ATOM    333  CB  LYS    48      24.454  16.443 -12.606  1.00  1.12
ATOM    334  CG  LYS    48      23.742  16.869 -13.885  1.00  1.52
ATOM    335  CD  LYS    48      24.135  15.964 -15.049  1.00  2.36
ATOM    336  CE  LYS    48      23.351  16.299 -16.312  1.00  3.14
ATOM    337  NZ  LYS    48      23.718  15.390 -17.409  1.00  3.75
ATOM    338  C   LYS    48      25.165  14.417 -11.308  1.00  0.43
ATOM    339  O   LYS    48      25.072  14.544 -10.082  1.00  0.98
ATOM    340  N   ASP    49      26.232  13.920 -11.925  1.00  0.13
ATOM    341  CA  ASP    49      27.373  13.221 -11.289  1.00  0.01
ATOM    342  CB  ASP    49      28.325  14.258 -10.697  1.00  0.91
ATOM    343  CG  ASP    49      29.710  13.658 -10.439  1.00  1.31
ATOM    344  OD1 ASP    49      30.352  13.273 -11.403  1.00  1.77
ATOM    345  OD2 ASP    49      30.072  13.560  -9.274  1.00  1.76
ATOM    346  C   ASP    49      26.973  12.173 -10.247  1.00  0.09
ATOM    347  O   ASP    49      26.486  11.098 -10.624  1.00  0.15
ATOM    348  N   ASP    50      27.059  12.502  -8.964  1.00  0.06
ATOM    349  CA  ASP    50      26.718  11.527  -7.921  1.00  0.00
ATOM    350  CB  ASP    50      27.099  12.098  -6.561  1.00  0.30
ATOM    351  CG  ASP    50      26.688  11.134  -5.449  1.00  0.51
ATOM    352  OD1 ASP    50      26.181  11.616  -4.447  1.00  0.97
ATOM    353  OD2 ASP    50      26.812   9.936  -5.662  1.00  0.83
ATOM    354  C   ASP    50      25.228  11.265  -7.969  1.00  0.13
ATOM    355  O   ASP    50      24.819  10.117  -8.201  1.00  0.24
ATOM    356  N   ALA    51      24.510  12.346  -8.219  1.00  0.20
ATOM    357  CA  ALA    51      23.073  12.305  -8.435  1.00  0.01
ATOM    358  CB  ALA    51      22.491  13.628  -7.979  1.00  0.10
ATOM    359  C   ALA    51      22.680  12.026  -9.887  1.00  0.22
ATOM    360  O   ALA    51      21.619  12.482 -10.318  1.00  0.24
ATOM    361  N   GLU    52      23.567  11.423 -10.668  1.00  0.20
ATOM    362  CA  GLU    52      23.214  10.935 -12.005  1.00  0.00
ATOM    363  CB  GLU    52      24.297  11.323 -12.995  1.00  0.34
ATOM    364  CG  GLU    52      23.917  11.038 -14.442  1.00  1.02
ATOM    365  CD  GLU    52      24.980  11.674 -15.327  1.00  1.26
ATOM    366  OE1 GLU    52      25.163  11.217 -16.446  1.00  1.71
ATOM    367  OE2 GLU    52      25.596  12.623 -14.851  1.00  1.56
ATOM    368  C   GLU    52      23.081   9.420 -11.944  1.00  0.15
ATOM    369  O   GLU    52      22.118   8.855 -12.483  1.00  0.30
ATOM    370  N   ALA    53      23.861   8.827 -11.053  1.00  0.19
ATOM    371  CA  ALA    53      23.663   7.414 -10.724  1.00  0.01
ATOM    372  CB  ALA    53      24.924   6.875 -10.059  1.00  0.20
ATOM    373  C   ALA    53      22.501   7.378  -9.748  1.00  0.16
ATOM    374  O   ALA    53      21.497   6.687  -9.970  1.00  0.25
ATOM    375  N   LEU    54      22.499   8.427  -8.944  1.00  0.27
ATOM    376  CA  LEU    54      21.379   8.780  -8.074  1.00  0.01
ATOM    377  CB  LEU    54      21.890   9.572  -6.861  1.00  0.89
ATOM    378  CG  LEU    54      22.401   8.741  -5.676  1.00  1.49
ATOM    379  CD1 LEU    54      23.715   8.013  -5.942  1.00  2.42
ATOM    380  CD2 LEU    54      22.575   9.634  -4.454  1.00  1.23
ATOM    381  C   LEU    54      20.307   9.604  -8.806  1.00  0.21
ATOM    382  O   LEU    54      19.587  10.364  -8.157  1.00  0.37
ATOM    383  N   LYS    55      20.282   9.582 -10.129  1.00  0.25
ATOM    384  CA  LYS    55      19.204  10.243 -10.858  1.00  0.01
ATOM    385  CB  LYS    55      19.735  11.045 -12.035  1.00  0.54
ATOM    386  CG  LYS    55      18.695  12.015 -12.574  1.00  1.14
ATOM    387  CD  LYS    55      19.328  12.927 -13.619  1.00  1.58
ATOM    388  CE  LYS    55      18.376  14.038 -14.047  1.00  2.55
ATOM    389  NZ  LYS    55      18.990  14.879 -15.089  1.00  2.93
ATOM    390  C   LYS    55      18.305   9.154 -11.377  1.00  0.16
ATOM    391  O   LYS    55      17.135   9.100 -10.988  1.00  0.19
ATOM    392  N   LYS    56      18.927   8.119 -11.914  1.00  0.09
ATOM    393  CA  LYS    56      18.142   6.981 -12.381  1.00  0.01
ATOM    394  CB  LYS    56      19.010   6.092 -13.273  1.00  0.24
ATOM    395  CG  LYS    56      20.403   5.817 -12.717  1.00  0.95
ATOM    396  CD  LYS    56      21.164   4.810 -13.570  1.00  1.01
ATOM    397  CE  LYS    56      22.526   4.477 -12.969  1.00  2.00
ATOM    398  NZ  LYS    56      23.221   3.463 -13.779  1.00  2.35
ATOM    399  C   LYS    56      17.537   6.224 -11.196  1.00  0.13
ATOM    400  O   LYS    56      16.304   6.253 -11.078  1.00  0.24
ATOM    401  N   ALA    57      18.340   6.046 -10.155  1.00  0.32
ATOM    402  CA  ALA    57      17.887   5.347  -8.954  1.00  0.01
ATOM    403  CB  ALA    57      19.113   4.842  -8.207  1.00  0.30
ATOM    404  C   ALA    57      17.028   6.193  -8.012  1.00  0.14
ATOM    405  O   ALA    57      16.370   5.627  -7.135  1.00  0.25
ATOM    406  N   LEU    58      16.898   7.483  -8.276  1.00  0.40
ATOM    407  CA  LEU    58      16.157   8.338  -7.352  1.00  0.01
ATOM    408  CB  LEU    58      17.052   9.497  -6.895  1.00  0.27
ATOM    409  CG  LEU    58      17.887   9.212  -5.634  1.00  1.09
ATOM    410  CD1 LEU    58      18.891   8.074  -5.776  1.00  1.11
ATOM    411  CD2 LEU    58      18.598  10.442  -5.086  1.00  1.17
ATOM    412  C   LEU    58      14.880   8.871  -8.003  1.00  0.27
ATOM    413  O   LEU    58      13.852   9.045  -7.337  1.00  0.27
ATOM    414  N   GLU    59      14.919   9.001  -9.320  1.00  0.11
ATOM    415  CA  GLU    59      13.794   9.526 -10.102  1.00  0.00
ATOM    416  CB  GLU    59      14.372  10.316 -11.279  1.00  0.48
ATOM    417  CG  GLU    59      13.326  11.090 -12.075  1.00  1.01
ATOM    418  CD  GLU    59      13.974  11.732 -13.299  1.00  1.86
ATOM    419  OE1 GLU    59      13.405  11.615 -14.373  1.00  2.64
ATOM    420  OE2 GLU    59      15.138  12.098 -13.188  1.00  2.27
ATOM    421  C   GLU    59      12.908   8.390 -10.605  1.00  0.17
ATOM    422  O   GLU    59      11.815   8.642 -11.124  1.00  0.28
ATOM    423  N   GLU    60      13.340   7.161 -10.368  1.00  0.06
ATOM    424  CA  GLU    60      12.527   5.994 -10.712  1.00  0.00
ATOM    425  CB  GLU    60      13.449   4.796 -10.866  1.00  1.31
ATOM    426  CG  GLU    60      14.215   4.489  -9.585  1.00  2.55
ATOM    427  CD  GLU    60      15.069   3.246  -9.785  1.00  3.16
ATOM    428  OE1 GLU    60      16.090   3.350 -10.451  1.00  3.76
ATOM    429  OE2 GLU    60      14.606   2.175  -9.426  1.00  3.35
ATOM    430  C   GLU    60      11.461   5.672  -9.664  1.00  0.06
ATOM    431  O   GLU    60      10.528   4.919  -9.974  1.00  0.09
ATOM    432  N   ALA    61      11.539   6.312  -8.503  1.00  0.17
ATOM    433  CA  ALA    61      10.601   6.056  -7.408  1.00  0.00
ATOM    434  CB  ALA    61      10.605   4.570  -7.063  1.00  2.65
ATOM    435  C   ALA    61      10.981   6.856  -6.167  1.00  0.14
ATOM    436  O   ALA    61      12.114   6.784  -5.668  1.00  0.22
ATOM    437  N   GLY    62      10.002   7.561  -5.633  1.00  0.18
ATOM    438  CA  GLY    62      10.241   8.281  -4.387  1.00  0.00
ATOM    439  C   GLY    62       9.506   9.605  -4.279  1.00  0.19
ATOM    440  O   GLY    62       8.322   9.722  -4.619  1.00  0.45
ATOM    441  N   ALA    63      10.191  10.558  -3.673  1.00  0.39
ATOM    442  CA  ALA    63       9.594  11.868  -3.409  1.00  0.01
ATOM    443  CB  ALA    63       9.610  12.115  -1.906  1.00  2.01
ATOM    444  C   ALA    63      10.326  12.994  -4.130  1.00  0.28
ATOM    445  O   ALA    63      10.689  12.868  -5.305  1.00  0.65
ATOM    446  N   GLU    64      10.619  14.041  -3.373  1.00  0.21
ATOM    447  CA  GLU    64      11.186  15.283  -3.917  1.00  0.01
ATOM    448  CB  GLU    64      10.948  16.401  -2.908  1.00  2.27
ATOM    449  CG  GLU    64       9.457  16.610  -2.655  1.00  3.26
ATOM    450  CD  GLU    64       8.747  17.031  -3.948  1.00  4.00
ATOM    451  OE1 GLU    64       7.662  16.528  -4.182  1.00  4.67
ATOM    452  OE2 GLU    64       9.333  17.815  -4.676  1.00  4.24
ATOM    453  C   GLU    64      12.674  15.164  -4.228  1.00  0.50
ATOM    454  O   GLU    64      13.145  14.093  -4.618  1.00  1.39
ATOM    455  N   VAL    65      13.365  16.286  -4.159  1.00  0.83
ATOM    456  CA  VAL    65      14.798  16.349  -4.490  1.00  0.01
ATOM    457  CB  VAL    65      15.066  17.796  -4.908  1.00  1.22
ATOM    458  CG1 VAL    65      16.546  18.137  -5.017  1.00  1.51
ATOM    459  CG2 VAL    65      14.334  18.133  -6.202  1.00  1.59
ATOM    460  C   VAL    65      15.707  15.945  -3.323  1.00  0.89
ATOM    461  O   VAL    65      15.591  16.490  -2.219  1.00  1.59
ATOM    462  N   GLU    66      16.576  14.971  -3.557  1.00  0.84
ATOM    463  CA  GLU    66      17.589  14.612  -2.544  1.00  0.01
ATOM    464  CB  GLU    66      17.415  13.149  -2.136  1.00  1.80
ATOM    465  CG  GLU    66      17.502  12.924  -0.624  1.00  2.48
ATOM    466  CD  GLU    66      18.878  13.258  -0.057  1.00  2.99
ATOM    467  OE1 GLU    66      19.678  12.343   0.081  1.00  3.46
ATOM    468  OE2 GLU    66      19.119  14.431   0.199  1.00  3.16
ATOM    469  C   GLU    66      19.007  14.798  -3.092  1.00  0.97
ATOM    470  O   GLU    66      19.543  13.864  -3.695  1.00  1.72
ATOM    471  N   VAL    67      19.650  15.871  -2.642  1.00  0.40
ATOM    472  CA  VAL    67      21.024  16.312  -3.021  1.00  0.00
ATOM    473  CB  VAL    67      22.061  15.738  -2.039  1.00  1.64
ATOM    474  CG1 VAL    67      22.098  14.213  -1.975  1.00  1.88
ATOM    475  CG2 VAL    67      23.461  16.269  -2.332  1.00  2.07
ATOM    476  C   VAL    67      21.448  16.073  -4.482  1.00  0.53
ATOM    477  O   VAL    67      21.601  14.941  -4.959  1.00  1.53
ATOM    478  N   LYS    68      21.688  17.180  -5.170  1.00  0.67
ATOM    479  CA  LYS    68      22.124  17.144  -6.575  1.00  0.01
ATOM    480  CB  LYS    68      21.776  18.488  -7.207  1.00  1.15
ATOM    481  CG  LYS    68      20.325  18.869  -6.943  1.00  2.14
ATOM    482  CD  LYS    68      20.037  20.300  -7.376  1.00  2.62
ATOM    483  CE  LYS    68      18.626  20.720  -6.976  1.00  3.77
ATOM    484  NZ  LYS    68      18.374  22.130  -7.312  1.00  4.31
ATOM    485  C   LYS    68      23.638  16.931  -6.676  1.00  2.00
ATOM    486  O   LYS    68      24.077  15.816  -6.428  1.00  2.64
ATOM    487  OXT LYS    68      24.329  17.932  -6.791  1.00  2.64
