# Supplementary material for: Fast structure similarity searches among protein models: efficient clustering of protein fragments
Source: Algorithms Mol Biol. 2012 May 29;7:16. doi: 10.1186/1748-7188-7-16 (PMC3403935; doi:10.1186/1748-7188-7-16)
Supplement: Additional file 1 — Zipped le with the Linux executable and example files. [file 1748-7188-7-16-S1.TGZ › fsss_distrib/4state_reduced/1ctf/1ctf.a13365_r.pdb]

ATOM      1  N   GLU     1      22.844  10.618 -13.277  1.00  1.08
ATOM      2  CA  GLU     1      21.837  10.822 -14.325  1.00  0.00
ATOM      3  CB  GLU     1      22.512  10.920 -15.687  1.00  1.00
ATOM      4  CG  GLU     1      23.482  12.091 -15.755  1.00  1.16
ATOM      5  CD  GLU     1      24.229  12.057 -17.085  1.00  1.60
ATOM      6  OE1 GLU     1      25.328  12.592 -17.130  1.00  2.10
ATOM      7  OE2 GLU     1      23.728  11.421 -18.002  1.00  2.04
ATOM      8  C   GLU     1      20.836   9.675 -14.369  1.00  0.45
ATOM      9  O   GLU     1      19.620   9.901 -14.354  1.00  1.22
ATOM     10  N   PHE     2      21.351   8.459 -14.367  1.00  0.23
ATOM     11  CA  PHE     2      20.500   7.278 -14.566  1.00  0.00
ATOM     12  CB  PHE     2      21.246   6.291 -15.457  1.00  0.78
ATOM     13  CG  PHE     2      21.624   6.844 -16.830  1.00  1.32
ATOM     14  CD1 PHE     2      20.632   7.244 -17.714  1.00  2.34
ATOM     15  CE1 PHE     2      20.978   7.750 -18.961  1.00  3.22
ATOM     16  CZ  PHE     2      22.314   7.853 -19.323  1.00  3.25
ATOM     17  CE2 PHE     2      23.306   7.447 -18.441  1.00  2.61
ATOM     18  CD2 PHE     2      22.961   6.940 -17.195  1.00  1.67
ATOM     19  C   PHE     2      20.124   6.583 -13.262  1.00  0.23
ATOM     20  O   PHE     2      20.944   6.436 -12.350  1.00  0.50
ATOM     21  N   ASP     3      18.851   6.244 -13.150  1.00  0.16
ATOM     22  CA  ASP     3      18.395   5.411 -12.032  1.00  0.01
ATOM     23  CB  ASP     3      16.945   5.721 -11.662  1.00  2.31
ATOM     24  CG  ASP     3      15.935   5.057 -12.598  1.00  3.13
ATOM     25  OD1 ASP     3      16.021   5.254 -13.800  1.00  3.82
ATOM     26  OD2 ASP     3      15.089   4.342 -12.070  1.00  3.63
ATOM     27  C   ASP     3      18.550   3.949 -12.430  1.00  0.23
ATOM     28  O   ASP     3      18.550   3.619 -13.622  1.00  0.26
ATOM     29  N   VAL     4      18.727   3.085 -11.450  1.00  0.42
ATOM     30  CA  VAL     4      18.978   1.683 -11.781  1.00  0.01
ATOM     31  CB  VAL     4      20.483   1.436 -11.674  1.00  1.16
ATOM     32  CG1 VAL     4      21.074   1.957 -10.367  1.00  1.88
ATOM     33  CG2 VAL     4      20.852  -0.021 -11.928  1.00  1.52
ATOM     34  C   VAL     4      18.145   0.754 -10.903  1.00  0.21
ATOM     35  O   VAL     4      18.301   0.752  -9.683  1.00  0.53
ATOM     36  N   ILE     5      17.401  -0.111 -11.578  1.00  0.93
ATOM     37  CA  ILE     5      16.337  -1.011 -11.065  1.00  0.01
ATOM     38  CB  ILE     5      16.278  -2.172 -12.051  1.00  1.54
ATOM     39  CG2 ILE     5      15.606  -1.739 -13.349  1.00  2.05
ATOM     40  CG1 ILE     5      17.675  -2.721 -12.328  1.00  2.25
ATOM     41  CD1 ILE     5      17.626  -3.893 -13.300  1.00  3.26
ATOM     42  C   ILE     5      16.370  -1.600  -9.642  1.00  0.46
ATOM     43  O   ILE     5      16.906  -1.056  -8.671  1.00  1.19
ATOM     44  N   LEU     6      15.548  -2.630  -9.524  1.00  0.37
ATOM     45  CA  LEU     6      15.325  -3.378  -8.277  1.00  0.01
ATOM     46  CB  LEU     6      13.861  -3.823  -8.340  1.00  1.96
ATOM     47  CG  LEU     6      13.383  -4.629  -7.136  1.00  2.69
ATOM     48  CD1 LEU     6      13.423  -3.796  -5.863  1.00  3.43
ATOM     49  CD2 LEU     6      11.974  -5.158  -7.373  1.00  3.24
ATOM     50  C   LEU     6      16.244  -4.604  -8.182  1.00  0.84
ATOM     51  O   LEU     6      16.304  -5.277  -7.141  1.00  1.72
ATOM     52  N   LYS     7      17.080  -4.763  -9.200  1.00  0.30
ATOM     53  CA  LYS     7      17.840  -5.999  -9.396  1.00  0.01
ATOM     54  CB  LYS     7      19.045  -6.049  -8.463  1.00  1.80
ATOM     55  CG  LYS     7      20.219  -5.304  -9.076  1.00  2.00
ATOM     56  CD  LYS     7      20.661  -5.989 -10.364  1.00  3.09
ATOM     57  CE  LYS     7      21.748  -5.202 -11.082  1.00  3.77
ATOM     58  NZ  LYS     7      21.227  -3.905 -11.542  1.00  4.73
ATOM     59  C   LYS     7      16.947  -7.209  -9.190  1.00  0.54
ATOM     60  O   LYS     7      15.876  -7.311  -9.797  1.00  1.51
ATOM     61  N   ALA     8      17.399  -8.118  -8.349  1.00  0.18
ATOM     62  CA  ALA     8      16.645  -9.348  -8.108  1.00  0.01
ATOM     63  CB  ALA     8      17.637 -10.495  -7.946  1.00  3.06
ATOM     64  C   ALA     8      15.719  -9.306  -6.895  1.00  0.14
ATOM     65  O   ALA     8      14.884 -10.210  -6.765  1.00  0.20
ATOM     66  N   ALA     9      15.753  -8.223  -6.129  1.00  0.08
ATOM     67  CA  ALA     9      15.049  -8.158  -4.835  1.00  0.01
ATOM     68  CB  ALA     9      13.562  -7.925  -5.068  1.00  3.08
ATOM     69  C   ALA     9      15.244  -9.434  -4.014  1.00  0.15
ATOM     70  O   ALA     9      14.384 -10.324  -3.994  1.00  0.24
ATOM     71  N   GLY    10      16.372  -9.500  -3.329  1.00  0.23
ATOM     72  CA  GLY    10      16.692 -10.656  -2.494  1.00  0.01
ATOM     73  C   GLY    10      17.740 -10.269  -1.462  1.00  0.18
ATOM     74  O   GLY    10      18.710 -11.005  -1.243  1.00  0.36
ATOM     75  N   ALA    11      17.533  -9.118  -0.844  1.00  0.05
ATOM     76  CA  ALA    11      18.507  -8.586   0.127  1.00  0.01
ATOM     77  CB  ALA    11      19.561  -7.783  -0.628  1.00  0.94
ATOM     78  C   ALA    11      17.860  -7.684   1.163  1.00  0.09
ATOM     79  O   ALA    11      16.873  -7.010   0.850  1.00  0.22
ATOM     80  N   ASN    12      18.575  -7.484   2.261  1.00  0.43
ATOM     81  CA  ASN    12      18.089  -6.675   3.394  1.00  0.01
ATOM     82  CB  ASN    12      18.219  -5.195   3.047  1.00  1.88
ATOM     83  CG  ASN    12      19.686  -4.866   2.775  1.00  2.34
ATOM     84  OD1 ASN    12      20.567  -5.181   3.584  1.00  2.84
ATOM     85  ND2 ASN    12      19.929  -4.289   1.611  1.00  2.56
ATOM     86  C   ASN    12      16.642  -7.015   3.745  1.00  0.35
ATOM     87  O   ASN    12      16.345  -8.164   4.094  1.00  0.44
ATOM     88  N   LYS    13      15.739  -6.052   3.608  1.00  0.17
ATOM     89  CA  LYS    13      14.347  -6.300   4.010  1.00  0.01
ATOM     90  CB  LYS    13      13.704  -4.973   4.422  1.00  3.39
ATOM     91  CG  LYS    13      13.840  -3.859   3.378  1.00  4.22
ATOM     92  CD  LYS    13      12.660  -3.834   2.416  1.00  5.39
ATOM     93  CE  LYS    13      12.966  -3.001   1.184  1.00  6.44
ATOM     94  NZ  LYS    13      11.828  -3.011   0.249  1.00  7.07
ATOM     95  C   LYS    13      13.550  -7.060   2.938  1.00  0.20
ATOM     96  O   LYS    13      12.600  -7.774   3.274  1.00  0.22
ATOM     97  N   VAL    14      13.990  -6.927   1.696  1.00  1.37
ATOM     98  CA  VAL    14      13.578  -7.699   0.501  1.00  0.01
ATOM     99  CB  VAL    14      12.067  -7.801   0.214  1.00  0.44
ATOM    100  CG1 VAL    14      11.433  -9.075   0.776  1.00  0.72
ATOM    101  CG2 VAL    14      11.241  -6.558   0.550  1.00  0.51
ATOM    102  C   VAL    14      14.311  -7.054  -0.667  1.00  1.04
ATOM    103  O   VAL    14      14.918  -7.716  -1.515  1.00  2.03
ATOM    104  N   ALA    15      14.352  -5.740  -0.599  1.00  0.51
ATOM    105  CA  ALA    15      15.145  -4.936  -1.510  1.00  0.01
ATOM    106  CB  ALA    15      14.214  -4.122  -2.394  1.00  0.72
ATOM    107  C   ALA    15      16.047  -4.013  -0.700  1.00  0.82
ATOM    108  O   ALA    15      16.033  -4.022   0.539  1.00  1.00
ATOM    109  N   VAL    16      16.849  -3.250  -1.416  1.00  0.31
ATOM    110  CA  VAL    16      17.736  -2.283  -0.777  1.00  0.01
ATOM    111  CB  VAL    16      19.022  -2.256  -1.592  1.00  0.36
ATOM    112  CG1 VAL    16      20.123  -1.493  -0.869  1.00  0.45
ATOM    113  CG2 VAL    16      19.487  -3.670  -1.921  1.00  0.81
ATOM    114  C   VAL    16      17.109  -0.889  -0.776  1.00  0.08
ATOM    115  O   VAL    16      17.368  -0.089   0.134  1.00  0.15
ATOM    116  N   ILE    17      16.062  -0.746  -1.572  1.00  0.07
ATOM    117  CA  ILE    17      15.512   0.578  -1.895  1.00  0.00
ATOM    118  CB  ILE    17      14.692   0.392  -3.165  1.00  0.90
ATOM    119  CG2 ILE    17      14.154   1.720  -3.689  1.00  1.25
ATOM    120  CG1 ILE    17      15.584  -0.266  -4.212  1.00  1.78
ATOM    121  CD1 ILE    17      14.822  -0.582  -5.491  1.00  2.26
ATOM    122  C   ILE    17      14.691   1.236  -0.781  1.00  0.06
ATOM    123  O   ILE    17      14.718   2.463  -0.667  1.00  0.08
ATOM    124  N   LYS    18      14.228   0.459   0.182  1.00  0.04
ATOM    125  CA  LYS    18      13.518   1.064   1.311  1.00  0.01
ATOM    126  CB  LYS    18      12.293   0.226   1.640  1.00  0.24
ATOM    127  CG  LYS    18      11.270   0.945   2.506  1.00  0.92
ATOM    128  CD  LYS    18      10.049   0.073   2.748  1.00  1.17
ATOM    129  CE  LYS    18       8.992   0.800   3.569  1.00  2.12
ATOM    130  NZ  LYS    18       7.815  -0.056   3.770  1.00  2.88
ATOM    131  C   LYS    18      14.443   1.218   2.522  1.00  0.07
ATOM    132  O   LYS    18      13.966   1.483   3.626  1.00  0.12
ATOM    133  N   ALA    19      15.726   0.942   2.349  1.00  0.05
ATOM    134  CA  ALA    19      16.713   1.244   3.392  1.00  0.00
ATOM    135  CB  ALA    19      17.606   0.027   3.606  1.00  0.21
ATOM    136  C   ALA    19      17.546   2.430   2.925  1.00  0.05
ATOM    137  O   ALA    19      18.025   3.242   3.727  1.00  0.16
ATOM    138  N   VAL    20      17.581   2.566   1.607  1.00  0.10
ATOM    139  CA  VAL    20      18.236   3.687   0.925  1.00  0.00
ATOM    140  CB  VAL    20      18.935   3.168  -0.331  1.00  0.26
ATOM    141  CG1 VAL    20      19.812   1.961  -0.028  1.00  0.76
ATOM    142  CG2 VAL    20      17.946   2.816  -1.425  1.00  0.48
ATOM    143  C   VAL    20      17.230   4.765   0.527  1.00  0.06
ATOM    144  O   VAL    20      17.538   5.643  -0.293  1.00  0.20
ATOM    145  N   ARG    21      16.072   4.750   1.163  1.00  0.08
ATOM    146  CA  ARG    21      14.998   5.624   0.716  1.00  0.00
ATOM    147  CB  ARG    21      13.684   5.062   1.249  1.00  0.25
ATOM    148  CG  ARG    21      12.488   5.922   0.861  1.00  1.08
ATOM    149  CD  ARG    21      11.189   5.162   1.087  1.00  1.70
ATOM    150  NE  ARG    21      11.138   3.984   0.207  1.00  2.27
ATOM    151  CZ  ARG    21      10.036   3.257   0.016  1.00  3.01
ATOM    152  NH1 ARG    21       8.927   3.535   0.706  1.00  3.79
ATOM    153  NH2 ARG    21      10.062   2.212  -0.813  1.00  3.28
ATOM    154  C   ARG    21      15.221   7.043   1.209  1.00  0.05
ATOM    155  O   ARG    21      15.253   7.975   0.396  1.00  0.11
ATOM    156  N   GLY    22      15.655   7.167   2.446  1.00  0.04
ATOM    157  CA  GLY    22      15.789   8.509   3.005  1.00  0.00
ATOM    158  C   GLY    22      17.215   8.944   3.294  1.00  0.10
ATOM    159  O   GLY    22      17.888   8.374   4.156  1.00  0.23
ATOM    160  N   ALA    23      17.702   9.816   2.427  1.00  0.15
ATOM    161  CA  ALA    23      18.867  10.655   2.728  1.00  0.00
ATOM    162  CB  ALA    23      19.960  10.428   1.699  1.00  0.25
ATOM    163  C   ALA    23      18.391  12.102   2.680  1.00  0.15
ATOM    164  O   ALA    23      19.168  13.054   2.528  1.00  0.44
ATOM    165  N   THR    24      17.073  12.220   2.691  1.00  0.06
ATOM    166  CA  THR    24      16.375  13.502   2.552  1.00  0.00
ATOM    167  CB  THR    24      15.021  13.209   1.919  1.00  1.81
ATOM    168  OG1 THR    24      14.249  12.474   2.864  1.00  2.65
ATOM    169  CG2 THR    24      15.166  12.367   0.661  1.00  2.75
ATOM    170  C   THR    24      16.106  14.210   3.879  1.00  0.07
ATOM    171  O   THR    24      15.516  15.294   3.871  1.00  0.20
ATOM    172  N   GLY    25      16.394  13.558   4.994  1.00  0.67
ATOM    173  CA  GLY    25      16.139  14.160   6.306  1.00  0.01
ATOM    174  C   GLY    25      14.729  13.902   6.844  1.00  0.94
ATOM    175  O   GLY    25      14.336  14.496   7.856  1.00  1.80
ATOM    176  N   LEU    26      13.960  13.068   6.158  1.00  1.01
ATOM    177  CA  LEU    26      12.604  12.753   6.625  1.00  0.00
ATOM    178  CB  LEU    26      11.844  12.101   5.474  1.00  0.93
ATOM    179  CG  LEU    26      10.396  11.792   5.838  1.00  1.80
ATOM    180  CD1 LEU    26       9.653  13.055   6.263  1.00  1.67
ATOM    181  CD2 LEU    26       9.677  11.115   4.675  1.00  2.09
ATOM    182  C   LEU    26      12.633  11.834   7.849  1.00  0.34
ATOM    183  O   LEU    26      11.791  11.955   8.748  1.00  0.91
ATOM    184  N   GLY    27      13.644  10.987   7.926  1.00  0.26
ATOM    185  CA  GLY    27      13.892  10.252   9.160  1.00  0.01
ATOM    186  C   GLY    27      14.987  11.011   9.882  1.00  0.38
ATOM    187  O   GLY    27      16.028  11.318   9.294  1.00  0.55
ATOM    188  N   LEU    28      14.765  11.316  11.145  1.00  0.12
ATOM    189  CA  LEU    28      15.742  12.132  11.872  1.00  0.01
ATOM    190  CB  LEU    28      15.016  12.877  12.988  1.00  0.56
ATOM    191  CG  LEU    28      13.945  13.807  12.425  1.00  1.23
ATOM    192  CD1 LEU    28      13.144  14.460  13.547  1.00  1.98
ATOM    193  CD2 LEU    28      14.552  14.868  11.511  1.00  1.24
ATOM    194  C   LEU    28      16.896  11.316  12.450  1.00  0.15
ATOM    195  O   LEU    28      17.962  11.873  12.740  1.00  0.30
ATOM    196  N   LYS    29      16.765  10.001  12.421  1.00  0.16
ATOM    197  CA  LYS    29      17.817   9.115  12.937  1.00  0.00
ATOM    198  CB  LYS    29      17.129   7.903  13.553  1.00  0.47
ATOM    199  CG  LYS    29      16.045   8.331  14.534  1.00  0.72
ATOM    200  CD  LYS    29      15.282   7.135  15.088  1.00  1.15
ATOM    201  CE  LYS    29      14.155   7.583  16.011  1.00  1.48
ATOM    202  NZ  LYS    29      14.681   8.370  17.138  1.00  1.89
ATOM    203  C   LYS    29      18.760   8.640  11.834  1.00  0.17
ATOM    204  O   LYS    29      19.035   7.434  11.759  1.00  0.26
ATOM    205  N   GLU    30      19.299   9.569  11.054  1.00  0.94
ATOM    206  CA  GLU    30      20.050   9.239   9.828  1.00  0.00
ATOM    207  CB  GLU    30      20.135  10.470   8.932  1.00  1.15
ATOM    208  CG  GLU    30      18.756  10.823   8.388  1.00  1.66
ATOM    209  CD  GLU    30      18.850  11.585   7.068  1.00  1.79
ATOM    210  OE1 GLU    30      19.667  12.492   6.998  1.00  1.97
ATOM    211  OE2 GLU    30      17.981  11.381   6.222  1.00  2.26
ATOM    212  C   GLU    30      21.457   8.673  10.036  1.00  1.07
ATOM    213  O   GLU    30      22.466   9.364   9.867  1.00  1.17
ATOM    214  N   ALA    31      21.489   7.401  10.394  1.00  0.19
ATOM    215  CA  ALA    31      22.721   6.623  10.435  1.00  0.01
ATOM    216  CB  ALA    31      23.185   6.509  11.881  1.00  0.65
ATOM    217  C   ALA    31      22.474   5.229   9.863  1.00  0.29
ATOM    218  O   ALA    31      23.372   4.629   9.260  1.00  0.68
ATOM    219  N   LYS    32      21.242   4.757   9.974  1.00  0.30
ATOM    220  CA  LYS    32      20.951   3.382   9.545  1.00  0.00
ATOM    221  CB  LYS    32      20.813   2.506  10.788  1.00  0.45
ATOM    222  CG  LYS    32      20.248   3.254  11.996  1.00  0.98
ATOM    223  CD  LYS    32      20.186   2.336  13.209  1.00  0.73
ATOM    224  CE  LYS    32      19.613   3.049  14.427  1.00  1.79
ATOM    225  NZ  LYS    32      19.573   2.145  15.588  1.00  2.19
ATOM    226  C   LYS    32      19.764   3.214   8.590  1.00  0.24
ATOM    227  O   LYS    32      19.830   3.670   7.446  1.00  0.18
ATOM    228  N   ASP    33      18.676   2.655   9.104  1.00  0.64
ATOM    229  CA  ASP    33      17.533   2.092   8.344  1.00  0.01
ATOM    230  CB  ASP    33      16.470   1.706   9.371  1.00  0.53
ATOM    231  CG  ASP    33      17.042   0.764  10.431  1.00  1.55
ATOM    232  OD1 ASP    33      17.262  -0.392  10.102  1.00  2.31
ATOM    233  OD2 ASP    33      17.307   1.238  11.527  1.00  2.09
ATOM    234  C   ASP    33      16.842   2.928   7.250  1.00  0.28
ATOM    235  O   ASP    33      17.388   3.875   6.667  1.00  0.43
ATOM    236  N   LEU    34      15.582   2.548   7.073  1.00  0.20
ATOM    237  CA  LEU    34      14.631   2.960   6.017  1.00  0.01
ATOM    238  CB  LEU    34      13.259   2.943   6.705  1.00  1.69
ATOM    239  CG  LEU    34      12.059   2.623   5.807  1.00  2.51
ATOM    240  CD1 LEU    34      10.868   2.176   6.645  1.00  3.16
ATOM    241  CD2 LEU    34      11.656   3.764   4.876  1.00  2.95
ATOM    242  C   LEU    34      14.856   4.330   5.383  1.00  0.36
ATOM    243  O   LEU    34      15.303   4.469   4.233  1.00  1.33
ATOM    244  N   VAL    35      14.509   5.341   6.152  1.00  0.12
ATOM    245  CA  VAL    35      14.554   6.717   5.681  1.00  0.00
ATOM    246  CB  VAL    35      13.151   7.294   5.879  1.00  0.74
ATOM    247  CG1 VAL    35      12.721   7.273   7.341  1.00  1.63
ATOM    248  CG2 VAL    35      12.970   8.671   5.252  1.00  1.18
ATOM    249  C   VAL    35      15.670   7.466   6.415  1.00  0.09
ATOM    250  O   VAL    35      15.552   8.643   6.780  1.00  0.43
ATOM    251  N   GLU    36      16.750   6.735   6.636  1.00  0.16
ATOM    252  CA  GLU    36      17.840   7.213   7.474  1.00  0.01
ATOM    253  CB  GLU    36      18.039   6.232   8.627  1.00  1.03
ATOM    254  CG  GLU    36      17.105   6.450   9.822  1.00  1.63
ATOM    255  CD  GLU    36      15.634   6.126   9.593  1.00  2.49
ATOM    256  OE1 GLU    36      15.357   5.060   9.053  1.00  2.92
ATOM    257  OE2 GLU    36      14.809   6.884  10.083  1.00  3.12
ATOM    258  C   GLU    36      19.149   7.429   6.706  1.00  0.18
ATOM    259  O   GLU    36      19.551   8.591   6.577  1.00  0.51
ATOM    260  N   SER    37      19.885   6.387   6.352  1.00  0.45
ATOM    261  CA  SER    37      21.194   6.665   5.738  1.00  0.01
ATOM    262  CB  SER    37      22.179   6.997   6.851  1.00  0.35
ATOM    263  OG  SER    37      23.441   7.284   6.267  1.00  1.15
ATOM    264  C   SER    37      21.794   5.548   4.891  1.00  0.58
ATOM    265  O   SER    37      22.567   5.861   3.972  1.00  1.12
ATOM    266  N   ALA    38      21.451   4.299   5.181  1.00  0.23
ATOM    267  CA  ALA    38      22.052   3.136   4.500  1.00  0.01
ATOM    268  CB  ALA    38      21.280   1.885   4.904  1.00  1.09
ATOM    269  C   ALA    38      21.967   3.329   2.999  1.00  0.11
ATOM    270  O   ALA    38      20.853   3.357   2.473  1.00  0.30
ATOM    271  N   PRO    39      23.099   3.203   2.315  1.00  0.12
ATOM    272  CA  PRO    39      23.515   4.230   1.349  1.00  0.01
ATOM    273  CB  PRO    39      24.615   3.560   0.594  1.00  0.67
ATOM    274  CG  PRO    39      25.194   2.488   1.515  1.00  1.50
ATOM    275  CD  PRO    39      24.290   2.471   2.741  1.00  1.37
ATOM    276  C   PRO    39      22.370   4.758   0.495  1.00  0.19
ATOM    277  O   PRO    39      21.992   4.165  -0.521  1.00  0.28
ATOM    278  N   ALA    40      21.852   5.893   0.935  1.00  0.19
ATOM    279  CA  ALA    40      20.583   6.411   0.434  1.00  0.00
ATOM    280  CB  ALA    40      19.805   6.910   1.643  1.00  2.61
ATOM    281  C   ALA    40      20.683   7.514  -0.610  1.00  0.41
ATOM    282  O   ALA    40      21.677   8.248  -0.697  1.00  0.94
ATOM    283  N   ALA    41      19.621   7.618  -1.389  1.00  0.28
ATOM    284  CA  ALA    41      19.505   8.684  -2.388  1.00  0.00
ATOM    285  CB  ALA    41      18.554   8.231  -3.490  1.00  1.97
ATOM    286  C   ALA    41      18.990   9.980  -1.766  1.00  0.41
ATOM    287  O   ALA    41      18.014   9.996  -1.002  1.00  1.11
ATOM    288  N   LEU    42      19.691  11.058  -2.067  1.00  0.30
ATOM    289  CA  LEU    42      19.275  12.385  -1.596  1.00  0.00
ATOM    290  CB  LEU    42      20.437  13.384  -1.600  1.00  0.86
ATOM    291  CG  LEU    42      21.339  13.325  -0.364  1.00  1.70
ATOM    292  CD1 LEU    42      22.373  12.206  -0.435  1.00  1.81
ATOM    293  CD2 LEU    42      22.064  14.655  -0.190  1.00  1.95
ATOM    294  C   LEU    42      18.152  12.943  -2.459  1.00  0.41
ATOM    295  O   LEU    42      18.003  12.579  -3.633  1.00  1.25
ATOM    296  N   LYS    43      17.332  13.763  -1.817  1.00  0.29
ATOM    297  CA  LYS    43      16.201  14.524  -2.406  1.00  0.00
ATOM    298  CB  LYS    43      16.729  15.406  -3.535  1.00  1.83
ATOM    299  CG  LYS    43      17.802  16.361  -3.021  1.00  2.04
ATOM    300  CD  LYS    43      18.162  17.430  -4.046  1.00  2.29
ATOM    301  CE  LYS    43      16.987  18.373  -4.280  1.00  2.42
ATOM    302  NZ  LYS    43      17.359  19.482  -5.173  1.00  3.28
ATOM    303  C   LYS    43      14.970  13.730  -2.893  1.00  0.36
ATOM    304  O   LYS    43      13.850  14.176  -2.624  1.00  1.02
ATOM    305  N   GLU    44      15.159  12.574  -3.515  1.00  0.36
ATOM    306  CA  GLU    44      14.059  11.714  -3.997  1.00  0.00
ATOM    307  CB  GLU    44      13.317  11.086  -2.820  1.00  1.50
ATOM    308  CG  GLU    44      14.140  10.071  -2.041  1.00  2.54
ATOM    309  CD  GLU    44      13.232   9.420  -0.998  1.00  3.32
ATOM    310  OE1 GLU    44      13.062  10.010   0.062  1.00  3.79
ATOM    311  OE2 GLU    44      12.608   8.426  -1.342  1.00  3.87
ATOM    312  C   GLU    44      13.014  12.445  -4.838  1.00  0.47
ATOM    313  O   GLU    44      12.029  12.961  -4.295  1.00  1.41
ATOM    314  N   GLY    45      13.203  12.475  -6.144  1.00  0.32
ATOM    315  CA  GLY    45      12.154  13.022  -7.013  1.00  0.00
ATOM    316  C   GLY    45      12.412  14.475  -7.380  1.00  0.35
ATOM    317  O   GLY    45      12.397  14.827  -8.568  1.00  0.87
ATOM    318  N   VAL    46      12.513  15.328  -6.373  1.00  0.35
ATOM    319  CA  VAL    46      12.930  16.704  -6.635  1.00  0.00
ATOM    320  CB  VAL    46      12.815  17.556  -5.371  1.00  0.92
ATOM    321  CG1 VAL    46      13.465  16.910  -4.157  1.00  1.51
ATOM    322  CG2 VAL    46      13.335  18.975  -5.582  1.00  1.71
ATOM    323  C   VAL    46      14.345  16.638  -7.201  1.00  0.55
ATOM    324  O   VAL    46      15.257  16.064  -6.591  1.00  1.24
ATOM    325  N   SER    47      14.459  17.166  -8.412  1.00  0.32
ATOM    326  CA  SER    47      15.606  16.943  -9.303  1.00  0.00
ATOM    327  CB  SER    47      16.767  17.883  -8.978  1.00  0.53
ATOM    328  OG  SER    47      17.259  17.628  -7.673  1.00  1.09
ATOM    329  C   SER    47      16.005  15.468  -9.286  1.00  0.49
ATOM    330  O   SER    47      16.954  15.047  -8.604  1.00  0.83
ATOM    331  N   LYS    48      15.348  14.719 -10.159  1.00  0.16
ATOM    332  CA  LYS    48      15.526  13.264 -10.212  1.00  0.01
ATOM    333  CB  LYS    48      14.590  12.679 -11.261  1.00  0.78
ATOM    334  CG  LYS    48      13.128  12.894 -10.906  1.00  1.19
ATOM    335  CD  LYS    48      12.213  12.278 -11.956  1.00  1.21
ATOM    336  CE  LYS    48      10.747  12.471 -11.592  1.00  1.80
ATOM    337  NZ  LYS    48       9.872  11.864 -12.608  1.00  2.50
ATOM    338  C   LYS    48      16.944  12.863 -10.578  1.00  0.11
ATOM    339  O   LYS    48      17.501  12.014  -9.878  1.00  0.26
ATOM    340  N   ASP    49      17.616  13.669 -11.387  1.00  0.04
ATOM    341  CA  ASP    49      18.995  13.363 -11.795  1.00  0.01
ATOM    342  CB  ASP    49      19.336  14.168 -13.048  1.00  0.21
ATOM    343  CG  ASP    49      18.510  13.728 -14.259  1.00  1.15
ATOM    344  OD1 ASP    49      19.122  13.208 -15.181  1.00  1.98
ATOM    345  OD2 ASP    49      17.376  14.183 -14.355  1.00  1.46
ATOM    346  C   ASP    49      20.031  13.662 -10.704  1.00  0.07
ATOM    347  O   ASP    49      21.138  13.117 -10.764  1.00  0.11
ATOM    348  N   ASP    50      19.620  14.304  -9.620  1.00  0.11
ATOM    349  CA  ASP    50      20.535  14.536  -8.497  1.00  0.00
ATOM    350  CB  ASP    50      20.039  15.695  -7.629  1.00  0.21
ATOM    351  CG  ASP    50      20.150  17.068  -8.299  1.00  1.17
ATOM    352  OD1 ASP    50      20.320  18.026  -7.559  1.00  1.57
ATOM    353  OD2 ASP    50      19.937  17.165  -9.501  1.00  1.76
ATOM    354  C   ASP    50      20.558  13.278  -7.645  1.00  0.10
ATOM    355  O   ASP    50      21.629  12.707  -7.393  1.00  0.23
ATOM    356  N   ALA    51      19.377  12.694  -7.519  1.00  0.07
ATOM    357  CA  ALA    51      19.240  11.430  -6.805  1.00  0.00
ATOM    358  CB  ALA    51      17.763  11.218  -6.491  1.00  0.24
ATOM    359  C   ALA    51      19.755  10.285  -7.668  1.00  0.10
ATOM    360  O   ALA    51      20.419   9.383  -7.147  1.00  0.15
ATOM    361  N   GLU    52      19.694  10.464  -8.978  1.00  0.04
ATOM    362  CA  GLU    52      20.226   9.482  -9.928  1.00  0.00
ATOM    363  CB  GLU    52      19.521   9.676 -11.258  1.00  0.14
ATOM    364  CG  GLU    52      18.039   9.340 -11.172  1.00  0.34
ATOM    365  CD  GLU    52      17.343   9.616 -12.503  1.00  0.47
ATOM    366  OE1 GLU    52      17.065  10.780 -12.760  1.00  0.59
ATOM    367  OE2 GLU    52      16.894   8.646 -13.100  1.00  0.93
ATOM    368  C   GLU    52      21.738   9.578 -10.131  1.00  0.08
ATOM    369  O   GLU    52      22.352   8.625 -10.625  1.00  0.14
ATOM    370  N   ALA    53      22.359  10.634  -9.634  1.00  0.09
ATOM    371  CA  ALA    53      23.817  10.696  -9.663  1.00  0.00
ATOM    372  CB  ALA    53      24.257  12.149  -9.538  1.00  0.06
ATOM    373  C   ALA    53      24.347   9.885  -8.493  1.00  0.07
ATOM    374  O   ALA    53      25.275   9.082  -8.658  1.00  0.09
ATOM    375  N   LEU    54      23.545   9.855  -7.442  1.00  0.06
ATOM    376  CA  LEU    54      23.856   9.037  -6.272  1.00  0.00
ATOM    377  CB  LEU    54      23.123   9.648  -5.089  1.00  0.17
ATOM    378  CG  LEU    54      23.596  11.084  -4.900  1.00  0.57
ATOM    379  CD1 LEU    54      22.630  11.892  -4.049  1.00  0.81
ATOM    380  CD2 LEU    54      25.014  11.137  -4.339  1.00  0.44
ATOM    381  C   LEU    54      23.425   7.593  -6.502  1.00  0.09
ATOM    382  O   LEU    54      24.144   6.678  -6.093  1.00  0.16
ATOM    383  N   LYS    55      22.457   7.414  -7.384  1.00  0.05
ATOM    384  CA  LYS    55      22.050   6.086  -7.856  1.00  0.00
ATOM    385  CB  LYS    55      20.994   6.280  -8.934  1.00  0.39
ATOM    386  CG  LYS    55      19.780   5.406  -8.711  1.00  1.07
ATOM    387  CD  LYS    55      18.852   6.029  -7.681  1.00  1.40
ATOM    388  CE  LYS    55      18.042   7.180  -8.247  1.00  2.20
ATOM    389  NZ  LYS    55      17.171   7.744  -7.207  1.00  2.76
ATOM    390  C   LYS    55      23.213   5.381  -8.529  1.00  0.08
ATOM    391  O   LYS    55      23.675   4.326  -8.066  1.00  0.22
ATOM    392  N   LYS    56      23.806   6.092  -9.475  1.00  0.09
ATOM    393  CA  LYS    56      24.937   5.566 -10.231  1.00  0.01
ATOM    394  CB  LYS    56      25.207   6.563 -11.351  1.00  0.36
ATOM    395  CG  LYS    56      26.199   6.035 -12.377  1.00  1.14
ATOM    396  CD  LYS    56      26.469   7.093 -13.439  1.00  1.55
ATOM    397  CE  LYS    56      25.171   7.549 -14.096  1.00  2.48
ATOM    398  NZ  LYS    56      25.425   8.607 -15.085  1.00  3.33
ATOM    399  C   LYS    56      26.182   5.409  -9.356  1.00  0.08
ATOM    400  O   LYS    56      26.782   4.327  -9.364  1.00  0.15
ATOM    401  N   ALA    57      26.375   6.319  -8.412  1.00  0.07
ATOM    402  CA  ALA    57      27.538   6.240  -7.519  1.00  0.00
ATOM    403  CB  ALA    57      27.681   7.574  -6.797  1.00  0.10
ATOM    404  C   ALA    57      27.457   5.112  -6.488  1.00  0.10
ATOM    405  O   ALA    57      28.457   4.409  -6.302  1.00  0.15
ATOM    406  N   LEU    58      26.258   4.766  -6.045  1.00  0.05
ATOM    407  CA  LEU    58      26.107   3.669  -5.084  1.00  0.00
ATOM    408  CB  LEU    58      24.787   3.842  -4.342  1.00  0.24
ATOM    409  CG  LEU    58      24.781   5.147  -3.554  1.00  0.92
ATOM    410  CD1 LEU    58      23.392   5.482  -3.028  1.00  0.87
ATOM    411  CD2 LEU    58      25.813   5.137  -2.432  1.00  1.02
ATOM    412  C   LEU    58      26.139   2.325  -5.799  1.00  0.07
ATOM    413  O   LEU    58      26.748   1.372  -5.292  1.00  0.09
ATOM    414  N   GLU    59      25.793   2.348  -7.073  1.00  0.08
ATOM    415  CA  GLU    59      25.944   1.152  -7.895  1.00  0.00
ATOM    416  CB  GLU    59      25.163   1.369  -9.184  1.00  0.24
ATOM    417  CG  GLU    59      25.283   0.179 -10.124  1.00  1.13
ATOM    418  CD  GLU    59      24.528   0.471 -11.414  1.00  1.37
ATOM    419  OE1 GLU    59      24.124  -0.481 -12.067  1.00  2.00
ATOM    420  OE2 GLU    59      24.363   1.644 -11.722  1.00  1.50
ATOM    421  C   GLU    59      27.419   0.894  -8.214  1.00  0.08
ATOM    422  O   GLU    59      27.867  -0.252  -8.091  1.00  0.06
ATOM    423  N   GLU    60      28.196   1.963  -8.325  1.00  0.06
ATOM    424  CA  GLU    60      29.638   1.843  -8.587  1.00  0.00
ATOM    425  CB  GLU    60      30.146   3.186  -9.099  1.00  0.08
ATOM    426  CG  GLU    60      29.528   3.587 -10.430  1.00  0.78
ATOM    427  CD  GLU    60      29.894   5.037 -10.728  1.00  0.75
ATOM    428  OE1 GLU    60      31.080   5.337 -10.730  1.00  0.69
ATOM    429  OE2 GLU    60      28.980   5.842 -10.860  1.00  0.91
ATOM    430  C   GLU    60      30.443   1.508  -7.332  1.00  0.07
ATOM    431  O   GLU    60      31.534   0.937  -7.434  1.00  0.16
ATOM    432  N   ALA    61      29.893   1.819  -6.170  1.00  0.06
ATOM    433  CA  ALA    61      30.571   1.511  -4.908  1.00  0.00
ATOM    434  CB  ALA    61      30.181   2.570  -3.884  1.00  0.31
ATOM    435  C   ALA    61      30.229   0.128  -4.360  1.00  0.07
ATOM    436  O   ALA    61      30.841  -0.315  -3.380  1.00  0.11
ATOM    437  N   GLY    62      29.260  -0.539  -4.969  1.00  0.16
ATOM    438  CA  GLY    62      28.845  -1.865  -4.496  1.00  0.01
ATOM    439  C   GLY    62      27.859  -1.735  -3.338  1.00  0.12
ATOM    440  O   GLY    62      27.667  -2.662  -2.543  1.00  0.21
ATOM    441  N   ALA    63      27.191  -0.593  -3.304  1.00  0.08
ATOM    442  CA  ALA    63      26.225  -0.268  -2.257  1.00  0.00
ATOM    443  CB  ALA    63      26.397   1.197  -1.879  1.00  0.38
ATOM    444  C   ALA    63      24.800  -0.520  -2.739  1.00  0.10
ATOM    445  O   ALA    63      23.837  -0.133  -2.066  1.00  0.20
ATOM    446  N   GLU    64      24.707  -1.018  -3.964  1.00  0.14
ATOM    447  CA  GLU    64      23.457  -1.490  -4.579  1.00  0.01
ATOM    448  CB  GLU    64      22.573  -2.252  -3.595  1.00  1.80
ATOM    449  CG  GLU    64      23.035  -3.694  -3.419  1.00  2.70
ATOM    450  CD  GLU    64      22.928  -4.422  -4.758  1.00  3.69
ATOM    451  OE1 GLU    64      23.827  -5.192  -5.056  1.00  4.41
ATOM    452  OE2 GLU    64      22.072  -4.024  -5.543  1.00  4.03
ATOM    453  C   GLU    64      22.652  -0.411  -5.290  1.00  0.19
ATOM    454  O   GLU    64      22.872   0.800  -5.153  1.00  0.27
ATOM    455  N   VAL    65      21.795  -0.919  -6.157  1.00  0.11
ATOM    456  CA  VAL    65      20.948  -0.109  -7.034  1.00  0.01
ATOM    457  CB  VAL    65      20.525  -1.018  -8.175  1.00  0.69
ATOM    458  CG1 VAL    65      21.762  -1.589  -8.858  1.00  0.76
ATOM    459  CG2 VAL    65      19.645  -2.149  -7.658  1.00  0.93
ATOM    460  C   VAL    65      19.714   0.456  -6.331  1.00  0.11
ATOM    461  O   VAL    65      19.360   0.064  -5.211  1.00  0.25
ATOM    462  N   GLU    66      19.127   1.445  -6.983  1.00  0.36
ATOM    463  CA  GLU    66      17.940   2.147  -6.477  1.00  0.01
ATOM    464  CB  GLU    66      18.372   3.420  -5.736  1.00  1.29
ATOM    465  CG  GLU    66      19.473   3.225  -4.690  1.00  1.91
ATOM    466  CD  GLU    66      20.000   4.574  -4.197  1.00  2.58
ATOM    467  OE1 GLU    66      20.498   5.314  -5.036  1.00  3.12
ATOM    468  OE2 GLU    66      19.653   4.942  -3.081  1.00  2.79
ATOM    469  C   GLU    66      17.046   2.541  -7.666  1.00  0.25
ATOM    470  O   GLU    66      17.416   3.410  -8.471  1.00  0.29
ATOM    471  N   VAL    67      15.933   1.850  -7.838  1.00  0.16
ATOM    472  CA  VAL    67      14.979   2.244  -8.886  1.00  0.01
ATOM    473  CB  VAL    67      14.025   1.082  -9.189  1.00  0.60
ATOM    474  CG1 VAL    67      12.991   0.879  -8.088  1.00  1.13
ATOM    475  CG2 VAL    67      13.317   1.249 -10.532  1.00  0.77
ATOM    476  C   VAL    67      14.220   3.490  -8.425  1.00  0.12
ATOM    477  O   VAL    67      13.999   3.692  -7.225  1.00  0.31
ATOM    478  N   LYS    68      13.938   4.376  -9.363  1.00  0.13
ATOM    479  CA  LYS    68      13.218   5.606  -9.032  1.00  0.01
ATOM    480  CB  LYS    68      14.199   6.772  -9.050  1.00  1.31
ATOM    481  CG  LYS    68      13.618   7.976  -8.320  1.00  2.49
ATOM    482  CD  LYS    68      13.347   7.625  -6.861  1.00  3.09
ATOM    483  CE  LYS    68      12.747   8.795  -6.096  1.00  4.47
ATOM    484  NZ  LYS    68      11.464   9.210  -6.686  1.00  5.02
ATOM    485  C   LYS    68      12.102   5.855 -10.041  1.00  0.45
ATOM    486  O   LYS    68      10.990   5.422  -9.773  1.00  0.49
ATOM    487  OXT LYS    68      12.366   6.533 -11.024  1.00  0.49
