# Supplementary material for: Fast structure similarity searches among protein models: efficient clustering of protein fragments
Source: Algorithms Mol Biol. 2012 May 29;7:16. doi: 10.1186/1748-7188-7-16 (PMC3403935; doi:10.1186/1748-7188-7-16)
Supplement: Additional file 1 — Zipped le with the Linux executable and example files. [file 1748-7188-7-16-S1.TGZ › fsss_distrib/4state_reduced/1ctf/1ctf.d16519_r.pdb]

ATOM      1  N   GLU     1      14.801  18.805  -1.399  1.00  1.08
ATOM      2  CA  GLU     1      14.754  17.744  -2.425  1.00  0.01
ATOM      3  CB  GLU     1      14.631  18.342  -3.819  1.00  0.66
ATOM      4  CG  GLU     1      13.336  19.126  -3.986  1.00  1.60
ATOM      5  CD  GLU     1      13.268  19.716  -5.390  1.00  1.95
ATOM      6  OE1 GLU     1      12.163  19.825  -5.903  1.00  2.51
ATOM      7  OE2 GLU     1      14.307  20.125  -5.888  1.00  2.11
ATOM      8  C   GLU     1      16.018  16.898  -2.375  1.00  0.09
ATOM      9  O   GLU     1      16.823  16.921  -3.315  1.00  0.29
ATOM     10  N   PHE     2      16.155  16.102  -1.330  1.00  0.11
ATOM     11  CA  PHE     2      17.368  15.295  -1.179  1.00  0.01
ATOM     12  CB  PHE     2      17.685  15.151   0.304  1.00  0.52
ATOM     13  CG  PHE     2      17.865  16.483   1.035  1.00  0.74
ATOM     14  CD1 PHE     2      18.945  17.299   0.732  1.00  0.98
ATOM     15  CE1 PHE     2      19.108  18.508   1.390  1.00  1.23
ATOM     16  CZ  PHE     2      18.189  18.906   2.353  1.00  1.27
ATOM     17  CE2 PHE     2      17.107  18.088   2.658  1.00  1.28
ATOM     18  CD2 PHE     2      16.944  16.875   1.999  1.00  1.08
ATOM     19  C   PHE     2      17.204  13.927  -1.835  1.00  0.02
ATOM     20  O   PHE     2      17.021  12.903  -1.163  1.00  0.11
ATOM     21  N   ASP     3      17.356  13.921  -3.150  1.00  0.07
ATOM     22  CA  ASP     3      17.212  12.697  -3.956  1.00  0.01
ATOM     23  CB  ASP     3      16.943  13.092  -5.408  1.00  0.84
ATOM     24  CG  ASP     3      15.624  13.857  -5.516  1.00  1.33
ATOM     25  OD1 ASP     3      14.730  13.559  -4.731  1.00  1.44
ATOM     26  OD2 ASP     3      15.566  14.807  -6.282  1.00  1.91
ATOM     27  C   ASP     3      18.457  11.813  -3.877  1.00  0.10
ATOM     28  O   ASP     3      19.440  12.010  -4.600  1.00  0.13
ATOM     29  N   VAL     4      18.417  10.868  -2.953  1.00  0.09
ATOM     30  CA  VAL     4      19.522   9.920  -2.781  1.00  0.01
ATOM     31  CB  VAL     4      19.471   9.376  -1.354  1.00  0.57
ATOM     32  CG1 VAL     4      20.409   8.189  -1.149  1.00  0.81
ATOM     33  CG2 VAL     4      19.780  10.480  -0.350  1.00  0.60
ATOM     34  C   VAL     4      19.433   8.783  -3.793  1.00  0.08
ATOM     35  O   VAL     4      18.428   8.066  -3.857  1.00  0.19
ATOM     36  N   ILE     5      20.441   8.681  -4.642  1.00  0.10
ATOM     37  CA  ILE     5      20.464   7.578  -5.605  1.00  0.01
ATOM     38  CB  ILE     5      20.291   8.097  -7.032  1.00  0.94
ATOM     39  CG2 ILE     5      20.583   6.994  -8.030  1.00  1.26
ATOM     40  CG1 ILE     5      18.901   8.669  -7.307  1.00  1.66
ATOM     41  CD1 ILE     5      18.872  10.193  -7.330  1.00  2.07
ATOM     42  C   ILE     5      21.741   6.743  -5.472  1.00  0.06
ATOM     43  O   ILE     5      22.802   7.068  -6.029  1.00  0.10
ATOM     44  N   LEU     6      21.607   5.659  -4.727  1.00  0.48
ATOM     45  CA  LEU     6      22.699   4.710  -4.510  1.00  0.01
ATOM     46  CB  LEU     6      22.616   4.129  -3.103  1.00  0.85
ATOM     47  CG  LEU     6      22.753   5.195  -2.022  1.00  1.49
ATOM     48  CD1 LEU     6      22.423   4.625  -0.646  1.00  1.66
ATOM     49  CD2 LEU     6      24.144   5.818  -2.038  1.00  1.95
ATOM     50  C   LEU     6      22.669   3.567  -5.520  1.00  0.52
ATOM     51  O   LEU     6      21.755   3.431  -6.346  1.00  1.30
ATOM     52  N   LYS     7      23.663   2.711  -5.334  1.00  0.37
ATOM     53  CA  LYS     7      23.995   1.590  -6.224  1.00  0.01
ATOM     54  CB  LYS     7      25.191   0.890  -5.597  1.00  1.72
ATOM     55  CG  LYS     7      26.246   1.913  -5.192  1.00  2.10
ATOM     56  CD  LYS     7      27.425   1.266  -4.478  1.00  3.24
ATOM     57  CE  LYS     7      28.417   2.328  -4.016  1.00  3.44
ATOM     58  NZ  LYS     7      27.754   3.304  -3.133  1.00  3.74
ATOM     59  C   LYS     7      22.858   0.593  -6.391  1.00  0.57
ATOM     60  O   LYS     7      21.940   0.544  -5.569  1.00  1.71
ATOM     61  N   ALA     8      22.918  -0.162  -7.475  1.00  0.52
ATOM     62  CA  ALA     8      21.933  -1.214  -7.747  1.00  0.01
ATOM     63  CB  ALA     8      21.572  -1.171  -9.222  1.00  2.18
ATOM     64  C   ALA     8      22.426  -2.624  -7.446  1.00  0.46
ATOM     65  O   ALA     8      22.419  -3.480  -8.341  1.00  0.86
ATOM     66  N   ALA     9      22.757  -2.906  -6.198  1.00  0.13
ATOM     67  CA  ALA     9      23.175  -4.275  -5.860  1.00  0.01
ATOM     68  CB  ALA     9      24.137  -4.267  -4.675  1.00  1.36
ATOM     69  C   ALA     9      21.941  -5.110  -5.536  1.00  0.05
ATOM     70  O   ALA     9      21.489  -5.173  -4.385  1.00  0.09
ATOM     71  N   GLY    10      21.450  -5.806  -6.550  1.00  0.37
ATOM     72  CA  GLY    10      20.188  -6.550  -6.435  1.00  0.01
ATOM     73  C   GLY    10      20.359  -7.963  -5.890  1.00  0.63
ATOM     74  O   GLY    10      20.134  -8.955  -6.591  1.00  1.69
ATOM     75  N   ALA    11      20.689  -8.030  -4.611  1.00  0.14
ATOM     76  CA  ALA    11      20.780  -9.309  -3.907  1.00  0.01
ATOM     77  CB  ALA    11      21.942  -9.244  -2.922  1.00  0.62
ATOM     78  C   ALA    11      19.479  -9.578  -3.159  1.00  0.19
ATOM     79  O   ALA    11      19.258 -10.666  -2.616  1.00  0.22
ATOM     80  N   ASN    12      18.640  -8.561  -3.143  1.00  0.19
ATOM     81  CA  ASN    12      17.336  -8.626  -2.495  1.00  0.01
ATOM     82  CB  ASN    12      17.581  -8.376  -1.003  1.00  1.40
ATOM     83  CG  ASN    12      16.400  -8.750  -0.103  1.00  1.14
ATOM     84  OD1 ASN    12      15.247  -8.842  -0.543  1.00  1.42
ATOM     85  ND2 ASN    12      16.695  -8.854   1.178  1.00  1.68
ATOM     86  C   ASN    12      16.482  -7.522  -3.110  1.00  0.25
ATOM     87  O   ASN    12      17.012  -6.458  -3.443  1.00  0.19
ATOM     88  N   LYS    13      15.172  -7.703  -3.154  1.00  0.84
ATOM     89  CA  LYS    13      14.308  -6.620  -3.637  1.00  0.01
ATOM     90  CB  LYS    13      12.964  -7.200  -4.061  1.00  0.49
ATOM     91  CG  LYS    13      12.032  -6.109  -4.577  1.00  0.95
ATOM     92  CD  LYS    13      10.808  -6.704  -5.262  1.00  0.98
ATOM     93  CE  LYS    13      11.213  -7.528  -6.481  1.00  1.62
ATOM     94  NZ  LYS    13      10.030  -8.078  -7.161  1.00  2.54
ATOM     95  C   LYS    13      14.132  -5.571  -2.539  1.00  0.33
ATOM     96  O   LYS    13      14.094  -4.374  -2.837  1.00  0.39
ATOM     97  N   VAL    14      14.431  -5.982  -1.317  1.00  0.10
ATOM     98  CA  VAL    14      14.487  -5.049  -0.184  1.00  0.01
ATOM     99  CB  VAL    14      14.304  -5.862   1.095  1.00  0.27
ATOM    100  CG1 VAL    14      14.174  -4.975   2.329  1.00  0.93
ATOM    101  CG2 VAL    14      13.073  -6.754   0.984  1.00  0.36
ATOM    102  C   VAL    14      15.812  -4.261  -0.144  1.00  0.06
ATOM    103  O   VAL    14      15.924  -3.288   0.608  1.00  0.08
ATOM    104  N   ALA    15      16.713  -4.538  -1.077  1.00  0.14
ATOM    105  CA  ALA    15      17.979  -3.805  -1.159  1.00  0.01
ATOM    106  CB  ALA    15      19.002  -4.645  -1.914  1.00  0.55
ATOM    107  C   ALA    15      17.801  -2.464  -1.867  1.00  0.12
ATOM    108  O   ALA    15      18.542  -1.525  -1.570  1.00  0.14
ATOM    109  N   VAL    16      16.679  -2.296  -2.556  1.00  0.06
ATOM    110  CA  VAL    16      16.345  -1.001  -3.170  1.00  0.01
ATOM    111  CB  VAL    16      15.529  -1.252  -4.437  1.00  0.32
ATOM    112  CG1 VAL    16      14.104  -1.677  -4.106  1.00  0.84
ATOM    113  CG2 VAL    16      15.474  -0.007  -5.304  1.00  0.34
ATOM    114  C   VAL    16      15.556  -0.120  -2.184  1.00  0.04
ATOM    115  O   VAL    16      15.128   0.995  -2.516  1.00  0.16
ATOM    116  N   ILE    17      15.505  -0.563  -0.943  1.00  0.22
ATOM    117  CA  ILE    17      14.666   0.050   0.078  1.00  0.01
ATOM    118  CB  ILE    17      13.730  -1.101   0.517  1.00  0.35
ATOM    119  CG2 ILE    17      12.882  -0.838   1.753  1.00  1.18
ATOM    120  CG1 ILE    17      12.821  -1.539  -0.623  1.00  1.04
ATOM    121  CD1 ILE    17      11.804  -2.574  -0.155  1.00  1.10
ATOM    122  C   ILE    17      15.539   0.557   1.231  1.00  0.25
ATOM    123  O   ILE    17      15.543  -0.081   2.276  1.00  0.25
ATOM    124  N   LYS    18      16.285   1.643   1.093  1.00  0.10
ATOM    125  CA  LYS    18      17.085   2.078   2.266  1.00  0.01
ATOM    126  CB  LYS    18      18.533   1.651   2.186  1.00  0.36
ATOM    127  CG  LYS    18      19.080   1.629   3.615  1.00  0.78
ATOM    128  CD  LYS    18      20.596   1.682   3.671  1.00  1.21
ATOM    129  CE  LYS    18      21.083   1.438   5.092  1.00  1.66
ATOM    130  NZ  LYS    18      20.603   0.133   5.572  1.00  1.81
ATOM    131  C   LYS    18      17.107   3.574   2.578  1.00  0.04
ATOM    132  O   LYS    18      16.502   3.998   3.557  1.00  0.02
ATOM    133  N   ALA    19      17.976   4.325   1.923  1.00  0.22
ATOM    134  CA  ALA    19      18.192   5.718   2.353  1.00  0.01
ATOM    135  CB  ALA    19      19.658   6.072   2.127  1.00  0.27
ATOM    136  C   ALA    19      17.312   6.708   1.606  1.00  0.17
ATOM    137  O   ALA    19      17.180   7.881   1.989  1.00  0.24
ATOM    138  N   VAL    20      16.533   6.156   0.700  1.00  0.66
ATOM    139  CA  VAL    20      15.845   6.980  -0.267  1.00  0.01
ATOM    140  CB  VAL    20      15.564   6.086  -1.450  1.00  0.33
ATOM    141  CG1 VAL    20      16.900   5.885  -2.123  1.00  1.52
ATOM    142  CG2 VAL    20      14.978   4.738  -1.050  1.00  0.74
ATOM    143  C   VAL    20      14.642   7.709   0.300  1.00  0.24
ATOM    144  O   VAL    20      14.724   8.941   0.336  1.00  0.40
ATOM    145  N   ARG    21      13.812   7.043   1.085  1.00  0.13
ATOM    146  CA  ARG    21      12.727   7.781   1.740  1.00  0.01
ATOM    147  CB  ARG    21      11.436   6.990   1.758  1.00  0.44
ATOM    148  CG  ARG    21      10.779   7.089   0.389  1.00  1.16
ATOM    149  CD  ARG    21       9.334   6.603   0.396  1.00  1.70
ATOM    150  NE  ARG    21       8.477   7.505   1.176  1.00  2.60
ATOM    151  CZ  ARG    21       7.490   8.223   0.642  1.00  3.39
ATOM    152  NH1 ARG    21       7.299   8.216  -0.677  1.00  4.07
ATOM    153  NH2 ARG    21       6.725   8.987   1.423  1.00  3.93
ATOM    154  C   ARG    21      13.119   8.300   3.124  1.00  0.13
ATOM    155  O   ARG    21      12.264   8.707   3.915  1.00  0.21
ATOM    156  N   GLY    22      14.413   8.337   3.389  1.00  0.09
ATOM    157  CA  GLY    22      14.919   9.063   4.544  1.00  0.01
ATOM    158  C   GLY    22      15.112  10.510   4.109  1.00  0.07
ATOM    159  O   GLY    22      14.606  11.427   4.763  1.00  0.17
ATOM    160  N   ALA    23      15.711  10.693   2.940  1.00  0.06
ATOM    161  CA  ALA    23      15.998  12.047   2.449  1.00  0.01
ATOM    162  CB  ALA    23      17.390  12.011   1.837  1.00  0.60
ATOM    163  C   ALA    23      14.970  12.588   1.446  1.00  0.10
ATOM    164  O   ALA    23      14.821  13.809   1.305  1.00  0.30
ATOM    165  N   THR    24      14.239  11.698   0.792  1.00  0.16
ATOM    166  CA  THR    24      13.121  12.108  -0.078  1.00  0.00
ATOM    167  CB  THR    24      13.161  11.345  -1.400  1.00  1.17
ATOM    168  OG1 THR    24      12.664  10.030  -1.182  1.00  1.82
ATOM    169  CG2 THR    24      14.551  11.244  -2.004  1.00  2.00
ATOM    170  C   THR    24      11.774  11.782   0.570  1.00  0.47
ATOM    171  O   THR    24      10.730  11.867  -0.088  1.00  1.10
ATOM    172  N   GLY    25      11.807  11.364   1.822  1.00  0.44
ATOM    173  CA  GLY    25      10.613  10.803   2.447  1.00  0.01
ATOM    174  C   GLY    25       9.748  11.831   3.141  1.00  0.62
ATOM    175  O   GLY    25      10.189  12.918   3.528  1.00  1.65
ATOM    176  N   LEU    26       8.480  11.484   3.220  1.00  0.36
ATOM    177  CA  LEU    26       7.496  12.340   3.882  1.00  0.01
ATOM    178  CB  LEU    26       6.278  12.474   2.969  1.00  1.37
ATOM    179  CG  LEU    26       6.642  13.092   1.624  1.00  1.91
ATOM    180  CD1 LEU    26       5.468  13.019   0.657  1.00  2.66
ATOM    181  CD2 LEU    26       7.127  14.529   1.786  1.00  2.25
ATOM    182  C   LEU    26       7.073  11.702   5.197  1.00  0.34
ATOM    183  O   LEU    26       7.576  12.048   6.273  1.00  0.43
ATOM    184  N   GLY    27       6.141  10.774   5.087  1.00  0.55
ATOM    185  CA  GLY    27       5.675  10.037   6.261  1.00  0.00
ATOM    186  C   GLY    27       6.576   8.843   6.513  1.00  0.30
ATOM    187  O   GLY    27       6.723   7.998   5.624  1.00  0.39
ATOM    188  N   LEU    28       6.959   8.652   7.765  1.00  0.10
ATOM    189  CA  LEU    28       7.981   7.651   8.120  1.00  0.01
ATOM    190  CB  LEU    28       8.456   7.971   9.537  1.00  0.57
ATOM    191  CG  LEU    28       9.729   7.217   9.915  1.00  1.42
ATOM    192  CD1 LEU    28      10.854   7.517   8.930  1.00  1.49
ATOM    193  CD2 LEU    28      10.162   7.552  11.338  1.00  1.80
ATOM    194  C   LEU    28       7.516   6.188   8.041  1.00  0.08
ATOM    195  O   LEU    28       8.368   5.302   7.985  1.00  0.13
ATOM    196  N   LYS    29       6.233   5.918   7.861  1.00  0.08
ATOM    197  CA  LYS    29       5.826   4.521   7.652  1.00  0.00
ATOM    198  CB  LYS    29       4.454   4.300   8.271  1.00  0.50
ATOM    199  CG  LYS    29       4.521   4.414   9.791  1.00  1.02
ATOM    200  CD  LYS    29       5.470   3.371  10.376  1.00  1.91
ATOM    201  CE  LYS    29       5.556   3.480  11.894  1.00  2.75
ATOM    202  NZ  LYS    29       4.241   3.260  12.513  1.00  3.41
ATOM    203  C   LYS    29       5.817   4.148   6.169  1.00  0.16
ATOM    204  O   LYS    29       6.249   3.044   5.812  1.00  0.40
ATOM    205  N   GLU    30       5.647   5.151   5.323  1.00  0.16
ATOM    206  CA  GLU    30       5.735   4.921   3.879  1.00  0.00
ATOM    207  CB  GLU    30       4.914   5.979   3.153  1.00  0.32
ATOM    208  CG  GLU    30       4.716   5.625   1.682  1.00  1.11
ATOM    209  CD  GLU    30       3.828   4.388   1.564  1.00  2.14
ATOM    210  OE1 GLU    30       2.967   4.234   2.420  1.00  2.96
ATOM    211  OE2 GLU    30       3.983   3.661   0.596  1.00  2.69
ATOM    212  C   GLU    30       7.198   5.036   3.489  1.00  0.09
ATOM    213  O   GLU    30       7.702   4.263   2.665  1.00  0.13
ATOM    214  N   ALA    31       7.902   5.784   4.321  1.00  0.06
ATOM    215  CA  ALA    31       9.346   5.903   4.234  1.00  0.01
ATOM    216  CB  ALA    31       9.781   7.143   5.005  1.00  0.22
ATOM    217  C   ALA    31      10.036   4.680   4.809  1.00  0.03
ATOM    218  O   ALA    31      11.059   4.284   4.251  1.00  0.17
ATOM    219  N   LYS    32       9.333   3.923   5.640  1.00  0.03
ATOM    220  CA  LYS    32       9.874   2.681   6.206  1.00  0.00
ATOM    221  CB  LYS    32       9.152   2.376   7.511  1.00  0.27
ATOM    222  CG  LYS    32       9.740   1.163   8.218  1.00  1.11
ATOM    223  CD  LYS    32       9.247   1.095   9.656  1.00  1.66
ATOM    224  CE  LYS    32       9.664   2.355  10.410  1.00  2.53
ATOM    225  NZ  LYS    32       9.233   2.314  11.816  1.00  3.27
ATOM    226  C   LYS    32       9.735   1.526   5.229  1.00  0.07
ATOM    227  O   LYS    32      10.629   0.673   5.156  1.00  0.08
ATOM    228  N   ASP    33       8.871   1.746   4.251  1.00  0.05
ATOM    229  CA  ASP    33       8.750   0.849   3.104  1.00  0.00
ATOM    230  CB  ASP    33       7.399   1.132   2.448  1.00  0.21
ATOM    231  CG  ASP    33       7.078   0.084   1.392  1.00  0.68
ATOM    232  OD1 ASP    33       7.307  -1.085   1.671  1.00  0.95
ATOM    233  OD2 ASP    33       6.536   0.459   0.363  1.00  0.95
ATOM    234  C   ASP    33       9.895   1.086   2.106  1.00  0.07
ATOM    235  O   ASP    33      10.074   0.304   1.165  1.00  0.17
ATOM    236  N   LEU    34      10.677   2.134   2.337  1.00  0.08
ATOM    237  CA  LEU    34      11.926   2.374   1.608  1.00  0.00
ATOM    238  CB  LEU    34      11.725   3.463   0.560  1.00  0.39
ATOM    239  CG  LEU    34      10.964   2.945  -0.659  1.00  1.15
ATOM    240  CD1 LEU    34      10.673   4.058  -1.654  1.00  1.04
ATOM    241  CD2 LEU    34      11.733   1.828  -1.352  1.00  1.73
ATOM    242  C   LEU    34      13.108   2.734   2.529  1.00  0.05
ATOM    243  O   LEU    34      14.013   3.437   2.047  1.00  0.22
ATOM    244  N   VAL    35      13.131   2.246   3.773  1.00  0.06
ATOM    245  CA  VAL    35      14.290   2.448   4.690  1.00  0.00
ATOM    246  CB  VAL    35      14.128   3.683   5.607  1.00  0.37
ATOM    247  CG1 VAL    35      14.032   5.005   4.851  1.00  0.43
ATOM    248  CG2 VAL    35      12.996   3.612   6.622  1.00  0.78
ATOM    249  C   VAL    35      14.627   1.201   5.551  1.00  0.13
ATOM    250  O   VAL    35      14.484   1.200   6.781  1.00  0.25
ATOM    251  N   GLU    36      15.168   0.173   4.920  1.00  0.40
ATOM    252  CA  GLU    36      15.527  -1.056   5.637  1.00  0.01
ATOM    253  CB  GLU    36      14.345  -2.010   5.480  1.00  1.04
ATOM    254  CG  GLU    36      14.518  -3.294   6.279  1.00  1.82
ATOM    255  CD  GLU    36      13.250  -4.134   6.148  1.00  2.61
ATOM    256  OE1 GLU    36      12.556  -3.951   5.156  1.00  3.27
ATOM    257  OE2 GLU    36      12.990  -4.929   7.042  1.00  2.83
ATOM    258  C   GLU    36      16.822  -1.734   5.139  1.00  0.46
ATOM    259  O   GLU    36      17.591  -2.256   5.955  1.00  1.35
ATOM    260  N   SER    37      17.040  -1.783   3.834  1.00  0.27
ATOM    261  CA  SER    37      18.226  -2.457   3.271  1.00  0.01
ATOM    262  CB  SER    37      17.873  -3.890   2.896  1.00  0.76
ATOM    263  OG  SER    37      17.371  -4.551   4.048  1.00  1.51
ATOM    264  C   SER    37      18.779  -1.734   2.035  1.00  0.43
ATOM    265  O   SER    37      18.038  -1.263   1.166  1.00  1.49
ATOM    266  N   ALA    38      20.101  -1.673   1.978  1.00  0.19
ATOM    267  CA  ALA    38      20.846  -0.971   0.912  1.00  0.01
ATOM    268  CB  ALA    38      22.136  -0.454   1.548  1.00  0.98
ATOM    269  C   ALA    38      21.227  -1.892  -0.249  1.00  0.52
ATOM    270  O   ALA    38      21.148  -3.118  -0.100  1.00  0.65
ATOM    271  N   PRO    39      21.733  -1.340  -1.348  1.00  0.33
ATOM    272  CA  PRO    39      21.681   0.092  -1.703  1.00  0.01
ATOM    273  CB  PRO    39      22.919   0.271  -2.521  1.00  1.04
ATOM    274  CG  PRO    39      23.311  -1.093  -3.072  1.00  1.22
ATOM    275  CD  PRO    39      22.357  -2.091  -2.428  1.00  1.18
ATOM    276  C   PRO    39      20.443   0.478  -2.528  1.00  0.15
ATOM    277  O   PRO    39      20.027  -0.249  -3.439  1.00  0.39
ATOM    278  N   ALA    40      19.979   1.698  -2.308  1.00  0.10
ATOM    279  CA  ALA    40      18.725   2.167  -2.922  1.00  0.01
ATOM    280  CB  ALA    40      17.753   2.374  -1.785  1.00  0.81
ATOM    281  C   ALA    40      18.814   3.495  -3.673  1.00  0.20
ATOM    282  O   ALA    40      19.528   4.405  -3.240  1.00  0.45
ATOM    283  N   ALA    41      17.968   3.655  -4.682  1.00  0.14
ATOM    284  CA  ALA    41      17.868   4.934  -5.422  1.00  0.01
ATOM    285  CB  ALA    41      18.238   4.673  -6.871  1.00  1.77
ATOM    286  C   ALA    41      16.445   5.510  -5.373  1.00  0.16
ATOM    287  O   ALA    41      15.518   4.766  -5.040  1.00  0.25
ATOM    288  N   LEU    42      16.301   6.818  -5.534  1.00  0.28
ATOM    289  CA  LEU    42      14.960   7.412  -5.698  1.00  0.01
ATOM    290  CB  LEU    42      14.298   7.689  -4.352  1.00  1.56
ATOM    291  CG  LEU    42      13.095   6.783  -4.097  1.00  2.35
ATOM    292  CD1 LEU    42      12.437   7.141  -2.774  1.00  3.00
ATOM    293  CD2 LEU    42      12.059   6.860  -5.213  1.00  2.94
ATOM    294  C   LEU    42      14.961   8.727  -6.472  1.00  0.29
ATOM    295  O   LEU    42      15.787   9.618  -6.234  1.00  0.65
ATOM    296  N   LYS    43      13.952   8.844  -7.325  1.00  0.18
ATOM    297  CA  LYS    43      13.600  10.089  -8.021  1.00  0.01
ATOM    298  CB  LYS    43      13.278  11.174  -6.999  1.00  1.92
ATOM    299  CG  LYS    43      12.012  10.825  -6.223  1.00  2.56
ATOM    300  CD  LYS    43      11.725  11.845  -5.128  1.00  3.38
ATOM    301  CE  LYS    43      10.423  11.524  -4.399  1.00  3.66
ATOM    302  NZ  LYS    43      10.451  10.167  -3.827  1.00  3.92
ATOM    303  C   LYS    43      14.637  10.584  -9.014  1.00  0.21
ATOM    304  O   LYS    43      15.764  10.078  -9.114  1.00  0.28
ATOM    305  N   GLU    44      14.179  11.538  -9.806  1.00  0.14
ATOM    306  CA  GLU    44      15.007  12.168 -10.841  1.00  0.01
ATOM    307  CB  GLU    44      14.180  13.135 -11.694  1.00  0.93
ATOM    308  CG  GLU    44      13.437  12.462 -12.852  1.00  1.74
ATOM    309  CD  GLU    44      12.129  11.811 -12.404  1.00  2.71
ATOM    310  OE1 GLU    44      11.625  10.975 -13.147  1.00  3.31
ATOM    311  OE2 GLU    44      11.538  12.347 -11.474  1.00  3.26
ATOM    312  C   GLU    44      16.189  12.936 -10.264  1.00  0.14
ATOM    313  O   GLU    44      16.352  13.081  -9.046  1.00  0.37
ATOM    314  N   GLY    45      17.058  13.337 -11.174  1.00  0.35
ATOM    315  CA  GLY    45      18.229  14.128 -10.805  1.00  0.01
ATOM    316  C   GLY    45      19.515  13.419 -11.197  1.00  0.32
ATOM    317  O   GLY    45      20.609  13.863 -10.817  1.00  0.55
ATOM    318  N   VAL    46      19.381  12.373 -12.000  1.00  0.17
ATOM    319  CA  VAL    46      20.538  11.581 -12.457  1.00  0.01
ATOM    320  CB  VAL    46      20.010  10.266 -13.025  1.00  1.84
ATOM    321  CG1 VAL    46      21.141   9.325 -13.421  1.00  2.55
ATOM    322  CG2 VAL    46      19.074   9.576 -12.039  1.00  1.72
ATOM    323  C   VAL    46      21.357  12.315 -13.528  1.00  0.18
ATOM    324  O   VAL    46      21.123  12.158 -14.735  1.00  0.29
ATOM    325  N   SER    47      22.221  13.205 -13.070  1.00  0.24
ATOM    326  CA  SER    47      23.100  13.967 -13.961  1.00  0.02
ATOM    327  CB  SER    47      22.761  15.452 -13.848  1.00  1.32
ATOM    328  OG  SER    47      22.903  15.858 -12.492  1.00  1.54
ATOM    329  C   SER    47      24.563  13.740 -13.604  1.00  0.44
ATOM    330  O   SER    47      25.462  13.956 -14.423  1.00  1.34
ATOM    331  N   LYS    48      24.781  13.354 -12.358  1.00  0.30
ATOM    332  CA  LYS    48      26.117  12.981 -11.880  1.00  0.01
ATOM    333  CB  LYS    48      26.659  14.035 -10.923  1.00  2.00
ATOM    334  CG  LYS    48      27.152  15.275 -11.659  1.00  2.62
ATOM    335  CD  LYS    48      27.769  16.277 -10.689  1.00  3.60
ATOM    336  CE  LYS    48      28.390  17.454 -11.431  1.00  4.27
ATOM    337  NZ  LYS    48      29.463  16.999 -12.330  1.00  4.93
ATOM    338  C   LYS    48      26.046  11.646 -11.167  1.00  0.43
ATOM    339  O   LYS    48      24.961  11.250 -10.725  1.00  1.48
ATOM    340  N   ASP    49      27.206  11.117 -10.813  1.00  0.06
ATOM    341  CA  ASP    49      27.289   9.780 -10.197  1.00  0.01
ATOM    342  CB  ASP    49      28.718   9.262 -10.321  1.00  0.47
ATOM    343  CG  ASP    49      29.055   8.990 -11.786  1.00  0.80
ATOM    344  OD1 ASP    49      28.648   7.944 -12.273  1.00  1.88
ATOM    345  OD2 ASP    49      29.691   9.841 -12.391  1.00  0.59
ATOM    346  C   ASP    49      26.839   9.705  -8.734  1.00  0.05
ATOM    347  O   ASP    49      26.532   8.605  -8.268  1.00  0.10
ATOM    348  N   ASP    50      26.558  10.835  -8.100  1.00  0.08
ATOM    349  CA  ASP    50      25.971  10.804  -6.749  1.00  0.02
ATOM    350  CB  ASP    50      26.315  12.113  -6.046  1.00  0.27
ATOM    351  CG  ASP    50      25.825  12.101  -4.598  1.00  1.26
ATOM    352  OD1 ASP    50      26.520  11.532  -3.772  1.00  2.26
ATOM    353  OD2 ASP    50      24.762  12.656  -4.351  1.00  1.48
ATOM    354  C   ASP    50      24.448  10.630  -6.830  1.00  0.08
ATOM    355  O   ASP    50      23.777  10.261  -5.857  1.00  0.12
ATOM    356  N   ALA    51      23.931  10.826  -8.029  1.00  0.05
ATOM    357  CA  ALA    51      22.522  10.612  -8.314  1.00  0.01
ATOM    358  CB  ALA    51      21.915  11.926  -8.778  1.00  0.63
ATOM    359  C   ALA    51      22.382   9.546  -9.396  1.00  0.03
ATOM    360  O   ALA    51      21.348   9.465 -10.063  1.00  0.08
ATOM    361  N   GLU    52      23.404   8.718  -9.531  1.00  0.20
ATOM    362  CA  GLU    52      23.456   7.726 -10.606  1.00  0.02
ATOM    363  CB  GLU    52      24.282   8.383 -11.711  1.00  0.28
ATOM    364  CG  GLU    52      24.572   7.529 -12.937  1.00  1.18
ATOM    365  CD  GLU    52      25.543   8.310 -13.817  1.00  1.85
ATOM    366  OE1 GLU    52      25.662   7.977 -14.988  1.00  2.43
ATOM    367  OE2 GLU    52      26.127   9.255 -13.298  1.00  2.42
ATOM    368  C   GLU    52      24.137   6.447 -10.123  1.00  0.25
ATOM    369  O   GLU    52      24.175   5.450 -10.864  1.00  0.39
ATOM    370  N   ALA    53      24.493   6.440  -8.844  1.00  0.66
ATOM    371  CA  ALA    53      25.471   5.486  -8.296  1.00  0.01
ATOM    372  CB  ALA    53      25.523   5.624  -6.781  1.00  0.46
ATOM    373  C   ALA    53      25.223   4.040  -8.689  1.00  0.72
ATOM    374  O   ALA    53      24.122   3.504  -8.531  1.00  1.83
ATOM    375  N   LEU    54      26.261   3.487  -9.300  1.00  0.11
ATOM    376  CA  LEU    54      26.307   2.118  -9.847  1.00  0.02
ATOM    377  CB  LEU    54      26.789   1.121  -8.794  1.00  1.98
ATOM    378  CG  LEU    54      28.313   0.972  -8.708  1.00  2.99
ATOM    379  CD1 LEU    54      29.013   2.182  -8.092  1.00  3.94
ATOM    380  CD2 LEU    54      28.668  -0.270  -7.897  1.00  3.19
ATOM    381  C   LEU    54      24.979   1.638 -10.415  1.00  0.18
ATOM    382  O   LEU    54      24.351   0.743  -9.833  1.00  0.23
ATOM    383  N   LYS    55      24.555   2.280 -11.496  1.00  0.24
ATOM    384  CA  LYS    55      23.329   1.938 -12.230  1.00  0.01
ATOM    385  CB  LYS    55      23.496   0.552 -12.847  1.00  0.95
ATOM    386  CG  LYS    55      24.702   0.492 -13.776  1.00  1.64
ATOM    387  CD  LYS    55      24.911  -0.921 -14.305  1.00  2.21
ATOM    388  CE  LYS    55      26.143  -1.005 -15.197  1.00  3.09
ATOM    389  NZ  LYS    55      26.342  -2.378 -15.685  1.00  3.77
ATOM    390  C   LYS    55      22.091   1.928 -11.348  1.00  0.21
ATOM    391  O   LYS    55      21.353   0.938 -11.380  1.00  0.11
ATOM    392  N   LYS    56      21.813   3.070 -10.729  1.00  1.13
ATOM    393  CA  LYS    56      20.702   3.292  -9.775  1.00  0.01
ATOM    394  CB  LYS    56      19.969   4.582 -10.144  1.00  1.61
ATOM    395  CG  LYS    56      20.119   5.062 -11.587  1.00  2.29
ATOM    396  CD  LYS    56      19.225   4.324 -12.576  1.00  2.83
ATOM    397  CE  LYS    56      19.283   4.995 -13.942  1.00  3.71
ATOM    398  NZ  LYS    56      18.744   6.363 -13.871  1.00  4.41
ATOM    399  C   LYS    56      19.697   2.161  -9.581  1.00  1.64
ATOM    400  O   LYS    56      18.920   1.817 -10.487  1.00  2.30
ATOM    401  N   ALA    57      19.525   1.822  -8.310  1.00  0.14
ATOM    402  CA  ALA    57      18.752   0.640  -7.889  1.00  0.01
ATOM    403  CB  ALA    57      18.944   0.468  -6.391  1.00  0.75
ATOM    404  C   ALA    57      17.249   0.596  -8.173  1.00  0.06
ATOM    405  O   ALA    57      16.673  -0.498  -8.109  1.00  0.12
ATOM    406  N   LEU    58      16.641   1.662  -8.666  1.00  0.14
ATOM    407  CA  LEU    58      15.221   1.552  -9.002  1.00  0.01
ATOM    408  CB  LEU    58      14.556   2.914  -9.044  1.00  0.17
ATOM    409  CG  LEU    58      14.447   3.551  -7.667  1.00  0.22
ATOM    410  CD1 LEU    58      13.712   4.870  -7.774  1.00  0.35
ATOM    411  CD2 LEU    58      13.723   2.656  -6.674  1.00  0.37
ATOM    412  C   LEU    58      15.018   0.841 -10.336  1.00  0.09
ATOM    413  O   LEU    58      13.995   0.165 -10.490  1.00  0.26
ATOM    414  N   GLU    59      16.076   0.729 -11.129  1.00  0.36
ATOM    415  CA  GLU    59      16.013  -0.112 -12.327  1.00  0.01
ATOM    416  CB  GLU    59      16.954   0.431 -13.394  1.00  0.28
ATOM    417  CG  GLU    59      16.505   1.796 -13.898  1.00  1.09
ATOM    418  CD  GLU    59      17.374   2.216 -15.080  1.00  1.83
ATOM    419  OE1 GLU    59      18.493   1.732 -15.163  1.00  2.03
ATOM    420  OE2 GLU    59      16.931   3.072 -15.833  1.00  2.57
ATOM    421  C   GLU    59      16.396  -1.557 -12.008  1.00  0.12
ATOM    422  O   GLU    59      16.277  -2.438 -12.868  1.00  0.39
ATOM    423  N   GLU    60      16.781  -1.803 -10.767  1.00  0.02
ATOM    424  CA  GLU    60      17.161  -3.142 -10.337  1.00  0.01
ATOM    425  CB  GLU    60      18.324  -2.988  -9.360  1.00  0.29
ATOM    426  CG  GLU    60      19.009  -4.310  -9.054  1.00  0.78
ATOM    427  CD  GLU    60      19.822  -4.774 -10.260  1.00  0.59
ATOM    428  OE1 GLU    60      20.190  -3.918 -11.051  1.00  1.42
ATOM    429  OE2 GLU    60      20.181  -5.943 -10.282  1.00  0.73
ATOM    430  C   GLU    60      16.000  -3.835  -9.631  1.00  0.02
ATOM    431  O   GLU    60      15.859  -5.059  -9.753  1.00  0.04
ATOM    432  N   ALA    61      15.168  -3.061  -8.942  1.00  0.18
ATOM    433  CA  ALA    61      14.012  -3.635  -8.234  1.00  0.01
ATOM    434  CB  ALA    61      14.526  -4.500  -7.086  1.00  1.87
ATOM    435  C   ALA    61      13.051  -2.598  -7.652  1.00  0.41
ATOM    436  O   ALA    61      12.391  -2.883  -6.645  1.00  1.08
ATOM    437  N   GLY    62      12.916  -1.446  -8.286  1.00  0.55
ATOM    438  CA  GLY    62      12.072  -0.391  -7.709  1.00  0.01
ATOM    439  C   GLY    62      11.116   0.252  -8.714  1.00  0.43
ATOM    440  O   GLY    62      10.300  -0.427  -9.347  1.00  1.48
ATOM    441  N   ALA    63      11.162   1.574  -8.765  1.00  0.86
ATOM    442  CA  ALA    63      10.267   2.341  -9.636  1.00  0.01
ATOM    443  CB  ALA    63       9.102   2.847  -8.791  1.00  1.41
ATOM    444  C   ALA    63      10.949   3.523 -10.330  1.00  0.70
ATOM    445  O   ALA    63      11.952   3.383 -11.043  1.00  1.24
ATOM    446  N   GLU    64      10.374   4.693 -10.104  1.00  0.41
ATOM    447  CA  GLU    64      10.782   5.916 -10.812  1.00  0.01
ATOM    448  CB  GLU    64       9.639   6.928 -10.683  1.00  0.97
ATOM    449  CG  GLU    64      10.012   8.351 -11.105  1.00  1.60
ATOM    450  CD  GLU    64      10.207   9.219  -9.861  1.00  2.03
ATOM    451  OE1 GLU    64       9.506   8.967  -8.889  1.00  2.57
ATOM    452  OE2 GLU    64      11.080  10.075  -9.882  1.00  2.19
ATOM    453  C   GLU    64      12.097   6.524 -10.326  1.00  0.28
ATOM    454  O   GLU    64      12.187   7.121  -9.244  1.00  0.78
ATOM    455  N   VAL    65      13.115   6.357 -11.154  1.00  0.25
ATOM    456  CA  VAL    65      14.355   7.122 -11.006  1.00  0.01
ATOM    457  CB  VAL    65      15.562   6.218 -11.248  1.00  0.61
ATOM    458  CG1 VAL    65      16.411   6.082  -9.988  1.00  0.89
ATOM    459  CG2 VAL    65      15.164   4.856 -11.812  1.00  1.16
ATOM    460  C   VAL    65      14.354   8.259 -12.024  1.00  0.17
ATOM    461  O   VAL    65      13.696   9.288 -11.824  1.00  0.33
ATOM    462  N   GLU    66      15.038   8.000 -13.131  1.00  0.45
ATOM    463  CA  GLU    66      15.123   8.878 -14.314  1.00  0.01
ATOM    464  CB  GLU    66      13.771   9.450 -14.737  1.00  1.99
ATOM    465  CG  GLU    66      12.922   8.420 -15.469  1.00  2.97
ATOM    466  CD  GLU    66      13.668   7.982 -16.725  1.00  4.04
ATOM    467  OE1 GLU    66      13.710   6.783 -16.957  1.00  4.59
ATOM    468  OE2 GLU    66      14.383   8.816 -17.268  1.00  4.62
ATOM    469  C   GLU    66      16.154   9.990 -14.192  1.00  0.37
ATOM    470  O   GLU    66      16.384  10.569 -13.121  1.00  0.48
ATOM    471  N   VAL    67      16.673  10.335 -15.358  1.00  0.06
ATOM    472  CA  VAL    67      17.796  11.264 -15.527  1.00  0.01
ATOM    473  CB  VAL    67      18.157  11.270 -17.005  1.00  0.70
ATOM    474  CG1 VAL    67      18.807   9.952 -17.411  1.00  1.08
ATOM    475  CG2 VAL    67      16.930  11.553 -17.867  1.00  0.99
ATOM    476  C   VAL    67      17.559  12.697 -15.043  1.00  0.19
ATOM    477  O   VAL    67      16.748  12.935 -14.136  1.00  0.55
ATOM    478  N   LYS    68      18.551  13.511 -15.370  1.00  0.24
ATOM    479  CA  LYS    68      18.592  14.956 -15.092  1.00  0.01
ATOM    480  CB  LYS    68      19.349  15.590 -16.247  1.00  1.72
ATOM    481  CG  LYS    68      20.605  14.791 -16.570  1.00  2.59
ATOM    482  CD  LYS    68      21.289  15.290 -17.837  1.00  3.32
ATOM    483  CE  LYS    68      20.378  15.125 -19.052  1.00  4.08
ATOM    484  NZ  LYS    68      20.037  13.709 -19.272  1.00  4.73
ATOM    485  C   LYS    68      17.211  15.606 -15.007  1.00  0.56
ATOM    486  O   LYS    68      16.688  15.676 -13.903  1.00  0.59
ATOM    487  OXT LYS    68      16.683  15.954 -16.053  1.00  0.59
