# Supplementary material for: Fast structure similarity searches among protein models: efficient clustering of protein fragments
Source: Algorithms Mol Biol. 2012 May 29;7:16. doi: 10.1186/1748-7188-7-16 (PMC3403935; doi:10.1186/1748-7188-7-16)
Supplement: Additional file 1 — Zipped le with the Linux executable and example files. [file 1748-7188-7-16-S1.TGZ › fsss_distrib/4state_reduced/1ctf/1ctf.c11249_r.pdb]

ATOM      1  N   GLU     1      15.143  20.823  -4.475  1.00  1.27
ATOM      2  CA  GLU     1      15.075  19.585  -5.265  1.00  0.00
ATOM      3  CB  GLU     1      15.486  19.849  -6.710  1.00  1.64
ATOM      4  CG  GLU     1      14.473  20.737  -7.420  1.00  2.48
ATOM      5  CD  GLU     1      14.885  20.962  -8.872  1.00  3.52
ATOM      6  OE1 GLU     1      14.399  20.233  -9.725  1.00  4.26
ATOM      7  OE2 GLU     1      15.615  21.916  -9.110  1.00  3.81
ATOM      8  C   GLU     1      15.960  18.497  -4.663  1.00  0.15
ATOM      9  O   GLU     1      17.158  18.403  -4.954  1.00  0.19
ATOM     10  N   PHE     2      15.317  17.624  -3.906  1.00  0.21
ATOM     11  CA  PHE     2      15.992  16.507  -3.227  1.00  0.01
ATOM     12  CB  PHE     2      15.366  16.388  -1.838  1.00  0.64
ATOM     13  CG  PHE     2      15.878  15.265  -0.944  1.00  1.36
ATOM     14  CD1 PHE     2      14.987  14.598  -0.112  1.00  2.44
ATOM     15  CE1 PHE     2      15.433  13.569   0.707  1.00  3.48
ATOM     16  CZ  PHE     2      16.771  13.207   0.693  1.00  3.56
ATOM     17  CE2 PHE     2      17.666  13.870  -0.134  1.00  2.73
ATOM     18  CD2 PHE     2      17.222  14.900  -0.954  1.00  1.70
ATOM     19  C   PHE     2      15.796  15.226  -4.043  1.00  0.11
ATOM     20  O   PHE     2      15.193  14.244  -3.597  1.00  0.38
ATOM     21  N   ASP     3      16.330  15.246  -5.247  1.00  0.25
ATOM     22  CA  ASP     3      16.024  14.184  -6.202  1.00  0.01
ATOM     23  CB  ASP     3      16.117  14.753  -7.609  1.00  0.70
ATOM     24  CG  ASP     3      14.861  15.565  -7.902  1.00  1.09
ATOM     25  OD1 ASP     3      13.883  14.941  -8.293  1.00  1.31
ATOM     26  OD2 ASP     3      14.825  16.719  -7.495  1.00  1.68
ATOM     27  C   ASP     3      16.904  12.953  -6.058  1.00  0.32
ATOM     28  O   ASP     3      18.116  12.979  -6.302  1.00  0.54
ATOM     29  N   VAL     4      16.270  11.910  -5.549  1.00  0.25
ATOM     30  CA  VAL     4      16.846  10.564  -5.553  1.00  0.00
ATOM     31  CB  VAL     4      16.550   9.914  -4.208  1.00  0.86
ATOM     32  CG1 VAL     4      17.427   8.684  -4.013  1.00  0.96
ATOM     33  CG2 VAL     4      16.770  10.902  -3.066  1.00  1.11
ATOM     34  C   VAL     4      16.175   9.762  -6.669  1.00  0.21
ATOM     35  O   VAL     4      14.943   9.764  -6.778  1.00  0.33
ATOM     36  N   ILE     5      16.967   9.092  -7.490  1.00  0.38
ATOM     37  CA  ILE     5      16.391   8.384  -8.638  1.00  0.01
ATOM     38  CB  ILE     5      16.499   9.314  -9.851  1.00  0.72
ATOM     39  CG2 ILE     5      17.928   9.390 -10.372  1.00  0.82
ATOM     40  CG1 ILE     5      15.595   8.888 -10.997  1.00  0.93
ATOM     41  CD1 ILE     5      15.811   9.792 -12.202  1.00  0.99
ATOM     42  C   ILE     5      17.123   7.071  -8.920  1.00  0.45
ATOM     43  O   ILE     5      18.302   6.955  -8.576  1.00  0.53
ATOM     44  N   LEU     6      16.341   6.058  -9.283  1.00  0.63
ATOM     45  CA  LEU     6      16.789   4.831  -9.987  1.00  0.01
ATOM     46  CB  LEU     6      17.929   4.038  -9.356  1.00  2.74
ATOM     47  CG  LEU     6      19.323   4.541  -9.706  1.00  3.57
ATOM     48  CD1 LEU     6      20.377   3.530  -9.270  1.00  4.60
ATOM     49  CD2 LEU     6      19.435   4.850 -11.189  1.00  4.17
ATOM     50  C   LEU     6      15.642   3.849 -10.155  1.00  0.79
ATOM     51  O   LEU     6      15.264   3.138  -9.213  1.00  1.27
ATOM     52  N   LYS     7      15.191   3.745 -11.392  1.00  0.19
ATOM     53  CA  LYS     7      14.250   2.701 -11.788  1.00  0.01
ATOM     54  CB  LYS     7      13.509   3.091 -13.061  1.00  1.43
ATOM     55  CG  LYS     7      12.770   4.410 -12.932  1.00  1.86
ATOM     56  CD  LYS     7      11.833   4.645 -14.110  1.00  2.39
ATOM     57  CE  LYS     7      10.778   3.547 -14.203  1.00  3.15
ATOM     58  NZ  LYS     7       9.845   3.809 -15.310  1.00  3.95
ATOM     59  C   LYS     7      15.033   1.433 -12.077  1.00  0.12
ATOM     60  O   LYS     7      16.272   1.433 -12.025  1.00  0.14
ATOM     61  N   ALA     8      14.295   0.363 -12.319  1.00  0.50
ATOM     62  CA  ALA     8      14.853  -0.948 -12.671  1.00  0.01
ATOM     63  CB  ALA     8      15.375  -0.927 -14.103  1.00  1.98
ATOM     64  C   ALA     8      15.954  -1.352 -11.708  1.00  0.50
ATOM     65  O   ALA     8      17.142  -1.383 -12.059  1.00  0.66
ATOM     66  N   ALA     9      15.536  -1.502 -10.464  1.00  0.88
ATOM     67  CA  ALA     9      16.408  -1.929  -9.365  1.00  0.01
ATOM     68  CB  ALA     9      17.024  -0.707  -8.691  1.00  0.71
ATOM     69  C   ALA     9      15.529  -2.681  -8.384  1.00  0.40
ATOM     70  O   ALA     9      15.067  -2.115  -7.385  1.00  0.92
ATOM     71  N   GLY    10      15.231  -3.922  -8.722  1.00  0.20
ATOM     72  CA  GLY    10      14.154  -4.634  -8.034  1.00  0.01
ATOM     73  C   GLY    10      12.843  -4.027  -8.528  1.00  0.10
ATOM     74  O   GLY    10      12.556  -4.041  -9.728  1.00  0.16
ATOM     75  N   ALA    11      12.153  -3.348  -7.628  1.00  0.22
ATOM     76  CA  ALA    11      10.942  -2.625  -8.017  1.00  0.01
ATOM     77  CB  ALA    11       9.779  -3.097  -7.160  1.00  1.25
ATOM     78  C   ALA    11      11.145  -1.109  -7.934  1.00  0.16
ATOM     79  O   ALA    11      10.161  -0.368  -7.770  1.00  0.21
ATOM     80  N   ASN    12      12.417  -0.731  -7.820  1.00  0.68
ATOM     81  CA  ASN    12      12.962   0.650  -7.862  1.00  0.01
ATOM     82  CB  ASN    12      11.988   1.718  -8.350  1.00  2.79
ATOM     83  CG  ASN    12      11.526   1.511  -9.792  1.00  3.63
ATOM     84  OD1 ASN    12      12.057   0.680 -10.541  1.00  4.22
ATOM     85  ND2 ASN    12      10.474   2.234 -10.126  1.00  4.11
ATOM     86  C   ASN    12      13.449   1.033  -6.472  1.00  0.86
ATOM     87  O   ASN    12      13.034   2.052  -5.910  1.00  1.00
ATOM     88  N   LYS    13      14.445   0.307  -5.994  1.00  0.51
ATOM     89  CA  LYS    13      14.904   0.470  -4.613  1.00  0.01
ATOM     90  CB  LYS    13      15.619  -0.811  -4.208  1.00  1.03
ATOM     91  CG  LYS    13      15.777  -0.883  -2.693  1.00  1.52
ATOM     92  CD  LYS    13      16.540  -2.130  -2.273  1.00  1.61
ATOM     93  CE  LYS    13      17.971  -2.098  -2.791  1.00  2.68
ATOM     94  NZ  LYS    13      18.712  -0.963  -2.221  1.00  3.18
ATOM     95  C   LYS    13      15.830   1.670  -4.389  1.00  1.16
ATOM     96  O   LYS    13      15.975   2.122  -3.249  1.00  1.70
ATOM     97  N   VAL    14      16.315   2.300  -5.445  1.00  1.62
ATOM     98  CA  VAL    14      17.088   3.523  -5.215  1.00  0.01
ATOM     99  CB  VAL    14      18.282   3.557  -6.151  1.00  1.20
ATOM    100  CG1 VAL    14      19.182   4.756  -5.865  1.00  1.55
ATOM    101  CG2 VAL    14      19.070   2.254  -6.056  1.00  1.36
ATOM    102  C   VAL    14      16.188   4.754  -5.359  1.00  1.26
ATOM    103  O   VAL    14      16.495   5.833  -4.841  1.00  1.54
ATOM    104  N   ALA    15      14.968   4.493  -5.802  1.00  0.08
ATOM    105  CA  ALA    15      13.913   5.507  -5.836  1.00  0.01
ATOM    106  CB  ALA    15      12.906   5.051  -6.877  1.00  0.75
ATOM    107  C   ALA    15      13.203   5.600  -4.486  1.00  0.07
ATOM    108  O   ALA    15      12.539   6.602  -4.187  1.00  0.11
ATOM    109  N   VAL    16      13.565   4.679  -3.602  1.00  0.74
ATOM    110  CA  VAL    16      12.970   4.517  -2.275  1.00  0.00
ATOM    111  CB  VAL    16      13.639   3.271  -1.713  1.00  0.38
ATOM    112  CG1 VAL    16      14.000   3.375  -0.235  1.00  0.50
ATOM    113  CG2 VAL    16      12.862   2.006  -2.056  1.00  0.44
ATOM    114  C   VAL    16      13.196   5.686  -1.319  1.00  0.87
ATOM    115  O   VAL    16      12.252   6.050  -0.603  1.00  1.22
ATOM    116  N   ILE    17      14.255   6.442  -1.568  1.00  0.10
ATOM    117  CA  ILE    17      14.639   7.559  -0.707  1.00  0.00
ATOM    118  CB  ILE    17      16.141   7.748  -0.881  1.00  0.33
ATOM    119  CG2 ILE    17      16.718   8.704   0.154  1.00  0.53
ATOM    120  CG1 ILE    17      16.865   6.411  -0.793  1.00  0.45
ATOM    121  CD1 ILE    17      18.375   6.600  -0.878  1.00  0.60
ATOM    122  C   ILE    17      13.886   8.848  -1.054  1.00  0.03
ATOM    123  O   ILE    17      13.995   9.852  -0.341  1.00  0.14
ATOM    124  N   LYS    18      13.131   8.835  -2.139  1.00  0.05
ATOM    125  CA  LYS    18      12.298   9.995  -2.440  1.00  0.00
ATOM    126  CB  LYS    18      12.834  10.695  -3.685  1.00  0.32
ATOM    127  CG  LYS    18      12.279  12.111  -3.757  1.00  1.15
ATOM    128  CD  LYS    18      12.561  12.842  -2.447  1.00  1.40
ATOM    129  CE  LYS    18      11.799  14.158  -2.341  1.00  2.14
ATOM    130  NZ  LYS    18      12.180  15.093  -3.408  1.00  2.74
ATOM    131  C   LYS    18      10.835   9.580  -2.618  1.00  0.05
ATOM    132  O   LYS    18       9.936  10.429  -2.593  1.00  0.08
ATOM    133  N   ALA    19      10.610   8.276  -2.615  1.00  0.05
ATOM    134  CA  ALA    19       9.276   7.712  -2.871  1.00  0.01
ATOM    135  CB  ALA    19       9.436   6.224  -3.137  1.00  0.10
ATOM    136  C   ALA    19       8.295   7.894  -1.726  1.00  0.07
ATOM    137  O   ALA    19       8.028   9.011  -1.267  1.00  0.15
ATOM    138  N   VAL    20       7.828   6.771  -1.202  1.00  0.17
ATOM    139  CA  VAL    20       6.784   6.802  -0.179  1.00  0.01
ATOM    140  CB  VAL    20       6.279   5.383   0.054  1.00  0.34
ATOM    141  CG1 VAL    20       5.183   5.354   1.114  1.00  0.37
ATOM    142  CG2 VAL    20       5.783   4.769  -1.252  1.00  0.57
ATOM    143  C   VAL    20       7.321   7.390   1.118  1.00  0.17
ATOM    144  O   VAL    20       6.782   8.399   1.584  1.00  0.41
ATOM    145  N   ARG    21       8.526   6.997   1.494  1.00  0.07
ATOM    146  CA  ARG    21       9.106   7.569   2.705  1.00  0.00
ATOM    147  CB  ARG    21      10.120   6.590   3.279  1.00  0.21
ATOM    148  CG  ARG    21       9.402   5.376   3.865  1.00  0.73
ATOM    149  CD  ARG    21       8.558   5.739   5.082  1.00  0.92
ATOM    150  NE  ARG    21       9.409   6.268   6.154  1.00  1.92
ATOM    151  CZ  ARG    21       9.380   5.837   7.417  1.00  2.32
ATOM    152  NH1 ARG    21      10.362   6.180   8.254  1.00  3.28
ATOM    153  NH2 ARG    21       8.497   4.905   7.784  1.00  2.31
ATOM    154  C   ARG    21       9.725   8.941   2.438  1.00  0.04
ATOM    155  O   ARG    21       9.738   9.791   3.336  1.00  0.12
ATOM    156  N   GLY    22       9.971   9.237   1.172  1.00  0.14
ATOM    157  CA  GLY    22      10.409  10.575   0.767  1.00  0.00
ATOM    158  C   GLY    22       9.295  11.580   1.027  1.00  0.13
ATOM    159  O   GLY    22       9.465  12.476   1.861  1.00  0.25
ATOM    160  N   ALA    23       8.107  11.253   0.545  1.00  0.09
ATOM    161  CA  ALA    23       6.924  12.100   0.734  1.00  0.00
ATOM    162  CB  ALA    23       5.897  11.724  -0.328  1.00  0.21
ATOM    163  C   ALA    23       6.275  12.024   2.129  1.00  0.24
ATOM    164  O   ALA    23       5.328  12.772   2.397  1.00  0.49
ATOM    165  N   THR    24       6.756  11.141   2.995  1.00  0.04
ATOM    166  CA  THR    24       6.311  11.143   4.396  1.00  0.00
ATOM    167  CB  THR    24       6.120   9.721   4.919  1.00  1.04
ATOM    168  OG1 THR    24       7.370   9.045   4.896  1.00  1.41
ATOM    169  CG2 THR    24       5.106   8.922   4.111  1.00  1.51
ATOM    170  C   THR    24       7.326  11.839   5.299  1.00  0.03
ATOM    171  O   THR    24       7.012  12.170   6.451  1.00  0.09
ATOM    172  N   GLY    25       8.500  12.113   4.762  1.00  0.32
ATOM    173  CA  GLY    25       9.561  12.702   5.569  1.00  0.00
ATOM    174  C   GLY    25       9.928  14.099   5.113  1.00  0.35
ATOM    175  O   GLY    25       9.536  14.570   4.043  1.00  0.41
ATOM    176  N   LEU    26      10.592  14.800   6.012  1.00  0.19
ATOM    177  CA  LEU    26      11.090  16.137   5.689  1.00  0.00
ATOM    178  CB  LEU    26      10.713  17.046   6.856  1.00  0.66
ATOM    179  CG  LEU    26      10.900  18.526   6.547  1.00  1.26
ATOM    180  CD1 LEU    26      10.111  18.927   5.304  1.00  1.50
ATOM    181  CD2 LEU    26      10.478  19.372   7.743  1.00  1.38
ATOM    182  C   LEU    26      12.605  16.112   5.496  1.00  0.13
ATOM    183  O   LEU    26      13.208  17.048   4.959  1.00  0.22
ATOM    184  N   GLY    27      13.195  15.003   5.899  1.00  0.93
ATOM    185  CA  GLY    27      14.645  14.837   5.793  1.00  0.00
ATOM    186  C   GLY    27      15.019  13.436   5.328  1.00  0.94
ATOM    187  O   GLY    27      14.208  12.506   5.408  1.00  1.69
ATOM    188  N   LEU    28      16.317  13.266   5.138  1.00  0.31
ATOM    189  CA  LEU    28      16.889  12.041   4.561  1.00  0.00
ATOM    190  CB  LEU    28      18.387  12.284   4.413  1.00  1.71
ATOM    191  CG  LEU    28      19.128  11.087   3.828  1.00  1.78
ATOM    192  CD1 LEU    28      18.627  10.749   2.430  1.00  2.76
ATOM    193  CD2 LEU    28      20.627  11.352   3.798  1.00  1.81
ATOM    194  C   LEU    28      16.666  10.789   5.412  1.00  0.22
ATOM    195  O   LEU    28      16.234   9.776   4.854  1.00  0.28
ATOM    196  N   LYS    29      16.613  10.948   6.727  1.00  0.10
ATOM    197  CA  LYS    29      16.446   9.786   7.611  1.00  0.00
ATOM    198  CB  LYS    29      16.823  10.215   9.027  1.00  0.38
ATOM    199  CG  LYS    29      16.790   9.079  10.056  1.00  1.05
ATOM    200  CD  LYS    29      18.107   8.302  10.169  1.00  1.62
ATOM    201  CE  LYS    29      18.417   7.404   8.972  1.00  2.35
ATOM    202  NZ  LYS    29      17.425   6.327   8.831  1.00  3.26
ATOM    203  C   LYS    29      15.012   9.244   7.606  1.00  0.10
ATOM    204  O   LYS    29      14.817   8.030   7.717  1.00  0.21
ATOM    205  N   GLU    30      14.054  10.086   7.248  1.00  0.08
ATOM    206  CA  GLU    30      12.659   9.647   7.197  1.00  0.00
ATOM    207  CB  GLU    30      11.785  10.809   7.664  1.00  0.33
ATOM    208  CG  GLU    30      10.744  10.422   8.718  1.00  1.33
ATOM    209  CD  GLU    30       9.551   9.651   8.149  1.00  1.22
ATOM    210  OE1 GLU    30       9.222   9.877   6.996  1.00  1.35
ATOM    211  OE2 GLU    30       8.891   9.001   8.946  1.00  1.45
ATOM    212  C   GLU    30      12.304   9.262   5.766  1.00  0.10
ATOM    213  O   GLU    30      11.385   8.469   5.552  1.00  0.15
ATOM    214  N   ALA    31      13.179   9.622   4.842  1.00  0.53
ATOM    215  CA  ALA    31      12.913   9.407   3.426  1.00  0.00
ATOM    216  CB  ALA    31      13.583  10.540   2.658  1.00  0.26
ATOM    217  C   ALA    31      13.396   8.065   2.878  1.00  0.59
ATOM    218  O   ALA    31      12.846   7.583   1.879  1.00  0.95
ATOM    219  N   LYS    32      14.266   7.380   3.605  1.00  0.13
ATOM    220  CA  LYS    32      14.871   6.153   3.060  1.00  0.00
ATOM    221  CB  LYS    32      16.372   6.386   2.944  1.00  0.48
ATOM    222  CG  LYS    32      16.980   6.811   4.272  1.00  1.13
ATOM    223  CD  LYS    32      18.470   7.076   4.119  1.00  1.60
ATOM    224  CE  LYS    32      19.062   7.597   5.420  1.00  2.39
ATOM    225  NZ  LYS    32      20.498   7.869   5.266  1.00  3.21
ATOM    226  C   LYS    32      14.617   4.879   3.864  1.00  0.12
ATOM    227  O   LYS    32      15.511   4.027   3.949  1.00  0.17
ATOM    228  N   ASP    33      13.388   4.658   4.304  1.00  0.40
ATOM    229  CA  ASP    33      13.088   3.447   5.080  1.00  0.01
ATOM    230  CB  ASP    33      11.890   3.759   5.967  1.00  0.33
ATOM    231  CG  ASP    33      11.195   2.496   6.476  1.00  1.27
ATOM    232  OD1 ASP    33      10.147   2.175   5.931  1.00  2.12
ATOM    233  OD2 ASP    33      11.722   1.879   7.391  1.00  1.78
ATOM    234  C   ASP    33      12.796   2.203   4.236  1.00  0.17
ATOM    235  O   ASP    33      13.042   1.083   4.706  1.00  0.42
ATOM    236  N   LEU    34      12.524   2.384   2.955  1.00  0.99
ATOM    237  CA  LEU    34      12.100   1.256   2.111  1.00  0.01
ATOM    238  CB  LEU    34      11.167   1.777   1.027  1.00  2.14
ATOM    239  CG  LEU    34       9.944   2.504   1.573  1.00  2.54
ATOM    240  CD1 LEU    34       9.192   3.194   0.442  1.00  3.33
ATOM    241  CD2 LEU    34       9.024   1.562   2.342  1.00  2.76
ATOM    242  C   LEU    34      13.254   0.488   1.447  1.00  1.16
ATOM    243  O   LEU    34      13.068  -0.082   0.369  1.00  1.13
ATOM    244  N   VAL    35      14.377   0.331   2.133  1.00  0.07
ATOM    245  CA  VAL    35      15.507  -0.412   1.556  1.00  0.01
ATOM    246  CB  VAL    35      16.761  -0.094   2.367  1.00  0.50
ATOM    247  CG1 VAL    35      17.983  -0.837   1.832  1.00  0.97
ATOM    248  CG2 VAL    35      17.024   1.408   2.382  1.00  0.81
ATOM    249  C   VAL    35      15.236  -1.919   1.577  1.00  0.04
ATOM    250  O   VAL    35      15.708  -2.662   0.712  1.00  0.23
ATOM    251  N   GLU    36      14.333  -2.332   2.451  1.00  0.07
ATOM    252  CA  GLU    36      13.862  -3.721   2.440  1.00  0.01
ATOM    253  CB  GLU    36      13.757  -4.235   3.871  1.00  0.37
ATOM    254  CG  GLU    36      15.108  -4.228   4.582  1.00  0.50
ATOM    255  CD  GLU    36      16.128  -5.093   3.840  1.00  1.73
ATOM    256  OE1 GLU    36      16.036  -6.309   3.955  1.00  2.64
ATOM    257  OE2 GLU    36      17.048  -4.514   3.283  1.00  2.08
ATOM    258  C   GLU    36      12.504  -3.843   1.743  1.00  0.17
ATOM    259  O   GLU    36      11.922  -4.933   1.689  1.00  0.36
ATOM    260  N   SER    37      12.022  -2.735   1.208  1.00  0.40
ATOM    261  CA  SER    37      10.717  -2.688   0.551  1.00  0.01
ATOM    262  CB  SER    37       9.701  -2.071   1.504  1.00  0.72
ATOM    263  OG  SER    37       8.446  -2.044   0.837  1.00  1.22
ATOM    264  C   SER    37      10.842  -1.842  -0.707  1.00  0.50
ATOM    265  O   SER    37      10.370  -0.702  -0.775  1.00  0.53
ATOM    266  N   ALA    38      11.345  -2.493  -1.739  1.00  0.19
ATOM    267  CA  ALA    38      11.729  -1.817  -2.982  1.00  0.01
ATOM    268  CB  ALA    38      12.612  -2.797  -3.746  1.00  1.46
ATOM    269  C   ALA    38      10.706  -1.237  -3.992  1.00  0.27
ATOM    270  O   ALA    38      11.247  -0.698  -4.959  1.00  0.37
ATOM    271  N   PRO    39       9.383  -1.428  -3.961  1.00  0.16
ATOM    272  CA  PRO    39       8.561  -0.729  -4.967  1.00  0.01
ATOM    273  CB  PRO    39       7.201  -1.348  -4.891  1.00  0.78
ATOM    274  CG  PRO    39       7.145  -2.279  -3.693  1.00  1.27
ATOM    275  CD  PRO    39       8.538  -2.259  -3.088  1.00  1.23
ATOM    276  C   PRO    39       8.491   0.771  -4.705  1.00  0.25
ATOM    277  O   PRO    39       7.900   1.209  -3.711  1.00  0.69
ATOM    278  N   ALA    40       8.993   1.547  -5.649  1.00  0.13
ATOM    279  CA  ALA    40       9.056   2.993  -5.425  1.00  0.01
ATOM    280  CB  ALA    40      10.389   3.287  -4.761  1.00  0.71
ATOM    281  C   ALA    40       8.900   3.868  -6.667  1.00  0.20
ATOM    282  O   ALA    40       9.344   3.540  -7.776  1.00  0.48
ATOM    283  N   ALA    41       8.235   4.991  -6.455  1.00  0.06
ATOM    284  CA  ALA    41       8.130   6.034  -7.482  1.00  0.01
ATOM    285  CB  ALA    41       6.696   6.549  -7.528  1.00  0.68
ATOM    286  C   ALA    41       9.084   7.183  -7.157  1.00  0.07
ATOM    287  O   ALA    41       8.961   7.839  -6.120  1.00  0.13
ATOM    288  N   LEU    42      10.047   7.385  -8.038  1.00  0.31
ATOM    289  CA  LEU    42      11.065   8.429  -7.851  1.00  0.01
ATOM    290  CB  LEU    42      12.429   8.032  -8.451  1.00  2.83
ATOM    291  CG  LEU    42      12.519   7.511  -9.903  1.00  3.83
ATOM    292  CD1 LEU    42      12.175   6.035 -10.067  1.00  5.00
ATOM    293  CD2 LEU    42      11.858   8.366 -10.982  1.00  4.42
ATOM    294  C   LEU    42      10.631   9.769  -8.423  1.00  0.59
ATOM    295  O   LEU    42       9.675   9.856  -9.202  1.00  1.73
ATOM    296  N   LYS    43      11.326  10.809  -8.001  1.00  0.59
ATOM    297  CA  LYS    43      11.175  12.105  -8.661  1.00  0.00
ATOM    298  CB  LYS    43      11.207  13.236  -7.645  1.00  1.42
ATOM    299  CG  LYS    43      10.001  13.130  -6.720  1.00  2.19
ATOM    300  CD  LYS    43       9.817  14.391  -5.887  1.00  2.37
ATOM    301  CE  LYS    43       8.628  14.261  -4.940  1.00  3.00
ATOM    302  NZ  LYS    43       7.379  14.034  -5.686  1.00  3.34
ATOM    303  C   LYS    43      12.256  12.252  -9.725  1.00  0.34
ATOM    304  O   LYS    43      13.146  11.401  -9.850  1.00  0.94
ATOM    305  N   GLU    44      12.141  13.295 -10.527  1.00  0.18
ATOM    306  CA  GLU    44      13.024  13.458 -11.693  1.00  0.00
ATOM    307  CB  GLU    44      12.371  14.374 -12.734  1.00  1.45
ATOM    308  CG  GLU    44      11.353  13.682 -13.649  1.00  2.25
ATOM    309  CD  GLU    44      10.005  13.435 -12.969  1.00  3.17
ATOM    310  OE1 GLU    44       9.296  12.547 -13.416  1.00  3.74
ATOM    311  OE2 GLU    44       9.706  14.154 -12.023  1.00  3.79
ATOM    312  C   GLU    44      14.404  14.016 -11.344  1.00  0.51
ATOM    313  O   GLU    44      14.680  15.206 -11.537  1.00  1.54
ATOM    314  N   GLY    45      15.310  13.121 -10.992  1.00  0.36
ATOM    315  CA  GLY    45      16.711  13.501 -10.771  1.00  0.01
ATOM    316  C   GLY    45      17.583  13.038 -11.932  1.00  0.27
ATOM    317  O   GLY    45      18.728  12.619 -11.726  1.00  0.27
ATOM    318  N   VAL    46      17.156  13.410 -13.129  1.00  0.45
ATOM    319  CA  VAL    46      17.740  12.868 -14.361  1.00  0.01
ATOM    320  CB  VAL    46      16.729  13.123 -15.477  1.00  1.39
ATOM    321  CG1 VAL    46      17.102  12.384 -16.757  1.00  0.89
ATOM    322  CG2 VAL    46      15.329  12.715 -15.035  1.00  1.93
ATOM    323  C   VAL    46      19.081  13.509 -14.729  1.00  0.16
ATOM    324  O   VAL    46      19.896  12.887 -15.421  1.00  0.37
ATOM    325  N   SER    47      19.365  14.670 -14.162  1.00  0.08
ATOM    326  CA  SER    47      20.636  15.338 -14.441  1.00  0.01
ATOM    327  CB  SER    47      20.387  16.425 -15.484  1.00  0.85
ATOM    328  OG  SER    47      21.644  16.909 -15.939  1.00  1.82
ATOM    329  C   SER    47      21.221  15.938 -13.163  1.00  0.10
ATOM    330  O   SER    47      21.804  17.029 -13.177  1.00  0.17
ATOM    331  N   LYS    48      20.957  15.285 -12.046  1.00  0.15
ATOM    332  CA  LYS    48      21.465  15.800 -10.775  1.00  0.01
ATOM    333  CB  LYS    48      20.321  15.960  -9.786  1.00  2.02
ATOM    334  CG  LYS    48      19.477  17.175 -10.134  1.00  2.58
ATOM    335  CD  LYS    48      18.417  17.432  -9.074  1.00  3.55
ATOM    336  CE  LYS    48      17.716  18.755  -9.341  1.00  4.28
ATOM    337  NZ  LYS    48      18.678  19.868  -9.287  1.00  5.34
ATOM    338  C   LYS    48      22.524  14.902 -10.169  1.00  0.14
ATOM    339  O   LYS    48      22.270  13.719  -9.920  1.00  0.23
ATOM    340  N   ASP    49      23.564  15.534  -9.648  1.00  0.21
ATOM    341  CA  ASP    49      24.642  14.791  -8.981  1.00  0.01
ATOM    342  CB  ASP    49      25.880  15.677  -8.882  1.00  0.38
ATOM    343  CG  ASP    49      26.455  15.920 -10.277  1.00  1.19
ATOM    344  OD1 ASP    49      26.328  15.022 -11.097  1.00  1.89
ATOM    345  OD2 ASP    49      26.977  17.002 -10.500  1.00  1.95
ATOM    346  C   ASP    49      24.238  14.288  -7.593  1.00  0.38
ATOM    347  O   ASP    49      24.758  13.254  -7.159  1.00  1.12
ATOM    348  N   ASP    50      23.141  14.815  -7.066  1.00  0.06
ATOM    349  CA  ASP    50      22.530  14.270  -5.847  1.00  0.01
ATOM    350  CB  ASP    50      21.343  15.164  -5.485  1.00  0.20
ATOM    351  CG  ASP    50      20.598  14.652  -4.252  1.00  0.84
ATOM    352  OD1 ASP    50      21.271  14.200  -3.338  1.00  0.95
ATOM    353  OD2 ASP    50      19.413  14.953  -4.157  1.00  1.39
ATOM    354  C   ASP    50      22.026  12.857  -6.117  1.00  0.08
ATOM    355  O   ASP    50      22.567  11.893  -5.557  1.00  0.12
ATOM    356  N   ALA    51      21.323  12.735  -7.231  1.00  0.04
ATOM    357  CA  ALA    51      20.740  11.463  -7.629  1.00  0.01
ATOM    358  CB  ALA    51      19.688  11.768  -8.683  1.00  0.16
ATOM    359  C   ALA    51      21.777  10.518  -8.219  1.00  0.06
ATOM    360  O   ALA    51      21.708   9.318  -7.946  1.00  0.03
ATOM    361  N   GLU    52      22.848  11.064  -8.772  1.00  0.09
ATOM    362  CA  GLU    52      23.908  10.234  -9.358  1.00  0.01
ATOM    363  CB  GLU    52      24.653  11.076 -10.387  1.00  0.17
ATOM    364  CG  GLU    52      23.723  11.430 -11.544  1.00  1.02
ATOM    365  CD  GLU    52      24.365  12.458 -12.470  1.00  1.79
ATOM    366  OE1 GLU    52      23.739  13.491 -12.677  1.00  2.40
ATOM    367  OE2 GLU    52      25.487  12.227 -12.895  1.00  2.25
ATOM    368  C   GLU    52      24.873   9.666  -8.315  1.00  0.07
ATOM    369  O   GLU    52      25.338   8.530  -8.475  1.00  0.23
ATOM    370  N   ALA    53      24.977  10.325  -7.174  1.00  0.06
ATOM    371  CA  ALA    53      25.784   9.778  -6.085  1.00  0.01
ATOM    372  CB  ALA    53      26.213  10.918  -5.168  1.00  0.11
ATOM    373  C   ALA    53      24.965   8.763  -5.298  1.00  0.05
ATOM    374  O   ALA    53      25.491   7.711  -4.911  1.00  0.12
ATOM    375  N   LEU    54      23.654   8.951  -5.322  1.00  0.02
ATOM    376  CA  LEU    54      22.741   7.993  -4.691  1.00  0.01
ATOM    377  CB  LEU    54      21.415   8.694  -4.429  1.00  0.26
ATOM    378  CG  LEU    54      21.602   9.792  -3.388  1.00  0.41
ATOM    379  CD1 LEU    54      20.395  10.718  -3.317  1.00  0.58
ATOM    380  CD2 LEU    54      21.931   9.208  -2.019  1.00  0.50
ATOM    381  C   LEU    54      22.537   6.762  -5.568  1.00  0.04
ATOM    382  O   LEU    54      22.375   5.658  -5.031  1.00  0.04
ATOM    383  N   LYS    55      22.776   6.921  -6.862  1.00  0.04
ATOM    384  CA  LYS    55      22.855   5.787  -7.781  1.00  0.00
ATOM    385  CB  LYS    55      23.241   6.278  -9.170  1.00  0.19
ATOM    386  CG  LYS    55      22.106   6.960  -9.916  1.00  1.03
ATOM    387  CD  LYS    55      22.647   7.574 -11.198  1.00  1.57
ATOM    388  CE  LYS    55      23.568   6.599 -11.919  1.00  2.63
ATOM    389  NZ  LYS    55      24.182   7.229 -13.098  1.00  3.44
ATOM    390  C   LYS    55      23.940   4.833  -7.339  1.00  0.04
ATOM    391  O   LYS    55      23.618   3.745  -6.854  1.00  0.07
ATOM    392  N   LYS    56      25.153   5.348  -7.222  1.00  0.09
ATOM    393  CA  LYS    56      26.303   4.502  -6.894  1.00  0.01
ATOM    394  CB  LYS    56      27.544   5.357  -7.104  1.00  0.16
ATOM    395  CG  LYS    56      27.518   5.980  -8.493  1.00  0.69
ATOM    396  CD  LYS    56      28.639   6.996  -8.672  1.00  1.17
ATOM    397  CE  LYS    56      28.564   7.659 -10.042  1.00  1.91
ATOM    398  NZ  LYS    56      29.639   8.650 -10.204  1.00  2.81
ATOM    399  C   LYS    56      26.277   3.981  -5.457  1.00  0.03
ATOM    400  O   LYS    56      26.481   2.777  -5.247  1.00  0.06
ATOM    401  N   ALA    57      25.762   4.785  -4.542  1.00  0.05
ATOM    402  CA  ALA    57      25.716   4.378  -3.134  1.00  0.01
ATOM    403  CB  ALA    57      25.409   5.604  -2.283  1.00  0.12
ATOM    404  C   ALA    57      24.667   3.305  -2.870  1.00  0.08
ATOM    405  O   ALA    57      24.990   2.272  -2.270  1.00  0.24
ATOM    406  N   LEU    58      23.516   3.417  -3.510  1.00  0.10
ATOM    407  CA  LEU    58      22.478   2.420  -3.269  1.00  0.01
ATOM    408  CB  LEU    58      21.119   3.102  -3.256  1.00  0.16
ATOM    409  CG  LEU    58      20.156   2.355  -2.340  1.00  1.25
ATOM    410  CD1 LEU    58      20.802   2.076  -0.988  1.00  1.92
ATOM    411  CD2 LEU    58      18.857   3.125  -2.155  1.00  1.57
ATOM    412  C   LEU    58      22.569   1.280  -4.285  1.00  0.05
ATOM    413  O   LEU    58      22.003   0.207  -4.061  1.00  0.12
ATOM    414  N   GLU    59      23.456   1.432  -5.256  1.00  0.04
ATOM    415  CA  GLU    59      23.874   0.322  -6.118  1.00  0.01
ATOM    416  CB  GLU    59      24.561   0.913  -7.342  1.00  0.19
ATOM    417  CG  GLU    59      25.342  -0.119  -8.143  1.00  1.18
ATOM    418  CD  GLU    59      25.974   0.562  -9.347  1.00  1.77
ATOM    419  OE1 GLU    59      26.302  -0.137 -10.297  1.00  2.40
ATOM    420  OE2 GLU    59      26.193   1.765  -9.266  1.00  2.00
ATOM    421  C   GLU    59      24.859  -0.581  -5.382  1.00  0.07
ATOM    422  O   GLU    59      24.785  -1.810  -5.509  1.00  0.14
ATOM    423  N   GLU    60      25.544  -0.011  -4.406  1.00  0.04
ATOM    424  CA  GLU    60      26.425  -0.806  -3.552  1.00  0.01
ATOM    425  CB  GLU    60      27.391   0.160  -2.874  1.00  0.24
ATOM    426  CG  GLU    60      28.452  -0.549  -2.044  1.00  1.17
ATOM    427  CD  GLU    60      29.364   0.490  -1.402  1.00  1.30
ATOM    428  OE1 GLU    60      29.891   0.211  -0.334  1.00  1.52
ATOM    429  OE2 GLU    60      29.505   1.557  -1.985  1.00  1.42
ATOM    430  C   GLU    60      25.615  -1.586  -2.509  1.00  0.10
ATOM    431  O   GLU    60      26.099  -2.586  -1.969  1.00  0.12
ATOM    432  N   ALA    61      24.362  -1.202  -2.324  1.00  0.16
ATOM    433  CA  ALA    61      23.459  -1.948  -1.445  1.00  0.01
ATOM    434  CB  ALA    61      22.899  -0.991  -0.402  1.00  0.44
ATOM    435  C   ALA    61      22.304  -2.643  -2.180  1.00  0.13
ATOM    436  O   ALA    61      21.458  -3.251  -1.513  1.00  0.34
ATOM    437  N   GLY    62      22.271  -2.598  -3.505  1.00  0.11
ATOM    438  CA  GLY    62      21.108  -3.146  -4.226  1.00  0.01
ATOM    439  C   GLY    62      21.210  -3.128  -5.756  1.00  0.35
ATOM    440  O   GLY    62      20.186  -3.114  -6.452  1.00  1.00
ATOM    441  N   ALA    63      22.429  -3.295  -6.238  1.00  0.16
ATOM    442  CA  ALA    63      22.765  -3.456  -7.668  1.00  0.01
ATOM    443  CB  ALA    63      22.386  -4.873  -8.085  1.00  1.37
ATOM    444  C   ALA    63      22.176  -2.467  -8.685  1.00  0.16
ATOM    445  O   ALA    63      22.684  -1.353  -8.849  1.00  0.52
ATOM    446  N   GLU    64      21.129  -2.912  -9.365  1.00  0.13
ATOM    447  CA  GLU    64      20.633  -2.310 -10.623  1.00  0.01
ATOM    448  CB  GLU    64      19.311  -2.971 -10.967  1.00  1.40
ATOM    449  CG  GLU    64      19.447  -4.432 -11.369  1.00  1.94
ATOM    450  CD  GLU    64      18.060  -4.983 -11.700  1.00  2.90
ATOM    451  OE1 GLU    64      17.906  -5.532 -12.782  1.00  3.64
ATOM    452  OE2 GLU    64      17.207  -4.921 -10.822  1.00  3.26
ATOM    453  C   GLU    64      20.461  -0.785 -10.645  1.00  0.28
ATOM    454  O   GLU    64      20.238  -0.128  -9.621  1.00  0.89
ATOM    455  N   VAL    65      20.620  -0.245 -11.846  1.00  0.21
ATOM    456  CA  VAL    65      20.649   1.212 -12.067  1.00  0.01
ATOM    457  CB  VAL    65      22.120   1.659 -12.116  1.00  1.61
ATOM    458  CG1 VAL    65      22.272   3.116 -12.544  1.00  1.72
ATOM    459  CG2 VAL    65      22.866   1.430 -10.808  1.00  1.94
ATOM    460  C   VAL    65      19.993   1.619 -13.396  1.00  0.48
ATOM    461  O   VAL    65      20.589   1.442 -14.465  1.00  1.38
ATOM    462  N   GLU    66      18.787   2.163 -13.340  1.00  0.62
ATOM    463  CA  GLU    66      18.215   2.792 -14.545  1.00  0.01
ATOM    464  CB  GLU    66      17.026   1.980 -15.041  1.00  1.15
ATOM    465  CG  GLU    66      16.395   2.600 -16.285  1.00  1.92
ATOM    466  CD  GLU    66      15.085   1.891 -16.619  1.00  2.37
ATOM    467  OE1 GLU    66      15.120   0.964 -17.416  1.00  2.86
ATOM    468  OE2 GLU    66      14.071   2.280 -16.052  1.00  2.48
ATOM    469  C   GLU    66      17.771   4.235 -14.286  1.00  0.42
ATOM    470  O   GLU    66      16.710   4.486 -13.698  1.00  0.95
ATOM    471  N   VAL    67      18.552   5.179 -14.785  1.00  0.36
ATOM    472  CA  VAL    67      18.214   6.602 -14.633  1.00  0.01
ATOM    473  CB  VAL    67      19.439   7.432 -14.999  1.00  2.21
ATOM    474  CG1 VAL    67      19.222   8.914 -14.701  1.00  2.93
ATOM    475  CG2 VAL    67      20.668   6.919 -14.264  1.00  2.79
ATOM    476  C   VAL    67      17.061   6.989 -15.557  1.00  0.29
ATOM    477  O   VAL    67      17.172   6.891 -16.784  1.00  0.94
ATOM    478  N   LYS    68      15.959   7.394 -14.948  1.00  0.20
ATOM    479  CA  LYS    68      14.787   7.851 -15.698  1.00  0.01
ATOM    480  CB  LYS    68      14.067   6.647 -16.296  1.00  1.06
ATOM    481  CG  LYS    68      12.868   7.085 -17.126  1.00  1.84
ATOM    482  CD  LYS    68      12.137   5.886 -17.716  1.00  2.28
ATOM    483  CE  LYS    68      10.938   6.324 -18.547  1.00  3.39
ATOM    484  NZ  LYS    68      10.241   5.158 -19.112  1.00  4.02
ATOM    485  C   LYS    68      13.835   8.620 -14.790  1.00  1.55
ATOM    486  O   LYS    68      13.252   7.994 -13.916  1.00  2.17
ATOM    487  OXT LYS    68      13.753   9.831 -14.947  1.00  2.17
