# Supplementary material for: Fast structure similarity searches among protein models: efficient clustering of protein fragments
Source: Algorithms Mol Biol. 2012 May 29;7:16. doi: 10.1186/1748-7188-7-16 (PMC3403935; doi:10.1186/1748-7188-7-16)
Supplement: Additional file 1 — Zipped le with the Linux executable and example files. [file 1748-7188-7-16-S1.TGZ › fsss_distrib/4state_reduced/1ctf/1ctf.b3265_r.pdb]

ATOM      1  N   GLU     1       9.236   5.902 -15.621  1.00  1.15
ATOM      2  CA  GLU     1       8.669   4.633 -15.121  1.00  0.00
ATOM      3  CB  GLU     1       9.669   3.975 -14.192  1.00  1.04
ATOM      4  CG  GLU     1      10.990   3.762 -14.927  1.00  1.28
ATOM      5  CD  GLU     1      12.021   3.079 -14.035  1.00  2.15
ATOM      6  OE1 GLU     1      13.127   3.594 -13.959  1.00  2.71
ATOM      7  OE2 GLU     1      11.780   1.929 -13.692  1.00  2.71
ATOM      8  C   GLU     1       7.317   4.902 -14.449  1.00  0.48
ATOM      9  O   GLU     1       6.735   5.959 -14.724  1.00  1.56
ATOM     10  N   PHE     2       6.816   4.017 -13.596  1.00  0.41
ATOM     11  CA  PHE     2       5.416   4.214 -13.181  1.00  0.00
ATOM     12  CB  PHE     2       4.526   3.689 -14.305  1.00  0.95
ATOM     13  CG  PHE     2       3.046   4.053 -14.172  1.00  1.64
ATOM     14  CD1 PHE     2       2.679   5.327 -13.763  1.00  2.32
ATOM     15  CE1 PHE     2       1.333   5.655 -13.640  1.00  3.27
ATOM     16  CZ  PHE     2       0.357   4.707 -13.930  1.00  3.62
ATOM     17  CE2 PHE     2       0.731   3.435 -14.344  1.00  3.29
ATOM     18  CD2 PHE     2       2.073   3.108 -14.467  1.00  2.36
ATOM     19  C   PHE     2       4.994   3.556 -11.863  1.00  0.33
ATOM     20  O   PHE     2       4.280   2.546 -11.858  1.00  1.10
ATOM     21  N   ASP     3       5.318   4.213 -10.761  1.00  0.45
ATOM     22  CA  ASP     3       4.728   3.847  -9.459  1.00  0.00
ATOM     23  CB  ASP     3       5.427   2.604  -8.910  1.00  1.98
ATOM     24  CG  ASP     3       4.490   1.812  -7.998  1.00  2.71
ATOM     25  OD1 ASP     3       3.458   1.378  -8.489  1.00  2.84
ATOM     26  OD2 ASP     3       4.641   1.968  -6.793  1.00  3.53
ATOM     27  C   ASP     3       4.815   5.062  -8.520  1.00  0.43
ATOM     28  O   ASP     3       5.210   6.139  -8.980  1.00  1.04
ATOM     29  N   VAL     4       4.379   4.912  -7.273  1.00  0.32
ATOM     30  CA  VAL     4       4.389   5.979  -6.250  1.00  0.00
ATOM     31  CB  VAL     4       4.168   5.307  -4.897  1.00  0.63
ATOM     32  CG1 VAL     4       4.080   6.332  -3.770  1.00  1.44
ATOM     33  CG2 VAL     4       2.913   4.443  -4.922  1.00  0.98
ATOM     34  C   VAL     4       5.714   6.735  -6.227  1.00  0.21
ATOM     35  O   VAL     4       6.747   6.205  -5.801  1.00  0.53
ATOM     36  N   ILE     5       5.645   8.002  -6.601  1.00  0.44
ATOM     37  CA  ILE     5       6.851   8.771  -6.909  1.00  0.00
ATOM     38  CB  ILE     5       6.441   9.963  -7.769  1.00  1.36
ATOM     39  CG2 ILE     5       7.653  10.810  -8.143  1.00  1.76
ATOM     40  CG1 ILE     5       5.731   9.473  -9.026  1.00  1.87
ATOM     41  CD1 ILE     5       5.325  10.637  -9.924  1.00  2.54
ATOM     42  C   ILE     5       7.637   9.244  -5.694  1.00  0.77
ATOM     43  O   ILE     5       7.213  10.124  -4.937  1.00  1.68
ATOM     44  N   LEU     6       8.755   8.573  -5.486  1.00  0.62
ATOM     45  CA  LEU     6       9.792   9.080  -4.592  1.00  0.00
ATOM     46  CB  LEU     6      10.420   7.934  -3.814  1.00  1.61
ATOM     47  CG  LEU     6       9.445   7.445  -2.747  1.00  2.29
ATOM     48  CD1 LEU     6       9.940   6.183  -2.055  1.00  2.95
ATOM     49  CD2 LEU     6       9.170   8.544  -1.727  1.00  2.64
ATOM     50  C   LEU     6      10.799   9.865  -5.426  1.00  0.38
ATOM     51  O   LEU     6      10.711   9.886  -6.661  1.00  0.54
ATOM     52  N   LYS     7      11.719  10.532  -4.754  1.00  0.07
ATOM     53  CA  LYS     7      12.558  11.530  -5.431  1.00  0.00
ATOM     54  CB  LYS     7      12.748  12.693  -4.454  1.00  0.94
ATOM     55  CG  LYS     7      13.437  13.897  -5.093  1.00  1.51
ATOM     56  CD  LYS     7      12.673  14.403  -6.313  1.00  2.23
ATOM     57  CE  LYS     7      13.518  15.387  -7.114  1.00  3.11
ATOM     58  NZ  LYS     7      13.988  16.495  -6.268  1.00  3.99
ATOM     59  C   LYS     7      13.906  10.979  -5.907  1.00  0.10
ATOM     60  O   LYS     7      14.651  11.663  -6.615  1.00  0.28
ATOM     61  N   ALA     8      14.233   9.762  -5.525  1.00  0.11
ATOM     62  CA  ALA     8      15.483   9.165  -5.992  1.00  0.01
ATOM     63  CB  ALA     8      16.535   9.275  -4.901  1.00  0.84
ATOM     64  C   ALA     8      15.307   7.704  -6.349  1.00  0.15
ATOM     65  O   ALA     8      15.775   6.843  -5.591  1.00  0.64
ATOM     66  N   ALA     9      14.839   7.472  -7.567  1.00  0.15
ATOM     67  CA  ALA     9      14.550   6.134  -8.111  1.00  0.01
ATOM     68  CB  ALA     9      15.861   5.434  -8.456  1.00  0.31
ATOM     69  C   ALA     9      13.747   5.275  -7.142  1.00  0.07
ATOM     70  O   ALA     9      12.513   5.334  -7.122  1.00  0.15
ATOM     71  N   GLY    10      14.446   4.418  -6.419  1.00  0.04
ATOM     72  CA  GLY    10      13.830   3.599  -5.376  1.00  0.01
ATOM     73  C   GLY    10      13.233   4.457  -4.260  1.00  0.09
ATOM     74  O   GLY    10      12.050   4.301  -3.934  1.00  0.14
ATOM     75  N   ALA    11      14.025   5.352  -3.689  1.00  0.28
ATOM     76  CA  ALA    11      13.516   6.157  -2.569  1.00  0.01
ATOM     77  CB  ALA    11      13.797   5.412  -1.277  1.00  2.12
ATOM     78  C   ALA    11      14.065   7.582  -2.453  1.00  0.34
ATOM     79  O   ALA    11      13.527   8.529  -3.046  1.00  1.05
ATOM     80  N   ASN    12      14.982   7.733  -1.511  1.00  0.26
ATOM     81  CA  ASN    12      15.547   9.042  -1.139  1.00  0.01
ATOM     82  CB  ASN    12      15.044   9.338   0.285  1.00  3.19
ATOM     83  CG  ASN    12      15.865  10.406   1.026  1.00  3.96
ATOM     84  OD1 ASN    12      15.621  11.611   0.907  1.00  4.13
ATOM     85  ND2 ASN    12      16.805   9.941   1.831  1.00  4.75
ATOM     86  C   ASN    12      17.073   9.048  -1.174  1.00  0.32
ATOM     87  O   ASN    12      17.726   8.099  -0.726  1.00  0.55
ATOM     88  N   LYS    13      17.632  10.140  -1.665  1.00  0.44
ATOM     89  CA  LYS    13      19.074  10.348  -1.547  1.00  0.01
ATOM     90  CB  LYS    13      19.654  10.688  -2.911  1.00  0.84
ATOM     91  CG  LYS    13      21.115  11.079  -2.760  1.00  1.02
ATOM     92  CD  LYS    13      21.706  11.632  -4.043  1.00  1.89
ATOM     93  CE  LYS    13      23.029  12.311  -3.719  1.00  2.51
ATOM     94  NZ  LYS    13      22.819  13.420  -2.777  1.00  2.55
ATOM     95  C   LYS    13      19.381  11.477  -0.562  1.00  0.36
ATOM     96  O   LYS    13      19.043  12.638  -0.819  1.00  0.79
ATOM     97  N   VAL    14      19.876  11.093   0.609  1.00  0.38
ATOM     98  CA  VAL    14      20.432  12.000   1.642  1.00  0.01
ATOM     99  CB  VAL    14      21.574  12.776   0.979  1.00  1.52
ATOM    100  CG1 VAL    14      22.091  13.939   1.822  1.00  2.21
ATOM    101  CG2 VAL    14      22.715  11.833   0.608  1.00  1.85
ATOM    102  C   VAL    14      19.483  12.963   2.402  1.00  0.65
ATOM    103  O   VAL    14      19.776  13.244   3.570  1.00  1.72
ATOM    104  N   ALA    15      18.314  13.303   1.880  1.00  0.09
ATOM    105  CA  ALA    15      17.425  14.248   2.586  1.00  0.01
ATOM    106  CB  ALA    15      16.261  14.619   1.675  1.00  0.35
ATOM    107  C   ALA    15      16.907  13.655   3.894  1.00  0.07
ATOM    108  O   ALA    15      17.407  13.985   4.978  1.00  0.18
ATOM    109  N   VAL    16      16.051  12.656   3.779  1.00  0.09
ATOM    110  CA  VAL    16      15.602  11.906   4.963  1.00  0.00
ATOM    111  CB  VAL    16      14.138  11.517   4.769  1.00  0.28
ATOM    112  CG1 VAL    16      13.514  11.059   6.084  1.00  0.80
ATOM    113  CG2 VAL    16      13.342  12.693   4.217  1.00  0.31
ATOM    114  C   VAL    16      16.476  10.659   5.145  1.00  0.09
ATOM    115  O   VAL    16      15.978   9.535   5.310  1.00  0.07
ATOM    116  N   ILE    17      17.785  10.865   5.208  1.00  0.17
ATOM    117  CA  ILE    17      18.725   9.735   5.188  1.00  0.01
ATOM    118  CB  ILE    17      20.104  10.234   4.762  1.00  1.47
ATOM    119  CG2 ILE    17      20.719  11.137   5.826  1.00  1.80
ATOM    120  CG1 ILE    17      21.045   9.075   4.447  1.00  1.95
ATOM    121  CD1 ILE    17      22.422   9.570   4.020  1.00  2.85
ATOM    122  C   ILE    17      18.812   9.002   6.528  1.00  0.14
ATOM    123  O   ILE    17      19.198   7.830   6.530  1.00  0.17
ATOM    124  N   LYS    18      18.166   9.535   7.551  1.00  0.22
ATOM    125  CA  LYS    18      18.151   8.887   8.864  1.00  0.01
ATOM    126  CB  LYS    18      17.473   9.864   9.811  1.00  0.32
ATOM    127  CG  LYS    18      18.163  11.222   9.761  1.00  1.10
ATOM    128  CD  LYS    18      17.285  12.304  10.376  1.00  1.26
ATOM    129  CE  LYS    18      15.979  12.435   9.599  1.00  2.57
ATOM    130  NZ  LYS    18      15.122  13.485  10.173  1.00  3.05
ATOM    131  C   LYS    18      17.368   7.571   8.847  1.00  0.15
ATOM    132  O   LYS    18      17.851   6.568   9.383  1.00  0.28
ATOM    133  N   ALA    19      16.299   7.520   8.066  1.00  0.29
ATOM    134  CA  ALA    19      15.530   6.274   7.971  1.00  0.01
ATOM    135  CB  ALA    19      14.051   6.622   7.864  1.00  0.24
ATOM    136  C   ALA    19      15.962   5.460   6.756  1.00  0.25
ATOM    137  O   ALA    19      16.098   4.230   6.843  1.00  0.49
ATOM    138  N   VAL    20      16.480   6.172   5.771  1.00  0.06
ATOM    139  CA  VAL    20      16.888   5.556   4.506  1.00  0.01
ATOM    140  CB  VAL    20      16.980   6.690   3.502  1.00  0.13
ATOM    141  CG1 VAL    20      17.705   6.304   2.217  1.00  0.17
ATOM    142  CG2 VAL    20      15.578   7.207   3.223  1.00  0.21
ATOM    143  C   VAL    20      18.205   4.793   4.585  1.00  0.03
ATOM    144  O   VAL    20      18.330   3.744   3.941  1.00  0.06
ATOM    145  N   ARG    21      19.027   5.141   5.557  1.00  0.25
ATOM    146  CA  ARG    21      20.292   4.442   5.775  1.00  0.00
ATOM    147  CB  ARG    21      21.180   5.417   6.541  1.00  0.37
ATOM    148  CG  ARG    21      22.564   4.881   6.875  1.00  0.82
ATOM    149  CD  ARG    21      23.381   5.958   7.579  1.00  0.80
ATOM    150  NE  ARG    21      22.656   6.486   8.749  1.00  1.44
ATOM    151  CZ  ARG    21      22.334   7.774   8.894  1.00  2.27
ATOM    152  NH1 ARG    21      22.678   8.658   7.955  1.00  2.94
ATOM    153  NH2 ARG    21      21.664   8.177   9.975  1.00  2.89
ATOM    154  C   ARG    21      20.097   3.144   6.563  1.00  0.22
ATOM    155  O   ARG    21      20.918   2.226   6.457  1.00  0.29
ATOM    156  N   GLY    22      18.931   2.995   7.172  1.00  0.14
ATOM    157  CA  GLY    22      18.617   1.764   7.895  1.00  0.01
ATOM    158  C   GLY    22      17.760   0.831   7.045  1.00  0.12
ATOM    159  O   GLY    22      18.169  -0.293   6.736  1.00  0.34
ATOM    160  N   ALA    23      16.648   1.358   6.557  1.00  0.49
ATOM    161  CA  ALA    23      15.658   0.551   5.824  1.00  0.01
ATOM    162  CB  ALA    23      14.268   1.070   6.167  1.00  1.43
ATOM    163  C   ALA    23      15.838   0.525   4.305  1.00  0.50
ATOM    164  O   ALA    23      14.871   0.258   3.578  1.00  1.49
ATOM    165  N   THR    24      17.056   0.789   3.852  1.00  0.33
ATOM    166  CA  THR    24      17.417   0.871   2.425  1.00  0.01
ATOM    167  CB  THR    24      17.624  -0.530   1.846  1.00  2.02
ATOM    168  OG1 THR    24      16.406  -1.264   1.840  1.00  2.36
ATOM    169  CG2 THR    24      18.656  -1.318   2.644  1.00  2.72
ATOM    170  C   THR    24      16.403   1.676   1.618  1.00  0.18
ATOM    171  O   THR    24      15.796   1.203   0.647  1.00  0.43
ATOM    172  N   GLY    25      16.250   2.918   2.034  1.00  0.21
ATOM    173  CA  GLY    25      15.328   3.837   1.370  1.00  0.00
ATOM    174  C   GLY    25      13.954   3.944   2.023  1.00  0.19
ATOM    175  O   GLY    25      13.591   4.997   2.560  1.00  0.43
ATOM    176  N   LEU    26      13.180   2.880   1.912  1.00  0.11
ATOM    177  CA  LEU    26      11.765   2.916   2.304  1.00  0.01
ATOM    178  CB  LEU    26      11.092   1.639   1.797  1.00  2.92
ATOM    179  CG  LEU    26      11.882   0.359   2.075  1.00  3.82
ATOM    180  CD1 LEU    26      11.659  -0.174   3.487  1.00  4.69
ATOM    181  CD2 LEU    26      11.485  -0.722   1.077  1.00  4.57
ATOM    182  C   LEU    26      11.498   3.086   3.796  1.00  0.09
ATOM    183  O   LEU    26      12.404   3.083   4.635  1.00  0.14
ATOM    184  N   GLY    27      10.260   3.470   4.058  1.00  0.25
ATOM    185  CA  GLY    27       9.701   3.335   5.398  1.00  0.01
ATOM    186  C   GLY    27       9.286   1.872   5.477  1.00  0.17
ATOM    187  O   GLY    27       9.833   1.086   6.257  1.00  0.12
ATOM    188  N   LEU    28       8.329   1.524   4.628  1.00  0.10
ATOM    189  CA  LEU    28       8.012   0.113   4.386  1.00  0.01
ATOM    190  CB  LEU    28       6.956  -0.348   5.388  1.00  0.57
ATOM    191  CG  LEU    28       6.906  -1.871   5.489  1.00  1.32
ATOM    192  CD1 LEU    28       8.279  -2.438   5.830  1.00  1.70
ATOM    193  CD2 LEU    28       5.867  -2.324   6.509  1.00  1.83
ATOM    194  C   LEU    28       7.530  -0.095   2.942  1.00  0.08
ATOM    195  O   LEU    28       8.338  -0.189   2.010  1.00  0.34
ATOM    196  N   LYS    29       6.234   0.096   2.750  1.00  0.08
ATOM    197  CA  LYS    29       5.561  -0.297   1.503  1.00  0.00
ATOM    198  CB  LYS    29       4.083  -0.445   1.861  1.00  0.33
ATOM    199  CG  LYS    29       3.225  -0.907   0.691  1.00  0.90
ATOM    200  CD  LYS    29       1.746  -0.913   1.068  1.00  1.31
ATOM    201  CE  LYS    29       0.862  -1.294  -0.116  1.00  1.79
ATOM    202  NZ  LYS    29      -0.562  -1.207   0.242  1.00  1.84
ATOM    203  C   LYS    29       5.707   0.687   0.336  1.00  0.18
ATOM    204  O   LYS    29       5.704   0.247  -0.821  1.00  0.48
ATOM    205  N   GLU    30       6.116   1.913   0.620  1.00  0.06
ATOM    206  CA  GLU    30       6.139   2.939  -0.433  1.00  0.00
ATOM    207  CB  GLU    30       6.383   4.299   0.202  1.00  0.27
ATOM    208  CG  GLU    30       6.219   5.417  -0.824  1.00  1.16
ATOM    209  CD  GLU    30       6.409   6.766  -0.142  1.00  1.85
ATOM    210  OE1 GLU    30       7.137   6.793   0.840  1.00  2.59
ATOM    211  OE2 GLU    30       5.745   7.711  -0.544  1.00  2.24
ATOM    212  C   GLU    30       7.198   2.660  -1.497  1.00  0.06
ATOM    213  O   GLU    30       6.837   2.355  -2.642  1.00  0.28
ATOM    214  N   ALA    31       8.437   2.477  -1.065  1.00  0.02
ATOM    215  CA  ALA    31       9.513   2.205  -2.023  1.00  0.00
ATOM    216  CB  ALA    31      10.850   2.640  -1.445  1.00  0.25
ATOM    217  C   ALA    31       9.565   0.730  -2.399  1.00  0.08
ATOM    218  O   ALA    31      10.074   0.386  -3.473  1.00  0.08
ATOM    219  N   LYS    32       8.840  -0.085  -1.651  1.00  0.09
ATOM    220  CA  LYS    32       8.686  -1.488  -2.008  1.00  0.01
ATOM    221  CB  LYS    32       7.982  -2.180  -0.851  1.00  0.12
ATOM    222  CG  LYS    32       7.850  -3.681  -1.056  1.00  1.11
ATOM    223  CD  LYS    32       7.093  -4.296   0.113  1.00  1.16
ATOM    224  CE  LYS    32       7.765  -3.943   1.436  1.00  2.35
ATOM    225  NZ  LYS    32       7.003  -4.474   2.577  1.00  3.10
ATOM    226  C   LYS    32       7.843  -1.587  -3.274  1.00  0.06
ATOM    227  O   LYS    32       8.364  -2.042  -4.302  1.00  0.15
ATOM    228  N   ASP    33       6.738  -0.853  -3.295  1.00  0.04
ATOM    229  CA  ASP    33       5.858  -0.836  -4.470  1.00  0.00
ATOM    230  CB  ASP    33       4.567  -0.092  -4.134  1.00  0.10
ATOM    231  CG  ASP    33       3.796  -0.709  -2.974  1.00  0.15
ATOM    232  OD1 ASP    33       3.865  -1.920  -2.807  1.00  0.22
ATOM    233  OD2 ASP    33       3.031   0.026  -2.363  1.00  0.25
ATOM    234  C   ASP    33       6.496  -0.075  -5.619  1.00  0.04
ATOM    235  O   ASP    33       6.406  -0.502  -6.777  1.00  0.08
ATOM    236  N   LEU    34       7.288   0.926  -5.281  1.00  0.05
ATOM    237  CA  LEU    34       7.948   1.732  -6.303  1.00  0.01
ATOM    238  CB  LEU    34       8.585   2.918  -5.602  1.00  0.12
ATOM    239  CG  LEU    34       9.210   3.869  -6.604  1.00  0.26
ATOM    240  CD1 LEU    34       8.202   4.259  -7.673  1.00  0.84
ATOM    241  CD2 LEU    34       9.742   5.102  -5.899  1.00  0.50
ATOM    242  C   LEU    34       9.002   0.950  -7.080  1.00  0.04
ATOM    243  O   LEU    34       8.905   0.891  -8.311  1.00  0.08
ATOM    244  N   VAL    35       9.785   0.135  -6.395  1.00  0.08
ATOM    245  CA  VAL    35      10.800  -0.655  -7.095  1.00  0.01
ATOM    246  CB  VAL    35      11.859  -1.077  -6.083  1.00  0.23
ATOM    247  CG1 VAL    35      12.891  -2.016  -6.699  1.00  0.77
ATOM    248  CG2 VAL    35      12.549   0.142  -5.485  1.00  0.12
ATOM    249  C   VAL    35      10.195  -1.885  -7.775  1.00  0.11
ATOM    250  O   VAL    35      10.621  -2.241  -8.882  1.00  0.21
ATOM    251  N   GLU    36       9.059  -2.341  -7.269  1.00  0.09
ATOM    252  CA  GLU    36       8.375  -3.494  -7.867  1.00  0.01
ATOM    253  CB  GLU    36       7.483  -4.122  -6.805  1.00  0.26
ATOM    254  CG  GLU    36       8.310  -4.733  -5.683  1.00  0.57
ATOM    255  CD  GLU    36       7.403  -5.046  -4.498  1.00  0.76
ATOM    256  OE1 GLU    36       6.453  -4.300  -4.299  1.00  0.93
ATOM    257  OE2 GLU    36       7.727  -5.964  -3.756  1.00  0.98
ATOM    258  C   GLU    36       7.514  -3.114  -9.069  1.00  0.24
ATOM    259  O   GLU    36       7.127  -3.986  -9.853  1.00  0.62
ATOM    260  N   SER    37       7.260  -1.829  -9.238  1.00  0.12
ATOM    261  CA  SER    37       6.513  -1.361 -10.399  1.00  0.00
ATOM    262  CB  SER    37       5.174  -0.820  -9.933  1.00  1.23
ATOM    263  OG  SER    37       4.631  -1.739  -8.997  1.00  2.14
ATOM    264  C   SER    37       7.293  -0.266 -11.112  1.00  0.04
ATOM    265  O   SER    37       6.746   0.798 -11.431  1.00  0.26
ATOM    266  N   ALA    38       8.587  -0.507 -11.244  1.00  0.58
ATOM    267  CA  ALA    38       9.489   0.401 -11.959  1.00  0.00
ATOM    268  CB  ALA    38       8.999   0.557 -13.397  1.00  0.85
ATOM    269  C   ALA    38       9.627   1.759 -11.263  1.00  0.43
ATOM    270  O   ALA    38       8.783   2.653 -11.424  1.00  1.30
ATOM    271  N   PRO    39      10.764   1.909 -10.602  1.00  0.36
ATOM    272  CA  PRO    39      11.053   3.059  -9.730  1.00  0.00
ATOM    273  CB  PRO    39      12.427   2.812  -9.196  1.00  1.16
ATOM    274  CG  PRO    39      12.937   1.471  -9.692  1.00  1.38
ATOM    275  CD  PRO    39      11.835   0.909 -10.568  1.00  1.09
ATOM    276  C   PRO    39      10.958   4.411 -10.434  1.00  0.38
ATOM    277  O   PRO    39      11.144   4.522 -11.649  1.00  0.97
ATOM    278  N   ALA    40      10.756   5.442  -9.635  1.00  0.46
ATOM    279  CA  ALA    40      10.408   6.765 -10.162  1.00  0.01
ATOM    280  CB  ALA    40       9.548   7.488  -9.134  1.00  1.33
ATOM    281  C   ALA    40      11.608   7.631 -10.523  1.00  0.52
ATOM    282  O   ALA    40      12.699   7.142 -10.841  1.00  1.51
ATOM    283  N   ALA    41      11.361   8.929 -10.482  1.00  0.19
ATOM    284  CA  ALA    41      12.332   9.937 -10.920  1.00  0.01
ATOM    285  CB  ALA    41      11.635  11.294 -10.956  1.00  0.64
ATOM    286  C   ALA    41      13.557  10.024 -10.020  1.00  0.36
ATOM    287  O   ALA    41      13.526   9.659  -8.840  1.00  0.76
ATOM    288  N   LEU    42      14.658  10.417 -10.632  1.00  0.44
ATOM    289  CA  LEU    42      15.911  10.634  -9.902  1.00  0.01
ATOM    290  CB  LEU    42      17.078  10.558 -10.876  1.00  0.86
ATOM    291  CG  LEU    42      17.205   9.180 -11.509  1.00  1.02
ATOM    292  CD1 LEU    42      18.312   9.169 -12.559  1.00  1.58
ATOM    293  CD2 LEU    42      17.459   8.118 -10.446  1.00  1.35
ATOM    294  C   LEU    42      15.924  12.008  -9.248  1.00  0.41
ATOM    295  O   LEU    42      14.983  12.797  -9.419  1.00  1.37
ATOM    296  N   LYS    43      16.977  12.254  -8.480  1.00  0.21
ATOM    297  CA  LYS    43      17.224  13.568  -7.859  1.00  0.01
ATOM    298  CB  LYS    43      18.350  13.427  -6.842  1.00  2.37
ATOM    299  CG  LYS    43      18.003  12.506  -5.679  1.00  3.22
ATOM    300  CD  LYS    43      16.881  13.049  -4.800  1.00  4.00
ATOM    301  CE  LYS    43      17.230  14.384  -4.153  1.00  5.20
ATOM    302  NZ  LYS    43      18.429  14.270  -3.309  1.00  5.71
ATOM    303  C   LYS    43      17.644  14.595  -8.911  1.00  0.42
ATOM    304  O   LYS    43      18.826  14.935  -9.060  1.00  0.91
ATOM    305  N   GLU    44      16.644  15.134  -9.580  1.00  0.17
ATOM    306  CA  GLU    44      16.855  16.022 -10.722  1.00  0.01
ATOM    307  CB  GLU    44      15.589  15.969 -11.574  1.00  2.02
ATOM    308  CG  GLU    44      14.325  16.050 -10.721  1.00  2.90
ATOM    309  CD  GLU    44      13.108  15.682 -11.563  1.00  3.54
ATOM    310  OE1 GLU    44      12.035  16.193 -11.278  1.00  4.14
ATOM    311  OE2 GLU    44      13.268  14.849 -12.446  1.00  3.74
ATOM    312  C   GLU    44      17.222  17.443 -10.312  1.00  0.24
ATOM    313  O   GLU    44      16.377  18.258  -9.930  1.00  0.40
ATOM    314  N   GLY    45      18.518  17.695 -10.368  1.00  0.46
ATOM    315  CA  GLY    45      19.064  19.013 -10.054  1.00  0.01
ATOM    316  C   GLY    45      19.932  18.955  -8.803  1.00  0.26
ATOM    317  O   GLY    45      20.277  19.992  -8.224  1.00  0.23
ATOM    318  N   VAL    46      20.241  17.748  -8.364  1.00  0.22
ATOM    319  CA  VAL    46      21.029  17.604  -7.143  1.00  0.01
ATOM    320  CB  VAL    46      20.407  16.493  -6.309  1.00  0.82
ATOM    321  CG1 VAL    46      21.218  16.198  -5.050  1.00  1.49
ATOM    322  CG2 VAL    46      18.982  16.893  -5.942  1.00  1.08
ATOM    323  C   VAL    46      22.501  17.346  -7.437  1.00  0.28
ATOM    324  O   VAL    46      22.880  16.281  -7.939  1.00  0.77
ATOM    325  N   SER    47      23.298  18.294  -6.962  1.00  0.16
ATOM    326  CA  SER    47      24.769  18.321  -7.059  1.00  0.01
ATOM    327  CB  SER    47      25.337  17.378  -6.004  1.00  1.22
ATOM    328  OG  SER    47      26.741  17.590  -5.921  1.00  1.85
ATOM    329  C   SER    47      25.339  17.979  -8.440  1.00  0.50
ATOM    330  O   SER    47      25.422  18.854  -9.309  1.00  1.62
ATOM    331  N   LYS    48      25.751  16.737  -8.625  1.00  0.46
ATOM    332  CA  LYS    48      26.500  16.355  -9.822  1.00  0.01
ATOM    333  CB  LYS    48      27.392  15.162  -9.490  1.00  0.86
ATOM    334  CG  LYS    48      28.839  15.414  -9.898  1.00  1.10
ATOM    335  CD  LYS    48      29.409  16.624  -9.167  1.00  1.55
ATOM    336  CE  LYS    48      30.859  16.888  -9.554  1.00  1.97
ATOM    337  NZ  LYS    48      31.386  18.060  -8.835  1.00  3.02
ATOM    338  C   LYS    48      25.571  16.015 -10.983  1.00  0.70
ATOM    339  O   LYS    48      25.027  16.917 -11.632  1.00  1.62
ATOM    340  N   ASP    49      25.449  14.733 -11.291  1.00  1.23
ATOM    341  CA  ASP    49      24.720  14.360 -12.508  1.00  0.01
ATOM    342  CB  ASP    49      25.631  14.623 -13.719  1.00  2.31
ATOM    343  CG  ASP    49      27.016  13.966 -13.612  1.00  3.00
ATOM    344  OD1 ASP    49      27.910  14.595 -13.064  1.00  3.59
ATOM    345  OD2 ASP    49      27.186  12.938 -14.254  1.00  3.27
ATOM    346  C   ASP    49      24.192  12.924 -12.509  1.00  0.94
ATOM    347  O   ASP    49      23.682  12.409 -11.504  1.00  1.81
ATOM    348  N   ASP    50      24.171  12.364 -13.711  1.00  0.29
ATOM    349  CA  ASP    50      23.737  10.985 -13.956  1.00  0.01
ATOM    350  CB  ASP    50      24.083  10.603 -15.393  1.00  0.64
ATOM    351  CG  ASP    50      23.341  11.501 -16.379  1.00  1.44
ATOM    352  OD1 ASP    50      22.159  11.256 -16.583  1.00  2.26
ATOM    353  OD2 ASP    50      23.928  12.486 -16.804  1.00  1.78
ATOM    354  C   ASP    50      24.412  10.010 -13.006  1.00  0.67
ATOM    355  O   ASP    50      25.535  10.230 -12.538  1.00  1.85
ATOM    356  N   ALA    51      23.611   9.036 -12.604  1.00  0.41
ATOM    357  CA  ALA    51      24.000   8.000 -11.641  1.00  0.01
ATOM    358  CB  ALA    51      25.214   7.235 -12.160  1.00  2.85
ATOM    359  C   ALA    51      24.269   8.510 -10.224  1.00  0.42
ATOM    360  O   ALA    51      24.819   7.763  -9.406  1.00  0.56
ATOM    361  N   GLU    52      23.752   9.672  -9.867  1.00  0.78
ATOM    362  CA  GLU    52      23.898  10.098  -8.481  1.00  0.01
ATOM    363  CB  GLU    52      23.668  11.597  -8.391  1.00  0.40
ATOM    364  CG  GLU    52      24.039  12.121  -7.014  1.00  1.03
ATOM    365  CD  GLU    52      24.351  13.605  -7.117  1.00  1.74
ATOM    366  OE1 GLU    52      24.270  14.292  -6.110  1.00  2.64
ATOM    367  OE2 GLU    52      24.798  13.991  -8.187  1.00  2.11
ATOM    368  C   GLU    52      22.920   9.322  -7.616  1.00  0.18
ATOM    369  O   GLU    52      23.333   8.406  -6.891  1.00  0.48
ATOM    370  N   ALA    53      21.657   9.429  -7.989  1.00  0.27
ATOM    371  CA  ALA    53      20.608   8.676  -7.302  1.00  0.00
ATOM    372  CB  ALA    53      19.282   9.389  -7.513  1.00  0.17
ATOM    373  C   ALA    53      20.511   7.232  -7.797  1.00  0.17
ATOM    374  O   ALA    53      20.013   6.371  -7.065  1.00  0.29
ATOM    375  N   LEU    54      21.186   6.925  -8.894  1.00  0.07
ATOM    376  CA  LEU    54      21.197   5.548  -9.390  1.00  0.01
ATOM    377  CB  LEU    54      21.583   5.527 -10.863  1.00  0.12
ATOM    378  CG  LEU    54      20.473   6.074 -11.749  1.00  1.01
ATOM    379  CD1 LEU    54      20.945   6.211 -13.192  1.00  0.95
ATOM    380  CD2 LEU    54      19.237   5.183 -11.671  1.00  1.01
ATOM    381  C   LEU    54      22.186   4.709  -8.601  1.00  0.04
ATOM    382  O   LEU    54      21.843   3.589  -8.203  1.00  0.11
ATOM    383  N   LYS    55      23.254   5.336  -8.133  1.00  0.08
ATOM    384  CA  LYS    55      24.192   4.616  -7.280  1.00  0.01
ATOM    385  CB  LYS    55      25.557   5.276  -7.367  1.00  0.17
ATOM    386  CG  LYS    55      26.177   5.052  -8.740  1.00  0.90
ATOM    387  CD  LYS    55      27.538   5.725  -8.842  1.00  1.15
ATOM    388  CE  LYS    55      28.146   5.563 -10.228  1.00  1.96
ATOM    389  NZ  LYS    55      29.441   6.256 -10.307  1.00  2.46
ATOM    390  C   LYS    55      23.695   4.567  -5.840  1.00  0.04
ATOM    391  O   LYS    55      23.896   3.544  -5.182  1.00  0.06
ATOM    392  N   LYS    56      22.792   5.466  -5.480  1.00  0.07
ATOM    393  CA  LYS    56      22.154   5.359  -4.161  1.00  0.01
ATOM    394  CB  LYS    56      21.511   6.692  -3.796  1.00  0.21
ATOM    395  CG  LYS    56      20.978   6.676  -2.366  1.00  0.35
ATOM    396  CD  LYS    56      22.092   6.385  -1.364  1.00  1.15
ATOM    397  CE  LYS    56      21.559   6.303   0.065  1.00  1.34
ATOM    398  NZ  LYS    56      20.956   7.578   0.484  1.00  1.64
ATOM    399  C   LYS    56      21.082   4.267  -4.162  1.00  0.09
ATOM    400  O   LYS    56      20.997   3.493  -3.198  1.00  0.25
ATOM    401  N   ALA    57      20.470   4.038  -5.313  1.00  0.07
ATOM    402  CA  ALA    57      19.484   2.961  -5.434  1.00  0.01
ATOM    403  CB  ALA    57      18.661   3.187  -6.698  1.00  0.24
ATOM    404  C   ALA    57      20.162   1.597  -5.501  1.00  0.08
ATOM    405  O   ALA    57      19.712   0.660  -4.830  1.00  0.18
ATOM    406  N   LEU    58      21.360   1.567  -6.057  1.00  0.05
ATOM    407  CA  LEU    58      22.126   0.324  -6.078  1.00  0.01
ATOM    408  CB  LEU    58      23.183   0.417  -7.167  1.00  0.16
ATOM    409  CG  LEU    58      22.554   0.486  -8.552  1.00  0.19
ATOM    410  CD1 LEU    58      23.603   0.799  -9.613  1.00  0.60
ATOM    411  CD2 LEU    58      21.811  -0.804  -8.883  1.00  0.39
ATOM    412  C   LEU    58      22.785   0.063  -4.731  1.00  0.05
ATOM    413  O   LEU    58      22.729  -1.081  -4.262  1.00  0.08
ATOM    414  N   GLU    59      23.086   1.124  -4.000  1.00  0.09
ATOM    415  CA  GLU    59      23.656   0.985  -2.658  1.00  0.01
ATOM    416  CB  GLU    59      24.212   2.332  -2.211  1.00  0.21
ATOM    417  CG  GLU    59      25.002   2.208  -0.911  1.00  0.43
ATOM    418  CD  GLU    59      26.298   1.440  -1.159  1.00  1.28
ATOM    419  OE1 GLU    59      26.636   0.592  -0.345  1.00  2.22
ATOM    420  OE2 GLU    59      26.966   1.770  -2.130  1.00  1.66
ATOM    421  C   GLU    59      22.612   0.507  -1.656  1.00  0.05
ATOM    422  O   GLU    59      22.917  -0.391  -0.863  1.00  0.07
ATOM    423  N   GLU    60      21.359   0.881  -1.863  1.00  0.06
ATOM    424  CA  GLU    60      20.290   0.374  -0.994  1.00  0.00
ATOM    425  CB  GLU    60      19.161   1.399  -0.898  1.00  0.90
ATOM    426  CG  GLU    60      18.332   1.523  -2.172  1.00  1.18
ATOM    427  CD  GLU    60      17.334   2.665  -2.024  1.00  1.13
ATOM    428  OE1 GLU    60      16.780   3.062  -3.044  1.00  1.37
ATOM    429  OE2 GLU    60      17.392   3.313  -0.986  1.00  1.30
ATOM    430  C   GLU    60      19.765  -0.991  -1.464  1.00  0.10
ATOM    431  O   GLU    60      18.926  -1.598  -0.793  1.00  0.32
ATOM    432  N   ALA    61      20.282  -1.478  -2.583  1.00  0.06
ATOM    433  CA  ALA    61      19.982  -2.834  -3.037  1.00  0.01
ATOM    434  CB  ALA    61      19.796  -2.812  -4.551  1.00  1.22
ATOM    435  C   ALA    61      21.106  -3.808  -2.667  1.00  0.10
ATOM    436  O   ALA    61      20.942  -5.024  -2.824  1.00  0.17
ATOM    437  N   GLY    62      22.232  -3.283  -2.207  1.00  0.43
ATOM    438  CA  GLY    62      23.338  -4.139  -1.752  1.00  0.01
ATOM    439  C   GLY    62      24.641  -3.891  -2.516  1.00  1.10
ATOM    440  O   GLY    62      25.723  -4.293  -2.071  1.00  1.84
ATOM    441  N   ALA    63      24.525  -3.257  -3.670  1.00  0.28
ATOM    442  CA  ALA    63      25.693  -2.975  -4.510  1.00  0.01
ATOM    443  CB  ALA    63      25.223  -2.665  -5.926  1.00  1.17
ATOM    444  C   ALA    63      26.479  -1.795  -3.956  1.00  0.43
ATOM    445  O   ALA    63      25.915  -0.744  -3.630  1.00  1.50
ATOM    446  N   GLU    64      27.791  -1.937  -3.942  1.00  0.08
ATOM    447  CA  GLU    64      28.643  -0.905  -3.346  1.00  0.02
ATOM    448  CB  GLU    64      29.821  -1.590  -2.669  1.00  0.75
ATOM    449  CG  GLU    64      29.331  -2.536  -1.579  1.00  1.77
ATOM    450  CD  GLU    64      30.518  -3.184  -0.877  1.00  2.24
ATOM    451  OE1 GLU    64      31.526  -2.509  -0.725  1.00  2.16
ATOM    452  OE2 GLU    64      30.412  -4.356  -0.544  1.00  2.74
ATOM    453  C   GLU    64      29.130   0.126  -4.360  1.00  0.32
ATOM    454  O   GLU    64      30.270   0.084  -4.836  1.00  0.57
ATOM    455  N   VAL    65      28.246   1.063  -4.652  1.00  0.37
ATOM    456  CA  VAL    65      28.537   2.196  -5.532  1.00  0.01
ATOM    457  CB  VAL    65      27.942   1.940  -6.914  1.00  1.50
ATOM    458  CG1 VAL    65      28.867   1.098  -7.787  1.00  2.48
ATOM    459  CG2 VAL    65      26.557   1.316  -6.823  1.00  1.43
ATOM    460  C   VAL    65      27.973   3.481  -4.930  1.00  0.21
ATOM    461  O   VAL    65      26.764   3.723  -4.930  1.00  0.44
ATOM    462  N   GLU    66      28.864   4.322  -4.440  1.00  0.26
ATOM    463  CA  GLU    66      28.421   5.576  -3.824  1.00  0.02
ATOM    464  CB  GLU    66      29.510   6.120  -2.911  1.00  0.91
ATOM    465  CG  GLU    66      29.656   5.231  -1.679  1.00  1.12
ATOM    466  CD  GLU    66      28.326   5.170  -0.926  1.00  1.77
ATOM    467  OE1 GLU    66      27.979   4.089  -0.467  1.00  2.59
ATOM    468  OE2 GLU    66      27.630   6.177  -0.920  1.00  1.86
ATOM    469  C   GLU    66      27.999   6.601  -4.869  1.00  0.43
ATOM    470  O   GLU    66      28.500   6.601  -5.998  1.00  0.57
ATOM    471  N   VAL    67      27.068   7.449  -4.463  1.00  0.33
ATOM    472  CA  VAL    67      26.400   8.409  -5.357  1.00  0.01
ATOM    473  CB  VAL    67      25.572   9.348  -4.485  1.00  1.93
ATOM    474  CG1 VAL    67      24.438   8.590  -3.815  1.00  2.63
ATOM    475  CG2 VAL    67      26.418  10.047  -3.424  1.00  2.22
ATOM    476  C   VAL    67      27.334   9.223  -6.254  1.00  0.06
ATOM    477  O   VAL    67      28.252   9.910  -5.786  1.00  0.23
ATOM    478  N   LYS    68      27.050   9.131  -7.548  1.00  0.18
ATOM    479  CA  LYS    68      27.721   9.895  -8.621  1.00  0.01
ATOM    480  CB  LYS    68      29.240   9.771  -8.514  1.00  1.29
ATOM    481  CG  LYS    68      29.941  10.649  -9.542  1.00  1.91
ATOM    482  CD  LYS    68      31.455  10.574  -9.392  1.00  2.85
ATOM    483  CE  LYS    68      32.149  11.519 -10.367  1.00  3.61
ATOM    484  NZ  LYS    68      31.727  12.912 -10.144  1.00  4.43
ATOM    485  C   LYS    68      27.304  11.367  -8.626  1.00  1.76
ATOM    486  O   LYS    68      27.267  11.960  -7.556  1.00  2.22
ATOM    487  OXT LYS    68      26.892  11.846  -9.678  1.00  2.22
