# Supplementary material for: Fast structure similarity searches among protein models: efficient clustering of protein fragments
Source: Algorithms Mol Biol. 2012 May 29;7:16. doi: 10.1186/1748-7188-7-16 (PMC3403935; doi:10.1186/1748-7188-7-16)
Supplement: Additional file 1 — Zipped le with the Linux executable and example files. [file 1748-7188-7-16-S1.TGZ › fsss_distrib/4state_reduced/1ctf/1ctf.b17339_r.pdb]

ATOM      1  N   GLU     1      20.957  16.051  -4.768  1.00  0.58
ATOM      2  CA  GLU     1      20.402  14.727  -5.084  1.00  0.00
ATOM      3  CB  GLU     1      21.375  13.627  -4.675  1.00  1.28
ATOM      4  CG  GLU     1      21.618  13.610  -3.172  1.00  2.02
ATOM      5  CD  GLU     1      22.835  12.757  -2.836  1.00  2.73
ATOM      6  OE1 GLU     1      22.774  12.052  -1.839  1.00  3.39
ATOM      7  OE2 GLU     1      23.870  13.019  -3.437  1.00  3.05
ATOM      8  C   GLU     1      19.065  14.560  -4.371  1.00  0.29
ATOM      9  O   GLU     1      18.587  13.444  -4.129  1.00  1.07
ATOM     10  N   PHE     2      18.496  15.697  -4.005  1.00  0.36
ATOM     11  CA  PHE     2      17.192  15.735  -3.335  1.00  0.01
ATOM     12  CB  PHE     2      17.122  17.013  -2.507  1.00  0.88
ATOM     13  CG  PHE     2      15.840  17.187  -1.699  1.00  1.24
ATOM     14  CD1 PHE     2      15.017  18.279  -1.934  1.00  1.91
ATOM     15  CE1 PHE     2      13.850  18.440  -1.201  1.00  2.59
ATOM     16  CZ  PHE     2      13.507  17.509  -0.228  1.00  2.54
ATOM     17  CE2 PHE     2      14.334  16.419   0.007  1.00  2.03
ATOM     18  CD2 PHE     2      15.502  16.257  -0.726  1.00  1.46
ATOM     19  C   PHE     2      16.084  15.719  -4.382  1.00  0.18
ATOM     20  O   PHE     2      15.629  16.768  -4.851  1.00  0.47
ATOM     21  N   ASP     3      15.662  14.523  -4.753  1.00  0.26
ATOM     22  CA  ASP     3      14.728  14.391  -5.873  1.00  0.01
ATOM     23  CB  ASP     3      15.266  13.346  -6.843  1.00  2.68
ATOM     24  CG  ASP     3      16.472  13.846  -7.645  1.00  3.59
ATOM     25  OD1 ASP     3      16.267  14.146  -8.821  1.00  4.15
ATOM     26  OD2 ASP     3      17.513  14.090  -7.058  1.00  4.09
ATOM     27  C   ASP     3      13.326  13.994  -5.431  1.00  0.14
ATOM     28  O   ASP     3      13.127  13.013  -4.708  1.00  0.19
ATOM     29  N   VAL     4      12.356  14.731  -5.944  1.00  0.11
ATOM     30  CA  VAL     4      10.943  14.422  -5.688  1.00  0.01
ATOM     31  CB  VAL     4      10.097  15.571  -6.229  1.00  0.59
ATOM     32  CG1 VAL     4       8.606  15.309  -6.037  1.00  0.70
ATOM     33  CG2 VAL     4      10.497  16.892  -5.582  1.00  0.79
ATOM     34  C   VAL     4      10.548  13.122  -6.384  1.00  0.04
ATOM     35  O   VAL     4      10.588  13.020  -7.616  1.00  0.13
ATOM     36  N   ILE     5      10.229  12.117  -5.586  1.00  0.26
ATOM     37  CA  ILE     5       9.850  10.813  -6.138  1.00  0.01
ATOM     38  CB  ILE     5      10.669   9.743  -5.418  1.00  1.07
ATOM     39  CG2 ILE     5      12.142   9.858  -5.791  1.00  1.47
ATOM     40  CG1 ILE     5      10.503   9.832  -3.907  1.00  1.64
ATOM     41  CD1 ILE     5      11.522   8.962  -3.181  1.00  2.09
ATOM     42  C   ILE     5       8.346  10.545  -6.034  1.00  0.22
ATOM     43  O   ILE     5       7.735  10.655  -4.965  1.00  0.38
ATOM     44  N   LEU     6       7.750  10.278  -7.185  1.00  0.13
ATOM     45  CA  LEU     6       6.322   9.919  -7.258  1.00  0.01
ATOM     46  CB  LEU     6       5.617  10.875  -8.213  1.00  1.18
ATOM     47  CG  LEU     6       5.678  12.318  -7.716  1.00  1.64
ATOM     48  CD1 LEU     6       5.162  13.285  -8.776  1.00  2.69
ATOM     49  CD2 LEU     6       4.912  12.486  -6.409  1.00  1.25
ATOM     50  C   LEU     6       6.201   8.490  -7.768  1.00  0.02
ATOM     51  O   LEU     6       7.031   8.089  -8.587  1.00  0.09
ATOM     52  N   LYS     7       5.166   7.758  -7.378  1.00  0.13
ATOM     53  CA  LYS     7       5.081   6.319  -7.722  1.00  0.00
ATOM     54  CB  LYS     7       4.135   5.611  -6.759  1.00  0.56
ATOM     55  CG  LYS     7       4.131   4.110  -7.036  1.00  1.20
ATOM     56  CD  LYS     7       3.244   3.346  -6.063  1.00  1.74
ATOM     57  CE  LYS     7       3.152   1.876  -6.457  1.00  2.72
ATOM     58  NZ  LYS     7       4.489   1.271  -6.557  1.00  3.07
ATOM     59  C   LYS     7       4.669   6.023  -9.175  1.00  0.66
ATOM     60  O   LYS     7       3.498   5.835  -9.517  1.00  1.30
ATOM     61  N   ALA     8       5.685   6.110 -10.016  1.00  0.52
ATOM     62  CA  ALA     8       5.686   5.732 -11.428  1.00  0.01
ATOM     63  CB  ALA     8       4.885   6.746 -12.237  1.00  0.57
ATOM     64  C   ALA     8       7.156   5.795 -11.825  1.00  0.69
ATOM     65  O   ALA     8       7.612   5.236 -12.828  1.00  1.83
ATOM     66  N   ALA     9       7.870   6.482 -10.947  1.00  0.07
ATOM     67  CA  ALA     9       9.316   6.688 -11.000  1.00  0.01
ATOM     68  CB  ALA     9       9.639   7.720 -12.075  1.00  0.82
ATOM     69  C   ALA     9       9.683   7.235  -9.626  1.00  0.10
ATOM     70  O   ALA     9      10.021   8.415  -9.466  1.00  0.31
ATOM     71  N   GLY    10       9.500   6.381  -8.633  1.00  0.37
ATOM     72  CA  GLY    10       9.600   6.804  -7.237  1.00  0.00
ATOM     73  C   GLY    10      10.264   5.747  -6.372  1.00  0.22
ATOM     74  O   GLY    10       9.641   4.769  -5.939  1.00  0.62
ATOM     75  N   ALA    11      11.536   5.987  -6.115  1.00  0.27
ATOM     76  CA  ALA    11      12.334   5.105  -5.267  1.00  0.00
ATOM     77  CB  ALA    11      13.813   5.347  -5.536  1.00  2.65
ATOM     78  C   ALA    11      12.046   5.327  -3.790  1.00  0.38
ATOM     79  O   ALA    11      11.048   5.937  -3.399  1.00  0.57
ATOM     80  N   ASN    12      12.876   4.690  -2.989  1.00  0.27
ATOM     81  CA  ASN    12      12.809   4.765  -1.528  1.00  0.00
ATOM     82  CB  ASN    12      13.062   3.358  -0.986  1.00  1.33
ATOM     83  CG  ASN    12      14.116   2.611  -1.812  1.00  2.24
ATOM     84  OD1 ASN    12      15.303   2.954  -1.792  1.00  2.89
ATOM     85  ND2 ASN    12      13.659   1.604  -2.542  1.00  2.85
ATOM     86  C   ASN    12      13.798   5.760  -0.920  1.00  0.34
ATOM     87  O   ASN    12      13.901   5.854   0.309  1.00  0.81
ATOM     88  N   LYS    13      14.516   6.486  -1.764  1.00  0.68
ATOM     89  CA  LYS    13      15.567   7.379  -1.264  1.00  0.00
ATOM     90  CB  LYS    13      16.911   6.912  -1.816  1.00  1.60
ATOM     91  CG  LYS    13      17.295   5.535  -1.291  1.00  2.32
ATOM     92  CD  LYS    13      18.655   5.092  -1.823  1.00  3.12
ATOM     93  CE  LYS    13      19.029   3.709  -1.300  1.00  4.08
ATOM     94  NZ  LYS    13      20.344   3.287  -1.812  1.00  4.81
ATOM     95  C   LYS    13      15.393   8.863  -1.602  1.00  0.57
ATOM     96  O   LYS    13      15.088   9.265  -2.731  1.00  1.26
ATOM     97  N   VAL    14      15.661   9.641  -0.565  1.00  0.45
ATOM     98  CA  VAL    14      15.842  11.104  -0.565  1.00  0.00
ATOM     99  CB  VAL    14      17.047  11.500  -1.416  1.00  0.58
ATOM    100  CG1 VAL    14      17.474  12.928  -1.093  1.00  1.11
ATOM    101  CG2 VAL    14      18.230  10.580  -1.133  1.00  0.62
ATOM    102  C   VAL    14      14.583  11.877  -0.960  1.00  0.55
ATOM    103  O   VAL    14      14.598  12.736  -1.853  1.00  1.55
ATOM    104  N   ALA    15      13.545  11.630  -0.177  1.00  0.38
ATOM    105  CA  ALA    15      12.281  12.371  -0.237  1.00  0.00
ATOM    106  CB  ALA    15      11.625  12.223  -1.600  1.00  0.98
ATOM    107  C   ALA    15      11.330  11.864   0.850  1.00  0.22
ATOM    108  O   ALA    15      10.289  12.477   1.114  1.00  0.22
ATOM    109  N   VAL    16      11.757  10.828   1.551  1.00  0.84
ATOM    110  CA  VAL    16      10.910  10.170   2.549  1.00  0.00
ATOM    111  CB  VAL    16      10.508   8.800   2.011  1.00  0.94
ATOM    112  CG1 VAL    16       9.357   8.925   1.019  1.00  1.81
ATOM    113  CG2 VAL    16      11.693   8.065   1.398  1.00  0.93
ATOM    114  C   VAL    16      11.571  10.024   3.924  1.00  1.28
ATOM    115  O   VAL    16      11.828   8.906   4.390  1.00  2.26
ATOM    116  N   ILE    17      11.801  11.164   4.565  1.00  0.55
ATOM    117  CA  ILE    17      12.228  11.249   5.987  1.00  0.00
ATOM    118  CB  ILE    17      11.099  10.593   6.802  1.00  1.17
ATOM    119  CG2 ILE    17      11.362  10.569   8.306  1.00  1.34
ATOM    120  CG1 ILE    17       9.777  11.303   6.539  1.00  1.55
ATOM    121  CD1 ILE    17       8.631  10.634   7.291  1.00  2.46
ATOM    122  C   ILE    17      13.598  10.617   6.310  1.00  0.87
ATOM    123  O   ILE    17      14.060   9.721   5.597  1.00  1.93
ATOM    124  N   LYS    18      14.340  11.283   7.186  1.00  0.21
ATOM    125  CA  LYS    18      15.480  10.680   7.907  1.00  0.00
ATOM    126  CB  LYS    18      15.018   9.328   8.448  1.00  0.73
ATOM    127  CG  LYS    18      16.085   8.610   9.265  1.00  1.63
ATOM    128  CD  LYS    18      15.567   7.274   9.787  1.00  1.87
ATOM    129  CE  LYS    18      14.360   7.460  10.705  1.00  2.81
ATOM    130  NZ  LYS    18      14.706   8.257  11.892  1.00  3.71
ATOM    131  C   LYS    18      16.766  10.501   7.098  1.00  0.47
ATOM    132  O   LYS    18      16.792   9.821   6.064  1.00  1.15
ATOM    133  N   ALA    19      17.819  11.134   7.600  1.00  0.14
ATOM    134  CA  ALA    19      19.209  10.952   7.127  1.00  0.00
ATOM    135  CB  ALA    19      19.551   9.467   7.017  1.00  1.09
ATOM    136  C   ALA    19      19.587  11.678   5.837  1.00  0.13
ATOM    137  O   ALA    19      19.657  12.912   5.804  1.00  0.35
ATOM    138  N   VAL    20      19.860  10.889   4.808  1.00  0.19
ATOM    139  CA  VAL    20      20.464  11.350   3.535  1.00  0.00
ATOM    140  CB  VAL    20      20.309  10.202   2.527  1.00  1.00
ATOM    141  CG1 VAL    20      21.120  10.413   1.255  1.00  1.52
ATOM    142  CG2 VAL    20      20.711   8.879   3.169  1.00  1.15
ATOM    143  C   VAL    20      19.840  12.646   2.996  1.00  0.09
ATOM    144  O   VAL    20      18.657  12.918   3.246  1.00  0.70
ATOM    145  N   ARG    21      20.719  13.486   2.458  1.00  0.17
ATOM    146  CA  ARG    21      20.446  14.821   1.885  1.00  0.00
ATOM    147  CB  ARG    21      20.682  14.771   0.383  1.00  1.35
ATOM    148  CG  ARG    21      22.161  14.986   0.081  1.00  1.95
ATOM    149  CD  ARG    21      22.405  16.301  -0.660  1.00  2.56
ATOM    150  NE  ARG    21      21.849  17.444   0.079  1.00  2.89
ATOM    151  CZ  ARG    21      20.917  18.257  -0.423  1.00  3.71
ATOM    152  NH1 ARG    21      20.294  19.124   0.378  1.00  4.27
ATOM    153  NH2 ARG    21      20.485  18.079  -1.674  1.00  4.14
ATOM    154  C   ARG    21      19.091  15.446   2.173  1.00  0.16
ATOM    155  O   ARG    21      18.046  15.017   1.672  1.00  0.22
ATOM    156  N   GLY    22      19.139  16.420   3.063  1.00  0.84
ATOM    157  CA  GLY    22      17.946  17.168   3.465  1.00  0.00
ATOM    158  C   GLY    22      17.194  16.483   4.603  1.00  0.59
ATOM    159  O   GLY    22      16.085  16.905   4.951  1.00  0.49
ATOM    160  N   ALA    23      17.812  15.453   5.169  1.00  0.30
ATOM    161  CA  ALA    23      17.192  14.605   6.191  1.00  0.00
ATOM    162  CB  ALA    23      16.904  15.410   7.451  1.00  0.85
ATOM    163  C   ALA    23      15.920  13.970   5.649  1.00  0.28
ATOM    164  O   ALA    23      14.872  13.985   6.310  1.00  0.31
ATOM    165  N   THR    24      16.031  13.402   4.459  1.00  0.17
ATOM    166  CA  THR    24      14.879  12.796   3.799  1.00  0.00
ATOM    167  CB  THR    24      14.373  13.699   2.688  1.00  0.57
ATOM    168  OG1 THR    24      15.457  13.933   1.804  1.00  0.68
ATOM    169  CG2 THR    24      13.855  15.042   3.201  1.00  0.69
ATOM    170  C   THR    24      15.221  11.444   3.196  1.00  0.17
ATOM    171  O   THR    24      14.413  10.916   2.425  1.00  0.29
ATOM    172  N   GLY    25      16.462  11.025   3.354  1.00  0.33
ATOM    173  CA  GLY    25      16.937   9.704   2.911  1.00  0.00
ATOM    174  C   GLY    25      15.890   8.596   2.911  1.00  0.18
ATOM    175  O   GLY    25      15.188   8.424   1.906  1.00  0.35
ATOM    176  N   LEU    26      15.779   7.875   4.010  1.00  0.18
ATOM    177  CA  LEU    26      14.851   6.742   4.051  1.00  0.00
ATOM    178  CB  LEU    26      15.424   5.533   3.293  1.00  2.18
ATOM    179  CG  LEU    26      16.836   5.108   3.705  1.00  3.03
ATOM    180  CD1 LEU    26      16.882   3.609   3.981  1.00  3.88
ATOM    181  CD2 LEU    26      17.875   5.488   2.653  1.00  3.59
ATOM    182  C   LEU    26      14.465   6.380   5.487  1.00  0.29
ATOM    183  O   LEU    26      15.176   5.664   6.209  1.00  0.66
ATOM    184  N   GLY    27      13.333   6.917   5.901  1.00  0.38
ATOM    185  CA  GLY    27      12.779   6.598   7.218  1.00  0.01
ATOM    186  C   GLY    27      12.237   5.178   7.194  1.00  0.60
ATOM    187  O   GLY    27      11.265   4.925   6.481  1.00  1.77
ATOM    188  N   LEU    28      12.727   4.347   8.104  1.00  1.04
ATOM    189  CA  LEU    28      12.502   2.881   8.112  1.00  0.00
ATOM    190  CB  LEU    28      12.776   2.383   9.528  1.00  1.42
ATOM    191  CG  LEU    28      12.790   0.859   9.595  1.00  1.94
ATOM    192  CD1 LEU    28      13.815   0.278   8.628  1.00  2.88
ATOM    193  CD2 LEU    28      13.070   0.384  11.016  1.00  1.49
ATOM    194  C   LEU    28      11.116   2.388   7.665  1.00  0.87
ATOM    195  O   LEU    28      11.026   1.739   6.619  1.00  0.86
ATOM    196  N   LYS    29      10.048   2.839   8.308  1.00  0.35
ATOM    197  CA  LYS    29       8.702   2.342   7.972  1.00  0.00
ATOM    198  CB  LYS    29       7.752   2.862   9.044  1.00  0.84
ATOM    199  CG  LYS    29       6.310   2.429   8.805  1.00  1.12
ATOM    200  CD  LYS    29       5.383   3.055   9.842  1.00  1.78
ATOM    201  CE  LYS    29       3.931   2.652   9.614  1.00  2.36
ATOM    202  NZ  LYS    29       3.760   1.197   9.748  1.00  3.34
ATOM    203  C   LYS    29       8.209   2.783   6.586  1.00  0.26
ATOM    204  O   LYS    29       7.850   1.928   5.765  1.00  0.43
ATOM    205  N   GLU    30       8.524   4.018   6.230  1.00  0.73
ATOM    206  CA  GLU    30       8.097   4.574   4.943  1.00  0.00
ATOM    207  CB  GLU    30       8.226   6.088   5.021  1.00  0.59
ATOM    208  CG  GLU    30       7.638   6.777   3.794  1.00  1.47
ATOM    209  CD  GLU    30       6.113   6.696   3.816  1.00  1.71
ATOM    210  OE1 GLU    30       5.530   6.758   2.743  1.00  2.40
ATOM    211  OE2 GLU    30       5.567   6.751   4.910  1.00  1.91
ATOM    212  C   GLU    30       8.982   4.048   3.814  1.00  0.55
ATOM    213  O   GLU    30       8.473   3.711   2.736  1.00  0.80
ATOM    214  N   ALA    31      10.210   3.711   4.170  1.00  0.24
ATOM    215  CA  ALA    31      11.173   3.138   3.232  1.00  0.00
ATOM    216  CB  ALA    31      12.571   3.320   3.807  1.00  1.11
ATOM    217  C   ALA    31      10.930   1.654   3.012  1.00  0.85
ATOM    218  O   ALA    31      11.175   1.169   1.906  1.00  1.17
ATOM    219  N   LYS    32      10.228   1.015   3.933  1.00  0.20
ATOM    220  CA  LYS    32       9.829  -0.382   3.748  1.00  0.00
ATOM    221  CB  LYS    32       9.447  -0.951   5.109  1.00  0.49
ATOM    222  CG  LYS    32       8.941  -2.382   5.000  1.00  1.01
ATOM    223  CD  LYS    32       8.534  -2.923   6.365  1.00  1.33
ATOM    224  CE  LYS    32       7.982  -4.339   6.256  1.00  2.19
ATOM    225  NZ  LYS    32       6.801  -4.371   5.378  1.00  2.89
ATOM    226  C   LYS    32       8.643  -0.467   2.795  1.00  0.10
ATOM    227  O   LYS    32       8.633  -1.311   1.890  1.00  0.33
ATOM    228  N   ASP    33       7.848   0.592   2.792  1.00  0.07
ATOM    229  CA  ASP    33       6.750   0.692   1.830  1.00  0.00
ATOM    230  CB  ASP    33       5.847   1.857   2.235  1.00  0.34
ATOM    231  CG  ASP    33       5.444   1.800   3.708  1.00  0.87
ATOM    232  OD1 ASP    33       5.055   0.734   4.163  1.00  1.00
ATOM    233  OD2 ASP    33       5.422   2.863   4.319  1.00  1.55
ATOM    234  C   ASP    33       7.315   0.991   0.442  1.00  0.06
ATOM    235  O   ASP    33       6.949   0.342  -0.545  1.00  0.21
ATOM    236  N   LEU    34       8.387   1.763   0.427  1.00  0.07
ATOM    237  CA  LEU    34       9.004   2.187  -0.833  1.00  0.00
ATOM    238  CB  LEU    34       9.511   3.616  -0.665  1.00  0.14
ATOM    239  CG  LEU    34       8.537   4.672  -1.203  1.00  0.46
ATOM    240  CD1 LEU    34       7.146   4.624  -0.574  1.00  0.46
ATOM    241  CD2 LEU    34       9.115   6.068  -1.034  1.00  0.50
ATOM    242  C   LEU    34      10.101   1.243  -1.349  1.00  0.10
ATOM    243  O   LEU    34      10.682   1.500  -2.410  1.00  0.25
ATOM    244  N   VAL    35      10.381   0.166  -0.630  1.00  0.09
ATOM    245  CA  VAL    35      11.173  -0.929  -1.207  1.00  0.00
ATOM    246  CB  VAL    35      12.140  -1.549  -0.192  1.00  0.18
ATOM    247  CG1 VAL    35      13.185  -0.553   0.289  1.00  0.18
ATOM    248  CG2 VAL    35      11.437  -2.204   0.989  1.00  1.03
ATOM    249  C   VAL    35      10.227  -1.994  -1.764  1.00  0.05
ATOM    250  O   VAL    35      10.661  -2.977  -2.371  1.00  0.06
ATOM    251  N   GLU    36       8.940  -1.798  -1.512  1.00  0.05
ATOM    252  CA  GLU    36       7.893  -2.597  -2.148  1.00  0.00
ATOM    253  CB  GLU    36       6.776  -2.799  -1.133  1.00  0.26
ATOM    254  CG  GLU    36       7.304  -3.526   0.097  1.00  1.00
ATOM    255  CD  GLU    36       6.300  -3.441   1.240  1.00  1.55
ATOM    256  OE1 GLU    36       5.714  -2.380   1.407  1.00  1.72
ATOM    257  OE2 GLU    36       6.194  -4.413   1.977  1.00  1.98
ATOM    258  C   GLU    36       7.378  -1.859  -3.383  1.00  0.05
ATOM    259  O   GLU    36       6.634  -2.421  -4.196  1.00  0.15
ATOM    260  N   SER    37       7.750  -0.592  -3.481  1.00  0.16
ATOM    261  CA  SER    37       7.537   0.187  -4.705  1.00  0.00
ATOM    262  CB  SER    37       7.943   1.634  -4.450  1.00  0.23
ATOM    263  OG  SER    37       7.957   2.314  -5.700  1.00  0.29
ATOM    264  C   SER    37       8.383  -0.369  -5.841  1.00  0.27
ATOM    265  O   SER    37       9.615  -0.399  -5.771  1.00  0.38
ATOM    266  N   ALA    38       7.703  -0.765  -6.903  1.00  0.16
ATOM    267  CA  ALA    38       8.380  -1.361  -8.065  1.00  0.01
ATOM    268  CB  ALA    38       7.366  -2.127  -8.909  1.00  1.51
ATOM    269  C   ALA    38       9.210  -0.393  -8.931  1.00  0.29
ATOM    270  O   ALA    38      10.394  -0.696  -9.117  1.00  0.62
ATOM    271  N   PRO    39       8.667   0.697  -9.476  1.00  0.64
ATOM    272  CA  PRO    39       9.511   1.594 -10.277  1.00  0.01
ATOM    273  CB  PRO    39       8.551   2.419 -11.077  1.00  0.81
ATOM    274  CG  PRO    39       7.156   2.250 -10.499  1.00  0.83
ATOM    275  CD  PRO    39       7.281   1.192  -9.421  1.00  0.86
ATOM    276  C   PRO    39      10.371   2.495  -9.395  1.00  0.41
ATOM    277  O   PRO    39       9.948   3.605  -9.044  1.00  1.00
ATOM    278  N   ALA    40      11.613   2.093  -9.182  1.00  0.06
ATOM    279  CA  ALA    40      12.503   2.818  -8.271  1.00  0.01
ATOM    280  CB  ALA    40      13.331   1.804  -7.486  1.00  0.68
ATOM    281  C   ALA    40      13.429   3.825  -8.959  1.00  0.25
ATOM    282  O   ALA    40      14.647   3.625  -9.046  1.00  0.37
ATOM    283  N   ALA    41      12.840   4.899  -9.454  1.00  0.48
ATOM    284  CA  ALA    41      13.635   6.027  -9.948  1.00  0.00
ATOM    285  CB  ALA    41      13.039   6.557 -11.244  1.00  0.61
ATOM    286  C   ALA    41      13.681   7.138  -8.904  1.00  0.15
ATOM    287  O   ALA    41      12.658   7.517  -8.331  1.00  0.23
ATOM    288  N   LEU    42      14.884   7.570  -8.580  1.00  0.19
ATOM    289  CA  LEU    42      15.065   8.677  -7.634  1.00  0.01
ATOM    290  CB  LEU    42      15.945   8.243  -6.460  1.00  1.49
ATOM    291  CG  LEU    42      17.125   7.337  -6.825  1.00  2.37
ATOM    292  CD1 LEU    42      18.248   8.067  -7.559  1.00  3.38
ATOM    293  CD2 LEU    42      17.687   6.708  -5.557  1.00  2.29
ATOM    294  C   LEU    42      15.611   9.924  -8.319  1.00  0.26
ATOM    295  O   LEU    42      16.294  10.743  -7.693  1.00  0.53
ATOM    296  N   LYS    43      15.319  10.059  -9.599  1.00  0.13
ATOM    297  CA  LYS    43      15.914  11.143 -10.376  1.00  0.01
ATOM    298  CB  LYS    43      17.120  10.650 -11.192  1.00  2.01
ATOM    299  CG  LYS    43      16.816   9.749 -12.395  1.00  2.80
ATOM    300  CD  LYS    43      16.480   8.302 -12.043  1.00  3.86
ATOM    301  CE  LYS    43      17.613   7.672 -11.243  1.00  4.58
ATOM    302  NZ  LYS    43      17.313   6.286 -10.848  1.00  5.20
ATOM    303  C   LYS    43      14.881  11.819 -11.268  1.00  0.19
ATOM    304  O   LYS    43      14.175  11.187 -12.060  1.00  0.75
ATOM    305  N   GLU    44      14.679  13.089 -10.971  1.00  0.40
ATOM    306  CA  GLU    44      13.828  13.944 -11.792  1.00  0.00
ATOM    307  CB  GLU    44      12.685  14.491 -10.945  1.00  1.29
ATOM    308  CG  GLU    44      11.772  13.368 -10.456  1.00  1.90
ATOM    309  CD  GLU    44      11.108  12.647 -11.630  1.00  2.33
ATOM    310  OE1 GLU    44      10.683  13.333 -12.549  1.00  2.79
ATOM    311  OE2 GLU    44      10.958  11.435 -11.542  1.00  2.59
ATOM    312  C   GLU    44      14.668  15.068 -12.387  1.00  0.29
ATOM    313  O   GLU    44      14.185  15.848 -13.213  1.00  0.47
ATOM    314  N   GLY    45      15.912  15.147 -11.941  1.00  0.27
ATOM    315  CA  GLY    45      16.865  16.076 -12.554  1.00  0.01
ATOM    316  C   GLY    45      17.464  17.072 -11.567  1.00  0.29
ATOM    317  O   GLY    45      17.829  18.190 -11.952  1.00  0.47
ATOM    318  N   VAL    46      17.574  16.676 -10.309  1.00  0.34
ATOM    319  CA  VAL    46      18.178  17.574  -9.320  1.00  0.01
ATOM    320  CB  VAL    46      17.580  17.294  -7.950  1.00  2.13
ATOM    321  CG1 VAL    46      18.209  18.176  -6.876  1.00  2.60
ATOM    322  CG2 VAL    46      16.070  17.497  -7.986  1.00  2.87
ATOM    323  C   VAL    46      19.693  17.405  -9.317  1.00  0.55
ATOM    324  O   VAL    46      20.228  16.450  -8.739  1.00  1.68
ATOM    325  N   SER    47      20.346  18.390  -9.925  1.00  0.33
ATOM    326  CA  SER    47      21.807  18.448 -10.134  1.00  0.01
ATOM    327  CB  SER    47      22.519  18.949  -8.877  1.00  0.58
ATOM    328  OG  SER    47      22.230  18.101  -7.776  1.00  0.70
ATOM    329  C   SER    47      22.376  17.113 -10.612  1.00  0.24
ATOM    330  O   SER    47      22.642  16.209  -9.809  1.00  0.64
ATOM    331  N   LYS    48      22.787  17.104 -11.871  1.00  0.10
ATOM    332  CA  LYS    48      23.172  15.865 -12.570  1.00  0.00
ATOM    333  CB  LYS    48      23.588  16.238 -13.989  1.00  0.39
ATOM    334  CG  LYS    48      24.073  15.019 -14.766  1.00  0.73
ATOM    335  CD  LYS    48      24.572  15.405 -16.152  1.00  1.24
ATOM    336  CE  LYS    48      25.127  14.192 -16.891  1.00  1.74
ATOM    337  NZ  LYS    48      26.243  13.593 -16.140  1.00  1.80
ATOM    338  C   LYS    48      24.313  15.083 -11.917  1.00  0.02
ATOM    339  O   LYS    48      24.151  13.881 -11.692  1.00  0.08
ATOM    340  N   ASP    49      25.287  15.776 -11.348  1.00  0.09
ATOM    341  CA  ASP    49      26.420  15.080 -10.724  1.00  0.01
ATOM    342  CB  ASP    49      27.557  16.079 -10.519  1.00  0.23
ATOM    343  CG  ASP    49      27.962  16.718 -11.845  1.00  0.88
ATOM    344  OD1 ASP    49      28.694  16.078 -12.586  1.00  1.47
ATOM    345  OD2 ASP    49      27.453  17.793 -12.133  1.00  0.89
ATOM    346  C   ASP    49      26.051  14.469  -9.372  1.00  0.24
ATOM    347  O   ASP    49      26.438  13.326  -9.097  1.00  0.54
ATOM    348  N   ASP    50      25.072  15.058  -8.702  1.00  0.10
ATOM    349  CA  ASP    50      24.696  14.567  -7.376  1.00  0.01
ATOM    350  CB  ASP    50      24.154  15.720  -6.539  1.00  0.17
ATOM    351  CG  ASP    50      25.177  16.847  -6.422  1.00  1.00
ATOM    352  OD1 ASP    50      24.754  17.994  -6.456  1.00  1.44
ATOM    353  OD2 ASP    50      26.365  16.555  -6.418  1.00  1.49
ATOM    354  C   ASP    50      23.635  13.484  -7.513  1.00  0.06
ATOM    355  O   ASP    50      23.677  12.484  -6.787  1.00  0.13
ATOM    356  N   ALA    51      22.876  13.557  -8.594  1.00  0.05
ATOM    357  CA  ALA    51      21.921  12.492  -8.902  1.00  0.01
ATOM    358  CB  ALA    51      20.900  13.021  -9.902  1.00  0.24
ATOM    359  C   ALA    51      22.642  11.276  -9.479  1.00  0.10
ATOM    360  O   ALA    51      22.281  10.144  -9.142  1.00  0.20
ATOM    361  N   GLU    52      23.798  11.507 -10.082  1.00  0.08
ATOM    362  CA  GLU    52      24.627  10.406 -10.578  1.00  0.01
ATOM    363  CB  GLU    52      25.637  10.973 -11.566  1.00  0.17
ATOM    364  CG  GLU    52      26.506   9.882 -12.178  1.00  0.76
ATOM    365  CD  GLU    52      27.531  10.519 -13.106  1.00  1.54
ATOM    366  OE1 GLU    52      27.357  11.691 -13.413  1.00  2.30
ATOM    367  OE2 GLU    52      28.512   9.859 -13.419  1.00  1.67
ATOM    368  C   GLU    52      25.364   9.709  -9.441  1.00  0.07
ATOM    369  O   GLU    52      25.434   8.474  -9.435  1.00  0.09
ATOM    370  N   ALA    53      25.675  10.449  -8.389  1.00  0.08
ATOM    371  CA  ALA    53      26.286   9.835  -7.208  1.00  0.00
ATOM    372  CB  ALA    53      26.945  10.929  -6.376  1.00  0.10
ATOM    373  C   ALA    53      25.243   9.104  -6.367  1.00  0.07
ATOM    374  O   ALA    53      25.532   8.025  -5.831  1.00  0.12
ATOM    375  N   LEU    54      23.997   9.532  -6.486  1.00  0.04
ATOM    376  CA  LEU    54      22.902   8.852  -5.797  1.00  0.00
ATOM    377  CB  LEU    54      21.720   9.812  -5.727  1.00  0.20
ATOM    378  CG  LEU    54      20.602   9.270  -4.845  1.00  0.93
ATOM    379  CD1 LEU    54      21.111   8.982  -3.437  1.00  1.50
ATOM    380  CD2 LEU    54      19.427  10.241  -4.804  1.00  0.85
ATOM    381  C   LEU    54      22.502   7.567  -6.525  1.00  0.02
ATOM    382  O   LEU    54      22.264   6.554  -5.859  1.00  0.11
ATOM    383  N   LYS    55      22.683   7.531  -7.837  1.00  0.05
ATOM    384  CA  LYS    55      22.445   6.296  -8.598  1.00  0.00
ATOM    385  CB  LYS    55      22.310   6.640 -10.077  1.00  0.25
ATOM    386  CG  LYS    55      21.105   7.525 -10.348  1.00  1.02
ATOM    387  CD  LYS    55      20.986   7.859 -11.832  1.00  1.17
ATOM    388  CE  LYS    55      22.218   8.590 -12.347  1.00  2.09
ATOM    389  NZ  LYS    55      22.045   8.995 -13.750  1.00  2.69
ATOM    390  C   LYS    55      23.606   5.319  -8.444  1.00  0.02
ATOM    391  O   LYS    55      23.392   4.102  -8.350  1.00  0.08
ATOM    392  N   LYS    56      24.778   5.868  -8.182  1.00  0.05
ATOM    393  CA  LYS    56      25.969   5.054  -7.963  1.00  0.01
ATOM    394  CB  LYS    56      27.154   6.010  -7.974  1.00  0.22
ATOM    395  CG  LYS    56      28.493   5.302  -8.092  1.00  1.13
ATOM    396  CD  LYS    56      29.616   6.332  -8.122  1.00  1.21
ATOM    397  CE  LYS    56      29.377   7.352  -9.231  1.00  2.37
ATOM    398  NZ  LYS    56      30.418   8.392  -9.231  1.00  3.15
ATOM    399  C   LYS    56      25.873   4.332  -6.622  1.00  0.04
ATOM    400  O   LYS    56      25.944   3.096  -6.595  1.00  0.06
ATOM    401  N   ALA    57      25.396   5.039  -5.609  1.00  0.05
ATOM    402  CA  ALA    57      25.199   4.421  -4.291  1.00  0.00
ATOM    403  CB  ALA    57      25.082   5.528  -3.251  1.00  0.10
ATOM    404  C   ALA    57      23.951   3.538  -4.241  1.00  0.02
ATOM    405  O   ALA    57      23.978   2.484  -3.593  1.00  0.07
ATOM    406  N   LEU    58      23.011   3.815  -5.129  1.00  0.03
ATOM    407  CA  LEU    58      21.800   3.005  -5.276  1.00  0.00
ATOM    408  CB  LEU    58      20.931   3.712  -6.312  1.00  0.16
ATOM    409  CG  LEU    58      19.557   3.089  -6.506  1.00  1.07
ATOM    410  CD1 LEU    58      18.732   3.204  -5.231  1.00  1.13
ATOM    411  CD2 LEU    58      18.836   3.781  -7.656  1.00  1.03
ATOM    412  C   LEU    58      22.152   1.604  -5.765  1.00  0.03
ATOM    413  O   LEU    58      21.907   0.627  -5.041  1.00  0.03
ATOM    414  N   GLU    59      23.005   1.539  -6.776  1.00  0.05
ATOM    415  CA  GLU    59      23.398   0.231  -7.304  1.00  0.00
ATOM    416  CB  GLU    59      23.863   0.384  -8.743  1.00  0.14
ATOM    417  CG  GLU    59      23.786  -0.947  -9.487  1.00  0.95
ATOM    418  CD  GLU    59      22.334  -1.429  -9.562  1.00  1.42
ATOM    419  OE1 GLU    59      21.626  -0.946 -10.440  1.00  1.52
ATOM    420  OE2 GLU    59      21.963  -2.277  -8.762  1.00  2.23
ATOM    421  C   GLU    59      24.497  -0.431  -6.469  1.00  0.04
ATOM    422  O   GLU    59      24.588  -1.663  -6.472  1.00  0.11
ATOM    423  N   GLU    60      25.155   0.330  -5.607  1.00  0.04
ATOM    424  CA  GLU    60      26.120  -0.259  -4.667  1.00  0.01
ATOM    425  CB  GLU    60      27.085   0.820  -4.197  1.00  0.21
ATOM    426  CG  GLU    60      28.011   1.281  -5.313  1.00  0.75
ATOM    427  CD  GLU    60      28.776   2.513  -4.848  1.00  0.69
ATOM    428  OE1 GLU    60      28.980   2.634  -3.649  1.00  0.92
ATOM    429  OE2 GLU    60      29.028   3.374  -5.679  1.00  1.06
ATOM    430  C   GLU    60      25.430  -0.862  -3.446  1.00  0.04
ATOM    431  O   GLU    60      26.024  -1.684  -2.740  1.00  0.05
ATOM    432  N   ALA    61      24.174  -0.497  -3.236  1.00  0.07
ATOM    433  CA  ALA    61      23.357  -1.138  -2.204  1.00  0.00
ATOM    434  CB  ALA    61      22.389  -0.104  -1.638  1.00  0.32
ATOM    435  C   ALA    61      22.575  -2.321  -2.775  1.00  0.14
ATOM    436  O   ALA    61      21.939  -3.072  -2.026  1.00  0.36
ATOM    437  N   GLY    62      22.620  -2.471  -4.089  1.00  0.05
ATOM    438  CA  GLY    62      21.961  -3.596  -4.758  1.00  0.00
ATOM    439  C   GLY    62      20.617  -3.183  -5.351  1.00  0.11
ATOM    440  O   GLY    62      19.802  -4.034  -5.726  1.00  0.16
ATOM    441  N   ALA    63      20.373  -1.885  -5.387  1.00  0.09
ATOM    442  CA  ALA    63      19.097  -1.389  -5.894  1.00  0.00
ATOM    443  CB  ALA    63      18.595  -0.284  -4.977  1.00  0.73
ATOM    444  C   ALA    63      19.220  -0.894  -7.328  1.00  0.14
ATOM    445  O   ALA    63      20.134  -0.133  -7.677  1.00  0.37
ATOM    446  N   GLU    64      18.241  -1.300  -8.122  1.00  0.17
ATOM    447  CA  GLU    64      18.184  -0.978  -9.555  1.00  0.00
ATOM    448  CB  GLU    64      16.851  -1.472 -10.126  1.00  0.38
ATOM    449  CG  GLU    64      15.648  -0.818  -9.440  1.00  1.42
ATOM    450  CD  GLU    64      14.364  -1.062 -10.230  1.00  1.55
ATOM    451  OE1 GLU    64      14.282  -2.107 -10.859  1.00  1.79
ATOM    452  OE2 GLU    64      13.501  -0.192 -10.205  1.00  1.69
ATOM    453  C   GLU    64      18.294   0.517  -9.837  1.00  0.10
ATOM    454  O   GLU    64      17.630   1.348  -9.207  1.00  0.19
ATOM    455  N   VAL    65      19.186   0.854 -10.746  1.00  0.11
ATOM    456  CA  VAL    65      19.239   2.230 -11.231  1.00  0.01
ATOM    457  CB  VAL    65      20.669   2.572 -11.634  1.00  0.41
ATOM    458  CG1 VAL    65      20.765   3.963 -12.248  1.00  1.04
ATOM    459  CG2 VAL    65      21.595   2.466 -10.433  1.00  0.48
ATOM    460  C   VAL    65      18.300   2.396 -12.417  1.00  0.16
ATOM    461  O   VAL    65      18.616   2.001 -13.547  1.00  0.24
ATOM    462  N   GLU    66      17.161   3.017 -12.162  1.00  0.38
ATOM    463  CA  GLU    66      16.209   3.332 -13.236  1.00  0.01
ATOM    464  CB  GLU    66      14.805   3.311 -12.636  1.00  2.57
ATOM    465  CG  GLU    66      13.702   3.365 -13.689  1.00  3.33
ATOM    466  CD  GLU    66      12.345   3.290 -12.995  1.00  4.46
ATOM    467  OE1 GLU    66      12.144   2.330 -12.262  1.00  5.14
ATOM    468  OE2 GLU    66      11.612   4.265 -13.059  1.00  4.97
ATOM    469  C   GLU    66      16.542   4.709 -13.823  1.00  0.69
ATOM    470  O   GLU    66      15.772   5.667 -13.688  1.00  1.85
ATOM    471  N   VAL    67      17.702   4.774 -14.462  1.00  0.40
ATOM    472  CA  VAL    67      18.294   6.026 -14.948  1.00  0.01
ATOM    473  CB  VAL    67      19.653   5.673 -15.556  1.00  1.33
ATOM    474  CG1 VAL    67      19.565   4.461 -16.478  1.00  1.96
ATOM    475  CG2 VAL    67      20.317   6.851 -16.261  1.00  2.28
ATOM    476  C   VAL    67      17.410   6.764 -15.953  1.00  0.52
ATOM    477  O   VAL    67      16.953   6.213 -16.960  1.00  1.33
ATOM    478  N   LYS    68      17.134   8.010 -15.610  1.00  0.18
ATOM    479  CA  LYS    68      16.359   8.902 -16.470  1.00  0.01
ATOM    480  CB  LYS    68      15.111   9.330 -15.690  1.00  1.96
ATOM    481  CG  LYS    68      14.029  10.017 -16.531  1.00  2.58
ATOM    482  CD  LYS    68      14.281  11.480 -16.919  1.00  3.51
ATOM    483  CE  LYS    68      14.147  12.477 -15.762  1.00  4.30
ATOM    484  NZ  LYS    68      15.367  12.584 -14.942  1.00  4.74
ATOM    485  C   LYS    68      17.239  10.096 -16.829  1.00  1.42
ATOM    486  O   LYS    68      17.258  10.457 -17.997  1.00  2.29
ATOM    487  OXT LYS    68      17.972  10.540 -15.955  1.00  2.29
