# Supplementary material for: Fast structure similarity searches among protein models: efficient clustering of protein fragments
Source: Algorithms Mol Biol. 2012 May 29;7:16. doi: 10.1186/1748-7188-7-16 (PMC3403935; doi:10.1186/1748-7188-7-16)
Supplement: Additional file 1 — Zipped le with the Linux executable and example files. [file 1748-7188-7-16-S1.TGZ › fsss_distrib/4state_reduced/1ctf/1ctf.c8671_r.pdb]

ATOM      1  N   GLU     1      12.975  18.817 -13.818  1.00  0.47
ATOM      2  CA  GLU     1      13.007  17.385 -14.156  1.00  0.01
ATOM      3  CB  GLU     1      14.239  17.064 -14.992  1.00  0.55
ATOM      4  CG  GLU     1      14.343  15.579 -15.323  1.00  0.86
ATOM      5  CD  GLU     1      15.606  15.323 -16.138  1.00  0.91
ATOM      6  OE1 GLU     1      16.016  16.239 -16.840  1.00  1.66
ATOM      7  OE2 GLU     1      16.151  14.234 -16.032  1.00  0.77
ATOM      8  C   GLU     1      12.996  16.533 -12.891  1.00  0.05
ATOM      9  O   GLU     1      13.977  16.495 -12.134  1.00  0.22
ATOM     10  N   PHE     2      11.831  15.949 -12.645  1.00  0.15
ATOM     11  CA  PHE     2      11.597  15.048 -11.507  1.00  0.00
ATOM     12  CB  PHE     2      10.843  15.804 -10.421  1.00  0.37
ATOM     13  CG  PHE     2      11.660  16.910  -9.753  1.00  1.31
ATOM     14  CD1 PHE     2      12.737  16.577  -8.946  1.00  2.09
ATOM     15  CE1 PHE     2      13.487  17.576  -8.342  1.00  3.11
ATOM     16  CZ  PHE     2      13.160  18.911  -8.547  1.00  3.35
ATOM     17  CE2 PHE     2      12.080  19.244  -9.357  1.00  2.56
ATOM     18  CD2 PHE     2      11.331  18.243  -9.961  1.00  1.55
ATOM     19  C   PHE     2      10.797  13.823 -11.964  1.00  0.10
ATOM     20  O   PHE     2       9.562  13.797 -11.918  1.00  0.13
ATOM     21  N   ASP     3      11.529  12.825 -12.428  1.00  0.19
ATOM     22  CA  ASP     3      10.936  11.632 -13.057  1.00  0.00
ATOM     23  CB  ASP     3      11.970  10.991 -13.975  1.00  1.86
ATOM     24  CG  ASP     3      12.115  11.824 -15.241  1.00  2.41
ATOM     25  OD1 ASP     3      11.259  11.680 -16.100  1.00  2.82
ATOM     26  OD2 ASP     3      12.972  12.701 -15.259  1.00  2.75
ATOM     27  C   ASP     3      10.375  10.591 -12.089  1.00  0.10
ATOM     28  O   ASP     3      10.767  10.483 -10.921  1.00  0.25
ATOM     29  N   VAL     4       9.479   9.789 -12.637  1.00  0.29
ATOM     30  CA  VAL     4       8.745   8.758 -11.887  1.00  0.01
ATOM     31  CB  VAL     4       7.717   8.171 -12.862  1.00  0.46
ATOM     32  CG1 VAL     4       8.396   7.502 -14.054  1.00  1.26
ATOM     33  CG2 VAL     4       6.734   7.206 -12.204  1.00  1.10
ATOM     34  C   VAL     4       9.659   7.655 -11.335  1.00  0.44
ATOM     35  O   VAL     4      10.667   7.288 -11.950  1.00  1.39
ATOM     36  N   ILE     5       9.355   7.230 -10.117  1.00  0.39
ATOM     37  CA  ILE     5      10.027   6.092  -9.472  1.00  0.01
ATOM     38  CB  ILE     5       9.384   5.941  -8.095  1.00  1.73
ATOM     39  CG2 ILE     5       9.896   4.717  -7.341  1.00  2.26
ATOM     40  CG1 ILE     5       9.597   7.200  -7.264  1.00  2.30
ATOM     41  CD1 ILE     5       8.863   7.108  -5.931  1.00  3.19
ATOM     42  C   ILE     5       9.831   4.812 -10.290  1.00  0.24
ATOM     43  O   ILE     5       8.732   4.557 -10.798  1.00  0.30
ATOM     44  N   LEU     6      10.905   4.061 -10.476  1.00  0.06
ATOM     45  CA  LEU     6      10.820   2.824 -11.261  1.00  0.01
ATOM     46  CB  LEU     6      12.093   2.637 -12.078  1.00  0.93
ATOM     47  CG  LEU     6      12.151   3.669 -13.202  1.00  1.60
ATOM     48  CD1 LEU     6      13.383   3.473 -14.075  1.00  1.93
ATOM     49  CD2 LEU     6      10.891   3.604 -14.062  1.00  1.89
ATOM     50  C   LEU     6      10.493   1.585 -10.423  1.00  0.06
ATOM     51  O   LEU     6      10.753   1.499  -9.215  1.00  0.17
ATOM     52  N   LYS     7       9.937   0.621 -11.138  1.00  0.33
ATOM     53  CA  LYS     7       9.347  -0.600 -10.574  1.00  0.01
ATOM     54  CB  LYS     7       8.482  -1.197 -11.688  1.00  0.68
ATOM     55  CG  LYS     7       7.249  -1.942 -11.176  1.00  1.59
ATOM     56  CD  LYS     7       6.380  -1.045 -10.302  1.00  2.02
ATOM     57  CE  LYS     7       5.267  -1.845  -9.639  1.00  2.93
ATOM     58  NZ  LYS     7       5.833  -2.917  -8.802  1.00  3.85
ATOM     59  C   LYS     7      10.402  -1.603 -10.077  1.00  0.37
ATOM     60  O   LYS     7      11.604  -1.304 -10.033  1.00  0.53
ATOM     61  N   ALA     8       9.902  -2.674  -9.481  1.00  0.08
ATOM     62  CA  ALA     8      10.737  -3.785  -9.026  1.00  0.01
ATOM     63  CB  ALA     8       9.908  -4.697  -8.130  1.00  1.37
ATOM     64  C   ALA     8      11.295  -4.576 -10.200  1.00  0.16
ATOM     65  O   ALA     8      10.668  -4.705 -11.256  1.00  0.23
ATOM     66  N   ALA     9      12.478  -5.113  -9.964  1.00  0.35
ATOM     67  CA  ALA     9      13.249  -5.861 -10.960  1.00  0.01
ATOM     68  CB  ALA     9      13.578  -4.962 -12.149  1.00  0.38
ATOM     69  C   ALA     9      14.550  -6.329 -10.317  1.00  0.26
ATOM     70  O   ALA     9      15.647  -5.961 -10.753  1.00  0.80
ATOM     71  N   GLY    10      14.409  -7.020  -9.201  1.00  0.08
ATOM     72  CA  GLY    10      15.578  -7.533  -8.483  1.00  0.01
ATOM     73  C   GLY    10      15.175  -8.315  -7.240  1.00  0.05
ATOM     74  O   GLY    10      14.349  -9.230  -7.303  1.00  0.10
ATOM     75  N   ALA    11      15.717  -7.892  -6.110  1.00  0.29
ATOM     76  CA  ALA    11      15.509  -8.600  -4.843  1.00  0.01
ATOM     77  CB  ALA    11      16.849  -8.711  -4.124  1.00  0.37
ATOM     78  C   ALA    11      14.497  -7.904  -3.936  1.00  0.19
ATOM     79  O   ALA    11      14.286  -8.342  -2.797  1.00  0.23
ATOM     80  N   ASN    12      13.910  -6.835  -4.450  1.00  0.92
ATOM     81  CA  ASN    12      12.974  -5.985  -3.711  1.00  0.00
ATOM     82  CB  ASN    12      11.834  -6.781  -3.082  1.00  2.34
ATOM     83  CG  ASN    12      10.957  -5.845  -2.256  1.00  3.04
ATOM     84  OD1 ASN    12      10.775  -4.673  -2.606  1.00  3.38
ATOM     85  ND2 ASN    12      10.581  -6.321  -1.083  1.00  3.73
ATOM     86  C   ASN    12      13.739  -5.184  -2.672  1.00  0.85
ATOM     87  O   ASN    12      13.915  -5.581  -1.512  1.00  1.75
ATOM     88  N   LYS    13      14.151  -4.007  -3.105  1.00  0.15
ATOM     89  CA  LYS    13      14.876  -3.104  -2.214  1.00  0.01
ATOM     90  CB  LYS    13      15.978  -2.342  -2.950  1.00  0.61
ATOM     91  CG  LYS    13      15.602  -1.950  -4.369  1.00  0.68
ATOM     92  CD  LYS    13      16.481  -0.824  -4.924  1.00  1.75
ATOM     93  CE  LYS    13      16.283  -0.596  -6.420  1.00  1.80
ATOM     94  NZ  LYS    13      16.556   0.771  -6.866  1.00  1.93
ATOM     95  C   LYS    13      13.959  -2.151  -1.446  1.00  0.08
ATOM     96  O   LYS    13      14.480  -1.358  -0.654  1.00  0.10
ATOM     97  N   VAL    14      12.650  -2.368  -1.477  1.00  0.17
ATOM     98  CA  VAL    14      11.719  -1.491  -0.743  1.00  0.01
ATOM     99  CB  VAL    14      10.293  -1.852  -1.156  1.00  0.46
ATOM    100  CG1 VAL    14       9.245  -1.129  -0.319  1.00  1.38
ATOM    101  CG2 VAL    14      10.060  -1.576  -2.635  1.00  1.10
ATOM    102  C   VAL    14      11.857  -1.607   0.782  1.00  0.15
ATOM    103  O   VAL    14      11.728  -0.594   1.482  1.00  0.27
ATOM    104  N   ALA    15      12.396  -2.720   1.260  1.00  0.05
ATOM    105  CA  ALA    15      12.644  -2.861   2.698  1.00  0.01
ATOM    106  CB  ALA    15      12.710  -4.347   3.034  1.00  0.22
ATOM    107  C   ALA    15      13.945  -2.178   3.138  1.00  0.06
ATOM    108  O   ALA    15      14.069  -1.783   4.303  1.00  0.08
ATOM    109  N   VAL    16      14.791  -1.839   2.177  1.00  0.06
ATOM    110  CA  VAL    16      16.074  -1.198   2.465  1.00  0.01
ATOM    111  CB  VAL    16      17.108  -1.726   1.474  1.00  0.22
ATOM    112  CG1 VAL    16      18.519  -1.383   1.937  1.00  0.36
ATOM    113  CG2 VAL    16      16.976  -3.236   1.315  1.00  0.26
ATOM    114  C   VAL    16      15.959   0.323   2.354  1.00  0.08
ATOM    115  O   VAL    16      16.840   1.048   2.846  1.00  0.12
ATOM    116  N   ILE    17      14.785   0.785   1.932  1.00  0.04
ATOM    117  CA  ILE    17      14.520   2.224   1.824  1.00  0.01
ATOM    118  CB  ILE    17      13.090   2.451   1.342  1.00  0.22
ATOM    119  CG2 ILE    17      12.706   3.925   1.445  1.00  0.30
ATOM    120  CG1 ILE    17      12.883   1.951  -0.079  1.00  0.29
ATOM    121  CD1 ILE    17      11.485   2.285  -0.589  1.00  0.39
ATOM    122  C   ILE    17      14.665   2.914   3.169  1.00  0.08
ATOM    123  O   ILE    17      15.497   3.820   3.276  1.00  0.17
ATOM    124  N   LYS    18      14.191   2.252   4.213  1.00  0.10
ATOM    125  CA  LYS    18      14.182   2.843   5.554  1.00  0.01
ATOM    126  CB  LYS    18      13.196   2.026   6.374  1.00  0.38
ATOM    127  CG  LYS    18      11.823   2.037   5.711  1.00  0.74
ATOM    128  CD  LYS    18      10.896   1.009   6.348  1.00  1.50
ATOM    129  CE  LYS    18      11.454  -0.399   6.179  1.00  2.38
ATOM    130  NZ  LYS    18      10.559  -1.400   6.778  1.00  3.24
ATOM    131  C   LYS    18      15.548   2.843   6.245  1.00  0.20
ATOM    132  O   LYS    18      15.816   3.756   7.037  1.00  0.61
ATOM    133  N   ALA    19      16.476   2.037   5.756  1.00  0.04
ATOM    134  CA  ALA    19      17.799   1.990   6.376  1.00  0.01
ATOM    135  CB  ALA    19      18.469   0.674   6.000  1.00  0.17
ATOM    136  C   ALA    19      18.645   3.157   5.889  1.00  0.04
ATOM    137  O   ALA    19      19.176   3.927   6.703  1.00  0.07
ATOM    138  N   VAL    20      18.520   3.448   4.605  1.00  0.06
ATOM    139  CA  VAL    20      19.262   4.576   4.046  1.00  0.01
ATOM    140  CB  VAL    20      19.567   4.272   2.587  1.00  0.09
ATOM    141  CG1 VAL    20      20.425   5.364   1.957  1.00  0.17
ATOM    142  CG2 VAL    20      20.293   2.935   2.498  1.00  0.19
ATOM    143  C   VAL    20      18.473   5.872   4.221  1.00  0.12
ATOM    144  O   VAL    20      19.074   6.943   4.346  1.00  0.21
ATOM    145  N   ARG    21      17.185   5.736   4.494  1.00  0.14
ATOM    146  CA  ARG    21      16.345   6.871   4.886  1.00  0.01
ATOM    147  CB  ARG    21      14.916   6.355   5.011  1.00  0.14
ATOM    148  CG  ARG    21      14.008   7.279   5.809  1.00  0.26
ATOM    149  CD  ARG    21      12.621   6.670   5.952  1.00  0.22
ATOM    150  NE  ARG    21      11.766   7.511   6.799  1.00  0.64
ATOM    151  CZ  ARG    21      10.550   7.920   6.432  1.00  1.12
ATOM    152  NH1 ARG    21       9.790   8.600   7.293  1.00  1.60
ATOM    153  NH2 ARG    21      10.064   7.581   5.236  1.00  1.48
ATOM    154  C   ARG    21      16.802   7.437   6.221  1.00  0.13
ATOM    155  O   ARG    21      17.091   8.639   6.305  1.00  0.17
ATOM    156  N   GLY    22      17.139   6.536   7.134  1.00  0.10
ATOM    157  CA  GLY    22      17.696   6.920   8.432  1.00  0.01
ATOM    158  C   GLY    22      19.055   7.594   8.277  1.00  0.08
ATOM    159  O   GLY    22      19.248   8.710   8.774  1.00  0.16
ATOM    160  N   ALA    23      19.899   7.023   7.430  1.00  0.06
ATOM    161  CA  ALA    23      21.249   7.566   7.205  1.00  0.01
ATOM    162  CB  ALA    23      22.088   6.479   6.544  1.00  0.17
ATOM    163  C   ALA    23      21.315   8.842   6.351  1.00  0.13
ATOM    164  O   ALA    23      22.382   9.462   6.273  1.00  0.17
ATOM    165  N   THR    24      20.217   9.237   5.728  1.00  0.10
ATOM    166  CA  THR    24      20.185  10.502   4.990  1.00  0.01
ATOM    167  CB  THR    24      19.600  10.229   3.607  1.00  0.44
ATOM    168  OG1 THR    24      20.341   9.162   3.034  1.00  1.15
ATOM    169  CG2 THR    24      19.711  11.428   2.673  1.00  1.60
ATOM    170  C   THR    24      19.354  11.543   5.744  1.00  0.20
ATOM    171  O   THR    24      19.348  12.733   5.396  1.00  0.48
ATOM    172  N   GLY    25      18.683  11.098   6.793  1.00  0.17
ATOM    173  CA  GLY    25      17.863  11.992   7.615  1.00  0.01
ATOM    174  C   GLY    25      16.453  12.133   7.050  1.00  0.26
ATOM    175  O   GLY    25      15.508  11.464   7.487  1.00  0.49
ATOM    176  N   LEU    26      16.337  12.964   6.028  1.00  0.10
ATOM    177  CA  LEU    26      15.040  13.234   5.386  1.00  0.01
ATOM    178  CB  LEU    26      15.001  14.667   4.849  1.00  0.86
ATOM    179  CG  LEU    26      14.432  15.691   5.836  1.00  1.22
ATOM    180  CD1 LEU    26      13.079  15.233   6.370  1.00  2.06
ATOM    181  CD2 LEU    26      15.377  16.016   6.991  1.00  1.32
ATOM    182  C   LEU    26      14.758  12.276   4.231  1.00  0.24
ATOM    183  O   LEU    26      14.381  12.723   3.137  1.00  0.30
ATOM    184  N   GLY    27      14.755  10.984   4.522  1.00  0.09
ATOM    185  CA  GLY    27      14.574   9.951   3.492  1.00  0.01
ATOM    186  C   GLY    27      13.117   9.627   3.151  1.00  0.12
ATOM    187  O   GLY    27      12.727   8.458   3.066  1.00  0.27
ATOM    188  N   LEU    28      12.337  10.670   2.916  1.00  0.93
ATOM    189  CA  LEU    28      10.973  10.520   2.414  1.00  0.01
ATOM    190  CB  LEU    28      10.227  11.828   2.660  1.00  0.48
ATOM    191  CG  LEU    28      10.177  12.199   4.136  1.00  1.14
ATOM    192  CD1 LEU    28       9.763  13.654   4.321  1.00  1.28
ATOM    193  CD2 LEU    28       9.244  11.271   4.903  1.00  1.26
ATOM    194  C   LEU    28      11.084  10.296   0.916  1.00  0.09
ATOM    195  O   LEU    28      10.567   9.324   0.356  1.00  0.22
ATOM    196  N   LYS    29      11.780  11.227   0.287  1.00  0.06
ATOM    197  CA  LYS    29      12.191  11.054  -1.103  1.00  0.01
ATOM    198  CB  LYS    29      11.693  12.214  -1.953  1.00  2.31
ATOM    199  CG  LYS    29      10.184  12.144  -2.142  1.00  3.09
ATOM    200  CD  LYS    29       9.684  13.262  -3.046  1.00  4.07
ATOM    201  CE  LYS    29       8.199  13.104  -3.337  1.00  4.97
ATOM    202  NZ  LYS    29       7.933  11.824  -4.011  1.00  5.84
ATOM    203  C   LYS    29      13.707  10.951  -1.180  1.00  0.09
ATOM    204  O   LYS    29      14.244  10.336  -2.103  1.00  0.20
ATOM    205  N   GLU    30      14.390  11.469  -0.175  1.00  1.01
ATOM    206  CA  GLU    30      15.846  11.322  -0.129  1.00  0.01
ATOM    207  CB  GLU    30      16.437  12.225   0.943  1.00  1.22
ATOM    208  CG  GLU    30      16.714  13.629   0.424  1.00  2.07
ATOM    209  CD  GLU    30      17.847  13.574  -0.595  1.00  2.85
ATOM    210  OE1 GLU    30      18.586  12.594  -0.569  1.00  3.67
ATOM    211  OE2 GLU    30      17.927  14.479  -1.411  1.00  3.07
ATOM    212  C   GLU    30      16.249   9.882   0.136  1.00  1.46
ATOM    213  O   GLU    30      15.398   9.033   0.432  1.00  2.11
ATOM    214  N   ALA    31      17.542   9.639  -0.010  1.00  0.10
ATOM    215  CA  ALA    31      18.154   8.318   0.188  1.00  0.01
ATOM    216  CB  ALA    31      17.781   7.797   1.564  1.00  0.46
ATOM    217  C   ALA    31      17.765   7.284  -0.864  1.00  0.03
ATOM    218  O   ALA    31      18.466   7.127  -1.869  1.00  0.09
ATOM    219  N   LYS    32      16.697   6.555  -0.600  1.00  0.13
ATOM    220  CA  LYS    32      16.292   5.462  -1.485  1.00  0.01
ATOM    221  CB  LYS    32      16.591   4.142  -0.786  1.00  0.42
ATOM    222  CG  LYS    32      18.066   3.792  -0.907  1.00  1.23
ATOM    223  CD  LYS    32      18.323   2.326  -0.583  1.00  1.71
ATOM    224  CE  LYS    32      19.765   1.956  -0.914  1.00  2.55
ATOM    225  NZ  LYS    32      20.016   0.531  -0.672  1.00  3.24
ATOM    226  C   LYS    32      14.814   5.525  -1.857  1.00  0.05
ATOM    227  O   LYS    32      13.998   4.765  -1.324  1.00  0.13
ATOM    228  N   ASP    33      14.496   6.328  -2.857  1.00  0.17
ATOM    229  CA  ASP    33      13.093   6.549  -3.222  1.00  0.01
ATOM    230  CB  ASP    33      12.886   8.048  -3.328  1.00  0.13
ATOM    231  CG  ASP    33      11.447   8.441  -3.623  1.00  0.94
ATOM    232  OD1 ASP    33      11.275   9.412  -4.352  1.00  1.74
ATOM    233  OD2 ASP    33      10.546   7.774  -3.138  1.00  1.23
ATOM    234  C   ASP    33      12.717   5.867  -4.536  1.00  0.12
ATOM    235  O   ASP    33      11.562   5.464  -4.707  1.00  0.16
ATOM    236  N   LEU    34      13.713   5.569  -5.356  1.00  0.13
ATOM    237  CA  LEU    34      13.513   4.788  -6.596  1.00  0.01
ATOM    238  CB  LEU    34      14.636   5.128  -7.560  1.00  0.33
ATOM    239  CG  LEU    34      14.663   6.592  -7.933  1.00  0.82
ATOM    240  CD1 LEU    34      16.028   6.933  -8.499  1.00  1.20
ATOM    241  CD2 LEU    34      13.544   6.935  -8.906  1.00  0.87
ATOM    242  C   LEU    34      13.634   3.295  -6.344  1.00  0.05
ATOM    243  O   LEU    34      13.789   2.505  -7.285  1.00  0.12
ATOM    244  N   VAL    35      13.537   2.918  -5.087  1.00  0.12
ATOM    245  CA  VAL    35      14.100   1.667  -4.639  1.00  0.01
ATOM    246  CB  VAL    35      14.870   2.070  -3.386  1.00  0.77
ATOM    247  CG1 VAL    35      15.190   0.969  -2.397  1.00  1.57
ATOM    248  CG2 VAL    35      16.151   2.751  -3.839  1.00  0.92
ATOM    249  C   VAL    35      13.090   0.519  -4.543  1.00  0.12
ATOM    250  O   VAL    35      12.497   0.212  -3.505  1.00  0.18
ATOM    251  N   GLU    36      12.886  -0.096  -5.702  1.00  0.79
ATOM    252  CA  GLU    36      12.056  -1.305  -5.790  1.00  0.01
ATOM    253  CB  GLU    36      10.850  -0.982  -6.659  1.00  0.44
ATOM    254  CG  GLU    36      10.067   0.221  -6.147  1.00  0.97
ATOM    255  CD  GLU    36       8.847   0.451  -7.024  1.00  1.38
ATOM    256  OE1 GLU    36       8.349   1.569  -7.038  1.00  2.03
ATOM    257  OE2 GLU    36       8.360  -0.537  -7.566  1.00  1.77
ATOM    258  C   GLU    36      12.829  -2.512  -6.363  1.00  0.98
ATOM    259  O   GLU    36      12.710  -3.624  -5.832  1.00  0.99
ATOM    260  N   SER    37      13.667  -2.278  -7.364  1.00  0.15
ATOM    261  CA  SER    37      14.506  -3.338  -7.983  1.00  0.01
ATOM    262  CB  SER    37      15.266  -2.740  -9.166  1.00  0.95
ATOM    263  OG  SER    37      14.314  -2.325 -10.137  1.00  1.44
ATOM    264  C   SER    37      15.513  -4.001  -7.028  1.00  0.12
ATOM    265  O   SER    37      15.124  -4.823  -6.188  1.00  0.16
ATOM    266  N   ALA    38      16.796  -3.819  -7.311  1.00  0.30
ATOM    267  CA  ALA    38      17.876  -4.297  -6.421  1.00  0.01
ATOM    268  CB  ALA    38      18.585  -5.474  -7.088  1.00  0.86
ATOM    269  C   ALA    38      18.867  -3.165  -6.119  1.00  0.29
ATOM    270  O   ALA    38      19.487  -2.675  -7.070  1.00  1.11
ATOM    271  N   PRO    39      19.301  -3.090  -4.865  1.00  0.28
ATOM    272  CA  PRO    39      19.529  -1.810  -4.159  1.00  0.01
ATOM    273  CB  PRO    39      20.283  -2.213  -2.931  1.00  0.41
ATOM    274  CG  PRO    39      19.995  -3.688  -2.671  1.00  0.56
ATOM    275  CD  PRO    39      19.194  -4.167  -3.877  1.00  0.49
ATOM    276  C   PRO    39      20.203  -0.689  -4.955  1.00  0.17
ATOM    277  O   PRO    39      21.075  -0.924  -5.801  1.00  0.45
ATOM    278  N   ALA    40      19.739   0.530  -4.708  1.00  0.62
ATOM    279  CA  ALA    40      20.217   1.679  -5.491  1.00  0.01
ATOM    280  CB  ALA    40      19.683   1.564  -6.897  1.00  0.88
ATOM    281  C   ALA    40      19.858   3.076  -4.988  1.00  0.39
ATOM    282  O   ALA    40      19.624   3.313  -3.800  1.00  0.57
ATOM    283  N   ALA    41      19.721   3.964  -5.964  1.00  0.59
ATOM    284  CA  ALA    41      19.743   5.426  -5.766  1.00  0.01
ATOM    285  CB  ALA    41      20.056   6.082  -7.100  1.00  0.83
ATOM    286  C   ALA    41      18.555   6.161  -5.139  1.00  0.37
ATOM    287  O   ALA    41      17.512   5.612  -4.748  1.00  0.86
ATOM    288  N   LEU    42      18.710   7.470  -5.286  1.00  0.21
ATOM    289  CA  LEU    42      17.967   8.512  -4.565  1.00  0.01
ATOM    290  CB  LEU    42      18.612   9.855  -4.882  1.00  1.33
ATOM    291  CG  LEU    42      20.028   9.993  -4.353  1.00  1.71
ATOM    292  CD1 LEU    42      20.600  11.337  -4.792  1.00  2.30
ATOM    293  CD2 LEU    42      20.051   9.873  -2.832  1.00  1.88
ATOM    294  C   LEU    42      16.500   8.680  -4.912  1.00  0.11
ATOM    295  O   LEU    42      15.719   7.730  -5.055  1.00  0.39
ATOM    296  N   LYS    43      16.147   9.955  -4.887  1.00  0.18
ATOM    297  CA  LYS    43      14.788  10.453  -5.099  1.00  0.01
ATOM    298  CB  LYS    43      14.816  11.969  -4.980  1.00  1.16
ATOM    299  CG  LYS    43      15.684  12.449  -3.828  1.00  1.82
ATOM    300  CD  LYS    43      15.621  13.964  -3.710  1.00  2.08
ATOM    301  CE  LYS    43      14.188  14.428  -3.482  1.00  3.01
ATOM    302  NZ  LYS    43      14.125  15.890  -3.335  1.00  3.28
ATOM    303  C   LYS    43      14.269  10.148  -6.486  1.00  0.29
ATOM    304  O   LYS    43      15.011   9.675  -7.354  1.00  0.64
ATOM    305  N   GLU    44      12.971  10.341  -6.638  1.00  0.11
ATOM    306  CA  GLU    44      12.358  10.359  -7.963  1.00  0.00
ATOM    307  CB  GLU    44      10.905  10.814  -7.818  1.00  0.78
ATOM    308  CG  GLU    44      10.685  11.845  -6.710  1.00  1.54
ATOM    309  CD  GLU    44      11.109  13.260  -7.106  1.00  1.78
ATOM    310  OE1 GLU    44      10.693  13.690  -8.169  1.00  1.88
ATOM    311  OE2 GLU    44      11.662  13.932  -6.245  1.00  2.12
ATOM    312  C   GLU    44      13.174  11.265  -8.881  1.00  0.06
ATOM    313  O   GLU    44      13.440  12.422  -8.545  1.00  0.18
ATOM    314  N   GLY    45      13.564  10.690 -10.010  1.00  0.63
ATOM    315  CA  GLY    45      14.541  11.226 -10.982  1.00  0.01
ATOM    316  C   GLY    45      14.866  12.714 -10.976  1.00  0.32
ATOM    317  O   GLY    45      14.286  13.473 -11.760  1.00  0.47
ATOM    318  N   VAL    46      15.849  13.088 -10.175  1.00  0.42
ATOM    319  CA  VAL    46      16.291  14.481 -10.098  1.00  0.00
ATOM    320  CB  VAL    46      16.996  14.677  -8.753  1.00  1.14
ATOM    321  CG1 VAL    46      17.268  16.148  -8.449  1.00  1.28
ATOM    322  CG2 VAL    46      16.166  14.079  -7.627  1.00  1.71
ATOM    323  C   VAL    46      17.244  14.759 -11.257  1.00  0.78
ATOM    324  O   VAL    46      18.025  13.885 -11.648  1.00  1.65
ATOM    325  N   SER    47      17.142  15.950 -11.829  1.00  0.21
ATOM    326  CA  SER    47      18.040  16.346 -12.928  1.00  0.01
ATOM    327  CB  SER    47      17.406  17.501 -13.688  1.00  0.88
ATOM    328  OG  SER    47      17.332  18.616 -12.811  1.00  1.45
ATOM    329  C   SER    47      19.432  16.807 -12.480  1.00  0.33
ATOM    330  O   SER    47      20.256  17.153 -13.332  1.00  0.73
ATOM    331  N   LYS    48      19.674  16.893 -11.183  1.00  0.41
ATOM    332  CA  LYS    48      20.998  17.293 -10.702  1.00  0.01
ATOM    333  CB  LYS    48      20.867  17.891  -9.311  1.00  1.48
ATOM    334  CG  LYS    48      20.058  19.181  -9.347  1.00  1.39
ATOM    335  CD  LYS    48      19.995  19.832  -7.971  1.00  2.15
ATOM    336  CE  LYS    48      19.230  21.150  -8.019  1.00  2.67
ATOM    337  NZ  LYS    48      19.199  21.786  -6.693  1.00  3.35
ATOM    338  C   LYS    48      21.966  16.114 -10.683  1.00  0.69
ATOM    339  O   LYS    48      21.594  15.002 -10.290  1.00  1.71
ATOM    340  N   ASP    49      23.243  16.445 -10.818  1.00  0.12
ATOM    341  CA  ASP    49      24.315  15.439 -10.964  1.00  0.01
ATOM    342  CB  ASP    49      25.584  16.139 -11.442  1.00  0.40
ATOM    343  CG  ASP    49      25.374  16.776 -12.814  1.00  0.50
ATOM    344  OD1 ASP    49      25.544  16.073 -13.800  1.00  0.62
ATOM    345  OD2 ASP    49      25.098  17.968 -12.848  1.00  0.66
ATOM    346  C   ASP    49      24.640  14.653  -9.692  1.00  0.07
ATOM    347  O   ASP    49      25.199  13.552  -9.782  1.00  0.14
ATOM    348  N   ASP    50      24.084  15.069  -8.564  1.00  0.07
ATOM    349  CA  ASP    50      24.254  14.311  -7.322  1.00  0.01
ATOM    350  CB  ASP    50      23.960  15.209  -6.118  1.00  0.32
ATOM    351  CG  ASP    50      22.563  15.826  -6.186  1.00  1.22
ATOM    352  OD1 ASP    50      22.452  16.906  -6.748  1.00  2.16
ATOM    353  OD2 ASP    50      21.636  15.212  -5.679  1.00  1.51
ATOM    354  C   ASP    50      23.363  13.068  -7.293  1.00  0.05
ATOM    355  O   ASP    50      23.732  12.088  -6.636  1.00  0.17
ATOM    356  N   ALA    51      22.401  12.989  -8.204  1.00  0.02
ATOM    357  CA  ALA    51      21.567  11.796  -8.301  1.00  0.01
ATOM    358  CB  ALA    51      20.272  12.185  -9.001  1.00  0.16
ATOM    359  C   ALA    51      22.278  10.698  -9.089  1.00  0.06
ATOM    360  O   ALA    51      22.112   9.512  -8.783  1.00  0.11
ATOM    361  N   GLU    52      23.228  11.097  -9.920  1.00  0.11
ATOM    362  CA  GLU    52      24.041  10.131 -10.664  1.00  0.02
ATOM    363  CB  GLU    52      24.436  10.695 -12.031  1.00  0.12
ATOM    364  CG  GLU    52      23.273  10.783 -13.021  1.00  0.24
ATOM    365  CD  GLU    52      22.633  12.171 -13.057  1.00  1.47
ATOM    366  OE1 GLU    52      22.930  12.955 -12.162  1.00  2.39
ATOM    367  OE2 GLU    52      22.020  12.487 -14.067  1.00  1.96
ATOM    368  C   GLU    52      25.301   9.774  -9.878  1.00  0.04
ATOM    369  O   GLU    52      25.768   8.629  -9.933  1.00  0.11
ATOM    370  N   ALA    53      25.714  10.673  -9.002  1.00  0.05
ATOM    371  CA  ALA    53      26.860  10.382  -8.138  1.00  0.01
ATOM    372  CB  ALA    53      27.363  11.687  -7.534  1.00  0.11
ATOM    373  C   ALA    53      26.462   9.416  -7.028  1.00  0.07
ATOM    374  O   ALA    53      27.152   8.413  -6.800  1.00  0.15
ATOM    375  N   LEU    54      25.244   9.570  -6.533  1.00  0.05
ATOM    376  CA  LEU    54      24.734   8.630  -5.537  1.00  0.01
ATOM    377  CB  LEU    54      23.773   9.350  -4.604  1.00  0.24
ATOM    378  CG  LEU    54      24.537  10.378  -3.769  1.00  1.15
ATOM    379  CD1 LEU    54      23.609  11.235  -2.916  1.00  1.18
ATOM    380  CD2 LEU    54      25.583   9.700  -2.895  1.00  1.21
ATOM    381  C   LEU    54      24.101   7.402  -6.189  1.00  0.10
ATOM    382  O   LEU    54      23.934   6.377  -5.520  1.00  0.13
ATOM    383  N   LYS    55      23.932   7.443  -7.503  1.00  0.05
ATOM    384  CA  LYS    55      23.658   6.222  -8.260  1.00  0.01
ATOM    385  CB  LYS    55      23.468   6.563  -9.737  1.00  0.19
ATOM    386  CG  LYS    55      23.522   5.305 -10.601  1.00  0.83
ATOM    387  CD  LYS    55      23.765   5.616 -12.071  1.00  1.50
ATOM    388  CE  LYS    55      25.055   6.401 -12.249  1.00  2.16
ATOM    389  NZ  LYS    55      25.302   6.707 -13.664  1.00  3.02
ATOM    390  C   LYS    55      24.854   5.286  -8.137  1.00  0.03
ATOM    391  O   LYS    55      24.704   4.202  -7.564  1.00  0.12
ATOM    392  N   LYS    56      26.047   5.823  -8.351  1.00  0.06
ATOM    393  CA  LYS    56      27.265   5.008  -8.286  1.00  0.01
ATOM    394  CB  LYS    56      28.405   5.845  -8.847  1.00  0.17
ATOM    395  CG  LYS    56      28.068   6.332 -10.247  1.00  0.78
ATOM    396  CD  LYS    56      29.091   7.334 -10.764  1.00  1.40
ATOM    397  CE  LYS    56      28.681   7.874 -12.129  1.00  2.10
ATOM    398  NZ  LYS    56      29.646   8.869 -12.619  1.00  3.18
ATOM    399  C   LYS    56      27.603   4.593  -6.857  1.00  0.06
ATOM    400  O   LYS    56      27.910   3.416  -6.618  1.00  0.11
ATOM    401  N   ALA    57      27.285   5.459  -5.907  1.00  0.05
ATOM    402  CA  ALA    57      27.530   5.139  -4.499  1.00  0.01
ATOM    403  CB  ALA    57      27.342   6.402  -3.670  1.00  0.15
ATOM    404  C   ALA    57      26.606   4.041  -3.975  1.00  0.05
ATOM    405  O   ALA    57      27.101   3.035  -3.449  1.00  0.09
ATOM    406  N   LEU    58      25.337   4.092  -4.351  1.00  0.06
ATOM    407  CA  LEU    58      24.375   3.083  -3.890  1.00  0.01
ATOM    408  CB  LEU    58      23.005   3.736  -3.793  1.00  0.18
ATOM    409  CG  LEU    58      23.002   4.805  -2.704  1.00  0.31
ATOM    410  CD1 LEU    58      21.734   5.651  -2.733  1.00  0.48
ATOM    411  CD2 LEU    58      23.204   4.184  -1.325  1.00  0.41
ATOM    412  C   LEU    58      24.350   1.840  -4.783  1.00  0.08
ATOM    413  O   LEU    58      23.916   0.770  -4.338  1.00  0.09
ATOM    414  N   GLU    59      25.076   1.918  -5.888  1.00  0.03
ATOM    415  CA  GLU    59      25.333   0.771  -6.769  1.00  0.00
ATOM    416  CB  GLU    59      25.835   1.326  -8.095  1.00  0.19
ATOM    417  CG  GLU    59      26.189   0.247  -9.107  1.00  0.96
ATOM    418  CD  GLU    59      26.685   0.917 -10.381  1.00  1.67
ATOM    419  OE1 GLU    59      26.982   2.104 -10.315  1.00  2.42
ATOM    420  OE2 GLU    59      26.638   0.275 -11.420  1.00  2.15
ATOM    421  C   GLU    59      26.393  -0.159  -6.178  1.00  0.06
ATOM    422  O   GLU    59      26.464  -1.343  -6.523  1.00  0.16
ATOM    423  N   GLU    60      27.061   0.318  -5.140  1.00  0.09
ATOM    424  CA  GLU    60      27.981  -0.528  -4.380  1.00  0.02
ATOM    425  CB  GLU    60      28.942   0.400  -3.647  1.00  0.21
ATOM    426  CG  GLU    60      29.621   1.341  -4.637  1.00  1.23
ATOM    427  CD  GLU    60      30.358   2.456  -3.902  1.00  1.49
ATOM    428  OE1 GLU    60      30.400   3.559  -4.433  1.00  2.21
ATOM    429  OE2 GLU    60      30.879   2.187  -2.828  1.00  1.61
ATOM    430  C   GLU    60      27.222  -1.413  -3.382  1.00  0.05
ATOM    431  O   GLU    60      27.810  -2.329  -2.796  1.00  0.05
ATOM    432  N   ALA    61      25.933  -1.152  -3.217  1.00  0.12
ATOM    433  CA  ALA    61      25.071  -1.994  -2.390  1.00  0.01
ATOM    434  CB  ALA    61      24.321  -1.107  -1.403  1.00  0.42
ATOM    435  C   ALA    61      24.065  -2.778  -3.238  1.00  0.11
ATOM    436  O   ALA    61      23.370  -3.655  -2.710  1.00  0.27
ATOM    437  N   GLY    62      23.990  -2.475  -4.525  1.00  0.15
ATOM    438  CA  GLY    62      23.044  -3.179  -5.398  1.00  0.01
ATOM    439  C   GLY    62      23.331  -2.995  -6.888  1.00  0.28
ATOM    440  O   GLY    62      23.711  -1.918  -7.366  1.00  0.29
ATOM    441  N   ALA    63      23.032  -4.053  -7.623  1.00  0.26
ATOM    442  CA  ALA    63      23.366  -4.117  -9.051  1.00  0.01
ATOM    443  CB  ALA    63      23.702  -5.563  -9.397  1.00  0.61
ATOM    444  C   ALA    63      22.281  -3.612 -10.006  1.00  0.91
ATOM    445  O   ALA    63      22.543  -3.498 -11.208  1.00  1.99
ATOM    446  N   GLU    64      21.104  -3.272  -9.512  1.00  0.50
ATOM    447  CA  GLU    64      20.067  -2.758 -10.415  1.00  0.01
ATOM    448  CB  GLU    64      18.785  -3.576 -10.305  1.00  0.70
ATOM    449  CG  GLU    64      18.995  -5.035 -10.706  1.00  1.37
ATOM    450  CD  GLU    64      19.498  -5.143 -12.142  1.00  1.54
ATOM    451  OE1 GLU    64      19.058  -4.354 -12.969  1.00  2.23
ATOM    452  OE2 GLU    64      20.306  -6.031 -12.389  1.00  1.47
ATOM    453  C   GLU    64      19.807  -1.300 -10.081  1.00  0.22
ATOM    454  O   GLU    64      18.688  -0.895  -9.730  1.00  0.24
ATOM    455  N   VAL    65      20.852  -0.521 -10.289  1.00  0.06
ATOM    456  CA  VAL    65      20.871   0.861  -9.851  1.00  0.01
ATOM    457  CB  VAL    65      22.329   1.250  -9.631  1.00  1.07
ATOM    458  CG1 VAL    65      23.101   1.339 -10.942  1.00  1.34
ATOM    459  CG2 VAL    65      22.436   2.551  -8.854  1.00  1.37
ATOM    460  C   VAL    65      20.170   1.815 -10.815  1.00  0.13
ATOM    461  O   VAL    65      20.287   1.726 -12.040  1.00  0.35
ATOM    462  N   GLU    66      19.291   2.612 -10.233  1.00  0.34
ATOM    463  CA  GLU    66      18.660   3.709 -10.963  1.00  0.01
ATOM    464  CB  GLU    66      17.349   4.061 -10.271  1.00  0.96
ATOM    465  CG  GLU    66      16.380   2.880 -10.285  1.00  1.66
ATOM    466  CD  GLU    66      16.007   2.518 -11.721  1.00  2.13
ATOM    467  OE1 GLU    66      16.115   3.400 -12.564  1.00  2.51
ATOM    468  OE2 GLU    66      15.585   1.393 -11.945  1.00  2.18
ATOM    469  C   GLU    66      19.603   4.907 -11.011  1.00  0.47
ATOM    470  O   GLU    66      20.260   5.228 -10.015  1.00  1.04
ATOM    471  N   VAL    67      19.567   5.625 -12.121  1.00  0.62
ATOM    472  CA  VAL    67      20.526   6.710 -12.413  1.00  0.01
ATOM    473  CB  VAL    67      20.657   6.726 -13.941  1.00  0.95
ATOM    474  CG1 VAL    67      19.343   7.102 -14.610  1.00  1.68
ATOM    475  CG2 VAL    67      21.788   7.604 -14.467  1.00  1.34
ATOM    476  C   VAL    67      20.117   8.100 -11.876  1.00  0.38
ATOM    477  O   VAL    67      20.758   9.118 -12.174  1.00  1.05
ATOM    478  N   LYS    68      19.139   8.134 -10.989  1.00  0.32
ATOM    479  CA  LYS    68      18.437   9.397 -10.754  1.00  0.01
ATOM    480  CB  LYS    68      17.289   9.374 -11.762  1.00  2.40
ATOM    481  CG  LYS    68      16.642   7.990 -11.786  1.00  3.53
ATOM    482  CD  LYS    68      15.978   7.670 -13.124  1.00  4.61
ATOM    483  CE  LYS    68      14.690   8.447 -13.342  1.00  5.62
ATOM    484  NZ  LYS    68      13.662   7.997 -12.395  1.00  6.81
ATOM    485  C   LYS    68      17.944   9.606  -9.321  1.00  1.26
ATOM    486  O   LYS    68      17.218  10.579  -9.144  1.00  2.04
ATOM    487  OXT LYS    68      18.524   9.009  -8.420  1.00  2.04
