# Supplementary material for: Fast structure similarity searches among protein models: efficient clustering of protein fragments
Source: Algorithms Mol Biol. 2012 May 29;7:16. doi: 10.1186/1748-7188-7-16 (PMC3403935; doi:10.1186/1748-7188-7-16)
Supplement: Additional file 1 — Zipped le with the Linux executable and example files. [file 1748-7188-7-16-S1.TGZ › fsss_distrib/4state_reduced/1ctf/1ctf.a19406_r.pdb]

ATOM      1  N   GLU     1      10.310  18.548 -13.099  1.00  0.38
ATOM      2  CA  GLU     1      10.532  17.675 -11.935  1.00  0.00
ATOM      3  CB  GLU     1       9.297  17.651 -11.040  1.00  0.41
ATOM      4  CG  GLU     1       8.935  19.048 -10.554  1.00  1.29
ATOM      5  CD  GLU     1       7.715  18.982  -9.639  1.00  1.53
ATOM      6  OE1 GLU     1       7.672  18.083  -8.812  1.00  1.97
ATOM      7  OE2 GLU     1       6.898  19.890  -9.721  1.00  1.61
ATOM      8  C   GLU     1      10.841  16.254 -12.388  1.00  0.15
ATOM      9  O   GLU     1       9.933  15.482 -12.722  1.00  0.45
ATOM     10  N   PHE     2      12.119  15.918 -12.381  1.00  0.06
ATOM     11  CA  PHE     2      12.555  14.590 -12.822  1.00  0.00
ATOM     12  CB  PHE     2      14.008  14.664 -13.278  1.00  0.91
ATOM     13  CG  PHE     2      14.234  15.483 -14.545  1.00  0.80
ATOM     14  CD1 PHE     2      14.085  14.880 -15.789  1.00  1.12
ATOM     15  CE1 PHE     2      14.291  15.616 -16.951  1.00  1.51
ATOM     16  CZ  PHE     2      14.648  16.954 -16.867  1.00  1.42
ATOM     17  CE2 PHE     2      14.799  17.561 -15.630  1.00  1.00
ATOM     18  CD2 PHE     2      14.594  16.826 -14.469  1.00  0.82
ATOM     19  C   PHE     2      12.401  13.559 -11.712  1.00  0.14
ATOM     20  O   PHE     2      13.253  13.427 -10.823  1.00  0.10
ATOM     21  N   ASP     3      11.260  12.895 -11.734  1.00  0.14
ATOM     22  CA  ASP     3      10.986  11.821 -10.783  1.00  0.01
ATOM     23  CB  ASP     3       9.489  11.819 -10.488  1.00  0.68
ATOM     24  CG  ASP     3       9.142  10.860  -9.352  1.00  1.38
ATOM     25  OD1 ASP     3       9.015  11.351  -8.238  1.00  1.73
ATOM     26  OD2 ASP     3       8.774   9.738  -9.666  1.00  1.87
ATOM     27  C   ASP     3      11.423  10.492 -11.379  1.00  0.12
ATOM     28  O   ASP     3      10.953  10.085 -12.449  1.00  0.20
ATOM     29  N   VAL     4      12.331   9.827 -10.693  1.00  0.13
ATOM     30  CA  VAL     4      12.835   8.548 -11.184  1.00  0.01
ATOM     31  CB  VAL     4      14.299   8.416 -10.795  1.00  0.53
ATOM     32  CG1 VAL     4      14.912   7.168 -11.418  1.00  0.65
ATOM     33  CG2 VAL     4      15.063   9.658 -11.232  1.00  0.70
ATOM     34  C   VAL     4      11.991   7.441 -10.570  1.00  0.10
ATOM     35  O   VAL     4      12.187   7.054  -9.409  1.00  0.17
ATOM     36  N   ILE     5      11.069   6.935 -11.373  1.00  0.15
ATOM     37  CA  ILE     5      10.041   6.011 -10.889  1.00  0.00
ATOM     38  CB  ILE     5       8.838   6.116 -11.821  1.00  0.77
ATOM     39  CG2 ILE     5       7.638   5.375 -11.235  1.00  0.98
ATOM     40  CG1 ILE     5       8.472   7.576 -12.060  1.00  1.08
ATOM     41  CD1 ILE     5       7.291   7.709 -13.016  1.00  1.20
ATOM     42  C   ILE     5      10.520   4.563 -10.812  1.00  0.14
ATOM     43  O   ILE     5      10.245   3.744 -11.699  1.00  0.17
ATOM     44  N   LEU     6      11.227   4.286  -9.727  1.00  0.18
ATOM     45  CA  LEU     6      11.611   2.929  -9.306  1.00  0.00
ATOM     46  CB  LEU     6      10.396   2.223  -8.689  1.00  3.12
ATOM     47  CG  LEU     6       9.952   2.801  -7.338  1.00  4.01
ATOM     48  CD1 LEU     6       8.893   3.893  -7.479  1.00  5.00
ATOM     49  CD2 LEU     6       9.372   1.702  -6.459  1.00  4.76
ATOM     50  C   LEU     6      12.195   2.055 -10.419  1.00  0.16
ATOM     51  O   LEU     6      12.809   2.558 -11.366  1.00  0.19
ATOM     52  N   LYS     7      12.201   0.762 -10.131  1.00  0.31
ATOM     53  CA  LYS     7      12.551  -0.292 -11.101  1.00  0.01
ATOM     54  CB  LYS     7      11.740  -0.088 -12.380  1.00  1.72
ATOM     55  CG  LYS     7      10.238  -0.224 -12.143  1.00  2.12
ATOM     56  CD  LYS     7       9.461   0.108 -13.409  1.00  2.92
ATOM     57  CE  LYS     7       9.864  -0.806 -14.560  1.00  3.32
ATOM     58  NZ  LYS     7       9.143  -0.450 -15.791  1.00  4.11
ATOM     59  C   LYS     7      14.037  -0.363 -11.452  1.00  0.58
ATOM     60  O   LYS     7      14.578   0.484 -12.174  1.00  1.51
ATOM     61  N   ALA     8      14.694  -1.360 -10.886  1.00  0.25
ATOM     62  CA  ALA     8      16.045  -1.724 -11.329  1.00  0.00
ATOM     63  CB  ALA     8      17.101  -0.960 -10.541  1.00  0.63
ATOM     64  C   ALA     8      16.221  -3.236 -11.206  1.00  0.21
ATOM     65  O   ALA     8      15.673  -3.873 -10.297  1.00  0.22
ATOM     66  N   ALA     9      17.020  -3.797 -12.097  1.00  0.34
ATOM     67  CA  ALA     9      17.105  -5.262 -12.258  1.00  0.01
ATOM     68  CB  ALA     9      17.469  -5.556 -13.711  1.00  1.75
ATOM     69  C   ALA     9      18.076  -5.999 -11.327  1.00  0.27
ATOM     70  O   ALA     9      18.827  -6.868 -11.784  1.00  0.63
ATOM     71  N   GLY    10      17.989  -5.726 -10.036  1.00  0.54
ATOM     72  CA  GLY    10      18.842  -6.402  -9.053  1.00  0.01
ATOM     73  C   GLY    10      20.286  -5.907  -9.092  1.00  0.42
ATOM     74  O   GLY    10      20.991  -6.061 -10.099  1.00  0.88
ATOM     75  N   ALA    11      20.714  -5.352  -7.973  1.00  0.18
ATOM     76  CA  ALA    11      22.057  -4.796  -7.849  1.00  0.01
ATOM     77  CB  ALA    11      22.200  -3.584  -8.756  1.00  1.56
ATOM     78  C   ALA    11      22.439  -4.465  -6.399  1.00  0.17
ATOM     79  O   ALA    11      23.619  -4.611  -6.086  1.00  0.27
ATOM     80  N   ASN    12      21.537  -3.930  -5.580  1.00  0.38
ATOM     81  CA  ASN    12      21.799  -3.732  -4.131  1.00  0.01
ATOM     82  CB  ASN    12      23.046  -2.904  -3.853  1.00  1.87
ATOM     83  CG  ASN    12      23.424  -3.097  -2.392  1.00  2.36
ATOM     84  OD1 ASN    12      23.186  -4.178  -1.840  1.00  2.54
ATOM     85  ND2 ASN    12      24.036  -2.090  -1.798  1.00  3.10
ATOM     86  C   ASN    12      20.656  -3.051  -3.374  1.00  0.42
ATOM     87  O   ASN    12      20.313  -1.894  -3.638  1.00  0.93
ATOM     88  N   LYS    13      20.219  -3.730  -2.324  1.00  0.14
ATOM     89  CA  LYS    13      19.237  -3.196  -1.368  1.00  0.01
ATOM     90  CB  LYS    13      18.284  -4.306  -0.918  1.00  2.47
ATOM     91  CG  LYS    13      18.960  -5.659  -0.691  1.00  3.12
ATOM     92  CD  LYS    13      19.833  -5.741   0.556  1.00  4.15
ATOM     93  CE  LYS    13      20.528  -7.095   0.638  1.00  5.05
ATOM     94  NZ  LYS    13      19.544  -8.189   0.604  1.00  5.30
ATOM     95  C   LYS    13      19.937  -2.555  -0.174  1.00  0.07
ATOM     96  O   LYS    13      21.171  -2.512  -0.128  1.00  0.11
ATOM     97  N   VAL    14      19.140  -1.943   0.696  1.00  0.08
ATOM     98  CA  VAL    14      19.581  -1.241   1.936  1.00  0.01
ATOM     99  CB  VAL    14      20.423  -2.177   2.804  1.00  0.27
ATOM    100  CG1 VAL    14      21.053  -1.438   3.980  1.00  0.89
ATOM    101  CG2 VAL    14      19.589  -3.352   3.307  1.00  0.48
ATOM    102  C   VAL    14      20.312   0.095   1.714  1.00  0.06
ATOM    103  O   VAL    14      19.919   1.110   2.304  1.00  0.25
ATOM    104  N   ALA    15      21.172   0.158   0.709  1.00  0.05
ATOM    105  CA  ALA    15      21.783   1.421   0.306  1.00  0.01
ATOM    106  CB  ALA    15      23.056   1.145  -0.484  1.00  0.20
ATOM    107  C   ALA    15      20.797   2.214  -0.545  1.00  0.04
ATOM    108  O   ALA    15      20.904   3.439  -0.618  1.00  0.07
ATOM    109  N   VAL    16      19.725   1.555  -0.966  1.00  0.05
ATOM    110  CA  VAL    16      18.611   2.253  -1.610  1.00  0.01
ATOM    111  CB  VAL    16      17.633   1.228  -2.170  1.00  0.11
ATOM    112  CG1 VAL    16      16.412   1.919  -2.758  1.00  0.13
ATOM    113  CG2 VAL    16      18.275   0.327  -3.210  1.00  0.19
ATOM    114  C   VAL    16      17.855   3.099  -0.594  1.00  0.04
ATOM    115  O   VAL    16      17.595   4.274  -0.867  1.00  0.13
ATOM    116  N   ILE    17      17.809   2.629   0.643  1.00  0.04
ATOM    117  CA  ILE    17      17.087   3.356   1.683  1.00  0.01
ATOM    118  CB  ILE    17      16.952   2.444   2.895  1.00  0.20
ATOM    119  CG2 ILE    17      16.042   3.079   3.940  1.00  0.31
ATOM    120  CG1 ILE    17      16.420   1.076   2.488  1.00  0.24
ATOM    121  CD1 ILE    17      16.367   0.130   3.683  1.00  0.45
ATOM    122  C   ILE    17      17.896   4.580   2.077  1.00  0.05
ATOM    123  O   ILE    17      17.389   5.706   1.989  1.00  0.09
ATOM    124  N   LYS    18      19.201   4.378   2.142  1.00  0.02
ATOM    125  CA  LYS    18      20.116   5.459   2.506  1.00  0.00
ATOM    126  CB  LYS    18      21.466   4.826   2.814  1.00  0.10
ATOM    127  CG  LYS    18      22.489   5.861   3.267  1.00  1.09
ATOM    128  CD  LYS    18      23.817   5.203   3.621  1.00  1.60
ATOM    129  CE  LYS    18      23.667   4.231   4.789  1.00  2.79
ATOM    130  NZ  LYS    18      23.251   4.935   6.015  1.00  3.61
ATOM    131  C   LYS    18      20.267   6.496   1.395  1.00  0.03
ATOM    132  O   LYS    18      20.250   7.696   1.694  1.00  0.09
ATOM    133  N   ALA    19      20.143   6.074   0.148  1.00  0.03
ATOM    134  CA  ALA    19      20.250   7.010  -0.974  1.00  0.01
ATOM    135  CB  ALA    19      20.586   6.222  -2.235  1.00  0.13
ATOM    136  C   ALA    19      18.961   7.786  -1.201  1.00  0.03
ATOM    137  O   ALA    19      19.020   8.997  -1.442  1.00  0.05
ATOM    138  N   VAL    20      17.832   7.172  -0.886  1.00  0.04
ATOM    139  CA  VAL    20      16.548   7.853  -1.044  1.00  0.01
ATOM    140  CB  VAL    20      15.458   6.794  -1.168  1.00  0.31
ATOM    141  CG1 VAL    20      14.057   7.376  -1.035  1.00  0.73
ATOM    142  CG2 VAL    20      15.599   6.043  -2.486  1.00  0.38
ATOM    143  C   VAL    20      16.275   8.803   0.119  1.00  0.02
ATOM    144  O   VAL    20      15.676   9.866  -0.094  1.00  0.05
ATOM    145  N   ARG    21      16.880   8.545   1.266  1.00  0.02
ATOM    146  CA  ARG    21      16.783   9.506   2.362  1.00  0.01
ATOM    147  CB  ARG    21      17.066   8.797   3.681  1.00  0.12
ATOM    148  CG  ARG    21      15.997   7.757   3.993  1.00  0.32
ATOM    149  CD  ARG    21      16.288   7.044   5.308  1.00  0.40
ATOM    150  NE  ARG    21      17.579   6.341   5.255  1.00  0.84
ATOM    151  CZ  ARG    21      18.471   6.371   6.247  1.00  0.83
ATOM    152  NH1 ARG    21      18.231   7.102   7.337  1.00  1.25
ATOM    153  NH2 ARG    21      19.616   5.695   6.136  1.00  1.20
ATOM    154  C   ARG    21      17.778  10.645   2.167  1.00  0.03
ATOM    155  O   ARG    21      17.357  11.800   2.041  1.00  0.02
ATOM    156  N   GLY    22      19.011  10.284   1.854  1.00  0.04
ATOM    157  CA  GLY    22      20.098  11.259   1.701  1.00  0.01
ATOM    158  C   GLY    22      19.897  12.235   0.545  1.00  0.06
ATOM    159  O   GLY    22      19.980  13.452   0.740  1.00  0.10
ATOM    160  N   ALA    23      19.591  11.710  -0.630  1.00  0.07
ATOM    161  CA  ALA    23      19.440  12.557  -1.815  1.00  0.01
ATOM    162  CB  ALA    23      19.917  11.779  -3.035  1.00  0.39
ATOM    163  C   ALA    23      18.017  13.060  -2.058  1.00  0.10
ATOM    164  O   ALA    23      17.786  13.721  -3.077  1.00  0.22
ATOM    165  N   THR    24      17.063  12.708  -1.209  1.00  0.20
ATOM    166  CA  THR    24      15.693  13.186  -1.434  1.00  0.01
ATOM    167  CB  THR    24      14.916  12.133  -2.217  1.00  1.66
ATOM    168  OG1 THR    24      15.825  11.160  -2.714  1.00  2.27
ATOM    169  CG2 THR    24      14.194  12.764  -3.399  1.00  2.47
ATOM    170  C   THR    24      14.974  13.487  -0.119  1.00  0.49
ATOM    171  O   THR    24      14.644  14.641   0.177  1.00  0.75
ATOM    172  N   GLY    25      14.657  12.424   0.600  1.00  0.09
ATOM    173  CA  GLY    25      13.967  12.517   1.892  1.00  0.01
ATOM    174  C   GLY    25      12.534  13.025   1.771  1.00  0.26
ATOM    175  O   GLY    25      12.080  13.813   2.612  1.00  0.61
ATOM    176  N   LEU    26      11.796  12.503   0.804  1.00  0.16
ATOM    177  CA  LEU    26      10.425  12.986   0.576  1.00  0.01
ATOM    178  CB  LEU    26      10.094  12.950  -0.912  1.00  1.11
ATOM    179  CG  LEU    26      10.981  13.892  -1.721  1.00  1.62
ATOM    180  CD1 LEU    26      10.638  13.803  -3.204  1.00  2.67
ATOM    181  CD2 LEU    26      10.846  15.330  -1.230  1.00  1.52
ATOM    182  C   LEU    26       9.401  12.162   1.350  1.00  0.14
ATOM    183  O   LEU    26       8.625  11.391   0.772  1.00  0.23
ATOM    184  N   GLY    27       9.395  12.365   2.655  1.00  0.18
ATOM    185  CA  GLY    27       8.470  11.659   3.541  1.00  0.01
ATOM    186  C   GLY    27       8.941  10.245   3.860  1.00  0.26
ATOM    187  O   GLY    27       9.068   9.393   2.969  1.00  0.38
ATOM    188  N   LEU    28       8.996   9.953   5.148  1.00  0.16
ATOM    189  CA  LEU    28       9.451   8.634   5.603  1.00  0.01
ATOM    190  CB  LEU    28       9.855   8.722   7.069  1.00  0.51
ATOM    191  CG  LEU    28      11.084   9.601   7.257  1.00  1.33
ATOM    192  CD1 LEU    28      11.384   9.800   8.739  1.00  2.32
ATOM    193  CD2 LEU    28      12.294   9.016   6.534  1.00  1.27
ATOM    194  C   LEU    28       8.383   7.558   5.441  1.00  0.15
ATOM    195  O   LEU    28       8.744   6.398   5.227  1.00  0.24
ATOM    196  N   LYS    29       7.131   7.953   5.273  1.00  0.10
ATOM    197  CA  LYS    29       6.086   6.963   5.011  1.00  0.01
ATOM    198  CB  LYS    29       4.725   7.615   5.226  1.00  0.42
ATOM    199  CG  LYS    29       3.591   6.641   4.923  1.00  0.86
ATOM    200  CD  LYS    29       2.228   7.312   5.045  1.00  1.43
ATOM    201  CE  LYS    29       1.101   6.340   4.715  1.00  1.96
ATOM    202  NZ  LYS    29      -0.211   6.999   4.830  1.00  2.91
ATOM    203  C   LYS    29       6.191   6.477   3.571  1.00  0.07
ATOM    204  O   LYS    29       6.277   5.264   3.339  1.00  0.15
ATOM    205  N   GLU    30       6.566   7.400   2.701  1.00  0.05
ATOM    206  CA  GLU    30       6.722   7.109   1.276  1.00  0.00
ATOM    207  CB  GLU    30       6.909   8.413   0.489  1.00  0.17
ATOM    208  CG  GLU    30       5.639   9.237   0.247  1.00  0.77
ATOM    209  CD  GLU    30       5.186  10.070   1.449  1.00  1.74
ATOM    210  OE1 GLU    30       5.949  10.193   2.403  1.00  2.66
ATOM    211  OE2 GLU    30       4.020  10.437   1.463  1.00  2.04
ATOM    212  C   GLU    30       7.958   6.253   1.078  1.00  0.08
ATOM    213  O   GLU    30       7.854   5.137   0.547  1.00  0.07
ATOM    214  N   ALA    31       9.011   6.634   1.784  1.00  0.04
ATOM    215  CA  ALA    31      10.276   5.906   1.725  1.00  0.01
ATOM    216  CB  ALA    31      11.311   6.661   2.550  1.00  0.15
ATOM    217  C   ALA    31      10.143   4.479   2.244  1.00  0.09
ATOM    218  O   ALA    31      10.347   3.552   1.454  1.00  0.21
ATOM    219  N   LYS    32       9.530   4.299   3.403  1.00  0.07
ATOM    220  CA  LYS    32       9.434   2.956   3.988  1.00  0.01
ATOM    221  CB  LYS    32       9.034   3.094   5.450  1.00  0.26
ATOM    222  CG  LYS    32      10.107   3.840   6.234  1.00  1.16
ATOM    223  CD  LYS    32       9.623   4.198   7.633  1.00  1.45
ATOM    224  CE  LYS    32      10.644   5.064   8.362  1.00  2.56
ATOM    225  NZ  LYS    32      10.136   5.484   9.677  1.00  3.26
ATOM    226  C   LYS    32       8.430   2.060   3.269  1.00  0.04
ATOM    227  O   LYS    32       8.782   0.909   2.981  1.00  0.08
ATOM    228  N   ASP    33       7.379   2.641   2.711  1.00  0.04
ATOM    229  CA  ASP    33       6.392   1.840   1.978  1.00  0.00
ATOM    230  CB  ASP    33       5.148   2.679   1.697  1.00  0.09
ATOM    231  CG  ASP    33       4.417   3.066   2.982  1.00  0.63
ATOM    232  OD1 ASP    33       4.506   2.315   3.944  1.00  1.16
ATOM    233  OD2 ASP    33       3.656   4.025   2.927  1.00  1.05
ATOM    234  C   ASP    33       6.961   1.357   0.650  1.00  0.04
ATOM    235  O   ASP    33       6.878   0.159   0.346  1.00  0.08
ATOM    236  N   LEU    34       7.769   2.195   0.022  1.00  0.04
ATOM    237  CA  LEU    34       8.394   1.793  -1.234  1.00  0.01
ATOM    238  CB  LEU    34       8.803   3.036  -2.009  1.00  0.17
ATOM    239  CG  LEU    34       7.600   3.846  -2.472  1.00  0.28
ATOM    240  CD1 LEU    34       8.047   5.158  -3.104  1.00  0.40
ATOM    241  CD2 LEU    34       6.744   3.040  -3.444  1.00  0.35
ATOM    242  C   LEU    34       9.603   0.896  -0.995  1.00  0.03
ATOM    243  O   LEU    34       9.828  -0.027  -1.786  1.00  0.11
ATOM    244  N   VAL    35      10.203   0.982   0.182  1.00  0.08
ATOM    245  CA  VAL    35      11.306   0.081   0.543  1.00  0.01
ATOM    246  CB  VAL    35      12.030   0.637   1.768  1.00  0.34
ATOM    247  CG1 VAL    35      12.845  -0.432   2.488  1.00  0.56
ATOM    248  CG2 VAL    35      12.907   1.825   1.402  1.00  0.46
ATOM    249  C   VAL    35      10.805  -1.329   0.832  1.00  0.06
ATOM    250  O   VAL    35      11.437  -2.297   0.390  1.00  0.12
ATOM    251  N   GLU    36       9.558  -1.418   1.264  1.00  0.06
ATOM    252  CA  GLU    36       8.918  -2.711   1.502  1.00  0.00
ATOM    253  CB  GLU    36       7.827  -2.503   2.545  1.00  0.13
ATOM    254  CG  GLU    36       8.411  -2.006   3.862  1.00  0.53
ATOM    255  CD  GLU    36       7.290  -1.586   4.809  1.00  0.76
ATOM    256  OE1 GLU    36       6.927  -2.393   5.653  1.00  1.34
ATOM    257  OE2 GLU    36       6.869  -0.439   4.721  1.00  0.90
ATOM    258  C   GLU    36       8.289  -3.290   0.235  1.00  0.05
ATOM    259  O   GLU    36       7.776  -4.414   0.271  1.00  0.08
ATOM    260  N   SER    37       8.334  -2.552  -0.862  1.00  0.12
ATOM    261  CA  SER    37       7.707  -3.034  -2.089  1.00  0.01
ATOM    262  CB  SER    37       6.577  -2.079  -2.460  1.00  0.40
ATOM    263  OG  SER    37       7.133  -0.782  -2.638  1.00  1.27
ATOM    264  C   SER    37       8.661  -3.182  -3.277  1.00  0.11
ATOM    265  O   SER    37       8.335  -3.946  -4.193  1.00  0.16
ATOM    266  N   ALA    38       9.797  -2.502  -3.291  1.00  0.31
ATOM    267  CA  ALA    38      10.642  -2.617  -4.491  1.00  0.01
ATOM    268  CB  ALA    38      10.236  -1.558  -5.506  1.00  2.17
ATOM    269  C   ALA    38      12.179  -2.746  -4.378  1.00  0.32
ATOM    270  O   ALA    38      12.664  -3.700  -5.000  1.00  1.39
ATOM    271  N   PRO    39      12.971  -1.920  -3.690  1.00  0.45
ATOM    272  CA  PRO    39      12.603  -0.809  -2.783  1.00  0.00
ATOM    273  CB  PRO    39      13.768  -0.694  -1.849  1.00  2.05
ATOM    274  CG  PRO    39      14.950  -1.452  -2.427  1.00  2.44
ATOM    275  CD  PRO    39      14.421  -2.135  -3.672  1.00  1.71
ATOM    276  C   PRO    39      12.328   0.565  -3.422  1.00  0.50
ATOM    277  O   PRO    39      11.841   0.702  -4.545  1.00  1.16
ATOM    278  N   ALA    40      12.647   1.591  -2.645  1.00  0.10
ATOM    279  CA  ALA    40      12.212   2.975  -2.920  1.00  0.00
ATOM    280  CB  ALA    40      12.257   3.745  -1.603  1.00  0.68
ATOM    281  C   ALA    40      13.001   3.778  -3.952  1.00  0.19
ATOM    282  O   ALA    40      14.208   3.603  -4.134  1.00  0.19
ATOM    283  N   ALA    41      12.272   4.661  -4.616  1.00  0.18
ATOM    284  CA  ALA    41      12.865   5.705  -5.469  1.00  0.01
ATOM    285  CB  ALA    41      13.244   5.156  -6.834  1.00  2.05
ATOM    286  C   ALA    41      11.879   6.851  -5.649  1.00  0.26
ATOM    287  O   ALA    41      10.691   6.632  -5.918  1.00  0.48
ATOM    288  N   LEU    42      12.365   8.059  -5.433  1.00  0.19
ATOM    289  CA  LEU    42      11.509   9.243  -5.527  1.00  0.00
ATOM    290  CB  LEU    42      11.587   9.991  -4.198  1.00  1.56
ATOM    291  CG  LEU    42      11.052   9.135  -3.050  1.00  2.09
ATOM    292  CD1 LEU    42      11.404   9.728  -1.690  1.00  2.75
ATOM    293  CD2 LEU    42       9.549   8.909  -3.175  1.00  2.22
ATOM    294  C   LEU    42      11.929  10.152  -6.679  1.00  0.49
ATOM    295  O   LEU    42      11.586   9.928  -7.847  1.00  1.48
ATOM    296  N   LYS    43      12.660  11.196  -6.340  1.00  0.22
ATOM    297  CA  LYS    43      13.025  12.206  -7.335  1.00  0.00
ATOM    298  CB  LYS    43      12.326  13.501  -6.936  1.00  2.11
ATOM    299  CG  LYS    43      11.446  14.049  -8.052  1.00  3.05
ATOM    300  CD  LYS    43      10.946  15.448  -7.724  1.00  4.02
ATOM    301  CE  LYS    43      12.109  16.426  -7.585  1.00  4.94
ATOM    302  NZ  LYS    43      12.857  16.548  -8.848  1.00  5.65
ATOM    303  C   LYS    43      14.527  12.472  -7.383  1.00  0.35
ATOM    304  O   LYS    43      15.305  11.871  -6.631  1.00  0.46
ATOM    305  N   GLU    44      14.890  13.278  -8.373  1.00  0.16
ATOM    306  CA  GLU    44      16.183  13.973  -8.525  1.00  0.01
ATOM    307  CB  GLU    44      16.378  15.019  -7.422  1.00  2.70
ATOM    308  CG  GLU    44      16.874  14.474  -6.084  1.00  3.38
ATOM    309  CD  GLU    44      17.002  15.623  -5.094  1.00  4.23
ATOM    310  OE1 GLU    44      15.956  16.069  -4.635  1.00  4.79
ATOM    311  OE2 GLU    44      18.059  16.244  -5.113  1.00  4.63
ATOM    312  C   GLU    44      17.437  13.113  -8.660  1.00  0.17
ATOM    313  O   GLU    44      17.551  11.964  -8.214  1.00  0.52
ATOM    314  N   GLY    45      18.375  13.743  -9.350  1.00  0.10
ATOM    315  CA  GLY    45      19.719  13.217  -9.593  1.00  0.01
ATOM    316  C   GLY    45      20.228  13.808 -10.905  1.00  0.20
ATOM    317  O   GLY    45      21.201  13.320 -11.485  1.00  0.17
ATOM    318  N   VAL    46      19.684  14.966 -11.249  1.00  0.25
ATOM    319  CA  VAL    46      19.920  15.572 -12.570  1.00  0.00
ATOM    320  CB  VAL    46      18.795  16.579 -12.792  1.00  1.63
ATOM    321  CG1 VAL    46      18.854  17.215 -14.179  1.00  2.51
ATOM    322  CG2 VAL    46      17.444  15.913 -12.564  1.00  2.34
ATOM    323  C   VAL    46      21.272  16.285 -12.691  1.00  0.21
ATOM    324  O   VAL    46      21.832  16.390 -13.787  1.00  0.28
ATOM    325  N   SER    47      21.825  16.691 -11.563  1.00  0.09
ATOM    326  CA  SER    47      23.143  17.325 -11.560  1.00  0.01
ATOM    327  CB  SER    47      22.976  18.834 -11.425  1.00  1.63
ATOM    328  OG  SER    47      22.395  19.083 -10.152  1.00  2.69
ATOM    329  C   SER    47      23.941  16.796 -10.383  1.00  0.14
ATOM    330  O   SER    47      24.912  17.412  -9.927  1.00  0.16
ATOM    331  N   LYS    48      23.483  15.675  -9.860  1.00  0.29
ATOM    332  CA  LYS    48      24.059  15.170  -8.621  1.00  0.01
ATOM    333  CB  LYS    48      22.944  14.786  -7.658  1.00  0.73
ATOM    334  CG  LYS    48      22.276  16.027  -7.079  1.00  1.47
ATOM    335  CD  LYS    48      23.301  16.886  -6.346  1.00  2.27
ATOM    336  CE  LYS    48      22.660  18.121  -5.725  1.00  3.36
ATOM    337  NZ  LYS    48      21.650  17.740  -4.726  1.00  4.48
ATOM    338  C   LYS    48      24.972  13.984  -8.851  1.00  0.18
ATOM    339  O   LYS    48      24.539  12.830  -8.747  1.00  0.30
ATOM    340  N   ASP    49      26.260  14.275  -8.796  1.00  0.14
ATOM    341  CA  ASP    49      27.268  13.213  -8.889  1.00  0.02
ATOM    342  CB  ASP    49      28.617  13.793  -9.316  1.00  0.43
ATOM    343  CG  ASP    49      28.671  14.086 -10.820  1.00  0.60
ATOM    344  OD1 ASP    49      27.623  14.329 -11.406  1.00  0.88
ATOM    345  OD2 ASP    49      29.778  14.142 -11.334  1.00  1.12
ATOM    346  C   ASP    49      27.403  12.466  -7.560  1.00  0.10
ATOM    347  O   ASP    49      27.773  11.288  -7.559  1.00  0.24
ATOM    348  N   ASP    50      26.834  13.029  -6.503  1.00  0.13
ATOM    349  CA  ASP    50      26.746  12.313  -5.228  1.00  0.01
ATOM    350  CB  ASP    50      26.475  13.319  -4.115  1.00  0.26
ATOM    351  CG  ASP    50      26.389  12.613  -2.763  1.00  0.72
ATOM    352  OD1 ASP    50      25.506  12.967  -1.997  1.00  1.20
ATOM    353  OD2 ASP    50      27.196  11.724  -2.534  1.00  1.15
ATOM    354  C   ASP    50      25.623  11.274  -5.260  1.00  0.14
ATOM    355  O   ASP    50      25.838  10.152  -4.788  1.00  0.28
ATOM    356  N   ALA    51      24.596  11.516  -6.064  1.00  0.09
ATOM    357  CA  ALA    51      23.511  10.538  -6.203  1.00  0.02
ATOM    358  CB  ALA    51      22.238  11.253  -6.643  1.00  0.16
ATOM    359  C   ALA    51      23.901   9.490  -7.237  1.00  0.09
ATOM    360  O   ALA    51      23.583   8.306  -7.083  1.00  0.12
ATOM    361  N   GLU    52      24.835   9.878  -8.089  1.00  0.06
ATOM    362  CA  GLU    52      25.445   8.951  -9.039  1.00  0.01
ATOM    363  CB  GLU    52      26.195   9.806 -10.050  1.00  0.24
ATOM    364  CG  GLU    52      26.868   9.000 -11.149  1.00  1.14
ATOM    365  CD  GLU    52      27.616   9.975 -12.052  1.00  1.93
ATOM    366  OE1 GLU    52      27.711   9.703 -13.240  1.00  2.38
ATOM    367  OE2 GLU    52      28.008  11.018 -11.542  1.00  2.63
ATOM    368  C   GLU    52      26.408   7.997  -8.331  1.00  0.08
ATOM    369  O   GLU    52      26.380   6.794  -8.609  1.00  0.26
ATOM    370  N   ALA    53      27.042   8.473  -7.270  1.00  0.09
ATOM    371  CA  ALA    53      27.905   7.616  -6.453  1.00  0.01
ATOM    372  CB  ALA    53      28.870   8.499  -5.672  1.00  0.12
ATOM    373  C   ALA    53      27.096   6.757  -5.483  1.00  0.04
ATOM    374  O   ALA    53      27.478   5.610  -5.218  1.00  0.05
ATOM    375  N   LEU    54      25.885   7.194  -5.174  1.00  0.04
ATOM    376  CA  LEU    54      24.965   6.364  -4.394  1.00  0.01
ATOM    377  CB  LEU    54      23.840   7.236  -3.851  1.00  0.21
ATOM    378  CG  LEU    54      24.344   8.227  -2.810  1.00  0.23
ATOM    379  CD1 LEU    54      23.263   9.238  -2.441  1.00  0.34
ATOM    380  CD2 LEU    54      24.862   7.505  -1.571  1.00  0.27
ATOM    381  C   LEU    54      24.377   5.255  -5.257  1.00  0.05
ATOM    382  O   LEU    54      24.270   4.121  -4.783  1.00  0.11
ATOM    383  N   LYS    55      24.292   5.502  -6.555  1.00  0.05
ATOM    384  CA  LYS    55      23.870   4.471  -7.505  1.00  0.02
ATOM    385  CB  LYS    55      23.411   5.167  -8.784  1.00  0.32
ATOM    386  CG  LYS    55      22.878   4.168  -9.802  1.00  0.62
ATOM    387  CD  LYS    55      22.471   4.860 -11.094  1.00  0.52
ATOM    388  CE  LYS    55      22.006   3.843 -12.129  1.00  1.21
ATOM    389  NZ  LYS    55      23.067   2.856 -12.389  1.00  1.96
ATOM    390  C   LYS    55      25.008   3.492  -7.816  1.00  0.05
ATOM    391  O   LYS    55      24.754   2.301  -8.039  1.00  0.14
ATOM    392  N   LYS    56      26.239   3.911  -7.567  1.00  0.07
ATOM    393  CA  LYS    56      27.369   2.982  -7.675  1.00  0.01
ATOM    394  CB  LYS    56      28.642   3.783  -7.894  1.00  0.14
ATOM    395  CG  LYS    56      28.528   4.619  -9.161  1.00  0.71
ATOM    396  CD  LYS    56      29.771   5.465  -9.402  1.00  1.15
ATOM    397  CE  LYS    56      29.575   6.384 -10.601  1.00  1.67
ATOM    398  NZ  LYS    56      29.219   5.614 -11.801  1.00  2.28
ATOM    399  C   LYS    56      27.494   2.116  -6.421  1.00  0.08
ATOM    400  O   LYS    56      27.764   0.915  -6.539  1.00  0.19
ATOM    401  N   ALA    57      26.988   2.631  -5.308  1.00  0.08
ATOM    402  CA  ALA    57      26.885   1.853  -4.060  1.00  0.01
ATOM    403  CB  ALA    57      26.822   2.817  -2.881  1.00  0.15
ATOM    404  C   ALA    57      25.642   0.960  -4.065  1.00  0.07
ATOM    405  O   ALA    57      25.472   0.065  -3.223  1.00  0.14
ATOM    406  N   LEU    58      24.825   1.158  -5.084  1.00  0.09
ATOM    407  CA  LEU    58      23.695   0.286  -5.381  1.00  0.02
ATOM    408  CB  LEU    58      22.604   1.080  -6.086  1.00  0.24
ATOM    409  CG  LEU    58      21.986   2.119  -5.170  1.00  0.38
ATOM    410  CD1 LEU    58      20.841   2.851  -5.861  1.00  0.53
ATOM    411  CD2 LEU    58      21.496   1.448  -3.901  1.00  0.61
ATOM    412  C   LEU    58      24.079  -0.881  -6.284  1.00  0.14
ATOM    413  O   LEU    58      23.175  -1.574  -6.759  1.00  0.23
ATOM    414  N   GLU    59      25.359  -1.079  -6.564  1.00  0.07
ATOM    415  CA  GLU    59      25.772  -2.207  -7.412  1.00  0.02
ATOM    416  CB  GLU    59      26.522  -1.644  -8.617  1.00  0.25
ATOM    417  CG  GLU    59      25.781  -0.509  -9.319  1.00  1.05
ATOM    418  CD  GLU    59      24.454  -0.985  -9.906  1.00  1.73
ATOM    419  OE1 GLU    59      24.497  -1.824 -10.794  1.00  2.01
ATOM    420  OE2 GLU    59      23.427  -0.466  -9.490  1.00  2.42
ATOM    421  C   GLU    59      26.728  -3.159  -6.674  1.00  0.10
ATOM    422  O   GLU    59      27.904  -3.232  -7.045  1.00  0.15
ATOM    423  N   GLU    60      26.237  -3.896  -5.688  1.00  0.19
ATOM    424  CA  GLU    60      27.117  -4.792  -4.916  1.00  0.01
ATOM    425  CB  GLU    60      27.940  -3.941  -3.949  1.00  1.64
ATOM    426  CG  GLU    60      27.059  -3.010  -3.129  1.00  1.73
ATOM    427  CD  GLU    60      27.895  -2.023  -2.318  1.00  2.11
ATOM    428  OE1 GLU    60      28.311  -1.028  -2.896  1.00  2.42
ATOM    429  OE2 GLU    60      28.021  -2.233  -1.120  1.00  2.45
ATOM    430  C   GLU    60      26.406  -5.938  -4.166  1.00  0.16
ATOM    431  O   GLU    60      27.103  -6.733  -3.527  1.00  0.53
ATOM    432  N   ALA    61      25.083  -6.030  -4.240  1.00  0.49
ATOM    433  CA  ALA    61      24.338  -7.117  -3.565  1.00  0.02
ATOM    434  CB  ALA    61      24.340  -6.895  -2.059  1.00  0.29
ATOM    435  C   ALA    61      22.892  -7.318  -4.061  1.00  0.23
ATOM    436  O   ALA    61      22.655  -7.594  -5.241  1.00  0.51
ATOM    437  N   GLY    62      21.944  -7.133  -3.149  1.00  0.31
ATOM    438  CA  GLY    62      20.526  -7.541  -3.341  1.00  0.01
ATOM    439  C   GLY    62      19.687  -6.811  -4.403  1.00  0.24
ATOM    440  O   GLY    62      20.146  -6.558  -5.516  1.00  0.95
ATOM    441  N   ALA    63      18.425  -6.560  -4.090  1.00  0.21
ATOM    442  CA  ALA    63      17.506  -5.916  -5.054  1.00  0.01
ATOM    443  CB  ALA    63      16.072  -6.260  -4.667  1.00  1.59
ATOM    444  C   ALA    63      17.673  -4.396  -5.099  1.00  0.40
ATOM    445  O   ALA    63      17.656  -3.734  -4.060  1.00  1.20
ATOM    446  N   GLU    64      17.780  -3.850  -6.300  1.00  0.16
ATOM    447  CA  GLU    64      18.071  -2.412  -6.448  1.00  0.01
ATOM    448  CB  GLU    64      19.225  -2.221  -7.432  1.00  1.42
ATOM    449  CG  GLU    64      19.842  -0.822  -7.378  1.00  1.93
ATOM    450  CD  GLU    64      20.439  -0.437  -8.729  1.00  2.68
ATOM    451  OE1 GLU    64      20.649   0.759  -8.889  1.00  3.01
ATOM    452  OE2 GLU    64      20.202  -1.213  -9.645  1.00  3.32
ATOM    453  C   GLU    64      16.892  -1.644  -7.026  1.00  0.10
ATOM    454  O   GLU    64      16.180  -2.138  -7.907  1.00  0.13
ATOM    455  N   VAL    65      16.688  -0.451  -6.498  1.00  0.15
ATOM    456  CA  VAL    65      15.877   0.579  -7.153  1.00  0.01
ATOM    457  CB  VAL    65      14.495   0.598  -6.516  1.00  0.76
ATOM    458  CG1 VAL    65      13.751   1.868  -6.852  1.00  1.25
ATOM    459  CG2 VAL    65      13.664  -0.603  -6.952  1.00  1.06
ATOM    460  C   VAL    65      16.635   1.907  -7.013  1.00  0.22
ATOM    461  O   VAL    65      17.145   2.204  -5.929  1.00  0.41
ATOM    462  N   GLU    66      16.872   2.589  -8.125  1.00  0.48
ATOM    463  CA  GLU    66      17.776   3.755  -8.090  1.00  0.01
ATOM    464  CB  GLU    66      18.958   3.476  -9.022  1.00  2.59
ATOM    465  CG  GLU    66      18.569   3.155 -10.469  1.00  3.52
ATOM    466  CD  GLU    66      18.359   4.421 -11.308  1.00  4.81
ATOM    467  OE1 GLU    66      18.921   5.447 -10.943  1.00  5.40
ATOM    468  OE2 GLU    66      17.620   4.342 -12.276  1.00  5.47
ATOM    469  C   GLU    66      17.134   5.094  -8.450  1.00  0.40
ATOM    470  O   GLU    66      16.148   5.149  -9.190  1.00  0.44
ATOM    471  N   VAL    67      17.752   6.160  -7.963  1.00  0.17
ATOM    472  CA  VAL    67      17.403   7.524  -8.396  1.00  0.01
ATOM    473  CB  VAL    67      16.876   8.341  -7.221  1.00  1.20
ATOM    474  CG1 VAL    67      15.378   8.161  -7.050  1.00  1.64
ATOM    475  CG2 VAL    67      17.633   8.066  -5.923  1.00  1.69
ATOM    476  C   VAL    67      18.598   8.248  -9.019  1.00  0.25
ATOM    477  O   VAL    67      19.678   8.338  -8.425  1.00  0.45
ATOM    478  N   LYS    68      18.369   8.754 -10.220  1.00  0.28
ATOM    479  CA  LYS    68      19.354   9.557 -10.960  1.00  0.01
ATOM    480  CB  LYS    68      20.380   8.640 -11.626  1.00  1.07
ATOM    481  CG  LYS    68      21.696   8.593 -10.855  1.00  1.75
ATOM    482  CD  LYS    68      22.420   9.935 -10.897  1.00  2.58
ATOM    483  CE  LYS    68      22.861  10.294 -12.311  1.00  3.19
ATOM    484  NZ  LYS    68      23.670  11.522 -12.322  1.00  3.90
ATOM    485  C   LYS    68      18.664  10.395 -12.030  1.00  0.86
ATOM    486  O   LYS    68      18.676   9.970 -13.177  1.00  1.72
ATOM    487  OXT LYS    68      18.140  11.452 -11.693  1.00  1.72
