# Supplementary material for: Fast structure similarity searches among protein models: efficient clustering of protein fragments
Source: Algorithms Mol Biol. 2012 May 29;7:16. doi: 10.1186/1748-7188-7-16 (PMC3403935; doi:10.1186/1748-7188-7-16)
Supplement: Additional file 1 — Zipped le with the Linux executable and example files. [file 1748-7188-7-16-S1.TGZ › fsss_distrib/4state_reduced/1ctf/1ctf.c11335_r.pdb]

ATOM      1  N   GLU     1      20.083  18.396   1.149  1.00  0.58
ATOM      2  CA  GLU     1      19.984  16.928   1.251  1.00  0.01
ATOM      3  CB  GLU     1      18.659  16.518   1.909  1.00  1.52
ATOM      4  CG  GLU     1      17.419  17.250   1.383  1.00  2.38
ATOM      5  CD  GLU     1      16.896  16.715   0.045  1.00  3.65
ATOM      6  OE1 GLU     1      17.255  15.605  -0.317  1.00  4.11
ATOM      7  OE2 GLU     1      16.114  17.419  -0.581  1.00  4.53
ATOM      8  C   GLU     1      20.142  16.235  -0.094  1.00  0.17
ATOM      9  O   GLU     1      19.839  16.809  -1.143  1.00  0.26
ATOM     10  N   PHE     2      20.572  14.984  -0.032  1.00  0.12
ATOM     11  CA  PHE     2      20.658  14.137  -1.227  1.00  0.01
ATOM     12  CB  PHE     2      22.071  13.565  -1.325  1.00  1.40
ATOM     13  CG  PHE     2      23.221  14.578  -1.384  1.00  1.87
ATOM     14  CD1 PHE     2      24.196  14.566  -0.396  1.00  2.80
ATOM     15  CE1 PHE     2      25.248  15.475  -0.446  1.00  3.30
ATOM     16  CZ  PHE     2      25.324  16.388  -1.488  1.00  2.98
ATOM     17  CE2 PHE     2      24.351  16.395  -2.478  1.00  2.33
ATOM     18  CD2 PHE     2      23.300  15.487  -2.428  1.00  1.77
ATOM     19  C   PHE     2      19.645  12.984  -1.128  1.00  0.25
ATOM     20  O   PHE     2      19.964  11.923  -0.578  1.00  0.71
ATOM     21  N   ASP     3      18.426  13.216  -1.594  1.00  0.28
ATOM     22  CA  ASP     3      17.396  12.161  -1.580  1.00  0.00
ATOM     23  CB  ASP     3      16.009  12.798  -1.622  1.00  2.80
ATOM     24  CG  ASP     3      15.333  12.660  -0.257  1.00  3.43
ATOM     25  OD1 ASP     3      14.642  11.667  -0.082  1.00  3.84
ATOM     26  OD2 ASP     3      15.561  13.496   0.607  1.00  3.83
ATOM     27  C   ASP     3      17.598  11.182  -2.738  1.00  0.31
ATOM     28  O   ASP     3      17.511  11.546  -3.917  1.00  0.60
ATOM     29  N   VAL     4      17.710   9.916  -2.370  1.00  0.14
ATOM     30  CA  VAL     4      18.254   8.882  -3.254  1.00  0.01
ATOM     31  CB  VAL     4      18.651   7.710  -2.355  1.00  0.38
ATOM     32  CG1 VAL     4      19.839   6.940  -2.925  1.00  0.45
ATOM     33  CG2 VAL     4      19.043   8.247  -0.983  1.00  0.44
ATOM     34  C   VAL     4      17.320   8.451  -4.397  1.00  0.11
ATOM     35  O   VAL     4      17.176   9.182  -5.389  1.00  0.19
ATOM     36  N   ILE     5      16.719   7.276  -4.273  1.00  0.12
ATOM     37  CA  ILE     5      16.097   6.607  -5.424  1.00  0.01
ATOM     38  CB  ILE     5      17.028   5.428  -5.729  1.00  1.78
ATOM     39  CG2 ILE     5      18.353   5.913  -6.307  1.00  2.45
ATOM     40  CG1 ILE     5      17.375   4.636  -4.497  1.00  3.00
ATOM     41  CD1 ILE     5      18.764   4.027  -4.658  1.00  3.96
ATOM     42  C   ILE     5      14.593   6.287  -5.236  1.00  0.14
ATOM     43  O   ILE     5      14.144   6.054  -4.117  1.00  0.24
ATOM     44  N   LEU     6      13.836   6.235  -6.323  1.00  0.15
ATOM     45  CA  LEU     6      12.350   6.353  -6.264  1.00  0.01
ATOM     46  CB  LEU     6      11.827   6.682  -7.665  1.00  1.34
ATOM     47  CG  LEU     6      11.138   8.042  -7.767  1.00  1.90
ATOM     48  CD1 LEU     6      10.978   8.467  -9.222  1.00  2.99
ATOM     49  CD2 LEU     6       9.791   8.064  -7.049  1.00  1.62
ATOM     50  C   LEU     6      11.594   5.137  -5.712  1.00  0.13
ATOM     51  O   LEU     6      11.813   4.719  -4.566  1.00  0.34
ATOM     52  N   LYS     7      10.629   4.665  -6.491  1.00  0.19
ATOM     53  CA  LYS     7       9.694   3.620  -6.032  1.00  0.01
ATOM     54  CB  LYS     7       8.359   4.335  -5.809  1.00  1.35
ATOM     55  CG  LYS     7       7.387   3.535  -4.952  1.00  2.07
ATOM     56  CD  LYS     7       6.096   4.293  -4.658  1.00  2.68
ATOM     57  CE  LYS     7       5.189   3.470  -3.753  1.00  3.21
ATOM     58  NZ  LYS     7       3.944   4.189  -3.442  1.00  3.80
ATOM     59  C   LYS     7       9.484   2.488  -7.048  1.00  0.42
ATOM     60  O   LYS     7       9.713   2.660  -8.254  1.00  1.60
ATOM     61  N   ALA     8       9.244   1.303  -6.506  1.00  0.52
ATOM     62  CA  ALA     8       8.676   0.157  -7.229  1.00  0.01
ATOM     63  CB  ALA     8       7.355   0.577  -7.874  1.00  1.95
ATOM     64  C   ALA     8       9.566  -0.488  -8.278  1.00  0.74
ATOM     65  O   ALA     8       9.450  -0.171  -9.469  1.00  1.23
ATOM     66  N   ALA     9      10.511  -1.282  -7.795  1.00  0.21
ATOM     67  CA  ALA     9      11.293  -2.281  -8.568  1.00  0.01
ATOM     68  CB  ALA     9      10.322  -3.278  -9.187  1.00  1.69
ATOM     69  C   ALA     9      12.275  -1.819  -9.656  1.00  0.42
ATOM     70  O   ALA     9      13.137  -2.612 -10.047  1.00  1.60
ATOM     71  N   GLY    10      12.148  -0.606 -10.159  1.00  0.13
ATOM     72  CA  GLY    10      13.135  -0.048 -11.073  1.00  0.01
ATOM     73  C   GLY    10      13.808   1.076 -10.324  1.00  0.19
ATOM     74  O   GLY    10      14.941   1.482 -10.623  1.00  0.33
ATOM     75  N   ALA    11      13.062   1.567  -9.355  1.00  0.28
ATOM     76  CA  ALA    11      13.569   2.509  -8.366  1.00  0.00
ATOM     77  CB  ALA    11      13.017   3.855  -8.783  1.00  1.07
ATOM     78  C   ALA    11      13.041   2.020  -7.015  1.00  0.20
ATOM     79  O   ALA    11      12.156   1.163  -7.068  1.00  0.38
ATOM     80  N   ASN    12      13.611   2.376  -5.864  1.00  0.26
ATOM     81  CA  ASN    12      12.996   1.849  -4.621  1.00  0.00
ATOM     82  CB  ASN    12      13.383   0.385  -4.476  1.00  2.37
ATOM     83  CG  ASN    12      12.162  -0.445  -4.079  1.00  3.16
ATOM     84  OD1 ASN    12      11.108  -0.376  -4.725  1.00  3.46
ATOM     85  ND2 ASN    12      12.309  -1.213  -3.017  1.00  3.87
ATOM     86  C   ASN    12      13.350   2.557  -3.305  1.00  0.30
ATOM     87  O   ASN    12      12.471   2.722  -2.446  1.00  0.93
ATOM     88  N   LYS    13      14.579   3.014  -3.159  1.00  0.24
ATOM     89  CA  LYS    13      15.097   3.445  -1.839  1.00  0.00
ATOM     90  CB  LYS    13      16.551   3.002  -1.723  1.00  0.35
ATOM     91  CG  LYS    13      17.258   3.367  -0.424  1.00  1.02
ATOM     92  CD  LYS    13      18.752   3.434  -0.713  1.00  2.03
ATOM     93  CE  LYS    13      19.598   3.517   0.546  1.00  2.68
ATOM     94  NZ  LYS    13      19.430   2.305   1.359  1.00  3.72
ATOM     95  C   LYS    13      15.022   4.945  -1.607  1.00  0.32
ATOM     96  O   LYS    13      16.001   5.665  -1.862  1.00  0.64
ATOM     97  N   VAL    14      13.797   5.371  -1.321  1.00  0.26
ATOM     98  CA  VAL    14      13.381   6.717  -0.865  1.00  0.01
ATOM     99  CB  VAL    14      14.289   7.856  -1.374  1.00  0.28
ATOM    100  CG1 VAL    14      13.607   9.165  -1.760  1.00  0.33
ATOM    101  CG2 VAL    14      15.374   8.161  -0.348  1.00  0.45
ATOM    102  C   VAL    14      11.881   6.869  -1.171  1.00  0.10
ATOM    103  O   VAL    14      11.249   7.879  -0.841  1.00  0.21
ATOM    104  N   ALA    15      11.285   5.794  -1.675  1.00  0.13
ATOM    105  CA  ALA    15       9.817   5.766  -1.732  1.00  0.01
ATOM    106  CB  ALA    15       9.327   6.092  -3.128  1.00  0.36
ATOM    107  C   ALA    15       9.207   4.469  -1.185  1.00  0.08
ATOM    108  O   ALA    15       8.455   4.519  -0.201  1.00  0.15
ATOM    109  N   VAL    16       9.657   3.315  -1.655  1.00  0.08
ATOM    110  CA  VAL    16       9.202   2.065  -1.004  1.00  0.01
ATOM    111  CB  VAL    16       9.400   0.845  -1.899  1.00  0.05
ATOM    112  CG1 VAL    16       9.268  -0.448  -1.098  1.00  0.30
ATOM    113  CG2 VAL    16       8.410   0.841  -3.052  1.00  0.25
ATOM    114  C   VAL    16      10.009   1.889   0.267  1.00  0.08
ATOM    115  O   VAL    16       9.459   1.683   1.358  1.00  0.14
ATOM    116  N   ILE    17      11.234   2.365   0.164  1.00  0.13
ATOM    117  CA  ILE    17      12.092   2.531   1.327  1.00  0.01
ATOM    118  CB  ILE    17      13.494   2.091   0.932  1.00  0.23
ATOM    119  CG2 ILE    17      14.386   1.942   2.147  1.00  0.73
ATOM    120  CG1 ILE    17      13.427   0.753   0.202  1.00  0.75
ATOM    121  CD1 ILE    17      14.815   0.215  -0.125  1.00  1.25
ATOM    122  C   ILE    17      12.017   3.993   1.799  1.00  0.18
ATOM    123  O   ILE    17      12.944   4.770   1.557  1.00  0.59
ATOM    124  N   LYS    18      10.768   4.390   1.985  1.00  0.09
ATOM    125  CA  LYS    18      10.332   5.619   2.651  1.00  0.00
ATOM    126  CB  LYS    18      10.029   6.709   1.637  1.00  0.18
ATOM    127  CG  LYS    18       9.474   7.988   2.255  1.00  0.33
ATOM    128  CD  LYS    18      10.493   8.682   3.148  1.00  1.03
ATOM    129  CE  LYS    18       9.909   9.943   3.774  1.00  1.03
ATOM    130  NZ  LYS    18       8.722   9.629   4.585  1.00  1.86
ATOM    131  C   LYS    18       9.048   5.225   3.362  1.00  0.12
ATOM    132  O   LYS    18       8.679   5.760   4.411  1.00  0.38
ATOM    133  N   ALA    19       8.451   4.170   2.843  1.00  0.22
ATOM    134  CA  ALA    19       7.350   3.546   3.556  1.00  0.01
ATOM    135  CB  ALA    19       6.598   2.610   2.615  1.00  0.27
ATOM    136  C   ALA    19       7.938   2.763   4.719  1.00  0.33
ATOM    137  O   ALA    19       7.571   3.023   5.869  1.00  1.17
ATOM    138  N   VAL    20       9.028   2.058   4.451  1.00  0.62
ATOM    139  CA  VAL    20       9.710   1.325   5.523  1.00  0.00
ATOM    140  CB  VAL    20      10.677   0.308   4.922  1.00  1.60
ATOM    141  CG1 VAL    20      11.118  -0.686   5.993  1.00  2.33
ATOM    142  CG2 VAL    20      10.018  -0.447   3.773  1.00  2.13
ATOM    143  C   VAL    20      10.455   2.285   6.454  1.00  0.25
ATOM    144  O   VAL    20       9.848   2.826   7.390  1.00  1.47
ATOM    145  N   ARG    21      11.649   2.695   6.057  1.00  0.06
ATOM    146  CA  ARG    21      12.495   3.486   6.959  1.00  0.00
ATOM    147  CB  ARG    21      13.955   3.215   6.631  1.00  1.35
ATOM    148  CG  ARG    21      14.836   3.439   7.851  1.00  1.65
ATOM    149  CD  ARG    21      16.114   4.179   7.494  1.00  2.28
ATOM    150  NE  ARG    21      16.999   4.265   8.662  1.00  2.92
ATOM    151  CZ  ARG    21      18.291   4.568   8.556  1.00  3.73
ATOM    152  NH1 ARG    21      18.801   4.891   7.366  1.00  4.38
ATOM    153  NH2 ARG    21      19.064   4.595   9.641  1.00  4.25
ATOM    154  C   ARG    21      12.210   4.993   6.916  1.00  0.12
ATOM    155  O   ARG    21      12.927   5.784   7.538  1.00  0.20
ATOM    156  N   GLY    22      11.161   5.389   6.221  1.00  0.48
ATOM    157  CA  GLY    22      10.772   6.796   6.183  1.00  0.00
ATOM    158  C   GLY    22       9.696   7.039   7.226  1.00  0.12
ATOM    159  O   GLY    22       9.671   8.092   7.877  1.00  0.82
ATOM    160  N   ALA    23       8.875   6.024   7.442  1.00  0.60
ATOM    161  CA  ALA    23       7.930   6.071   8.551  1.00  0.01
ATOM    162  CB  ALA    23       6.761   5.138   8.253  1.00  0.60
ATOM    163  C   ALA    23       8.616   5.637   9.844  1.00  0.52
ATOM    164  O   ALA    23       8.147   5.967  10.940  1.00  1.53
ATOM    165  N   THR    24       9.728   4.928   9.708  1.00  0.07
ATOM    166  CA  THR    24      10.566   4.580  10.865  1.00  0.00
ATOM    167  CB  THR    24      10.211   3.176  11.357  1.00  0.48
ATOM    168  OG1 THR    24       9.951   2.366  10.220  1.00  0.67
ATOM    169  CG2 THR    24       8.964   3.157  12.235  1.00  0.82
ATOM    170  C   THR    24      12.057   4.623  10.542  1.00  0.15
ATOM    171  O   THR    24      12.646   3.587  10.212  1.00  0.43
ATOM    172  N   GLY    25      12.666   5.787  10.709  1.00  0.31
ATOM    173  CA  GLY    25      14.107   5.928  10.437  1.00  0.00
ATOM    174  C   GLY    25      14.746   7.128  11.143  1.00  0.21
ATOM    175  O   GLY    25      14.100   7.836  11.920  1.00  0.75
ATOM    176  N   LEU    26      15.979   7.428  10.773  1.00  0.08
ATOM    177  CA  LEU    26      16.743   8.454  11.505  1.00  0.00
ATOM    178  CB  LEU    26      18.203   8.022  11.606  1.00  1.54
ATOM    179  CG  LEU    26      18.396   6.870  12.585  1.00  2.48
ATOM    180  CD1 LEU    26      19.874   6.516  12.698  1.00  3.01
ATOM    181  CD2 LEU    26      17.834   7.222  13.959  1.00  3.03
ATOM    182  C   LEU    26      16.692   9.868  10.927  1.00  0.08
ATOM    183  O   LEU    26      17.694  10.332  10.372  1.00  0.15
ATOM    184  N   GLY    27      15.591  10.567  11.169  1.00  1.65
ATOM    185  CA  GLY    27      15.435  11.997  10.806  1.00  0.00
ATOM    186  C   GLY    27      15.745  12.384   9.355  1.00  1.72
ATOM    187  O   GLY    27      14.963  12.127   8.438  1.00  2.29
ATOM    188  N   LEU    28      16.942  12.905   9.138  1.00  0.28
ATOM    189  CA  LEU    28      17.371  13.315   7.789  1.00  0.00
ATOM    190  CB  LEU    28      18.489  14.339   7.936  1.00  1.67
ATOM    191  CG  LEU    28      18.023  15.585   8.681  1.00  2.03
ATOM    192  CD1 LEU    28      19.198  16.506   8.990  1.00  2.61
ATOM    193  CD2 LEU    28      16.944  16.327   7.899  1.00  2.34
ATOM    194  C   LEU    28      17.882  12.134   6.960  1.00  0.23
ATOM    195  O   LEU    28      18.113  12.253   5.752  1.00  0.76
ATOM    196  N   LYS    29      18.043  11.003   7.626  1.00  0.08
ATOM    197  CA  LYS    29      18.381   9.741   6.977  1.00  0.00
ATOM    198  CB  LYS    29      19.520   9.109   7.773  1.00  0.43
ATOM    199  CG  LYS    29      20.328   8.130   6.932  1.00  1.16
ATOM    200  CD  LYS    29      20.934   8.834   5.723  1.00  1.49
ATOM    201  CE  LYS    29      21.752   7.877   4.866  1.00  2.19
ATOM    202  NZ  LYS    29      22.267   8.562   3.670  1.00  2.61
ATOM    203  C   LYS    29      17.150   8.825   6.959  1.00  0.05
ATOM    204  O   LYS    29      17.240   7.646   6.584  1.00  0.10
ATOM    205  N   GLU    30      15.999   9.387   7.309  1.00  0.07
ATOM    206  CA  GLU    30      14.753   8.619   7.474  1.00  0.00
ATOM    207  CB  GLU    30      13.831   9.421   8.389  1.00  0.15
ATOM    208  CG  GLU    30      12.511   8.735   8.691  1.00  0.77
ATOM    209  CD  GLU    30      11.869   9.330   9.941  1.00  1.34
ATOM    210  OE1 GLU    30      11.386   8.520  10.722  1.00  2.06
ATOM    211  OE2 GLU    30      12.189  10.470  10.241  1.00  1.43
ATOM    212  C   GLU    30      14.048   8.296   6.159  1.00  0.10
ATOM    213  O   GLU    30      13.070   8.939   5.759  1.00  0.18
ATOM    214  N   ALA    31      14.636   7.343   5.459  1.00  0.09
ATOM    215  CA  ALA    31      14.027   6.717   4.296  1.00  0.01
ATOM    216  CB  ALA    31      14.043   7.693   3.124  1.00  0.19
ATOM    217  C   ALA    31      14.831   5.490   3.921  1.00  0.06
ATOM    218  O   ALA    31      14.289   4.375   3.852  1.00  0.14
ATOM    219  N   LYS    32      16.139   5.649   4.017  1.00  0.09
ATOM    220  CA  LYS    32      17.061   4.791   3.273  1.00  0.00
ATOM    221  CB  LYS    32      18.096   5.695   2.598  1.00  0.70
ATOM    222  CG  LYS    32      18.395   6.985   3.359  1.00  1.43
ATOM    223  CD  LYS    32      17.762   8.192   2.662  1.00  2.12
ATOM    224  CE  LYS    32      17.898   9.469   3.480  1.00  2.90
ATOM    225  NZ  LYS    32      17.097  10.558   2.897  1.00  3.67
ATOM    226  C   LYS    32      17.752   3.670   4.046  1.00  0.16
ATOM    227  O   LYS    32      18.945   3.761   4.365  1.00  0.35
ATOM    228  N   ASP    33      17.023   2.580   4.237  1.00  0.05
ATOM    229  CA  ASP    33      17.613   1.312   4.704  1.00  0.00
ATOM    230  CB  ASP    33      18.106   1.450   6.141  1.00  0.38
ATOM    231  CG  ASP    33      18.880   0.200   6.548  1.00  1.27
ATOM    232  OD1 ASP    33      19.523  -0.378   5.682  1.00  1.69
ATOM    233  OD2 ASP    33      18.831  -0.140   7.723  1.00  1.84
ATOM    234  C   ASP    33      16.613   0.154   4.645  1.00  0.08
ATOM    235  O   ASP    33      15.731   0.052   5.508  1.00  0.15
ATOM    236  N   LEU    34      16.763  -0.713   3.650  1.00  0.10
ATOM    237  CA  LEU    34      15.941  -1.934   3.599  1.00  0.01
ATOM    238  CB  LEU    34      14.550  -1.594   3.067  1.00  0.39
ATOM    239  CG  LEU    34      13.488  -2.593   3.532  1.00  1.14
ATOM    240  CD1 LEU    34      13.329  -3.804   2.618  1.00  1.34
ATOM    241  CD2 LEU    34      13.717  -3.011   4.981  1.00  1.21
ATOM    242  C   LEU    34      16.612  -3.033   2.761  1.00  0.12
ATOM    243  O   LEU    34      16.933  -4.108   3.283  1.00  0.20
ATOM    244  N   VAL    35      16.743  -2.782   1.468  1.00  0.03
ATOM    245  CA  VAL    35      17.370  -3.744   0.549  1.00  0.01
ATOM    246  CB  VAL    35      16.307  -4.527  -0.220  1.00  1.20
ATOM    247  CG1 VAL    35      15.861  -5.770   0.546  1.00  1.54
ATOM    248  CG2 VAL    35      15.122  -3.649  -0.596  1.00  2.08
ATOM    249  C   VAL    35      18.300  -3.008  -0.396  1.00  0.09
ATOM    250  O   VAL    35      17.907  -2.010  -1.004  1.00  0.15
ATOM    251  N   GLU    36      19.516  -3.518  -0.501  1.00  0.20
ATOM    252  CA  GLU    36      20.606  -2.777  -1.145  1.00  0.01
ATOM    253  CB  GLU    36      21.679  -2.470  -0.084  1.00  1.14
ATOM    254  CG  GLU    36      21.333  -1.336   0.903  1.00  1.73
ATOM    255  CD  GLU    36      20.291  -1.701   1.964  1.00  2.70
ATOM    256  OE1 GLU    36      19.346  -0.938   2.134  1.00  3.29
ATOM    257  OE2 GLU    36      20.348  -2.827   2.440  1.00  3.27
ATOM    258  C   GLU    36      21.215  -3.558  -2.316  1.00  0.32
ATOM    259  O   GLU    36      22.105  -4.391  -2.118  1.00  0.44
ATOM    260  N   SER    37      20.681  -3.323  -3.506  1.00  0.17
ATOM    261  CA  SER    37      21.145  -4.003  -4.720  1.00  0.01
ATOM    262  CB  SER    37      20.117  -5.063  -5.099  1.00  1.17
ATOM    263  OG  SER    37      19.912  -5.905  -3.974  1.00  1.38
ATOM    264  C   SER    37      21.369  -3.064  -5.921  1.00  0.29
ATOM    265  O   SER    37      22.508  -2.951  -6.395  1.00  0.88
ATOM    266  N   ALA    38      20.321  -2.436  -6.445  1.00  0.29
ATOM    267  CA  ALA    38      20.492  -1.658  -7.705  1.00  0.01
ATOM    268  CB  ALA    38      20.403  -2.647  -8.859  1.00  0.89
ATOM    269  C   ALA    38      19.674  -0.379  -8.076  1.00  0.21
ATOM    270  O   ALA    38      20.270   0.437  -8.793  1.00  0.33
ATOM    271  N   PRO    39      18.394  -0.211  -7.744  1.00  0.13
ATOM    272  CA  PRO    39      17.518   0.757  -8.447  1.00  0.00
ATOM    273  CB  PRO    39      16.155   0.541  -7.899  1.00  2.01
ATOM    274  CG  PRO    39      16.123  -0.681  -7.038  1.00  2.22
ATOM    275  CD  PRO    39      17.563  -1.135  -6.979  1.00  1.69
ATOM    276  C   PRO    39      17.819   2.250  -8.454  1.00  0.26
ATOM    277  O   PRO    39      18.418   2.833  -7.545  1.00  0.78
ATOM    278  N   ALA    40      17.110   2.864  -9.395  1.00  0.32
ATOM    279  CA  ALA    40      17.336   4.245  -9.845  1.00  0.01
ATOM    280  CB  ALA    40      17.040   4.310 -11.322  1.00  1.79
ATOM    281  C   ALA    40      16.608   5.377  -9.120  1.00  0.26
ATOM    282  O   ALA    40      15.660   5.175  -8.356  1.00  1.18
ATOM    283  N   ALA    41      17.001   6.587  -9.504  1.00  0.43
ATOM    284  CA  ALA    41      16.812   7.812  -8.704  1.00  0.01
ATOM    285  CB  ALA    41      17.780   8.862  -9.227  1.00  0.52
ATOM    286  C   ALA    41      15.418   8.429  -8.569  1.00  0.30
ATOM    287  O   ALA    41      14.507   8.220  -9.372  1.00  0.43
ATOM    288  N   LEU    42      15.281   9.157  -7.467  1.00  0.18
ATOM    289  CA  LEU    42      14.104   9.970  -7.141  1.00  0.01
ATOM    290  CB  LEU    42      13.712   9.723  -5.681  1.00  2.09
ATOM    291  CG  LEU    42      12.509  10.550  -5.223  1.00  2.93
ATOM    292  CD1 LEU    42      11.532   9.715  -4.403  1.00  3.83
ATOM    293  CD2 LEU    42      12.931  11.800  -4.450  1.00  3.29
ATOM    294  C   LEU    42      14.485  11.423  -7.330  1.00  0.11
ATOM    295  O   LEU    42      13.669  12.248  -7.760  1.00  0.33
ATOM    296  N   LYS    43      15.781  11.662  -7.200  1.00  0.20
ATOM    297  CA  LYS    43      16.358  12.979  -7.500  1.00  0.01
ATOM    298  CB  LYS    43      17.635  13.137  -6.690  1.00  1.92
ATOM    299  CG  LYS    43      17.794  14.566  -6.185  1.00  2.78
ATOM    300  CD  LYS    43      16.618  14.946  -5.291  1.00  3.42
ATOM    301  CE  LYS    43      16.805  16.330  -4.685  1.00  4.25
ATOM    302  NZ  LYS    43      18.024  16.372  -3.863  1.00  4.43
ATOM    303  C   LYS    43      16.668  13.123  -8.995  1.00  0.43
ATOM    304  O   LYS    43      17.226  14.138  -9.435  1.00  0.84
ATOM    305  N   GLU    44      16.287  12.103  -9.755  1.00  0.24
ATOM    306  CA  GLU    44      16.445  12.073 -11.208  1.00  0.01
ATOM    307  CB  GLU    44      15.728  10.837 -11.746  1.00  1.86
ATOM    308  CG  GLU    44      14.256  10.806 -11.337  1.00  2.63
ATOM    309  CD  GLU    44      13.583   9.580 -11.945  1.00  3.50
ATOM    310  OE1 GLU    44      12.407   9.671 -12.266  1.00  4.18
ATOM    311  OE2 GLU    44      14.309   8.645 -12.259  1.00  3.87
ATOM    312  C   GLU    44      15.859  13.325 -11.842  1.00  0.56
ATOM    313  O   GLU    44      14.835  13.864 -11.408  1.00  1.59
ATOM    314  N   GLY    45      16.598  13.846 -12.798  1.00  0.49
ATOM    315  CA  GLY    45      16.245  15.132 -13.388  1.00  0.02
ATOM    316  C   GLY    45      17.432  16.060 -13.186  1.00  0.15
ATOM    317  O   GLY    45      17.811  16.826 -14.080  1.00  0.37
ATOM    318  N   VAL    46      17.988  16.006 -11.987  1.00  0.37
ATOM    319  CA  VAL    46      19.258  16.679 -11.744  1.00  0.01
ATOM    320  CB  VAL    46      19.443  16.874 -10.246  1.00  2.11
ATOM    321  CG1 VAL    46      20.732  17.627  -9.962  1.00  2.54
ATOM    322  CG2 VAL    46      18.255  17.609  -9.637  1.00  2.63
ATOM    323  C   VAL    46      20.364  15.804 -12.323  1.00  0.38
ATOM    324  O   VAL    46      20.585  14.675 -11.876  1.00  0.57
ATOM    325  N   SER    47      21.002  16.299 -13.368  1.00  0.16
ATOM    326  CA  SER    47      22.015  15.492 -14.055  1.00  0.02
ATOM    327  CB  SER    47      22.056  15.887 -15.527  1.00  0.66
ATOM    328  OG  SER    47      22.550  17.216 -15.612  1.00  1.21
ATOM    329  C   SER    47      23.409  15.657 -13.460  1.00  0.07
ATOM    330  O   SER    47      24.295  14.855 -13.765  1.00  0.18
ATOM    331  N   LYS    48      23.592  16.632 -12.586  1.00  0.22
ATOM    332  CA  LYS    48      24.901  16.826 -11.955  1.00  0.01
ATOM    333  CB  LYS    48      25.114  18.300 -11.639  1.00  1.52
ATOM    334  CG  LYS    48      23.922  18.915 -10.925  1.00  1.27
ATOM    335  CD  LYS    48      24.165  20.393 -10.651  1.00  2.26
ATOM    336  CE  LYS    48      24.443  21.148 -11.946  1.00  3.11
ATOM    337  NZ  LYS    48      24.700  22.573 -11.683  1.00  3.69
ATOM    338  C   LYS    48      25.080  15.948 -10.723  1.00  0.35
ATOM    339  O   LYS    48      24.160  15.231 -10.307  1.00  1.12
ATOM    340  N   ASP    49      26.233  16.084 -10.086  1.00  0.06
ATOM    341  CA  ASP    49      26.672  15.133  -9.048  1.00  0.00
ATOM    342  CB  ASP    49      28.154  15.361  -8.769  1.00  0.44
ATOM    343  CG  ASP    49      28.985  14.942  -9.980  1.00  0.69
ATOM    344  OD1 ASP    49      29.160  13.747 -10.155  1.00  0.82
ATOM    345  OD2 ASP    49      29.379  15.826 -10.730  1.00  0.89
ATOM    346  C   ASP    49      25.903  15.139  -7.727  1.00  0.01
ATOM    347  O   ASP    49      26.003  14.149  -6.999  1.00  0.07
ATOM    348  N   ASP    50      24.976  16.061  -7.519  1.00  0.08
ATOM    349  CA  ASP    50      24.139  15.960  -6.318  1.00  0.01
ATOM    350  CB  ASP    50      23.605  17.334  -5.910  1.00  0.27
ATOM    351  CG  ASP    50      22.683  17.936  -6.964  1.00  1.13
ATOM    352  OD1 ASP    50      23.203  18.540  -7.891  1.00  2.08
ATOM    353  OD2 ASP    50      21.477  17.794  -6.820  1.00  1.56
ATOM    354  C   ASP    50      22.995  14.958  -6.516  1.00  0.02
ATOM    355  O   ASP    50      22.439  14.472  -5.528  1.00  0.13
ATOM    356  N   ALA    51      22.718  14.573  -7.756  1.00  0.04
ATOM    357  CA  ALA    51      21.802  13.458  -7.991  1.00  0.01
ATOM    358  CB  ALA    51      20.678  13.876  -8.919  1.00  0.24
ATOM    359  C   ALA    51      22.562  12.279  -8.583  1.00  0.07
ATOM    360  O   ALA    51      22.192  11.125  -8.341  1.00  0.16
ATOM    361  N   GLU    52      23.733  12.555  -9.139  1.00  0.05
ATOM    362  CA  GLU    52      24.603  11.469  -9.619  1.00  0.01
ATOM    363  CB  GLU    52      25.665  12.008 -10.566  1.00  0.20
ATOM    364  CG  GLU    52      25.092  12.411 -11.916  1.00  0.39
ATOM    365  CD  GLU    52      26.219  12.975 -12.777  1.00  0.71
ATOM    366  OE1 GLU    52      26.814  13.951 -12.331  1.00  1.20
ATOM    367  OE2 GLU    52      26.585  12.322 -13.743  1.00  1.10
ATOM    368  C   GLU    52      25.305  10.722  -8.487  1.00  0.03
ATOM    369  O   GLU    52      25.596   9.533  -8.655  1.00  0.03
ATOM    370  N   ALA    53      25.345  11.302  -7.297  1.00  0.11
ATOM    371  CA  ALA    53      25.836  10.561  -6.134  1.00  0.01
ATOM    372  CB  ALA    53      26.145  11.545  -5.012  1.00  0.11
ATOM    373  C   ALA    53      24.794   9.553  -5.662  1.00  0.06
ATOM    374  O   ALA    53      25.157   8.425  -5.314  1.00  0.05
ATOM    375  N   LEU    54      23.544   9.830  -5.999  1.00  0.07
ATOM    376  CA  LEU    54      22.433   8.931  -5.691  1.00  0.01
ATOM    377  CB  LEU    54      21.196   9.803  -5.550  1.00  0.17
ATOM    378  CG  LEU    54      21.488  10.927  -4.562  1.00  0.23
ATOM    379  CD1 LEU    54      20.479  12.058  -4.672  1.00  0.34
ATOM    380  CD2 LEU    54      21.600  10.406  -3.133  1.00  0.46
ATOM    381  C   LEU    54      22.254   7.911  -6.813  1.00  0.06
ATOM    382  O   LEU    54      21.717   6.822  -6.593  1.00  0.19
ATOM    383  N   LYS    55      22.893   8.192  -7.937  1.00  0.07
ATOM    384  CA  LYS    55      22.967   7.241  -9.044  1.00  0.01
ATOM    385  CB  LYS    55      23.015   8.023 -10.350  1.00  0.26
ATOM    386  CG  LYS    55      21.740   8.847 -10.498  1.00  0.68
ATOM    387  CD  LYS    55      21.757   9.757 -11.721  1.00  1.24
ATOM    388  CE  LYS    55      20.503  10.626 -11.761  1.00  2.08
ATOM    389  NZ  LYS    55      20.513  11.529 -12.922  1.00  2.71
ATOM    390  C   LYS    55      24.165   6.301  -8.891  1.00  0.16
ATOM    391  O   LYS    55      24.163   5.202  -9.453  1.00  0.46
ATOM    392  N   LYS    56      25.104   6.660  -8.027  1.00  0.06
ATOM    393  CA  LYS    56      26.124   5.691  -7.606  1.00  0.01
ATOM    394  CB  LYS    56      27.433   6.412  -7.315  1.00  0.23
ATOM    395  CG  LYS    56      28.037   6.987  -8.593  1.00  1.22
ATOM    396  CD  LYS    56      29.441   7.526  -8.346  1.00  1.59
ATOM    397  CE  LYS    56      29.439   8.749  -7.436  1.00  2.69
ATOM    398  NZ  LYS    56      28.835   9.904  -8.116  1.00  2.88
ATOM    399  C   LYS    56      25.639   4.931  -6.373  1.00  0.05
ATOM    400  O   LYS    56      25.844   3.713  -6.262  1.00  0.07
ATOM    401  N   ALA    57      24.738   5.583  -5.652  1.00  0.22
ATOM    402  CA  ALA    57      23.993   4.976  -4.537  1.00  0.01
ATOM    403  CB  ALA    57      23.552   6.073  -3.576  1.00  0.74
ATOM    404  C   ALA    57      22.774   4.175  -5.004  1.00  0.06
ATOM    405  O   ALA    57      22.023   3.640  -4.175  1.00  0.17
ATOM    406  N   LEU    58      22.715   3.938  -6.308  1.00  0.11
ATOM    407  CA  LEU    58      21.673   3.151  -6.967  1.00  0.01
ATOM    408  CB  LEU    58      22.093   3.066  -8.430  1.00  0.47
ATOM    409  CG  LEU    58      20.995   3.450  -9.408  1.00  1.32
ATOM    410  CD1 LEU    58      20.565   4.892  -9.198  1.00  1.04
ATOM    411  CD2 LEU    58      21.457   3.242 -10.845  1.00  1.65
ATOM    412  C   LEU    58      21.659   1.733  -6.419  1.00  0.12
ATOM    413  O   LEU    58      20.615   1.256  -5.949  1.00  0.17
ATOM    414  N   GLU    59      22.864   1.257  -6.134  1.00  0.06
ATOM    415  CA  GLU    59      23.097  -0.083  -5.583  1.00  0.01
ATOM    416  CB  GLU    59      24.558  -0.451  -5.812  1.00  0.38
ATOM    417  CG  GLU    59      24.835  -0.600  -7.303  1.00  1.02
ATOM    418  CD  GLU    59      26.272  -1.051  -7.545  1.00  1.23
ATOM    419  OE1 GLU    59      26.919  -1.428  -6.579  1.00  1.85
ATOM    420  OE2 GLU    59      26.729  -0.891  -8.669  1.00  1.39
ATOM    421  C   GLU    59      22.733  -0.258  -4.103  1.00  0.06
ATOM    422  O   GLU    59      23.121  -1.251  -3.483  1.00  0.10
ATOM    423  N   GLU    60      22.052   0.714  -3.527  1.00  0.09
ATOM    424  CA  GLU    60      21.527   0.590  -2.183  1.00  0.01
ATOM    425  CB  GLU    60      21.945   1.823  -1.397  1.00  0.96
ATOM    426  CG  GLU    60      23.459   1.935  -1.321  1.00  1.62
ATOM    427  CD  GLU    60      23.852   3.187  -0.546  1.00  1.94
ATOM    428  OE1 GLU    60      23.292   3.396   0.522  1.00  2.26
ATOM    429  OE2 GLU    60      24.733   3.893  -1.018  1.00  2.07
ATOM    430  C   GLU    60      20.003   0.412  -2.161  1.00  0.15
ATOM    431  O   GLU    60      19.445   0.312  -1.065  1.00  0.32
ATOM    432  N   ALA    61      19.347   0.389  -3.313  1.00  0.23
ATOM    433  CA  ALA    61      17.886   0.176  -3.351  1.00  0.01
ATOM    434  CB  ALA    61      17.283   1.106  -4.380  1.00  1.79
ATOM    435  C   ALA    61      17.500  -1.254  -3.720  1.00  0.38
ATOM    436  O   ALA    61      18.355  -2.009  -4.180  1.00  1.18
ATOM    437  N   GLY    62      16.203  -1.536  -3.663  1.00  0.46
ATOM    438  CA  GLY    62      15.598  -2.854  -3.978  1.00  0.01
ATOM    439  C   GLY    62      16.061  -3.619  -5.232  1.00  0.28
ATOM    440  O   GLY    62      17.223  -4.035  -5.314  1.00  0.99
ATOM    441  N   ALA    63      15.153  -3.837  -6.174  1.00  0.18
ATOM    442  CA  ALA    63      15.442  -4.716  -7.327  1.00  0.01
ATOM    443  CB  ALA    63      14.125  -5.210  -7.912  1.00  0.30
ATOM    444  C   ALA    63      16.316  -4.145  -8.460  1.00  0.17
ATOM    445  O   ALA    63      17.524  -3.947  -8.285  1.00  0.37
ATOM    446  N   GLU    64      15.693  -3.930  -9.612  1.00  0.09
ATOM    447  CA  GLU    64      16.398  -3.657 -10.881  1.00  0.01
ATOM    448  CB  GLU    64      15.466  -4.022 -12.031  1.00  1.39
ATOM    449  CG  GLU    64      14.977  -5.461 -11.922  1.00  2.13
ATOM    450  CD  GLU    64      14.025  -5.758 -13.077  1.00  2.55
ATOM    451  OE1 GLU    64      13.499  -4.802 -13.627  1.00  3.17
ATOM    452  OE2 GLU    64      13.899  -6.921 -13.429  1.00  2.44
ATOM    453  C   GLU    64      16.827  -2.202 -11.043  1.00  0.29
ATOM    454  O   GLU    64      17.175  -1.566 -10.056  1.00  0.83
ATOM    455  N   VAL    65      16.969  -1.748 -12.280  1.00  0.33
ATOM    456  CA  VAL    65      17.400  -0.357 -12.547  1.00  0.01
ATOM    457  CB  VAL    65      18.865  -0.349 -13.001  1.00  0.40
ATOM    458  CG1 VAL    65      19.370   1.073 -13.228  1.00  0.46
ATOM    459  CG2 VAL    65      19.794  -1.070 -12.036  1.00  0.58
ATOM    460  C   VAL    65      16.568   0.283 -13.665  1.00  0.34
ATOM    461  O   VAL    65      16.592  -0.185 -14.810  1.00  0.55
ATOM    462  N   GLU    66      15.857   1.349 -13.333  1.00  0.85
ATOM    463  CA  GLU    66      15.062   2.087 -14.327  1.00  0.01
ATOM    464  CB  GLU    66      13.651   1.509 -14.309  1.00  0.72
ATOM    465  CG  GLU    66      12.710   2.202 -15.287  1.00  1.25
ATOM    466  CD  GLU    66      11.290   1.700 -15.045  1.00  1.29
ATOM    467  OE1 GLU    66      11.052   1.173 -13.967  1.00  1.84
ATOM    468  OE2 GLU    66      10.471   1.846 -15.942  1.00  1.20
ATOM    469  C   GLU    66      15.011   3.585 -14.012  1.00  0.88
ATOM    470  O   GLU    66      14.143   4.034 -13.253  1.00  0.98
ATOM    471  N   VAL    67      15.916   4.351 -14.602  1.00  0.55
ATOM    472  CA  VAL    67      15.959   5.797 -14.327  1.00  0.02
ATOM    473  CB  VAL    67      17.425   6.240 -14.220  1.00  0.96
ATOM    474  CG1 VAL    67      18.221   5.972 -15.494  1.00  2.07
ATOM    475  CG2 VAL    67      17.564   7.699 -13.791  1.00  1.13
ATOM    476  C   VAL    67      15.205   6.587 -15.396  1.00  0.21
ATOM    477  O   VAL    67      15.365   6.353 -16.600  1.00  0.38
ATOM    478  N   LYS    68      14.333   7.469 -14.940  1.00  0.60
ATOM    479  CA  LYS    68      13.594   8.338 -15.854  1.00  0.02
ATOM    480  CB  LYS    68      12.145   8.436 -15.390  1.00  0.97
ATOM    481  CG  LYS    68      11.305   9.260 -16.362  1.00  1.40
ATOM    482  CD  LYS    68       9.870   9.413 -15.871  1.00  1.51
ATOM    483  CE  LYS    68       9.803  10.206 -14.570  1.00  2.45
ATOM    484  NZ  LYS    68      10.302  11.579 -14.760  1.00  2.99
ATOM    485  C   LYS    68      14.228   9.726 -15.895  1.00  0.61
ATOM    486  O   LYS    68      14.484  10.277 -14.831  1.00  1.34
ATOM    487  OXT LYS    68      14.502  10.191 -16.993  1.00  1.34
