# Supplementary material for: Fast structure similarity searches among protein models: efficient clustering of protein fragments
Source: Algorithms Mol Biol. 2012 May 29;7:16. doi: 10.1186/1748-7188-7-16 (PMC3403935; doi:10.1186/1748-7188-7-16)
Supplement: Additional file 1 — Zipped le with the Linux executable and example files. [file 1748-7188-7-16-S1.TGZ › fsss_distrib/4state_reduced/1ctf/1ctf.a4381_r.pdb]

ATOM      1  N   GLU     1       4.617  10.289 -10.619  1.00  1.00
ATOM      2  CA  GLU     1       4.950   9.761 -11.949  1.00  0.01
ATOM      3  CB  GLU     1       4.458  10.741 -13.006  1.00  1.34
ATOM      4  CG  GLU     1       2.986  11.051 -12.776  1.00  2.10
ATOM      5  CD  GLU     1       2.519  12.144 -13.733  1.00  3.11
ATOM      6  OE1 GLU     1       2.004  11.790 -14.783  1.00  3.70
ATOM      7  OE2 GLU     1       2.598  13.301 -13.349  1.00  3.58
ATOM      8  C   GLU     1       6.452   9.572 -12.074  1.00  0.16
ATOM      9  O   GLU     1       7.173  10.473 -12.507  1.00  0.43
ATOM     10  N   PHE     2       6.903   8.387 -11.705  1.00  0.14
ATOM     11  CA  PHE     2       8.341   8.137 -11.574  1.00  0.01
ATOM     12  CB  PHE     2       8.784   8.530 -10.172  1.00  0.61
ATOM     13  CG  PHE     2       8.686   9.966  -9.670  1.00  1.06
ATOM     14  CD1 PHE     2       9.613  10.917 -10.081  1.00  1.57
ATOM     15  CE1 PHE     2       9.538  12.214  -9.595  1.00  2.26
ATOM     16  CZ  PHE     2       8.546  12.562  -8.692  1.00  2.38
ATOM     17  CE2 PHE     2       7.632  11.609  -8.265  1.00  1.89
ATOM     18  CD2 PHE     2       7.710  10.309  -8.748  1.00  1.28
ATOM     19  C   PHE     2       8.685   6.653 -11.722  1.00  0.16
ATOM     20  O   PHE     2       8.711   5.950 -10.707  1.00  0.29
ATOM     21  N   ASP     3       9.150   6.244 -12.888  1.00  0.09
ATOM     22  CA  ASP     3       9.485   4.822 -13.145  1.00  0.01
ATOM     23  CB  ASP     3       9.231   4.530 -14.622  1.00  1.23
ATOM     24  CG  ASP     3       7.777   4.823 -14.990  1.00  1.86
ATOM     25  OD1 ASP     3       6.919   4.613 -14.140  1.00  2.11
ATOM     26  OD2 ASP     3       7.547   5.231 -16.117  1.00  2.29
ATOM     27  C   ASP     3      10.951   4.499 -12.822  1.00  0.17
ATOM     28  O   ASP     3      11.759   5.417 -12.706  1.00  0.26
ATOM     29  N   VAL     4      11.271   3.240 -12.557  1.00  0.23
ATOM     30  CA  VAL     4      12.680   2.858 -12.329  1.00  0.01
ATOM     31  CB  VAL     4      12.990   2.699 -10.847  1.00  2.50
ATOM     32  CG1 VAL     4      13.229   4.025 -10.145  1.00  3.34
ATOM     33  CG2 VAL     4      11.939   1.854 -10.143  1.00  2.89
ATOM     34  C   VAL     4      13.067   1.555 -13.018  1.00  0.32
ATOM     35  O   VAL     4      12.221   0.744 -13.410  1.00  0.47
ATOM     36  N   ILE     5      14.371   1.406 -13.180  1.00  0.13
ATOM     37  CA  ILE     5      14.961   0.184 -13.730  1.00  0.01
ATOM     38  CB  ILE     5      16.297   0.565 -14.371  1.00  0.51
ATOM     39  CG2 ILE     5      16.943  -0.619 -15.081  1.00  1.42
ATOM     40  CG1 ILE     5      16.103   1.696 -15.370  1.00  1.01
ATOM     41  CD1 ILE     5      17.423   2.068 -16.034  1.00  1.03
ATOM     42  C   ILE     5      15.169  -0.883 -12.651  1.00  0.30
ATOM     43  O   ILE     5      15.661  -0.620 -11.541  1.00  0.83
ATOM     44  N   LEU     6      14.760  -2.094 -12.993  1.00  0.16
ATOM     45  CA  LEU     6      14.985  -3.258 -12.133  1.00  0.00
ATOM     46  CB  LEU     6      13.914  -4.328 -12.371  1.00  1.08
ATOM     47  CG  LEU     6      12.512  -3.942 -11.903  1.00  1.62
ATOM     48  CD1 LEU     6      11.656  -3.386 -13.039  1.00  1.82
ATOM     49  CD2 LEU     6      11.808  -5.149 -11.291  1.00  2.02
ATOM     50  C   LEU     6      16.344  -3.892 -12.413  1.00  0.24
ATOM     51  O   LEU     6      16.421  -4.927 -13.083  1.00  0.45
ATOM     52  N   LYS     7      17.378  -3.357 -11.785  1.00  0.26
ATOM     53  CA  LYS     7      18.731  -3.935 -11.884  1.00  0.01
ATOM     54  CB  LYS     7      19.766  -2.828 -11.770  1.00  1.26
ATOM     55  CG  LYS     7      19.787  -1.933 -13.001  1.00  1.88
ATOM     56  CD  LYS     7      20.272  -2.700 -14.225  1.00  2.41
ATOM     57  CE  LYS     7      20.347  -1.795 -15.447  1.00  3.34
ATOM     58  NZ  LYS     7      21.192  -0.622 -15.176  1.00  3.98
ATOM     59  C   LYS     7      19.014  -4.994 -10.814  1.00  0.19
ATOM     60  O   LYS     7      20.182  -5.280 -10.526  1.00  0.53
ATOM     61  N   ALA     8      17.954  -5.531 -10.228  1.00  0.13
ATOM     62  CA  ALA     8      18.033  -6.533  -9.161  1.00  0.01
ATOM     63  CB  ALA     8      18.676  -7.812  -9.687  1.00  1.31
ATOM     64  C   ALA     8      18.775  -6.026  -7.931  1.00  0.09
ATOM     65  O   ALA     8      19.844  -6.534  -7.565  1.00  0.12
ATOM     66  N   ALA     9      18.132  -5.107  -7.230  1.00  0.24
ATOM     67  CA  ALA     9      18.670  -4.618  -5.960  1.00  0.01
ATOM     68  CB  ALA     9      18.507  -3.109  -5.876  1.00  0.62
ATOM     69  C   ALA     9      17.925  -5.297  -4.822  1.00  0.21
ATOM     70  O   ALA     9      17.360  -4.641  -3.934  1.00  0.31
ATOM     71  N   GLY    10      18.051  -6.616  -4.829  1.00  0.13
ATOM     72  CA  GLY    10      17.323  -7.517  -3.933  1.00  0.00
ATOM     73  C   GLY    10      17.437  -7.071  -2.491  1.00  0.13
ATOM     74  O   GLY    10      16.504  -6.450  -1.970  1.00  0.12
ATOM     75  N   ALA    11      18.624  -7.207  -1.931  1.00  0.20
ATOM     76  CA  ALA    11      18.844  -6.731  -0.565  1.00  0.01
ATOM     77  CB  ALA    11      19.796  -7.676   0.150  1.00  0.69
ATOM     78  C   ALA    11      19.400  -5.310  -0.528  1.00  0.40
ATOM     79  O   ALA    11      20.430  -5.078   0.106  1.00  1.39
ATOM     80  N   ASN    12      18.725  -4.364  -1.165  1.00  0.20
ATOM     81  CA  ASN    12      19.290  -3.017  -1.291  1.00  0.01
ATOM     82  CB  ASN    12      19.935  -2.930  -2.670  1.00  1.15
ATOM     83  CG  ASN    12      21.317  -3.576  -2.680  1.00  1.77
ATOM     84  OD1 ASN    12      21.949  -3.721  -1.627  1.00  2.38
ATOM     85  ND2 ASN    12      21.808  -3.872  -3.869  1.00  2.34
ATOM     86  C   ASN    12      18.329  -1.829  -1.144  1.00  0.21
ATOM     87  O   ASN    12      17.972  -1.240  -2.164  1.00  0.41
ATOM     88  N   LYS    13      18.156  -1.318   0.072  1.00  0.26
ATOM     89  CA  LYS    13      17.304  -0.125   0.292  1.00  0.01
ATOM     90  CB  LYS    13      15.969  -0.574   0.853  1.00  1.35
ATOM     91  CG  LYS    13      14.775   0.249   0.390  1.00  2.22
ATOM     92  CD  LYS    13      13.922   0.723   1.564  1.00  2.77
ATOM     93  CE  LYS    13      13.592  -0.398   2.547  1.00  2.99
ATOM     94  NZ  LYS    13      12.799  -1.479   1.933  1.00  3.68
ATOM     95  C   LYS    13      17.846   0.914   1.290  1.00  0.05
ATOM     96  O   LYS    13      17.102   1.839   1.625  1.00  0.17
ATOM     97  N   VAL    14      19.009   0.723   1.894  1.00  0.06
ATOM     98  CA  VAL    14      19.492   1.762   2.827  1.00  0.01
ATOM     99  CB  VAL    14      19.497   1.235   4.265  1.00  0.28
ATOM    100  CG1 VAL    14      19.423   2.394   5.264  1.00  1.11
ATOM    101  CG2 VAL    14      18.308   0.316   4.524  1.00  0.68
ATOM    102  C   VAL    14      20.863   2.324   2.390  1.00  0.05
ATOM    103  O   VAL    14      20.956   2.850   1.275  1.00  0.06
ATOM    104  N   ALA    15      21.914   2.116   3.171  1.00  0.06
ATOM    105  CA  ALA    15      23.218   2.773   2.956  1.00  0.01
ATOM    106  CB  ALA    15      24.090   2.501   4.177  1.00  0.14
ATOM    107  C   ALA    15      24.006   2.396   1.696  1.00  0.10
ATOM    108  O   ALA    15      24.813   1.461   1.690  1.00  0.10
ATOM    109  N   VAL    16      23.720   3.119   0.622  1.00  0.09
ATOM    110  CA  VAL    16      24.582   3.143  -0.566  1.00  0.01
ATOM    111  CB  VAL    16      24.014   2.320  -1.714  1.00  0.20
ATOM    112  CG1 VAL    16      23.060   3.137  -2.576  1.00  0.33
ATOM    113  CG2 VAL    16      25.147   1.794  -2.585  1.00  0.25
ATOM    114  C   VAL    16      24.690   4.605  -0.968  1.00  0.05
ATOM    115  O   VAL    16      25.281   4.977  -1.992  1.00  0.08
ATOM    116  N   ILE    17      24.059   5.404  -0.122  1.00  0.08
ATOM    117  CA  ILE    17      24.023   6.864  -0.204  1.00  0.01
ATOM    118  CB  ILE    17      23.565   7.311   1.179  1.00  0.67
ATOM    119  CG2 ILE    17      23.688   8.815   1.389  1.00  1.20
ATOM    120  CG1 ILE    17      22.132   6.839   1.412  1.00  1.03
ATOM    121  CD1 ILE    17      21.601   7.287   2.770  1.00  1.68
ATOM    122  C   ILE    17      25.373   7.457  -0.601  1.00  0.15
ATOM    123  O   ILE    17      26.428   6.927  -0.236  1.00  0.16
ATOM    124  N   LYS    18      25.273   8.312  -1.609  1.00  0.12
ATOM    125  CA  LYS    18      26.360   8.983  -2.332  1.00  0.01
ATOM    126  CB  LYS    18      27.499   9.373  -1.398  1.00  0.13
ATOM    127  CG  LYS    18      27.045  10.459  -0.426  1.00  0.70
ATOM    128  CD  LYS    18      28.118  10.763   0.607  1.00  1.74
ATOM    129  CE  LYS    18      28.400   9.552   1.491  1.00  2.34
ATOM    130  NZ  LYS    18      27.223   9.190   2.302  1.00  3.38
ATOM    131  C   LYS    18      26.835   8.150  -3.526  1.00  0.04
ATOM    132  O   LYS    18      26.674   8.626  -4.659  1.00  0.15
ATOM    133  N   ALA    19      27.061   6.860  -3.315  1.00  0.13
ATOM    134  CA  ALA    19      27.584   5.975  -4.373  1.00  0.01
ATOM    135  CB  ALA    19      27.999   4.639  -3.757  1.00  0.12
ATOM    136  C   ALA    19      26.575   5.737  -5.497  1.00  0.07
ATOM    137  O   ALA    19      26.707   6.344  -6.566  1.00  0.15
ATOM    138  N   VAL    20      25.465   5.080  -5.190  1.00  0.05
ATOM    139  CA  VAL    20      24.456   4.812  -6.237  1.00  0.01
ATOM    140  CB  VAL    20      23.796   3.459  -5.992  1.00  0.16
ATOM    141  CG1 VAL    20      22.761   3.119  -7.061  1.00  0.34
ATOM    142  CG2 VAL    20      24.858   2.371  -5.994  1.00  0.20
ATOM    143  C   VAL    20      23.449   5.965  -6.379  1.00  0.15
ATOM    144  O   VAL    20      22.712   6.040  -7.373  1.00  0.24
ATOM    145  N   ARG    21      23.655   6.995  -5.571  1.00  0.03
ATOM    146  CA  ARG    21      22.968   8.266  -5.795  1.00  0.01
ATOM    147  CB  ARG    21      23.155   9.170  -4.578  1.00  0.17
ATOM    148  CG  ARG    21      22.303   8.736  -3.388  1.00  0.75
ATOM    149  CD  ARG    21      22.458   9.692  -2.206  1.00  1.09
ATOM    150  NE  ARG    21      21.373   9.553  -1.227  1.00  2.08
ATOM    151  CZ  ARG    21      21.044  10.513  -0.357  1.00  2.72
ATOM    152  NH1 ARG    21      21.836  11.578  -0.210  1.00  3.38
ATOM    153  NH2 ARG    21      20.015  10.336   0.472  1.00  2.97
ATOM    154  C   ARG    21      23.550   8.934  -7.046  1.00  0.05
ATOM    155  O   ARG    21      22.777   9.481  -7.847  1.00  0.05
ATOM    156  N   GLY    22      24.789   8.569  -7.371  1.00  0.06
ATOM    157  CA  GLY    22      25.474   9.025  -8.589  1.00  0.01
ATOM    158  C   GLY    22      25.159   8.214  -9.853  1.00  0.10
ATOM    159  O   GLY    22      25.873   8.332 -10.856  1.00  0.21
ATOM    160  N   ALA    23      24.068   7.460  -9.836  1.00  0.13
ATOM    161  CA  ALA    23      23.587   6.782 -11.044  1.00  0.01
ATOM    162  CB  ALA    23      22.868   5.504 -10.634  1.00  1.53
ATOM    163  C   ALA    23      22.633   7.690 -11.824  1.00  0.14
ATOM    164  O   ALA    23      22.323   7.410 -12.994  1.00  0.34
ATOM    165  N   THR    24      22.311   8.821 -11.199  1.00  0.38
ATOM    166  CA  THR    24      21.448   9.932 -11.679  1.00  0.01
ATOM    167  CB  THR    24      22.142  10.708 -12.812  1.00  1.72
ATOM    168  OG1 THR    24      22.186   9.998 -14.040  1.00  2.12
ATOM    169  CG2 THR    24      23.576  11.071 -12.442  1.00  2.78
ATOM    170  C   THR    24      19.991   9.557 -12.009  1.00  0.53
ATOM    171  O   THR    24      19.078  10.132 -11.406  1.00  1.28
ATOM    172  N   GLY    25      19.774   8.664 -12.961  1.00  0.15
ATOM    173  CA  GLY    25      18.456   8.119 -13.296  1.00  0.01
ATOM    174  C   GLY    25      17.371   9.054 -13.836  1.00  0.13
ATOM    175  O   GLY    25      16.258   8.562 -14.054  1.00  0.15
ATOM    176  N   LEU    26      17.691  10.305 -14.134  1.00  0.45
ATOM    177  CA  LEU    26      16.673  11.303 -14.489  1.00  0.00
ATOM    178  CB  LEU    26      16.079  10.976 -15.863  1.00  1.24
ATOM    179  CG  LEU    26      15.308  12.127 -16.516  1.00  2.03
ATOM    180  CD1 LEU    26      13.821  12.157 -16.176  1.00  2.81
ATOM    181  CD2 LEU    26      15.972  13.479 -16.282  1.00  2.25
ATOM    182  C   LEU    26      15.630  11.321 -13.372  1.00  0.23
ATOM    183  O   LEU    26      14.475  10.894 -13.548  1.00  0.29
ATOM    184  N   GLY    27      16.044  11.889 -12.250  1.00  0.36
ATOM    185  CA  GLY    27      15.212  11.974 -11.042  1.00  0.01
ATOM    186  C   GLY    27      14.218  13.127 -11.119  1.00  0.24
ATOM    187  O   GLY    27      14.370  14.169 -10.469  1.00  0.31
ATOM    188  N   LEU    28      13.265  12.954 -12.011  1.00  0.38
ATOM    189  CA  LEU    28      12.184  13.909 -12.206  1.00  0.00
ATOM    190  CB  LEU    28      12.602  14.902 -13.286  1.00  0.70
ATOM    191  CG  LEU    28      11.595  16.035 -13.417  1.00  1.38
ATOM    192  CD1 LEU    28      11.437  16.768 -12.092  1.00  1.41
ATOM    193  CD2 LEU    28      12.002  16.997 -14.530  1.00  1.73
ATOM    194  C   LEU    28      10.936  13.149 -12.639  1.00  0.69
ATOM    195  O   LEU    28       9.808  13.539 -12.318  1.00  1.23
ATOM    196  N   LYS    29      11.163  12.100 -13.414  1.00  0.29
ATOM    197  CA  LYS    29      10.084  11.182 -13.796  1.00  0.00
ATOM    198  CB  LYS    29       9.530  11.492 -15.179  1.00  0.53
ATOM    199  CG  LYS    29       8.513  12.627 -15.119  1.00  1.37
ATOM    200  CD  LYS    29       7.746  12.762 -16.430  1.00  1.71
ATOM    201  CE  LYS    29       6.649  13.821 -16.319  1.00  2.81
ATOM    202  NZ  LYS    29       5.869  13.908 -17.567  1.00  3.34
ATOM    203  C   LYS    29      10.548   9.735 -13.717  1.00  0.16
ATOM    204  O   LYS    29       9.851   8.804 -14.156  1.00  0.21
ATOM    205  N   GLU    30      11.789   9.563 -13.301  1.00  0.06
ATOM    206  CA  GLU    30      12.276   8.235 -12.947  1.00  0.00
ATOM    207  CB  GLU    30      13.423   7.846 -13.857  1.00  0.24
ATOM    208  CG  GLU    30      13.051   7.943 -15.329  1.00  0.98
ATOM    209  CD  GLU    30      14.262   7.588 -16.186  1.00  1.14
ATOM    210  OE1 GLU    30      14.832   6.533 -15.947  1.00  1.39
ATOM    211  OE2 GLU    30      14.477   8.285 -17.170  1.00  1.55
ATOM    212  C   GLU    30      12.747   8.237 -11.498  1.00  0.10
ATOM    213  O   GLU    30      13.756   8.881 -11.187  1.00  0.18
ATOM    214  N   ALA    31      12.015   7.528 -10.647  1.00  0.10
ATOM    215  CA  ALA    31      12.251   7.540  -9.195  1.00  0.01
ATOM    216  CB  ALA    31      12.197   8.978  -8.698  1.00  0.23
ATOM    217  C   ALA    31      11.239   6.725  -8.381  1.00  0.16
ATOM    218  O   ALA    31      10.877   5.576  -8.678  1.00  0.49
ATOM    219  N   LYS    32      10.617   7.483  -7.493  1.00  0.12
ATOM    220  CA  LYS    32       9.823   6.971  -6.365  1.00  0.00
ATOM    221  CB  LYS    32       9.506   8.196  -5.518  1.00  0.44
ATOM    222  CG  LYS    32       8.743   7.866  -4.243  1.00  0.94
ATOM    223  CD  LYS    32       8.275   9.141  -3.559  1.00  1.15
ATOM    224  CE  LYS    32       7.441   9.973  -4.516  1.00  1.49
ATOM    225  NZ  LYS    32       7.028  11.247  -3.902  1.00  1.78
ATOM    226  C   LYS    32       8.514   6.220  -6.649  1.00  0.15
ATOM    227  O   LYS    32       8.118   5.428  -5.790  1.00  0.16
ATOM    228  N   ASP    33       7.958   6.238  -7.846  1.00  0.04
ATOM    229  CA  ASP    33       6.633   5.604  -7.979  1.00  0.00
ATOM    230  CB  ASP    33       5.752   6.332  -8.975  1.00  0.40
ATOM    231  CG  ASP    33       5.045   7.499  -8.289  1.00  0.81
ATOM    232  OD1 ASP    33       3.993   7.860  -8.793  1.00  1.79
ATOM    233  OD2 ASP    33       5.692   8.162  -7.494  1.00  1.02
ATOM    234  C   ASP    33       6.717   4.133  -8.338  1.00  0.06
ATOM    235  O   ASP    33       6.061   3.312  -7.683  1.00  0.22
ATOM    236  N   LEU    34       7.696   3.774  -9.148  1.00  0.08
ATOM    237  CA  LEU    34       7.917   2.347  -9.391  1.00  0.00
ATOM    238  CB  LEU    34       8.511   2.129 -10.771  1.00  0.23
ATOM    239  CG  LEU    34       7.580   1.318 -11.668  1.00  0.87
ATOM    240  CD1 LEU    34       6.252   2.034 -11.888  1.00  0.86
ATOM    241  CD2 LEU    34       8.243   1.008 -13.006  1.00  1.29
ATOM    242  C   LEU    34       8.829   1.820  -8.293  1.00  0.11
ATOM    243  O   LEU    34       8.749   0.649  -7.902  1.00  0.18
ATOM    244  N   VAL    35       9.454   2.769  -7.613  1.00  0.06
ATOM    245  CA  VAL    35      10.164   2.497  -6.368  1.00  0.00
ATOM    246  CB  VAL    35      11.225   3.578  -6.188  1.00  1.41
ATOM    247  CG1 VAL    35      11.248   4.197  -4.799  1.00  1.68
ATOM    248  CG2 VAL    35      12.597   3.060  -6.588  1.00  1.77
ATOM    249  C   VAL    35       9.221   2.393  -5.160  1.00  0.12
ATOM    250  O   VAL    35       9.652   1.915  -4.113  1.00  0.14
ATOM    251  N   GLU    36       7.918   2.526  -5.350  1.00  0.79
ATOM    252  CA  GLU    36       6.999   2.235  -4.245  1.00  0.01
ATOM    253  CB  GLU    36       5.662   2.926  -4.480  1.00  0.30
ATOM    254  CG  GLU    36       5.782   4.428  -4.250  1.00  0.37
ATOM    255  CD  GLU    36       4.486   5.145  -4.606  1.00  1.28
ATOM    256  OE1 GLU    36       4.399   5.648  -5.721  1.00  1.93
ATOM    257  OE2 GLU    36       3.635   5.249  -3.732  1.00  1.67
ATOM    258  C   GLU    36       6.806   0.726  -4.060  1.00  0.57
ATOM    259  O   GLU    36       6.281   0.292  -3.030  1.00  0.85
ATOM    260  N   SER    37       7.329  -0.061  -4.992  1.00  0.06
ATOM    261  CA  SER    37       7.412  -1.513  -4.807  1.00  0.00
ATOM    262  CB  SER    37       7.141  -2.202  -6.138  1.00  0.43
ATOM    263  OG  SER    37       8.253  -1.960  -6.988  1.00  0.99
ATOM    264  C   SER    37       8.797  -1.930  -4.301  1.00  0.04
ATOM    265  O   SER    37       9.059  -3.125  -4.113  1.00  0.16
ATOM    266  N   ALA    38       9.667  -0.950  -4.101  1.00  0.11
ATOM    267  CA  ALA    38      11.058  -1.172  -3.681  1.00  0.01
ATOM    268  CB  ALA    38      11.796  -1.708  -4.897  1.00  1.49
ATOM    269  C   ALA    38      11.675   0.155  -3.198  1.00  0.09
ATOM    270  O   ALA    38      12.476   0.785  -3.907  1.00  0.08
ATOM    271  N   PRO    39      11.415   0.459  -1.933  1.00  0.62
ATOM    272  CA  PRO    39      10.923   1.806  -1.548  1.00  0.01
ATOM    273  CB  PRO    39      10.205   1.617  -0.247  1.00  0.79
ATOM    274  CG  PRO    39      10.236   0.157   0.150  1.00  1.57
ATOM    275  CD  PRO    39      10.967  -0.554  -0.969  1.00  1.22
ATOM    276  C   PRO    39      11.876   3.009  -1.414  1.00  0.26
ATOM    277  O   PRO    39      11.364   4.074  -1.049  1.00  1.19
ATOM    278  N   ALA    40      13.157   2.948  -1.734  1.00  0.27
ATOM    279  CA  ALA    40      13.979   4.126  -1.371  1.00  0.00
ATOM    280  CB  ALA    40      14.900   3.761  -0.219  1.00  1.30
ATOM    281  C   ALA    40      14.783   4.839  -2.467  1.00  0.26
ATOM    282  O   ALA    40      15.984   5.076  -2.297  1.00  0.91
ATOM    283  N   ALA    41      14.094   5.391  -3.451  1.00  0.33
ATOM    284  CA  ALA    41      14.778   6.216  -4.459  1.00  0.01
ATOM    285  CB  ALA    41      15.154   5.361  -5.664  1.00  1.54
ATOM    286  C   ALA    41      13.924   7.401  -4.906  1.00  0.26
ATOM    287  O   ALA    41      13.076   7.273  -5.794  1.00  0.61
ATOM    288  N   LEU    42      14.199   8.558  -4.329  1.00  0.34
ATOM    289  CA  LEU    42      13.454   9.781  -4.649  1.00  0.00
ATOM    290  CB  LEU    42      13.552  10.770  -3.488  1.00  1.31
ATOM    291  CG  LEU    42      12.289  10.852  -2.630  1.00  1.95
ATOM    292  CD1 LEU    42      11.126  11.448  -3.414  1.00  2.13
ATOM    293  CD2 LEU    42      11.902   9.511  -2.016  1.00  2.49
ATOM    294  C   LEU    42      13.998  10.436  -5.911  1.00  0.33
ATOM    295  O   LEU    42      14.611   9.790  -6.765  1.00  1.05
ATOM    296  N   LYS    43      13.654  11.701  -6.061  1.00  0.08
ATOM    297  CA  LYS    43      14.030  12.480  -7.243  1.00  0.01
ATOM    298  CB  LYS    43      12.915  13.490  -7.533  1.00  0.86
ATOM    299  CG  LYS    43      12.271  14.088  -6.281  1.00  1.17
ATOM    300  CD  LYS    43      13.122  15.142  -5.577  1.00  1.84
ATOM    301  CE  LYS    43      12.432  15.641  -4.314  1.00  2.70
ATOM    302  NZ  LYS    43      11.107  16.195  -4.631  1.00  3.20
ATOM    303  C   LYS    43      15.395  13.148  -7.099  1.00  0.10
ATOM    304  O   LYS    43      16.267  12.662  -6.373  1.00  0.23
ATOM    305  N   GLU    44      15.598  14.184  -7.896  1.00  0.47
ATOM    306  CA  GLU    44      16.848  14.957  -7.937  1.00  0.01
ATOM    307  CB  GLU    44      17.180  15.573  -6.580  1.00  2.15
ATOM    308  CG  GLU    44      16.594  16.976  -6.444  1.00  2.84
ATOM    309  CD  GLU    44      17.204  17.892  -7.508  1.00  3.35
ATOM    310  OE1 GLU    44      16.671  17.912  -8.610  1.00  3.72
ATOM    311  OE2 GLU    44      18.261  18.448  -7.249  1.00  3.61
ATOM    312  C   GLU    44      18.022  14.137  -8.444  1.00  0.65
ATOM    313  O   GLU    44      18.691  13.440  -7.673  1.00  1.79
ATOM    314  N   GLY    45      18.323  14.322  -9.720  1.00  0.26
ATOM    315  CA  GLY    45      19.477  13.640 -10.308  1.00  0.01
ATOM    316  C   GLY    45      19.478  13.567 -11.833  1.00  0.20
ATOM    317  O   GLY    45      18.794  12.734 -12.437  1.00  0.06
ATOM    318  N   VAL    46      20.265  14.425 -12.460  1.00  0.23
ATOM    319  CA  VAL    46      20.436  14.308 -13.913  1.00  0.01
ATOM    320  CB  VAL    46      19.905  15.561 -14.621  1.00  0.93
ATOM    321  CG1 VAL    46      18.381  15.593 -14.586  1.00  1.56
ATOM    322  CG2 VAL    46      20.475  16.868 -14.076  1.00  1.20
ATOM    323  C   VAL    46      21.887  14.009 -14.302  1.00  0.76
ATOM    324  O   VAL    46      22.124  13.133 -15.142  1.00  1.86
ATOM    325  N   SER    47      22.825  14.570 -13.551  1.00  0.19
ATOM    326  CA  SER    47      24.256  14.416 -13.847  1.00  0.01
ATOM    327  CB  SER    47      24.527  14.924 -15.261  1.00  1.09
ATOM    328  OG  SER    47      24.023  16.250 -15.347  1.00  1.88
ATOM    329  C   SER    47      25.101  15.231 -12.879  1.00  0.23
ATOM    330  O   SER    47      26.110  15.819 -13.281  1.00  0.32
ATOM    331  N   LYS    48      24.670  15.311 -11.631  1.00  0.42
ATOM    332  CA  LYS    48      25.365  16.199 -10.682  1.00  0.01
ATOM    333  CB  LYS    48      24.608  17.520 -10.568  1.00  2.54
ATOM    334  CG  LYS    48      24.794  18.418 -11.782  1.00  3.17
ATOM    335  CD  LYS    48      24.245  19.820 -11.522  1.00  4.41
ATOM    336  CE  LYS    48      24.990  20.503 -10.381  1.00  5.08
ATOM    337  NZ  LYS    48      24.464  21.852 -10.135  1.00  6.09
ATOM    338  C   LYS    48      25.514  15.649  -9.274  1.00  0.35
ATOM    339  O   LYS    48      25.208  14.493  -8.985  1.00  0.79
ATOM    340  N   ASP    49      25.791  16.581  -8.373  1.00  0.17
ATOM    341  CA  ASP    49      25.766  16.315  -6.926  1.00  0.01
ATOM    342  CB  ASP    49      26.693  17.294  -6.206  1.00  0.89
ATOM    343  CG  ASP    49      26.495  18.728  -6.699  1.00  1.36
ATOM    344  OD1 ASP    49      25.386  19.227  -6.571  1.00  2.37
ATOM    345  OD2 ASP    49      27.400  19.220  -7.357  1.00  1.24
ATOM    346  C   ASP    49      24.343  16.391  -6.365  1.00  0.06
ATOM    347  O   ASP    49      24.078  15.953  -5.241  1.00  0.12
ATOM    348  N   ASP    50      23.401  16.735  -7.230  1.00  0.08
ATOM    349  CA  ASP    50      21.983  16.558  -6.912  1.00  0.01
ATOM    350  CB  ASP    50      21.149  17.414  -7.858  1.00  0.19
ATOM    351  CG  ASP    50      21.510  18.889  -7.690  1.00  0.99
ATOM    352  OD1 ASP    50      22.009  19.438  -8.662  1.00  1.76
ATOM    353  OD2 ASP    50      21.537  19.335  -6.552  1.00  1.06
ATOM    354  C   ASP    50      21.629  15.082  -7.074  1.00  0.03
ATOM    355  O   ASP    50      20.875  14.551  -6.255  1.00  0.09
ATOM    356  N   ALA    51      22.461  14.401  -7.853  1.00  0.06
ATOM    357  CA  ALA    51      22.463  12.944  -7.983  1.00  0.01
ATOM    358  CB  ALA    51      22.667  12.584  -9.444  1.00  0.26
ATOM    359  C   ALA    51      23.617  12.375  -7.155  1.00  0.02
ATOM    360  O   ALA    51      24.482  11.671  -7.675  1.00  0.15
ATOM    361  N   GLU    52      23.820  13.014  -6.019  1.00  0.11
ATOM    362  CA  GLU    52      24.681  12.525  -4.952  1.00  0.01
ATOM    363  CB  GLU    52      25.940  13.381  -4.877  1.00  0.27
ATOM    364  CG  GLU    52      27.024  12.800  -3.973  1.00  0.81
ATOM    365  CD  GLU    52      27.873  11.790  -4.728  1.00  1.52
ATOM    366  OE1 GLU    52      28.120  12.038  -5.904  1.00  2.00
ATOM    367  OE2 GLU    52      28.507  10.979  -4.053  1.00  1.86
ATOM    368  C   GLU    52      23.807  12.726  -3.725  1.00  0.08
ATOM    369  O   GLU    52      24.109  12.305  -2.601  1.00  0.20
ATOM    370  N   ALA    53      22.735  13.457  -4.001  1.00  0.42
ATOM    371  CA  ALA    53      21.627  13.703  -3.076  1.00  0.01
ATOM    372  CB  ALA    53      21.158  15.149  -3.219  1.00  0.72
ATOM    373  C   ALA    53      20.468  12.741  -3.326  1.00  0.42
ATOM    374  O   ALA    53      20.732  11.552  -3.483  1.00  1.41
ATOM    375  N   LEU    54      19.300  13.249  -3.690  1.00  0.22
ATOM    376  CA  LEU    54      18.031  12.534  -3.400  1.00  0.01
ATOM    377  CB  LEU    54      16.884  13.530  -3.524  1.00  1.12
ATOM    378  CG  LEU    54      17.020  14.659  -2.506  1.00  1.74
ATOM    379  CD1 LEU    54      15.922  15.699  -2.690  1.00  2.30
ATOM    380  CD2 LEU    54      17.028  14.144  -1.070  1.00  1.69
ATOM    381  C   LEU    54      17.672  11.240  -4.170  1.00  0.24
ATOM    382  O   LEU    54      16.639  10.638  -3.836  1.00  0.36
ATOM    383  N   LYS    55      18.491  10.780  -5.109  1.00  0.36
ATOM    384  CA  LYS    55      18.385   9.402  -5.641  1.00  0.01
ATOM    385  CB  LYS    55      19.204   9.319  -6.933  1.00  2.37
ATOM    386  CG  LYS    55      18.652  10.220  -8.029  1.00  3.36
ATOM    387  CD  LYS    55      17.274   9.749  -8.478  1.00  4.36
ATOM    388  CE  LYS    55      17.323   8.300  -8.955  1.00  5.31
ATOM    389  NZ  LYS    55      15.977   7.780  -9.224  1.00  5.91
ATOM    390  C   LYS    55      18.971   8.404  -4.627  1.00  0.28
ATOM    391  O   LYS    55      19.940   7.698  -4.937  1.00  0.47
ATOM    392  N   LYS    56      18.223   8.164  -3.559  1.00  0.16
ATOM    393  CA  LYS    56      18.790   7.727  -2.284  1.00  0.01
ATOM    394  CB  LYS    56      17.830   8.138  -1.172  1.00  2.55
ATOM    395  CG  LYS    56      16.372   8.202  -1.621  1.00  3.23
ATOM    396  CD  LYS    56      15.445   8.407  -0.429  1.00  4.39
ATOM    397  CE  LYS    56      15.798   9.678   0.338  1.00  5.08
ATOM    398  NZ  LYS    56      15.623  10.875  -0.494  1.00  6.14
ATOM    399  C   LYS    56      19.215   6.276  -2.061  1.00  0.14
ATOM    400  O   LYS    56      20.223   5.786  -2.594  1.00  0.39
ATOM    401  N   ALA    57      18.595   5.742  -1.026  1.00  0.37
ATOM    402  CA  ALA    57      19.054   4.551  -0.327  1.00  0.01
ATOM    403  CB  ALA    57      18.329   4.556   1.009  1.00  0.51
ATOM    404  C   ALA    57      18.809   3.243  -1.073  1.00  0.09
ATOM    405  O   ALA    57      17.685   2.739  -1.145  1.00  0.25
ATOM    406  N   LEU    58      19.897   2.655  -1.545  1.00  0.06
ATOM    407  CA  LEU    58      19.813   1.415  -2.327  1.00  0.00
ATOM    408  CB  LEU    58      19.999   1.743  -3.814  1.00  1.09
ATOM    409  CG  LEU    58      19.015   2.792  -4.337  1.00  1.43
ATOM    410  CD1 LEU    58      19.359   3.219  -5.753  1.00  1.87
ATOM    411  CD2 LEU    58      17.569   2.314  -4.268  1.00  1.69
ATOM    412  C   LEU    58      20.835   0.330  -1.927  1.00  0.05
ATOM    413  O   LEU    58      21.371  -0.328  -2.825  1.00  0.10
ATOM    414  N   GLU    59      21.176   0.190  -0.647  1.00  0.15
ATOM    415  CA  GLU    59      21.945  -1.003  -0.191  1.00  0.01
ATOM    416  CB  GLU    59      23.436  -0.686  -0.259  1.00  0.40
ATOM    417  CG  GLU    59      24.340  -1.913  -0.139  1.00  0.63
ATOM    418  CD  GLU    59      24.588  -2.544  -1.511  1.00  1.04
ATOM    419  OE1 GLU    59      25.162  -3.626  -1.534  1.00  1.46
ATOM    420  OE2 GLU    59      24.397  -1.849  -2.502  1.00  1.37
ATOM    421  C   GLU    59      21.592  -1.419   1.255  1.00  0.11
ATOM    422  O   GLU    59      21.646  -0.546   2.120  1.00  0.34
ATOM    423  N   GLU    60      21.036  -2.618   1.447  1.00  0.08
ATOM    424  CA  GLU    60      20.665  -3.276   2.749  1.00  0.01
ATOM    425  CB  GLU    60      20.697  -2.382   3.989  1.00  0.73
ATOM    426  CG  GLU    60      22.116  -2.276   4.549  1.00  1.21
ATOM    427  CD  GLU    60      22.196  -1.203   5.633  1.00  1.49
ATOM    428  OE1 GLU    60      22.100  -0.035   5.278  1.00  2.36
ATOM    429  OE2 GLU    60      22.246  -1.566   6.799  1.00  1.55
ATOM    430  C   GLU    60      19.322  -4.041   2.705  1.00  0.10
ATOM    431  O   GLU    60      19.307  -5.275   2.763  1.00  0.19
ATOM    432  N   ALA    61      18.214  -3.313   2.747  1.00  0.56
ATOM    433  CA  ALA    61      16.876  -3.942   2.740  1.00  0.01
ATOM    434  CB  ALA    61      15.866  -2.981   3.341  1.00  0.51
ATOM    435  C   ALA    61      16.396  -4.484   1.386  1.00  0.57
ATOM    436  O   ALA    61      16.703  -5.634   1.072  1.00  1.55
ATOM    437  N   GLY    62      15.598  -3.725   0.645  1.00  0.72
ATOM    438  CA  GLY    62      15.166  -4.141  -0.708  1.00  0.01
ATOM    439  C   GLY    62      14.672  -3.003  -1.616  1.00  0.39
ATOM    440  O   GLY    62      13.692  -2.325  -1.288  1.00  1.33
ATOM    441  N   ALA    63      15.322  -2.828  -2.763  1.00  0.60
ATOM    442  CA  ALA    63      14.903  -1.779  -3.712  1.00  0.01
ATOM    443  CB  ALA    63      15.380  -0.408  -3.254  1.00  1.65
ATOM    444  C   ALA    63      15.297  -1.984  -5.185  1.00  0.50
ATOM    445  O   ALA    63      15.335  -3.100  -5.720  1.00  0.35
ATOM    446  N   GLU    64      15.358  -0.845  -5.863  1.00  0.34
ATOM    447  CA  GLU    64      15.610  -0.761  -7.316  1.00  0.01
ATOM    448  CB  GLU    64      14.452   0.014  -7.934  1.00  1.23
ATOM    449  CG  GLU    64      13.167  -0.802  -7.946  1.00  1.54
ATOM    450  CD  GLU    64      13.215  -1.799  -9.095  1.00  2.24
ATOM    451  OE1 GLU    64      12.915  -1.364 -10.197  1.00  2.75
ATOM    452  OE2 GLU    64      13.743  -2.885  -8.900  1.00  2.62
ATOM    453  C   GLU    64      16.913  -0.033  -7.637  1.00  0.12
ATOM    454  O   GLU    64      17.578   0.479  -6.734  1.00  0.50
ATOM    455  N   VAL    65      17.295  -0.021  -8.907  1.00  0.11
ATOM    456  CA  VAL    65      18.522   0.693  -9.305  1.00  0.01
ATOM    457  CB  VAL    65      19.698  -0.275  -9.454  1.00  0.50
ATOM    458  CG1 VAL    65      20.970   0.460  -9.849  1.00  0.66
ATOM    459  CG2 VAL    65      19.974  -1.077  -8.191  1.00  0.64
ATOM    460  C   VAL    65      18.301   1.448 -10.619  1.00  0.14
ATOM    461  O   VAL    65      18.391   0.888 -11.718  1.00  0.19
ATOM    462  N   GLU    66      18.048   2.737 -10.484  1.00  0.23
ATOM    463  CA  GLU    66      17.791   3.598 -11.646  1.00  0.01
ATOM    464  CB  GLU    66      16.745   4.627 -11.209  1.00  0.76
ATOM    465  CG  GLU    66      16.412   5.693 -12.249  1.00  1.17
ATOM    466  CD  GLU    66      16.095   5.072 -13.602  1.00  1.73
ATOM    467  OE1 GLU    66      15.175   4.261 -13.600  1.00  2.38
ATOM    468  OE2 GLU    66      17.027   5.044 -14.394  1.00  1.89
ATOM    469  C   GLU    66      19.084   4.256 -12.154  1.00  0.17
ATOM    470  O   GLU    66      19.519   5.299 -11.650  1.00  0.38
ATOM    471  N   VAL    67      19.689   3.614 -13.142  1.00  0.28
ATOM    472  CA  VAL    67      20.935   4.121 -13.735  1.00  0.01
ATOM    473  CB  VAL    67      21.912   2.954 -13.871  1.00  0.36
ATOM    474  CG1 VAL    67      23.227   3.375 -14.518  1.00  0.44
ATOM    475  CG2 VAL    67      22.182   2.303 -12.524  1.00  0.92
ATOM    476  C   VAL    67      20.704   4.755 -15.109  1.00  0.10
ATOM    477  O   VAL    67      20.202   4.107 -16.035  1.00  0.28
ATOM    478  N   LYS    68      21.154   5.990 -15.248  1.00  0.23
ATOM    479  CA  LYS    68      21.100   6.681 -16.540  1.00  0.01
ATOM    480  CB  LYS    68      20.048   7.780 -16.497  1.00  1.27
ATOM    481  CG  LYS    68      19.994   8.531 -17.823  1.00  1.80
ATOM    482  CD  LYS    68      19.078   9.742 -17.730  1.00  2.29
ATOM    483  CE  LYS    68      19.074  10.535 -19.030  1.00  2.68
ATOM    484  NZ  LYS    68      18.226  11.729 -18.914  1.00  3.13
ATOM    485  C   LYS    68      22.461   7.289 -16.863  1.00  0.47
ATOM    486  O   LYS    68      22.810   8.276 -16.228  1.00  0.58
ATOM    487  OXT LYS    68      23.123   6.760 -17.745  1.00  0.58
