# Supplementary material for: Fast structure similarity searches among protein models: efficient clustering of protein fragments
Source: Algorithms Mol Biol. 2012 May 29;7:16. doi: 10.1186/1748-7188-7-16 (PMC3403935; doi:10.1186/1748-7188-7-16)
Supplement: Additional file 1 — Zipped le with the Linux executable and example files. [file 1748-7188-7-16-S1.TGZ › fsss_distrib/4state_reduced/1ctf/1ctf.d2127_r.pdb]

ATOM      1  N   GLU     1      15.916  18.230 -16.920  1.00  1.49
ATOM      2  CA  GLU     1      16.317  17.096 -16.068  1.00  0.00
ATOM      3  CB  GLU     1      15.855  17.310 -14.636  1.00  1.47
ATOM      4  CG  GLU     1      16.304  18.670 -14.111  1.00  2.02
ATOM      5  CD  GLU     1      16.089  18.732 -12.604  1.00  3.22
ATOM      6  OE1 GLU     1      16.543  17.804 -11.938  1.00  4.07
ATOM      7  OE2 GLU     1      15.608  19.751 -12.134  1.00  3.42
ATOM      8  C   GLU     1      15.715  15.801 -16.600  1.00  0.12
ATOM      9  O   GLU     1      14.540  15.763 -16.977  1.00  0.33
ATOM     10  N   PHE     2      16.512  14.748 -16.598  1.00  0.05
ATOM     11  CA  PHE     2      16.059  13.477 -17.175  1.00  0.01
ATOM     12  CB  PHE     2      17.225  12.828 -17.896  1.00  0.45
ATOM     13  CG  PHE     2      17.675  13.562 -19.149  1.00  0.78
ATOM     14  CD1 PHE     2      16.733  14.161 -19.980  1.00  1.31
ATOM     15  CE1 PHE     2      17.143  14.830 -21.127  1.00  1.97
ATOM     16  CZ  PHE     2      18.491  14.893 -21.444  1.00  2.06
ATOM     17  CE2 PHE     2      19.430  14.289 -20.625  1.00  1.53
ATOM     18  CD2 PHE     2      19.021  13.621 -19.477  1.00  0.91
ATOM     19  C   PHE     2      15.461  12.518 -16.151  1.00  0.08
ATOM     20  O   PHE     2      15.868  12.466 -14.985  1.00  0.20
ATOM     21  N   ASP     3      14.484  11.763 -16.627  1.00  0.15
ATOM     22  CA  ASP     3      13.718  10.836 -15.783  1.00  0.00
ATOM     23  CB  ASP     3      12.343  10.661 -16.433  1.00  0.82
ATOM     24  CG  ASP     3      11.367   9.906 -15.530  1.00  1.27
ATOM     25  OD1 ASP     3      11.352   8.686 -15.606  1.00  1.94
ATOM     26  OD2 ASP     3      10.571  10.570 -14.877  1.00  1.84
ATOM     27  C   ASP     3      14.389   9.475 -15.613  1.00  0.12
ATOM     28  O   ASP     3      14.880   8.884 -16.581  1.00  0.15
ATOM     29  N   VAL     4      14.425   9.006 -14.373  1.00  0.09
ATOM     30  CA  VAL     4      14.880   7.638 -14.071  1.00  0.00
ATOM     31  CB  VAL     4      16.349   7.619 -13.679  1.00  0.61
ATOM     32  CG1 VAL     4      17.222   7.306 -14.879  1.00  0.78
ATOM     33  CG2 VAL     4      16.788   8.890 -12.964  1.00  0.55
ATOM     34  C   VAL     4      14.067   6.979 -12.966  1.00  0.12
ATOM     35  O   VAL     4      13.973   7.476 -11.839  1.00  0.15
ATOM     36  N   ILE     5      13.527   5.820 -13.293  1.00  0.12
ATOM     37  CA  ILE     5      12.761   5.034 -12.319  1.00  0.00
ATOM     38  CB  ILE     5      11.286   5.046 -12.733  1.00  0.73
ATOM     39  CG2 ILE     5      10.428   4.194 -11.805  1.00  1.01
ATOM     40  CG1 ILE     5      10.744   6.474 -12.762  1.00  1.42
ATOM     41  CD1 ILE     5       9.266   6.509 -13.123  1.00  1.77
ATOM     42  C   ILE     5      13.313   3.610 -12.244  1.00  0.15
ATOM     43  O   ILE     5      12.778   2.681 -12.860  1.00  0.36
ATOM     44  N   LEU     6      14.420   3.451 -11.538  1.00  0.15
ATOM     45  CA  LEU     6      14.962   2.100 -11.370  1.00  0.01
ATOM     46  CB  LEU     6      16.461   2.042 -11.626  1.00  1.82
ATOM     47  CG  LEU     6      16.746   1.509 -13.028  1.00  2.47
ATOM     48  CD1 LEU     6      18.178   1.002 -13.119  1.00  3.19
ATOM     49  CD2 LEU     6      15.792   0.373 -13.385  1.00  2.88
ATOM     50  C   LEU     6      14.662   1.495 -10.007  1.00  0.21
ATOM     51  O   LEU     6      14.989   2.038  -8.946  1.00  0.32
ATOM     52  N   LYS     7      14.022   0.345 -10.090  1.00  0.16
ATOM     53  CA  LYS     7      13.745  -0.505  -8.937  1.00  0.01
ATOM     54  CB  LYS     7      12.597  -1.405  -9.353  1.00  1.16
ATOM     55  CG  LYS     7      11.770  -0.705 -10.422  1.00  1.70
ATOM     56  CD  LYS     7      10.773  -1.638 -11.092  1.00  1.92
ATOM     57  CE  LYS     7      10.037  -0.918 -12.218  1.00  2.83
ATOM     58  NZ  LYS     7       9.065  -1.807 -12.870  1.00  3.57
ATOM     59  C   LYS     7      14.966  -1.375  -8.662  1.00  0.09
ATOM     60  O   LYS     7      15.691  -1.733  -9.600  1.00  0.15
ATOM     61  N   ALA     8      15.239  -1.643  -7.397  1.00  0.32
ATOM     62  CA  ALA     8      16.276  -2.627  -7.080  1.00  0.01
ATOM     63  CB  ALA     8      16.609  -2.556  -5.601  1.00  1.61
ATOM     64  C   ALA     8      15.735  -4.009  -7.409  1.00  0.15
ATOM     65  O   ALA     8      14.675  -4.410  -6.916  1.00  0.17
ATOM     66  N   ALA     9      16.426  -4.716  -8.281  1.00  0.09
ATOM     67  CA  ALA     9      15.953  -6.048  -8.651  1.00  0.01
ATOM     68  CB  ALA     9      16.101  -6.236 -10.157  1.00  0.72
ATOM     69  C   ALA     9      16.728  -7.123  -7.908  1.00  0.14
ATOM     70  O   ALA     9      16.115  -7.989  -7.265  1.00  0.42
ATOM     71  N   GLY    10      18.041  -6.950  -7.866  1.00  0.04
ATOM     72  CA  GLY    10      18.949  -7.922  -7.234  1.00  0.01
ATOM     73  C   GLY    10      18.650  -8.110  -5.752  1.00  0.06
ATOM     74  O   GLY    10      17.859  -8.982  -5.372  1.00  0.17
ATOM     75  N   ALA    11      19.204  -7.232  -4.934  1.00  0.63
ATOM     76  CA  ALA    11      18.915  -7.253  -3.494  1.00  0.01
ATOM     77  CB  ALA    11      20.172  -6.857  -2.728  1.00  0.43
ATOM     78  C   ALA    11      17.779  -6.287  -3.164  1.00  0.56
ATOM     79  O   ALA    11      17.842  -5.593  -2.145  1.00  1.49
ATOM     80  N   ASN    12      16.685  -6.449  -3.891  1.00  0.23
ATOM     81  CA  ASN    12      15.550  -5.517  -3.973  1.00  0.01
ATOM     82  CB  ASN    12      14.309  -6.315  -4.395  1.00  2.29
ATOM     83  CG  ASN    12      14.299  -7.740  -3.835  1.00  3.14
ATOM     84  OD1 ASN    12      14.143  -7.936  -2.621  1.00  3.67
ATOM     85  ND2 ASN    12      14.489  -8.711  -4.715  1.00  3.68
ATOM     86  C   ASN    12      15.293  -4.647  -2.740  1.00  0.18
ATOM     87  O   ASN    12      16.004  -3.653  -2.540  1.00  0.25
ATOM     88  N   LYS    13      14.440  -5.090  -1.834  1.00  0.59
ATOM     89  CA  LYS    13      14.050  -4.213  -0.722  1.00  0.01
ATOM     90  CB  LYS    13      12.701  -4.672  -0.191  1.00  0.88
ATOM     91  CG  LYS    13      11.628  -4.513  -1.262  1.00  1.07
ATOM     92  CD  LYS    13      10.260  -4.948  -0.754  1.00  1.19
ATOM     93  CE  LYS    13       9.198  -4.772  -1.831  1.00  1.45
ATOM     94  NZ  LYS    13       9.542  -5.552  -3.032  1.00  1.30
ATOM     95  C   LYS    13      15.068  -4.143   0.419  1.00  1.30
ATOM     96  O   LYS    13      15.104  -3.125   1.122  1.00  1.48
ATOM     97  N   VAL    14      16.041  -5.041   0.438  1.00  0.06
ATOM     98  CA  VAL    14      17.013  -4.995   1.529  1.00  0.01
ATOM     99  CB  VAL    14      17.529  -6.401   1.835  1.00  0.39
ATOM    100  CG1 VAL    14      16.396  -7.291   2.333  1.00  0.62
ATOM    101  CG2 VAL    14      18.225  -7.058   0.648  1.00  0.81
ATOM    102  C   VAL    14      18.141  -4.018   1.206  1.00  0.03
ATOM    103  O   VAL    14      18.639  -3.355   2.124  1.00  0.10
ATOM    104  N   ALA    15      18.256  -3.662  -0.066  1.00  0.12
ATOM    105  CA  ALA    15      19.242  -2.671  -0.498  1.00  0.01
ATOM    106  CB  ALA    15      19.634  -2.940  -1.945  1.00  0.21
ATOM    107  C   ALA    15      18.712  -1.249  -0.380  1.00  0.13
ATOM    108  O   ALA    15      19.426  -0.306  -0.737  1.00  0.22
ATOM    109  N   VAL    16      17.479  -1.090   0.075  1.00  0.50
ATOM    110  CA  VAL    16      16.966   0.249   0.356  1.00  0.01
ATOM    111  CB  VAL    16      15.473   0.258   0.058  1.00  0.26
ATOM    112  CG1 VAL    16      14.961   1.686  -0.103  1.00  0.24
ATOM    113  CG2 VAL    16      15.164  -0.554  -1.192  1.00  0.29
ATOM    114  C   VAL    16      17.173   0.604   1.828  1.00  0.55
ATOM    115  O   VAL    16      17.198   1.788   2.190  1.00  0.59
ATOM    116  N   ILE    17      17.438  -0.399   2.652  1.00  0.16
ATOM    117  CA  ILE    17      17.582  -0.137   4.086  1.00  0.02
ATOM    118  CB  ILE    17      16.530  -0.964   4.822  1.00  0.20
ATOM    119  CG2 ILE    17      16.621  -0.751   6.328  1.00  0.25
ATOM    120  CG1 ILE    17      15.123  -0.623   4.333  1.00  0.36
ATOM    121  CD1 ILE    17      14.070  -1.472   5.036  1.00  1.04
ATOM    122  C   ILE    17      18.972  -0.476   4.629  1.00  0.18
ATOM    123  O   ILE    17      19.516   0.269   5.456  1.00  0.20
ATOM    124  N   LYS    18      19.578  -1.532   4.115  1.00  0.09
ATOM    125  CA  LYS    18      20.834  -2.019   4.702  1.00  0.02
ATOM    126  CB  LYS    18      20.878  -3.532   4.543  1.00  0.36
ATOM    127  CG  LYS    18      19.688  -4.194   5.228  1.00  0.88
ATOM    128  CD  LYS    18      19.713  -5.703   5.039  1.00  1.62
ATOM    129  CE  LYS    18      18.527  -6.365   5.730  1.00  2.36
ATOM    130  NZ  LYS    18      18.541  -7.822   5.519  1.00  3.10
ATOM    131  C   LYS    18      22.090  -1.417   4.083  1.00  0.09
ATOM    132  O   LYS    18      23.162  -1.473   4.700  1.00  0.32
ATOM    133  N   ALA    19      21.951  -0.734   2.962  1.00  0.06
ATOM    134  CA  ALA    19      23.131  -0.164   2.318  1.00  0.01
ATOM    135  CB  ALA    19      22.992  -0.327   0.812  1.00  0.21
ATOM    136  C   ALA    19      23.265   1.301   2.712  1.00  0.09
ATOM    137  O   ALA    19      22.828   2.198   1.984  1.00  0.11
ATOM    138  N   VAL    20      23.916   1.504   3.847  1.00  0.13
ATOM    139  CA  VAL    20      24.067   2.824   4.478  1.00  0.01
ATOM    140  CB  VAL    20      24.745   3.819   3.534  1.00  2.49
ATOM    141  CG1 VAL    20      24.929   5.178   4.195  1.00  3.29
ATOM    142  CG2 VAL    20      26.098   3.288   3.068  1.00  2.95
ATOM    143  C   VAL    20      22.707   3.321   4.967  1.00  0.15
ATOM    144  O   VAL    20      21.998   4.072   4.279  1.00  0.33
ATOM    145  N   ARG    21      22.338   2.728   6.096  1.00  0.25
ATOM    146  CA  ARG    21      21.148   3.016   6.923  1.00  0.02
ATOM    147  CB  ARG    21      21.652   3.757   8.150  1.00  1.14
ATOM    148  CG  ARG    21      22.670   2.896   8.887  1.00  1.88
ATOM    149  CD  ARG    21      23.532   3.738   9.814  1.00  2.50
ATOM    150  NE  ARG    21      24.226   4.783   9.043  1.00  3.42
ATOM    151  CZ  ARG    21      25.449   4.634   8.529  1.00  4.23
ATOM    152  NH1 ARG    21      26.130   3.504   8.733  1.00  5.25
ATOM    153  NH2 ARG    21      26.003   5.626   7.830  1.00  4.39
ATOM    154  C   ARG    21      20.037   3.830   6.278  1.00  0.25
ATOM    155  O   ARG    21      20.031   5.061   6.381  1.00  0.39
ATOM    156  N   GLY    22      19.099   3.104   5.685  1.00  0.78
ATOM    157  CA  GLY    22      17.864   3.619   5.065  1.00  0.00
ATOM    158  C   GLY    22      17.858   5.100   4.710  1.00  0.62
ATOM    159  O   GLY    22      17.345   5.931   5.474  1.00  0.82
ATOM    160  N   ALA    23      18.403   5.391   3.538  1.00  0.15
ATOM    161  CA  ALA    23      18.546   6.758   3.040  1.00  0.01
ATOM    162  CB  ALA    23      17.186   7.276   2.584  1.00  1.83
ATOM    163  C   ALA    23      19.119   7.668   4.117  1.00  0.37
ATOM    164  O   ALA    23      18.415   8.558   4.607  1.00  0.83
ATOM    165  N   THR    24      20.429   7.607   4.301  1.00  0.09
ATOM    166  CA  THR    24      21.084   8.374   5.376  1.00  0.01
ATOM    167  CB  THR    24      22.507   7.839   5.519  1.00  1.83
ATOM    168  OG1 THR    24      22.420   6.460   5.842  1.00  2.33
ATOM    169  CG2 THR    24      23.299   8.519   6.633  1.00  2.58
ATOM    170  C   THR    24      21.105   9.890   5.117  1.00  0.08
ATOM    171  O   THR    24      21.198  10.676   6.067  1.00  0.17
ATOM    172  N   GLY    25      20.814  10.293   3.890  1.00  0.17
ATOM    173  CA  GLY    25      20.730  11.719   3.573  1.00  0.01
ATOM    174  C   GLY    25      19.290  12.245   3.504  1.00  0.17
ATOM    175  O   GLY    25      19.100  13.465   3.469  1.00  0.37
ATOM    176  N   LEU    26      18.299  11.364   3.479  1.00  0.31
ATOM    177  CA  LEU    26      16.916  11.834   3.321  1.00  0.01
ATOM    178  CB  LEU    26      16.352  11.290   2.009  1.00  1.25
ATOM    179  CG  LEU    26      15.040  11.982   1.641  1.00  2.12
ATOM    180  CD1 LEU    26      15.237  13.488   1.527  1.00  2.15
ATOM    181  CD2 LEU    26      14.427  11.413   0.369  1.00  2.84
ATOM    182  C   LEU    26      16.030  11.411   4.497  1.00  0.55
ATOM    183  O   LEU    26      14.886  11.865   4.619  1.00  1.38
ATOM    184  N   GLY    27      16.563  10.566   5.359  1.00  0.17
ATOM    185  CA  GLY    27      15.813  10.105   6.523  1.00  0.01
ATOM    186  C   GLY    27      15.333   8.670   6.338  1.00  0.17
ATOM    187  O   GLY    27      14.808   8.296   5.281  1.00  0.20
ATOM    188  N   LEU    28      15.251   7.990   7.469  1.00  0.21
ATOM    189  CA  LEU    28      14.883   6.571   7.510  1.00  0.02
ATOM    190  CB  LEU    28      15.352   6.069   8.880  1.00  0.55
ATOM    191  CG  LEU    28      15.241   4.563   9.114  1.00  1.33
ATOM    192  CD1 LEU    28      13.885   4.137   9.662  1.00  2.00
ATOM    193  CD2 LEU    28      15.660   3.747   7.897  1.00  1.85
ATOM    194  C   LEU    28      13.379   6.357   7.291  1.00  0.45
ATOM    195  O   LEU    28      12.993   5.358   6.671  1.00  1.23
ATOM    196  N   LYS    29      12.584   7.394   7.511  1.00  0.12
ATOM    197  CA  LYS    29      11.148   7.286   7.243  1.00  0.01
ATOM    198  CB  LYS    29      10.423   8.385   8.009  1.00  0.25
ATOM    199  CG  LYS    29       8.932   8.392   7.690  1.00  1.11
ATOM    200  CD  LYS    29       8.224   9.556   8.373  1.00  1.59
ATOM    201  CE  LYS    29       6.747   9.594   7.998  1.00  2.29
ATOM    202  NZ  LYS    29       6.580   9.725   6.542  1.00  3.12
ATOM    203  C   LYS    29      10.875   7.446   5.750  1.00  0.07
ATOM    204  O   LYS    29      10.059   6.708   5.187  1.00  0.17
ATOM    205  N   GLU    30      11.805   8.110   5.087  1.00  0.02
ATOM    206  CA  GLU    30      11.721   8.350   3.653  1.00  0.01
ATOM    207  CB  GLU    30      12.536   9.598   3.295  1.00  0.19
ATOM    208  CG  GLU    30      11.880  10.941   3.651  1.00  0.78
ATOM    209  CD  GLU    30      11.947  11.343   5.134  1.00  1.62
ATOM    210  OE1 GLU    30      12.655  10.690   5.897  1.00  2.25
ATOM    211  OE2 GLU    30      11.152  12.194   5.507  1.00  2.18
ATOM    212  C   GLU    30      12.253   7.130   2.909  1.00  0.04
ATOM    213  O   GLU    30      11.712   6.767   1.857  1.00  0.09
ATOM    214  N   ALA    31      13.074   6.354   3.599  1.00  0.04
ATOM    215  CA  ALA    31      13.499   5.062   3.060  1.00  0.01
ATOM    216  CB  ALA    31      14.686   4.556   3.853  1.00  0.12
ATOM    217  C   ALA    31      12.375   4.044   3.165  1.00  0.05
ATOM    218  O   ALA    31      12.090   3.369   2.169  1.00  0.13
ATOM    219  N   LYS    32      11.574   4.140   4.217  1.00  0.05
ATOM    220  CA  LYS    32      10.392   3.276   4.336  1.00  0.01
ATOM    221  CB  LYS    32       9.817   3.396   5.739  1.00  0.19
ATOM    222  CG  LYS    32      10.739   2.789   6.785  1.00  0.88
ATOM    223  CD  LYS    32      10.117   2.904   8.170  1.00  0.94
ATOM    224  CE  LYS    32      10.939   2.160   9.216  1.00  1.66
ATOM    225  NZ  LYS    32      10.331   2.289  10.549  1.00  1.94
ATOM    226  C   LYS    32       9.311   3.670   3.337  1.00  0.07
ATOM    227  O   LYS    32       8.748   2.790   2.672  1.00  0.09
ATOM    228  N   ASP    33       9.246   4.954   3.022  1.00  0.07
ATOM    229  CA  ASP    33       8.317   5.435   1.998  1.00  0.00
ATOM    230  CB  ASP    33       8.335   6.962   1.984  1.00  0.06
ATOM    231  CG  ASP    33       7.911   7.549   3.327  1.00  0.10
ATOM    232  OD1 ASP    33       6.983   7.019   3.921  1.00  0.26
ATOM    233  OD2 ASP    33       8.441   8.602   3.665  1.00  0.16
ATOM    234  C   ASP    33       8.719   4.940   0.609  1.00  0.06
ATOM    235  O   ASP    33       7.858   4.422  -0.109  1.00  0.18
ATOM    236  N   LEU    34      10.015   4.814   0.376  1.00  0.05
ATOM    237  CA  LEU    34      10.521   4.352  -0.918  1.00  0.01
ATOM    238  CB  LEU    34      11.943   4.889  -1.054  1.00  0.35
ATOM    239  CG  LEU    34      12.551   4.646  -2.430  1.00  1.24
ATOM    240  CD1 LEU    34      11.614   5.089  -3.547  1.00  1.56
ATOM    241  CD2 LEU    34      13.899   5.349  -2.548  1.00  1.16
ATOM    242  C   LEU    34      10.483   2.823  -1.046  1.00  0.05
ATOM    243  O   LEU    34      10.221   2.318  -2.142  1.00  0.10
ATOM    244  N   VAL    35      10.454   2.126   0.081  1.00  0.04
ATOM    245  CA  VAL    35      10.257   0.666   0.063  1.00  0.01
ATOM    246  CB  VAL    35      10.698   0.090   1.410  1.00  0.26
ATOM    247  CG1 VAL    35      10.363  -1.392   1.540  1.00  0.57
ATOM    248  CG2 VAL    35      12.181   0.308   1.664  1.00  0.26
ATOM    249  C   VAL    35       8.784   0.322  -0.164  1.00  0.14
ATOM    250  O   VAL    35       8.454  -0.704  -0.774  1.00  0.36
ATOM    251  N   GLU    36       7.919   1.258   0.188  1.00  0.05
ATOM    252  CA  GLU    36       6.479   1.098  -0.015  1.00  0.01
ATOM    253  CB  GLU    36       5.780   1.766   1.162  1.00  0.24
ATOM    254  CG  GLU    36       6.162   1.081   2.468  1.00  0.41
ATOM    255  CD  GLU    36       5.779   1.958   3.657  1.00  1.15
ATOM    256  OE1 GLU    36       6.534   1.967   4.620  1.00  1.58
ATOM    257  OE2 GLU    36       4.789   2.668   3.548  1.00  1.64
ATOM    258  C   GLU    36       6.010   1.726  -1.328  1.00  0.15
ATOM    259  O   GLU    36       4.871   1.494  -1.751  1.00  0.26
ATOM    260  N   SER    37       6.927   2.372  -2.031  1.00  0.13
ATOM    261  CA  SER    37       6.615   3.062  -3.286  1.00  0.01
ATOM    262  CB  SER    37       7.483   4.317  -3.368  1.00  0.41
ATOM    263  OG  SER    37       7.105   5.082  -4.504  1.00  0.77
ATOM    264  C   SER    37       6.880   2.157  -4.488  1.00  0.24
ATOM    265  O   SER    37       7.560   2.543  -5.438  1.00  0.28
ATOM    266  N   ALA    38       6.307   0.969  -4.466  1.00  0.13
ATOM    267  CA  ALA    38       6.497   0.036  -5.574  1.00  0.01
ATOM    268  CB  ALA    38       6.043  -1.350  -5.127  1.00  1.23
ATOM    269  C   ALA    38       5.692   0.469  -6.796  1.00  0.20
ATOM    270  O   ALA    38       4.618   1.063  -6.665  1.00  0.26
ATOM    271  N   PRO    39       6.260   0.263  -7.973  1.00  0.29
ATOM    272  CA  PRO    39       7.696   0.010  -8.165  1.00  0.00
ATOM    273  CB  PRO    39       7.691  -0.825  -9.403  1.00  1.56
ATOM    274  CG  PRO    39       6.430  -0.489 -10.194  1.00  2.34
ATOM    275  CD  PRO    39       5.575   0.360  -9.264  1.00  1.71
ATOM    276  C   PRO    39       8.563   1.262  -8.419  1.00  0.26
ATOM    277  O   PRO    39       9.714   1.117  -8.847  1.00  0.57
ATOM    278  N   ALA    40       8.024   2.455  -8.230  1.00  0.28
ATOM    279  CA  ALA    40       8.685   3.671  -8.715  1.00  0.01
ATOM    280  CB  ALA    40       7.601   4.679  -9.085  1.00  0.80
ATOM    281  C   ALA    40       9.679   4.335  -7.758  1.00  0.59
ATOM    282  O   ALA    40       9.345   4.736  -6.637  1.00  1.74
ATOM    283  N   ALA    41      10.887   4.513  -8.273  1.00  0.44
ATOM    284  CA  ALA    41      11.884   5.385  -7.633  1.00  0.01
ATOM    285  CB  ALA    41      13.213   5.260  -8.370  1.00  0.90
ATOM    286  C   ALA    41      11.379   6.826  -7.702  1.00  0.39
ATOM    287  O   ALA    41      10.646   7.183  -8.630  1.00  0.72
ATOM    288  N   LEU    42      11.759   7.642  -6.733  1.00  0.37
ATOM    289  CA  LEU    42      11.101   8.948  -6.596  1.00  0.01
ATOM    290  CB  LEU    42      10.978   9.274  -5.111  1.00  1.42
ATOM    291  CG  LEU    42      10.057   8.297  -4.389  1.00  2.05
ATOM    292  CD1 LEU    42      10.044   8.566  -2.888  1.00  3.26
ATOM    293  CD2 LEU    42       8.640   8.344  -4.959  1.00  2.02
ATOM    294  C   LEU    42      11.762  10.130  -7.312  1.00  0.54
ATOM    295  O   LEU    42      11.070  11.127  -7.553  1.00  1.45
ATOM    296  N   LYS    43      13.027  10.048  -7.690  1.00  0.68
ATOM    297  CA  LYS    43      13.636  11.237  -8.315  1.00  0.00
ATOM    298  CB  LYS    43      14.364  12.084  -7.280  1.00  1.40
ATOM    299  CG  LYS    43      13.414  13.013  -6.535  1.00  2.41
ATOM    300  CD  LYS    43      14.163  13.995  -5.646  1.00  2.94
ATOM    301  CE  LYS    43      13.195  14.900  -4.894  1.00  4.04
ATOM    302  NZ  LYS    43      12.269  14.107  -4.068  1.00  4.73
ATOM    303  C   LYS    43      14.549  10.973  -9.509  1.00  0.42
ATOM    304  O   LYS    43      15.198   9.934  -9.649  1.00  0.96
ATOM    305  N   GLU    44      14.741  12.073 -10.221  1.00  0.30
ATOM    306  CA  GLU    44      15.394  12.119 -11.537  1.00  0.01
ATOM    307  CB  GLU    44      14.924  13.414 -12.189  1.00  2.09
ATOM    308  CG  GLU    44      13.401  13.561 -12.126  1.00  2.70
ATOM    309  CD  GLU    44      12.696  12.625 -13.103  1.00  3.30
ATOM    310  OE1 GLU    44      12.773  11.419 -12.900  1.00  3.79
ATOM    311  OE2 GLU    44      12.296  13.117 -14.146  1.00  3.59
ATOM    312  C   GLU    44      16.922  12.103 -11.485  1.00  0.52
ATOM    313  O   GLU    44      17.527  11.602 -10.536  1.00  1.59
ATOM    314  N   GLY    45      17.525  12.589 -12.558  1.00  0.42
ATOM    315  CA  GLY    45      18.989  12.641 -12.695  1.00  0.01
ATOM    316  C   GLY    45      19.769  13.198 -11.501  1.00  0.60
ATOM    317  O   GLY    45      19.389  14.202 -10.868  1.00  1.62
ATOM    318  N   VAL    46      20.954  12.623 -11.344  1.00  0.07
ATOM    319  CA  VAL    46      21.874  12.954 -10.250  1.00  0.00
ATOM    320  CB  VAL    46      23.006  11.909 -10.225  1.00  1.20
ATOM    321  CG1 VAL    46      23.478  11.459 -11.607  1.00  1.44
ATOM    322  CG2 VAL    46      24.190  12.298  -9.344  1.00  1.52
ATOM    323  C   VAL    46      22.390  14.388 -10.357  1.00  0.15
ATOM    324  O   VAL    46      21.901  15.251  -9.617  1.00  0.40
ATOM    325  N   SER    47      23.040  14.685 -11.473  1.00  0.06
ATOM    326  CA  SER    47      23.609  16.014 -11.728  1.00  0.01
ATOM    327  CB  SER    47      24.859  15.862 -12.586  1.00  0.47
ATOM    328  OG  SER    47      24.445  15.411 -13.868  1.00  0.60
ATOM    329  C   SER    47      22.623  16.921 -12.457  1.00  0.10
ATOM    330  O   SER    47      23.016  17.948 -13.019  1.00  0.32
ATOM    331  N   LYS    48      21.370  16.499 -12.513  1.00  0.12
ATOM    332  CA  LYS    48      20.364  17.284 -13.211  1.00  0.00
ATOM    333  CB  LYS    48      19.336  16.342 -13.824  1.00  1.45
ATOM    334  CG  LYS    48      19.953  15.481 -14.919  1.00  2.23
ATOM    335  CD  LYS    48      20.466  16.336 -16.070  1.00  2.33
ATOM    336  CE  LYS    48      21.143  15.480 -17.132  1.00  2.49
ATOM    337  NZ  LYS    48      21.638  16.308 -18.241  1.00  3.18
ATOM    338  C   LYS    48      19.702  18.241 -12.232  1.00  0.11
ATOM    339  O   LYS    48      19.117  19.232 -12.685  1.00  0.16
ATOM    340  N   ASP    49      19.675  17.824 -10.964  1.00  0.06
ATOM    341  CA  ASP    49      19.361  18.644  -9.767  1.00  0.01
ATOM    342  CB  ASP    49      18.577  19.921 -10.082  1.00  0.36
ATOM    343  CG  ASP    49      18.503  20.843  -8.870  1.00  0.58
ATOM    344  OD1 ASP    49      19.479  20.886  -8.134  1.00  0.73
ATOM    345  OD2 ASP    49      17.507  21.539  -8.739  1.00  0.82
ATOM    346  C   ASP    49      18.549  17.848  -8.747  1.00  0.10
ATOM    347  O   ASP    49      18.620  18.116  -7.541  1.00  0.14
ATOM    348  N   ASP    50      17.859  16.816  -9.205  1.00  0.12
ATOM    349  CA  ASP    50      16.867  16.181  -8.334  1.00  0.01
ATOM    350  CB  ASP    50      15.744  15.594  -9.174  1.00  0.79
ATOM    351  CG  ASP    50      14.914  16.692  -9.826  1.00  0.98
ATOM    352  OD1 ASP    50      14.294  16.388 -10.837  1.00  2.00
ATOM    353  OD2 ASP    50      14.844  17.774  -9.263  1.00  1.16
ATOM    354  C   ASP    50      17.430  15.080  -7.453  1.00  0.09
ATOM    355  O   ASP    50      17.265  15.131  -6.229  1.00  0.28
ATOM    356  N   ALA    51      18.129  14.126  -8.034  1.00  0.50
ATOM    357  CA  ALA    51      18.520  12.988  -7.212  1.00  0.01
ATOM    358  CB  ALA    51      17.686  11.790  -7.604  1.00  2.73
ATOM    359  C   ALA    51      19.977  12.623  -7.327  1.00  0.48
ATOM    360  O   ALA    51      20.295  11.519  -7.785  1.00  0.62
ATOM    361  N   GLU    52      20.791  13.383  -6.613  1.00  0.57
ATOM    362  CA  GLU    52      22.233  13.121  -6.589  1.00  0.01
ATOM    363  CB  GLU    52      22.925  14.278  -5.880  1.00  0.78
ATOM    364  CG  GLU    52      24.442  14.145  -5.914  1.00  0.60
ATOM    365  CD  GLU    52      25.067  15.315  -5.162  1.00  0.91
ATOM    366  OE1 GLU    52      24.414  15.805  -4.251  1.00  1.37
ATOM    367  OE2 GLU    52      26.162  15.718  -5.529  1.00  1.37
ATOM    368  C   GLU    52      22.535  11.808  -5.869  1.00  0.75
ATOM    369  O   GLU    52      23.462  11.086  -6.253  1.00  1.82
ATOM    370  N   ALA    53      21.703  11.464  -4.899  1.00  0.14
ATOM    371  CA  ALA    53      21.792  10.142  -4.281  1.00  0.00
ATOM    372  CB  ALA    53      22.392  10.288  -2.887  1.00  1.31
ATOM    373  C   ALA    53      20.429   9.461  -4.185  1.00  0.16
ATOM    374  O   ALA    53      20.366   8.257  -3.923  1.00  0.48
ATOM    375  N   LEU    54      19.370  10.159  -4.565  1.00  0.11
ATOM    376  CA  LEU    54      18.026   9.645  -4.259  1.00  0.01
ATOM    377  CB  LEU    54      17.060  10.812  -4.096  1.00  0.39
ATOM    378  CG  LEU    54      15.730  10.326  -3.527  1.00  1.17
ATOM    379  CD1 LEU    54      15.942   9.526  -2.246  1.00  0.81
ATOM    380  CD2 LEU    54      14.771  11.477  -3.273  1.00  1.33
ATOM    381  C   LEU    54      17.486   8.641  -5.284  1.00  0.09
ATOM    382  O   LEU    54      16.738   7.738  -4.892  1.00  0.10
ATOM    383  N   LYS    55      18.040   8.612  -6.485  1.00  0.14
ATOM    384  CA  LYS    55      17.632   7.548  -7.406  1.00  0.01
ATOM    385  CB  LYS    55      17.686   8.031  -8.859  1.00  0.53
ATOM    386  CG  LYS    55      19.039   8.577  -9.315  1.00  1.45
ATOM    387  CD  LYS    55      19.997   7.482  -9.773  1.00  2.27
ATOM    388  CE  LYS    55      21.287   8.101 -10.275  1.00  3.09
ATOM    389  NZ  LYS    55      20.965   9.058 -11.340  1.00  3.64
ATOM    390  C   LYS    55      18.482   6.304  -7.150  1.00  0.09
ATOM    391  O   LYS    55      18.031   5.179  -7.397  1.00  0.08
ATOM    392  N   LYS    56      19.558   6.512  -6.405  1.00  0.10
ATOM    393  CA  LYS    56      20.434   5.424  -5.987  1.00  0.00
ATOM    394  CB  LYS    56      21.840   5.981  -5.796  1.00  0.61
ATOM    395  CG  LYS    56      22.826   4.908  -5.336  1.00  1.44
ATOM    396  CD  LYS    56      24.132   5.524  -4.844  1.00  2.16
ATOM    397  CE  LYS    56      24.835   6.331  -5.933  1.00  2.87
ATOM    398  NZ  LYS    56      25.245   5.472  -7.054  1.00  3.65
ATOM    399  C   LYS    56      19.940   4.830  -4.674  1.00  0.10
ATOM    400  O   LYS    56      20.075   3.621  -4.480  1.00  0.15
ATOM    401  N   ALA    57      19.089   5.567  -3.976  1.00  0.30
ATOM    402  CA  ALA    57      18.609   5.159  -2.644  1.00  0.01
ATOM    403  CB  ALA    57      18.094   6.394  -1.915  1.00  0.56
ATOM    404  C   ALA    57      17.535   4.071  -2.628  1.00  0.20
ATOM    405  O   ALA    57      17.291   3.490  -1.567  1.00  0.22
ATOM    406  N   LEU    58      17.033   3.676  -3.790  1.00  0.41
ATOM    407  CA  LEU    58      16.128   2.515  -3.870  1.00  0.01
ATOM    408  CB  LEU    58      15.175   2.726  -5.054  1.00  1.16
ATOM    409  CG  LEU    58      14.079   1.659  -5.158  1.00  1.70
ATOM    410  CD1 LEU    58      13.344   1.460  -3.838  1.00  2.21
ATOM    411  CD2 LEU    58      13.091   1.977  -6.270  1.00  1.92
ATOM    412  C   LEU    58      16.940   1.222  -4.024  1.00  1.29
ATOM    413  O   LEU    58      16.403   0.108  -3.986  1.00  2.44
ATOM    414  N   GLU    59      18.243   1.396  -4.170  1.00  0.82
ATOM    415  CA  GLU    59      19.216   0.314  -4.310  1.00  0.01
ATOM    416  CB  GLU    59      19.141  -0.202  -5.749  1.00  3.68
ATOM    417  CG  GLU    59      18.846   0.876  -6.797  1.00  4.76
ATOM    418  CD  GLU    59      20.101   1.617  -7.245  1.00  5.44
ATOM    419  OE1 GLU    59      21.134   0.967  -7.346  1.00  6.17
ATOM    420  OE2 GLU    59      20.030   2.823  -7.423  1.00  5.52
ATOM    421  C   GLU    59      20.604   0.851  -3.965  1.00  0.90
ATOM    422  O   GLU    59      21.552   0.592  -4.721  1.00  0.98
ATOM    423  N   GLU    60      20.758   1.253  -2.709  1.00  0.43
ATOM    424  CA  GLU    60      21.758   2.254  -2.268  1.00  0.01
ATOM    425  CB  GLU    60      21.589   2.419  -0.764  1.00  1.67
ATOM    426  CG  GLU    60      20.150   2.691  -0.325  1.00  2.02
ATOM    427  CD  GLU    60      20.027   2.490   1.186  1.00  2.44
ATOM    428  OE1 GLU    60      20.090   1.339   1.622  1.00  2.77
ATOM    429  OE2 GLU    60      19.769   3.468   1.873  1.00  2.70
ATOM    430  C   GLU    60      23.244   1.965  -2.497  1.00  0.35
ATOM    431  O   GLU    60      24.028   2.916  -2.569  1.00  1.12
ATOM    432  N   ALA    61      23.633   0.718  -2.699  1.00  0.08
ATOM    433  CA  ALA    61      25.053   0.421  -2.901  1.00  0.01
ATOM    434  CB  ALA    61      25.371  -0.909  -2.235  1.00  0.65
ATOM    435  C   ALA    61      25.429   0.362  -4.382  1.00  0.13
ATOM    436  O   ALA    61      26.601   0.557  -4.727  1.00  0.44
ATOM    437  N   GLY    62      24.431   0.263  -5.243  1.00  0.34
ATOM    438  CA  GLY    62      24.697   0.025  -6.660  1.00  0.01
ATOM    439  C   GLY    62      23.987  -1.233  -7.137  1.00  0.18
ATOM    440  O   GLY    62      24.502  -1.969  -7.986  1.00  0.82
ATOM    441  N   ALA    63      22.760  -1.413  -6.682  1.00  0.07
ATOM    442  CA  ALA    63      21.972  -2.586  -7.083  1.00  0.01
ATOM    443  CB  ALA    63      21.231  -3.142  -5.871  1.00  0.79
ATOM    444  C   ALA    63      20.982  -2.200  -8.177  1.00  0.08
ATOM    445  O   ALA    63      19.768  -2.383  -8.013  1.00  0.06
ATOM    446  N   GLU    64      21.551  -1.791  -9.307  1.00  0.48
ATOM    447  CA  GLU    64      20.863  -1.210 -10.486  1.00  0.01
ATOM    448  CB  GLU    64      19.456  -1.777 -10.753  1.00  1.28
ATOM    449  CG  GLU    64      19.409  -3.138 -11.459  1.00  2.22
ATOM    450  CD  GLU    64      19.850  -4.296 -10.567  1.00  2.74
ATOM    451  OE1 GLU    64      21.018  -4.650 -10.637  1.00  3.46
ATOM    452  OE2 GLU    64      19.021  -4.809  -9.825  1.00  2.94
ATOM    453  C   GLU    64      20.769   0.316 -10.368  1.00  0.30
ATOM    454  O   GLU    64      19.700   0.845 -10.036  1.00  0.38
ATOM    455  N   VAL    65      21.879   1.002 -10.603  1.00  0.10
ATOM    456  CA  VAL    65      21.882   2.480 -10.621  1.00  0.01
ATOM    457  CB  VAL    65      23.205   3.006 -10.060  1.00  0.54
ATOM    458  CG1 VAL    65      23.251   4.533 -10.055  1.00  0.59
ATOM    459  CG2 VAL    65      23.476   2.485  -8.661  1.00  0.95
ATOM    460  C   VAL    65      21.742   2.994 -12.054  1.00  0.22
ATOM    461  O   VAL    65      22.545   2.637 -12.922  1.00  0.61
ATOM    462  N   GLU    66      20.773   3.862 -12.291  1.00  0.19
ATOM    463  CA  GLU    66      20.615   4.412 -13.642  1.00  0.01
ATOM    464  CB  GLU    66      19.205   4.116 -14.124  1.00  0.99
ATOM    465  CG  GLU    66      19.049   4.360 -15.620  1.00  1.25
ATOM    466  CD  GLU    66      17.634   3.982 -16.048  1.00  1.78
ATOM    467  OE1 GLU    66      17.477   3.551 -17.180  1.00  2.40
ATOM    468  OE2 GLU    66      16.743   4.084 -15.213  1.00  2.00
ATOM    469  C   GLU    66      20.870   5.917 -13.675  1.00  0.16
ATOM    470  O   GLU    66      19.988   6.718 -13.347  1.00  0.30
ATOM    471  N   VAL    67      22.067   6.284 -14.096  1.00  0.24
ATOM    472  CA  VAL    67      22.423   7.701 -14.233  1.00  0.00
ATOM    473  CB  VAL    67      23.946   7.802 -14.282  1.00  0.41
ATOM    474  CG1 VAL    67      24.420   9.234 -14.515  1.00  1.04
ATOM    475  CG2 VAL    67      24.560   7.237 -13.007  1.00  1.03
ATOM    476  C   VAL    67      21.798   8.295 -15.496  1.00  0.20
ATOM    477  O   VAL    67      21.980   7.769 -16.599  1.00  0.28
ATOM    478  N   LYS    68      21.026   9.354 -15.316  1.00  0.08
ATOM    479  CA  LYS    68      20.383  10.004 -16.460  1.00  0.01
ATOM    480  CB  LYS    68      18.913   9.629 -16.439  1.00  0.82
ATOM    481  CG  LYS    68      18.284   9.648 -17.823  1.00  0.79
ATOM    482  CD  LYS    68      18.962   8.659 -18.759  1.00  0.92
ATOM    483  CE  LYS    68      18.298   8.683 -20.130  1.00  1.24
ATOM    484  NZ  LYS    68      18.319  10.044 -20.691  1.00  1.74
ATOM    485  C   LYS    68      20.527  11.520 -16.375  1.00  0.44
ATOM    486  O   LYS    68      19.654  12.151 -15.793  1.00  0.30
ATOM    487  OXT LYS    68      21.525  12.022 -16.872  1.00  0.30
